# Supplementary material for: Multi-proton dynamics near membrane-water interface
Source: Nat Commun. 2025 Apr 6;16:3276. doi: 10.1038/s41467-025-58167-w (PMC11972326; doi:10.1038/s41467-025-58167-w)
Supplement: Supplementary file 3 — Supplementary Dataset 1 [file 41467_2025_58167_MOESM3_ESM.zip]

Archive with 13 entries (12 files):
- Supplementary Data initial and final configuration for all trajectories/
- Supplementary Data initial and final configuration for all trajectories/Final_Simulation1a.txt
- Supplementary Data initial and final configuration for all trajectories/Final_Simulation1b.txt
- Supplementary Data initial and final configuration for all trajectories/Final_Simulation2a.txt
- Supplementary Data initial and final configuration for all trajectories/Final_Simulation2b.txt
- Supplementary Data initial and final configuration for all trajectories/Final_Simulation3a.txt
- Supplementary Data initial and final configuration for all trajectories/Final_Simulation3b.txt
- Supplementary Data initial and final configuration for all trajectories/Initial_Simulation1a.txt
- Supplementary Data initial and final configuration for all trajectories/Initial_Simulation1b.txt
- Supplementary Data initial and final configuration for all trajectories/Initial_Simulation2a.txt
- Supplementary Data initial and final configuration for all trajectories/Initial_Simulation2b.txt
- Supplementary Data initial and final configuration for all trajectories/Initial_Simulation3a.txt
- Supplementary Data initial and final configuration for all trajectories/Initial_Simulation3b.txt
