# Supplementary material for: Multi-proton dynamics near membrane-water interface
Source: Nat Commun. 2025 Apr 6;16:3276. doi: 10.1038/s41467-025-58167-w (PMC11972326; doi:10.1038/s41467-025-58167-w)
Supplement: Supplementary file 3 — Supplementary Dataset 1 [file 41467_2025_58167_MOESM3_ESM.zip › Supplementary Data initial and final configuration for all trajectories/Final_Simulation1a.txt]

3519
 generated by VMD
 C         9.635581        3.961926        1.931953
 H        10.409595        4.677579        1.778252
 H         9.899483        3.021252        1.427002
 H         9.647567        3.746555        3.075661
 C         8.274628        4.475853        1.487343
 H         8.317520        4.805532        0.401855
 H         7.481219        3.597878        1.503120
 C         7.714990        5.637455        2.215141
 H         7.617730        5.437435        3.318459
 H         8.505496        6.554533        2.193535
 C         6.387753        6.181793        1.718109
 H         6.533506        6.903928        0.862801
 H         5.789064        5.399830        1.197075
 C         5.571601        6.850099        2.792015
 H         5.429450        6.034184        3.533798
 H         6.236157        7.637726        3.321884
 C         4.215109        7.324864        2.268204
 H         4.333738        8.024953        1.356560
 H         3.711341        6.408194        1.893921
 C         3.395550        7.989177        3.342720
 H         3.234389        7.357850        4.207077
 H         3.982197        8.891229        3.793968
 C         2.012514        8.468237        2.832214
 H         2.149866        9.176972        2.015717
 H         1.374747        7.675208        2.418999
 C         1.223352        9.069063        3.997787
 H         1.980485        9.743825        4.481522
 H         0.419422        9.665923        3.612938
 C         0.524366        7.990907        4.918175
 H        -0.086883        7.308705        4.349762
 H         1.405382        7.420362        5.450226
 C        -0.392238        8.581800        6.022812
 H         0.248359        9.056888        6.731636
 H        -1.187055        9.280924        5.636024
 C        -1.147322        7.536932        6.827034
 H        -1.782705        6.874719        6.205055
 H        -0.350108        6.872505        7.276962
 C        -1.984927        8.173788        8.008308
 H        -1.341956        9.079637        8.092918
 H        -3.006198        8.605809        7.628883
 C        -2.087271        7.388388        9.278091
 H        -2.842690        6.568086        9.156914
 H        -1.132193        6.850760        9.339523
 C        -2.440811        8.214999       10.546471
 H        -2.894197        9.150463       10.389305
 H        -3.215606        7.668154       11.117241
 C        -1.121973        8.390083       11.248169
 O        -0.365006        9.337717       11.192383
 O        -0.864577        7.299079       12.090523
 C         0.335829        7.416329       12.974022
 H         1.244026        7.608711       12.439827
 H        -0.008053        8.270707       13.675407
 C         0.348861        6.133161       13.790291
 H        -0.469195        5.961755       14.483673
 C         1.655338        6.134675       14.574104
 H         1.555149        5.268072       15.328354
 H         2.646416        5.870538       14.036415
 O         1.783589        7.392332       15.286942
 P         2.236483        7.638804       16.831062
 O         1.065744        6.808718       17.627472
 C         0.719055        6.931110       19.031921
 H         1.581421        6.493282       19.730789
 H         0.730330        8.019452       19.239136
 C        -0.636091        6.264651       19.354858
 H        -0.767818        5.401053       18.603020
 H        -0.624089        5.856071       20.373970
 N        -1.911866        7.193065       19.084488
 C        -2.230324        8.057027       20.233589
 H        -1.348927        8.714643       20.478378
 H        -3.086998        8.715389       20.003006
 H        -2.558131        7.461924       21.092323
 C        -1.776612        8.107227       17.893707
 H        -1.212428        9.036950       18.141991
 H        -1.284292        7.627407       16.996559
 H        -2.817173        8.453930       17.650482
 C        -3.020868        6.149231       18.882500
 H        -2.872237        5.515799       17.981888
 H        -3.979396        6.677185       18.701256
 H        -3.057550        5.502748       19.742149
 O         3.671872        7.262388       17.160225
 O         1.993957        9.306594       16.876076
 O         0.514688        5.040235       12.791481
 C         0.543892        3.678972       13.222137
 O         0.143686        3.372609       14.331352
 C         0.865394        2.717916       12.170723
 H        -0.025748        2.072973       11.986870
 H         1.676376        2.101124       12.528954
 C         1.369834        3.320888       10.858688
 H         2.415136        3.759084       11.067307
 H         0.714201        4.186861       10.560791
 C         1.480067        2.328304        9.670441
 H         0.479483        1.805958        9.631378
 H         2.286775        1.530257       10.011833
 C         1.764510        2.886496        8.273674
 H         1.891803        1.965511        7.621544
 H         2.828737        3.228166        8.269676
 C         0.620650        3.753882        7.655098
 H         0.600815        4.738997        8.205162
 H        -0.344859        3.351220        7.910957
 C         0.714806        3.945984        6.132683
 H         1.315100        3.108176        5.634789
 H         1.318377        4.913703        6.039970
 C        -0.635543        4.067269        5.370590
 H        -1.333052        4.758064        5.856018
 H        -1.230628        3.094112        5.525063
 C        -0.590316        4.295477        3.841415
 H         0.416965        4.219244        3.391548
 C        -1.626370        4.832915        3.125725
 H        -1.427099        4.992249        2.006561
 C        -2.915216        5.418852        3.659302
 H        -2.671853        6.481302        3.928589
 H        -3.378779        5.033756        4.618507
 C        -3.988615        5.463555        2.584724
 H        -4.311616        4.425843        2.266380
 H        -3.677306        5.942952        1.646233
 C        -5.247422        6.264614        3.106720
 H        -5.156041        7.283048        2.628937
 H        -5.066415        6.418033        4.153503
 C        -6.651527        5.763087        2.771133
 H        -6.801909        4.747142        3.142097
 H        -6.637191        5.689816        1.653481
 C        -7.833094        6.646216        3.277893
 H        -8.822247        6.187115        2.831017
 H        -7.887712        7.720119        2.840057
 C        -7.846595        6.778503        4.778450
 H        -6.777051        6.946205        5.072723
 H        -8.179318        5.786950        5.149872
 C        -8.588682        8.018650        5.195129
 H        -8.149343        8.904013        4.621117
 H        -8.471234        8.272855        6.343422
 C       -10.044110        8.008106        4.906364
 H       -10.483545        7.143910        5.541496
 H       -10.272293        7.923524        3.858170
 H       -10.463074        9.034687        5.182175
 C        14.990148       18.201574        6.059547
 H        14.934503       18.925106        5.238266
 H        15.247474       17.224504        5.584862
 H        15.854793       18.534763        6.549080
 C        13.786738       18.184191        7.039970
 H        14.050711       17.847637        8.043922
 H        13.279696       19.186953        7.145821
 C        12.717590       17.221872        6.485298
 H        12.327874       17.598301        5.591904
 H        13.295182       16.288467        6.224411
 C        11.633573       17.028479        7.555664
 H        12.096695       17.253281        8.566162
 H        10.885735       17.817133        7.476440
 C        10.870540       15.678323        7.588211
 H        10.180000       15.752854        8.427208
 H        10.247710       15.601935        6.655167
 C        11.787183       14.476181        7.715027
 H        12.525054       14.465281        6.874458
 H        12.448197       14.595623        8.594330
 C        11.003102       13.149141        7.601959
 H         9.998727       13.229603        8.201744
 H        10.707355       12.972960        6.513931
 C        11.702804       11.954422        8.128746
 H        12.797582       11.943703        7.891968
 H        11.576924       11.949916        9.190048
 C        11.000670       10.754457        7.584496
 H         9.917652       11.028021        7.556068
 H        11.155350       10.667595        6.448349
 C        11.355470        9.485274        8.428192
 H        11.125900        9.646768        9.442696
 H        10.711168        8.676144        8.011162
 C        12.863300        9.248237        8.345085
 H        13.210524        9.327719        7.298706
 H        13.199076       10.133404        8.792175
 C        13.288739        7.909295        8.912071
 H        12.819918        7.882257        9.877579
 H        12.821712        7.028352        8.373329
 C        14.780706        7.655012        8.982239
 H        14.939590        6.597250        9.099396
 H        15.224034        7.938453        8.021385
 C        15.459243        8.435402       10.173950
 H        15.061606        9.511437       10.241272
 H        15.075896        7.874012       11.116608
 C        17.039846        8.513741       10.107384
 H        17.501835        7.570784        9.808617
 H        17.290945        9.185358        9.275749
 C        17.666740        8.915893       11.411514
 O        17.531813        9.941800       12.061935
 O        18.435955        7.789533       11.886940
 C        19.145700        8.099719       13.140770
 H        20.087278        8.623585       13.067490
 H        18.287130        8.589773       13.691551
 C        19.559803        6.762061       13.762680
 H        18.689215        6.084297       13.965462
 C        20.125257        6.967410       15.279358
 H        21.070858        6.412260       15.488625
 H        20.489090        7.989604       15.456970
 O        19.125544        6.515262       16.193756
 P        18.415413        7.663136       17.364098
 O        16.987700        8.154344       16.472130
 C        15.790288        7.340416       16.339211
 H        15.904410        6.274091       16.392387
 H        15.125722        7.555995       17.171165
 C        15.026889        7.624809       15.069466
 H        15.744824        7.447248       14.207878
 H        14.110173        6.946492       15.002083
 N        14.435559        9.073652       14.904556
 C        13.428537        9.315890       15.898453
 H        13.854267        9.674890       16.934433
 H        12.724528       10.116830       15.595917
 H        12.773369        8.448269       15.903305
 C        15.555688       10.162504       15.193970
 H        15.705638       10.137889       16.296745
 H        16.480825        9.798545       14.727730
 H        15.339179       11.084706       14.709183
 C        13.919178        9.286119       13.536537
 H        13.043227        8.639970       13.348289
 H        14.681765        8.927244       12.844612
 H        13.702357       10.350811       13.364143
 O        17.999964        6.679533       18.466339
 O        19.362034        8.851274       17.521652
 O        20.626074        6.135516       13.057533
 C        20.305525        4.802507       12.801865
 O        19.279016        4.178927       13.082169
 C        21.352209        4.097927       11.976906
 H        21.871592        3.337821       12.614746
 H        22.178499        4.834412       11.780067
 C        20.851183        3.616185       10.640755
 H        20.495798        4.528894       10.135277
 H        19.966240        2.993110       10.735672
 C        21.897713        2.905813        9.720757
 H        22.843048        3.475064        9.749947
 H        21.502043        3.001969        8.661308
 C        21.970982        1.448678       10.067986
 H        20.938812        1.132726       10.300575
 H        22.677561        1.351111       10.965012
 C        22.427217        0.541955        8.894684
 H        23.160891        1.089307        8.215393
 H        21.628012        0.237542        8.175095
 C        23.005100       -0.815719        9.349266
 H        22.275793       -1.352797       10.051849
 H        23.836370       -0.677517       10.037338
 C        23.382784       -1.722333        8.145500
 H        22.408272       -2.244252        7.894020
 H        24.086618       -2.523197        8.432144
 C        23.964518       -0.959049        6.959579
 H        24.890284       -0.346459        7.205269
 C        23.468750       -0.928346        5.759636
 H        23.962381       -0.454393        4.898720
 C        22.201885       -1.526216        5.223396
 H        21.647867       -2.177814        5.904175
 H        22.618231       -2.156365        4.427643
 C        21.206503       -0.568305        4.688835
 H        20.246759       -1.094259        4.537910
 H        21.429657       -0.147310        3.714149
 C        20.953318        0.685680        5.623482
 H        21.914074        1.243392        5.707016
 H        20.678986        0.324226        6.636536
 C        19.838223        1.652229        5.284225
 H        18.908115        1.086452        5.389473
 H        19.836489        1.906949        4.226006
 C        19.935139        2.861985        6.189850
 H        20.817701        3.478127        5.867386
 H        20.142727        2.550519        7.235168
 C        18.673996        3.725526        6.080826
 H        17.777460        2.984570        6.040703
 H        18.603918        4.270622        5.135338
 C        18.338106        4.589168        7.310822
 H        18.343363        4.062524        8.354599
 H        17.324121        4.917685        7.190208
 C        19.330076        5.754772        7.462868
 H        18.814653        6.533165        8.093582
 H        19.700760        6.093488        6.460403
 H        20.200481        5.431117        7.977821
 C        22.698601       18.266352       -1.924911
 H        23.354568       18.394356       -2.825806
 H        21.739389       17.782169       -2.360390
 H        23.214584       17.512608       -1.284096
 C        22.513464       19.679960       -1.387856
 H        23.536715       20.053743       -1.103783
 H        22.078026       20.252483       -2.220428
 C        21.668011       19.710550       -0.160561
 H        21.340521       20.756165        0.092995
 H        20.710087       19.184996       -0.412743
 C        22.349691       19.014765        1.037544
 H        22.035135       17.940643        1.051582
 H        23.491041       19.183222        1.002449
 C        21.843733       19.568050        2.365608
 H        22.434895       19.326420        3.264145
 H        22.027859       20.651640        2.333900
 C        20.324591       19.182346        2.502243
 H        19.723511       20.087927        2.408371
 H        20.141521       18.439375        1.699173
 C        20.024170       18.475771        3.863434
 H        20.638166       18.984505        4.631485
 H        18.985764       18.445162        4.260139
 C        20.518562       16.962357        3.820587
 H        20.182100       16.447567        2.885406
 H        21.651316       16.990276        3.712021
 C        19.964647       16.143414        5.086517
 H        18.883062       16.384068        5.309677
 H        20.080858       15.072886        4.877655
 C        20.737280       16.526268        6.323395
 H        21.767286       16.193554        6.204536
 H        20.952038       17.624357        6.373489
 C        20.172346       15.964772        7.595955
 H        19.205803       16.501011        7.897339
 H        19.951952       14.824417        7.551018
 C        21.170038       16.059658        8.762604
 H        22.016537       15.320402        8.773865
 H        21.697777       17.045687        8.890282
 C        20.441433       15.763509       10.030624
 H        19.366962       16.222507       10.044434
 H        20.289946       14.673215       10.135933
 C        21.075171       16.314936       11.289627
 H        20.461498       16.043268       12.116341
 H        22.019787       15.748168       11.405365
 C        21.333933       17.806534       11.365486
 H        22.373646       18.023365       10.979156
 H        20.694359       18.469450       10.654648
 C        21.201023       18.437168       12.706223
 O        22.091522       18.902216       13.411034
 O        19.904573       18.368210       13.079956
 C        19.663410       18.911900       14.432823
 H        18.591623       18.765081       14.746948
 H        20.106367       18.251827       15.090935
 C        19.910582       20.444445       14.559074
 H        20.832695       20.825298       14.091072
 C        19.960382       20.996914       16.048859
 H        21.046871       20.815819       16.456268
 H        19.801643       22.097754       16.003670
 O        19.040150       20.332005       16.930336
 P        18.922916       20.856468       18.667236
 O        17.462976       21.609203       18.537926
 C        17.035141       22.882292       18.170403
 H        16.995131       23.506584       19.095909
 H        17.862246       23.313910       17.530685
 C        15.599790       22.875544       17.574318
 H        14.913983       22.340441       18.309891
 H        15.082866       23.872774       17.533089
 N        15.403386       22.314377       16.167824
 C        15.948401       20.886034       15.988037
 H        15.508227       20.411737       15.082184
 H        17.004576       20.926512       16.000282
 H        15.692822       20.239216       16.785492
 C        13.917096       22.203085       15.937378
 H        13.476469       21.702353       16.850388
 H        13.552770       23.258999       16.005432
 H        13.718599       21.685726       14.980263
 C        15.865237       23.233557       15.060318
 H        15.299157       24.170877       15.031357
 H        15.735833       22.779278       14.022652
 H        16.937876       23.384398       15.279373
 O        18.606236       19.607550       19.419014
 O        20.068972       21.775555       18.962982
 O        18.746849       21.103422       13.828041
 C        19.272528       22.070480       12.795578
 O        20.460085       22.129890       12.618713
 C        18.148409       22.672276       12.066605
 H        17.470234       23.080629       12.813774
 H        17.497864       21.828079       11.590408
 C        18.488146       23.686129       10.980309
 H        19.195837       23.182610       10.291832
 H        18.922085       24.586489       11.463440
 C        17.262535       24.217028       10.204094
 H        16.471516       24.394001       10.851952
 H        16.929602       23.547146        9.350792
 C        17.600653       25.617632        9.572441
 H        18.450424       25.532129        8.746910
 H        17.806812       26.312901       10.332626
 C        16.353325       26.266041        8.923363
 H        16.136904       25.839878        7.904716
 H        16.522106       27.381514        8.929451
 C        15.076348       26.087172        9.770584
 H        15.129401       26.401697       10.806686
 H        14.722109       24.980190        9.789055
 C        13.952692       26.856943        9.099808
 H        14.257607       27.882330        8.858368
 H        13.086782       27.062023        9.866974
 C        13.363377       26.183304        7.908272
 H        13.040358       25.106607        7.916893
 C        13.381104       26.722593        6.682739
 H        13.169956       26.142553        5.789627
 C        13.952094       28.011303        6.236992
 H        14.917339       28.250767        6.732803
 H        13.318887       28.847815        6.684464
 C        13.988239       28.149721        4.724831
 H        14.280343       29.261681        4.499283
 H        12.951645       28.032204        4.353195
 C        14.886353       27.098680        4.050201
 H        14.546570       26.031248        4.350220
 H        15.987283       27.029455        4.289742
 C        14.821646       27.177193        2.516563
 H        15.512973       27.976927        2.124397
 H        13.787911       27.419462        2.202034
 C        15.220046       25.792509        1.835190
 H        14.924797       25.792767        0.723953
 H        14.633128       24.936377        2.360947
 C        16.658350       25.423553        1.940498
 H        16.988979       25.725641        2.946655
 H        17.265892       26.148390        1.245995
 C        17.074015       23.922277        1.568840
 H        16.816679       23.673445        0.526962
 H        16.468546       23.198135        2.269188
 C        18.593914       23.609524        1.782043
 H        19.282118       24.029890        1.045731
 H        18.606548       22.510057        1.830460
 H        18.969965       23.878740        2.786499
 C        15.979135       18.824287        1.476135
 H        16.888161       18.660206        0.763451
 H        16.314568       19.345747        2.392860
 H        15.230651       19.395317        0.875809
 C        15.295051       17.590044        1.830742
 H        14.353698       17.893877        2.302124
 H        14.867965       16.981588        0.969666
 C        16.192104       16.520327        2.562943
 H        16.714602       15.889365        1.802528
 H        16.882298       17.040535        3.252563
 C        15.293656       15.496609        3.297722
 H        14.366788       15.906238        3.747475
 H        14.844741       14.841244        2.534370
 C        15.935868       14.705333        4.426384
 H        16.798111       14.052796        4.092392
 H        16.523848       15.430379        5.039711
 C        14.964812       13.833377        5.237114
 H        14.298008       14.503388        5.800110
 H        14.253167       13.341375        4.567513
 C        15.712901       12.817791        6.071304
 H        14.911395       12.037611        6.430473
 H        16.472052       12.296113        5.385506
 C        16.484663       13.397411        7.277710
 H        16.773239       12.507233        7.894043
 H        17.469910       13.829562        7.054268
 C        15.691144       14.266402        8.235947
 H        15.342576       15.144796        7.724190
 H        14.728290       13.717057        8.580666
 C        16.481596       14.636859        9.465790
 H        17.474556       15.030977        9.163559
 H        15.872003       15.459885        9.973404
 C        16.639652       13.557173       10.587097
 H        15.636632       13.107238       10.838104
 H        17.399492       12.767924       10.274689
 C        17.236452       14.054574       11.853455
 H        18.278353       14.310147       11.602547
 H        16.680922       14.958423       12.129562
 C        17.203775       13.144532       13.103027
 H        16.141762       13.124302       13.506195
 H        17.453024       12.142220       12.818405
 C        18.316168       13.608004       14.087051
 H        18.184999       12.970661       14.974945
 H        19.322166       13.247202       13.728058
 C        18.470903       15.178391       14.241478
 H        18.673033       15.727185       13.325508
 H        17.588982       15.572310       14.709328
 C        19.664188       15.343906       15.128532
 O        19.681873       15.033818       16.267799
 O        20.888077       15.756818       14.466469
 C        22.062065       15.409635       15.306984
 H        22.864798       16.156534       15.120331
 H        21.788929       15.533547       16.379807
 C        22.523636       14.007569       14.868912
 H        21.806257       13.236231       15.267784
 C        23.879595       13.711417       15.560638
 H        24.728992       13.925961       14.781181
 H        24.020311       14.498380       16.453049
 O        23.993980       12.377338       16.059998
 P        24.360867       12.171515       17.744812
 O        22.900366       12.664418       18.456352
 C        21.610882       12.150985       18.173218
 H        21.199800       12.453391       17.116753
 H        21.481243       11.102395       18.396507
 C        20.758755       13.017809       19.064087
 H        21.320631       13.263671       20.012794
 H        20.596962       14.021486       18.642029
 N        19.320158       12.501278       19.435463
 C        19.174561       11.035932       19.886955
 H        19.871849       10.729967       20.720840
 H        18.175251       10.803174       20.248093
 H        19.245663       10.418610       18.968529
 C        18.936058       13.372363       20.620766
 H        19.488579       14.336895       20.590889
 H        17.842691       13.516389       20.684731
 H        19.301975       12.919013       21.583740
 C        18.517742       12.722767       18.183189
 H        17.464750       12.448947       18.396500
 H        18.824608       12.170391       17.319221
 H        18.551857       13.761889       17.822151
 O        24.406965       10.670162       17.901360
 O        25.261086       13.269655       18.260788
 O        22.651623       13.983970       13.392929
 C        22.041824       12.820750       12.738823
 O        21.360540       12.022401       13.336189
 C        22.237757       12.767334       11.265190
 H        23.168343       12.155337       11.175049
 H        22.364777       13.720109       10.764191
 C        20.957403       12.068617       10.716179
 H        20.044144       12.469307       10.990547
 H        20.972380       11.059474       11.108337
 C        21.005272       11.958574        9.205750
 H        21.937811       11.574624        8.953094
 H        20.912165       12.996836        8.734596
 C        19.910120       11.014562        8.661690
 H        18.974634       11.480203        9.068100
 H        19.897148        9.912861        9.004677
 C        19.967352       10.988510        7.137787
 H        21.051868       10.778123        6.925179
 H        19.842409       12.060363        6.816162
 C        19.075211       10.060882        6.409912
 H        17.981701       10.266900        6.647270
 H        19.272491        9.074397        6.827293
 C        19.116671        9.957873        4.848969
 H        18.798159       10.933367        4.365242
 H        18.376965        9.233087        4.499786
 C        20.454422        9.421062        4.444527
 H        20.505625        8.300646        4.458298
 C        21.525860       10.020025        3.916985
 H        22.337734        9.394255        3.500572
 C        21.640236       11.530969        3.695061
 H        20.752371       12.131008        4.194832
 H        21.489700       11.761775        2.631920
 C        22.976404       12.130305        4.329971
 H        23.799332       11.942584        3.629265
 H        23.203344       11.428321        5.223419
 C        22.797918       13.528906        4.839294
 H        21.937510       13.513572        5.597145
 H        22.549368       14.148541        3.996292
 C        23.991816       14.160856        5.622124
 H        23.707327       15.249025        5.657692
 H        24.892776       14.158764        5.015038
 C        24.150866       13.827973        7.104149
 H        23.176622       14.011611        7.605995
 H        24.844296       14.607699        7.442513
 C        24.744190       12.375381        7.254326
 H        25.482414       12.132482        6.388214
 H        23.941219       11.670193        7.224724
 C        25.554232       12.106153        8.524277
 H        25.887209       11.087883        8.602760
 H        25.026209       12.416080        9.414459
 C        26.834036       12.903639        8.474258
 H        27.337059       12.956007        9.422791
 H        26.645361       13.834545        7.979340
 H        27.593361       12.357504        7.835022
 C         3.802718       -3.104039       -1.909164
 H         3.495312       -2.036150       -2.075493
 H         4.218649       -3.514423       -2.878410
 H         4.735888       -3.206437       -1.275787
 C         2.796345       -4.103543       -1.364456
 H         2.100482       -4.148092       -2.222107
 H         3.277196       -5.110290       -1.254166
 C         2.161984       -3.716058       -0.006676
 H         1.509956       -4.589204        0.168007
 H         3.008574       -3.814394        0.715950
 C         1.471240       -2.439474        0.181206
 H         2.128990       -1.553603        0.035797
 H         0.699982       -2.218778       -0.578407
 C         0.808700       -2.287104        1.527344
 H         0.033639       -3.071680        1.652283
 H         1.594213       -2.433562        2.245644
 C         0.124094       -0.975231        1.827583
 H         0.053693       -0.373653        0.890640
 H        -0.920575       -1.072194        2.111183
 C         0.930034       -0.137640        2.810623
 H         0.302741        0.619863        3.404099
 H         1.408116       -0.862870        3.537979
 C         2.034559        0.843775        2.189095
 H         2.683623        0.206839        1.571121
 H         1.452439        1.544468        1.486237
 C         2.734644        1.494622        3.274971
 H         1.921272        1.917405        4.025406
 H         3.439500        0.749468        3.698555
 C         3.575347        2.702620        2.844620
 H         4.060502        2.532267        1.832993
 H         2.892540        3.542361        2.721817
 C         4.788555        2.958303        3.801025
 H         5.450615        2.086221        3.513985
 H         5.341814        3.910106        3.562965
 C         4.592639        2.968623        5.345375
 H         3.693036        3.701233        5.541725
 H         4.269144        2.023526        5.787109
 C         5.758845        3.504839        6.216850
 H         6.693892        3.039754        5.800385
 H         5.835460        4.575821        6.039169
 C         5.678205        3.140012        7.726738
 H         4.893048        3.795160        8.158997
 H         5.280742        2.160329        7.810905
 C         6.962444        3.305350        8.523766
 H         7.826571        2.732404        8.064476
 H         7.299290        4.400052        8.323212
 C         6.758994        2.995667        9.992706
 O         5.658188        2.916292       10.477310
 O         7.934101        2.876965       10.733307
 C         7.742887        2.435958       12.139137
 H         8.139532        3.261698       12.818916
 H         6.647504        2.349649       12.360298
 C         8.548459        1.186821       12.430611
 H         8.451699        1.069278       13.579697
 C         9.969009        1.225167       11.904243
 H        10.477476        0.239895       11.919159
 H         9.877496        1.508496       10.856430
 O        10.763573        2.183241       12.692390
 P        12.224204        1.569350       13.447479
 O        11.689955        1.800260       15.209930
 C        10.769346        0.845609       15.771820
 H         9.887829        0.684997       15.102867
 H        11.259940       -0.137779       15.907486
 C        10.159813        1.298982       17.143608
 H         9.612804        2.284326       17.120384
 H         9.433857        0.494556       17.464592
 N        11.193800        1.369040       18.419647
 C        12.265608        0.344860       18.232101
 H        12.932513        0.667448       17.351280
 H        13.001525        0.314569       19.108818
 H        11.843383       -0.686530       18.020576
 C        11.821685        2.757591       18.302597
 H        12.608611        2.863736       17.580688
 H        11.055607        3.538124       18.158813
 H        12.375334        2.965968       19.239395
 C        10.494463        1.152034       19.723869
 H        11.215811        1.208385       20.590431
 H         9.966540        0.235213       19.705963
 H         9.738888        1.920289       19.886879
 O        12.611799        0.164867       13.173447
 O        13.278620        2.683290       13.217026
 O         7.841362       -0.002921       11.844604
 C         7.081291       -0.709629       12.815201
 O         6.816545       -0.231447       13.913399
 C         6.469300       -1.920950       12.182228
 H         5.929715       -2.505765       12.966545
 H         7.175037       -2.622639       11.641762
 C         5.400640       -1.376142       11.192047
 H         5.827890       -0.738995       10.389801
 H         4.803604       -0.599699       11.773605
 C         4.526915       -2.477811       10.533028
 H         4.157840       -3.174908       11.310463
 H         5.047016       -3.079191        9.828056
 C         3.344996       -1.891386        9.807793
 H         2.721052       -1.297013       10.500320
 H         2.677327       -2.641537        9.494522
 C         3.607775       -1.001159        8.608398
 H         4.064923       -0.049889        8.949364
 H         2.677967       -0.667076        8.091995
 C         4.701878       -1.516759        7.549782
 H         5.691795       -1.513594        7.980110
 H         4.761654       -0.652527        6.829544
 C         4.462414       -2.827405        6.891022
 H         4.516734       -3.731909        7.575584
 H         5.344523       -3.043957        6.225609
 C         3.190910       -2.953059        6.053902
 H         2.420666       -3.274665        6.814270
 C         3.153673       -2.841505        4.720680
 H         2.252408       -3.265111        4.274391
 C         4.272329       -2.455370        3.774223
 H         5.053805       -1.862102        4.246788
 H         3.883993       -1.762796        2.979805
 C         4.910838       -3.693919        3.019997
 H         5.895549       -3.375145        2.688316
 H         4.352236       -3.862206        2.094971
 C         5.043721       -5.078022        3.623764
 H         3.989468       -5.422474        3.981812
 H         5.760924       -5.047860        4.528862
 C         5.713674       -6.129015        2.787872
 H         5.803271       -7.110942        3.409348
 H         6.821563       -5.767783        2.704613
 C         5.119359       -6.479804        1.409309
 H         4.911942       -5.579978        0.805367
 H         4.102104       -6.952148        1.516312
 C         5.895700       -7.389792        0.419586
 H         6.892472       -7.041866        0.267738
 H         5.254765       -7.330877       -0.475639
 C         6.004992       -8.890878        0.817017
 H         4.979848       -9.178132        1.199799
 H         6.588894       -9.086935        1.696106
 C         6.457536       -9.859110       -0.271599
 H         6.582874      -10.915971        0.082062
 H         7.432854       -9.547367       -0.707138
 H         5.715674       -9.790649       -1.070587
 C         3.416837       13.373660       -1.727570
 H         2.936471       13.645447       -2.610222
 H         4.517138       13.385997       -1.855354
 H         3.172487       14.200669       -1.027893
 C         3.121970       11.999400       -1.217636
 H         2.056821       11.884878       -1.181702
 H         3.577602       11.213492       -1.893440
 C         3.707928       11.624984        0.244125
 H         3.549467       10.536937        0.333817
 H         4.797123       11.877509        0.187325
 C         3.000060       12.363178        1.386185
 H         3.147489       13.426586        1.118301
 H         1.950400       12.154227        1.382507
 C         3.755127       11.963918        2.709053
 H         3.757396       10.931893        2.864975
 H         4.809036       12.266759        2.512283
 C         3.416351       12.756901        3.974648
 H         2.361424       12.503054        4.221092
 H         4.024693       12.318808        4.813820
 C         3.642234       14.272519        3.926651
 H         4.507438       14.558016        3.417473
 H         2.817129       14.622883        3.260170
 C         3.485115       14.932232        5.342873
 H         3.251253       15.969989        5.170555
 H         2.528751       14.494083        5.837654
 C         4.652404       14.658183        6.265442
 H         4.731173       13.609647        6.508369
 H         5.574122       15.037560        5.762482
 C         4.400801       15.571140        7.477905
 H         3.284407       15.544537        7.710030
 H         4.852329       15.252604        8.410187
 C         4.730969       17.000576        7.232574
 H         4.214636       17.468296        6.376663
 H         4.246627       17.622793        7.980492
 C         6.221123       17.414709        7.146835
 H         6.729949       16.558205        6.696327
 H         6.375973       18.260464        6.518318
 C         6.981926       17.718374        8.432243
 H         6.932306       16.846016        9.103851
 H         7.960231       17.817167        8.076836
 C         6.681954       18.905054        9.319107
 H         7.178699       19.817644        8.986206
 H         5.626038       19.219599        9.204948
 C         6.890159       18.716383       10.819824
 H         7.907065       19.024620       11.053703
 H         6.209581       19.245445       11.472237
 C         6.753543       17.223789       11.314552
 O         7.658319       16.602354       11.878120
 O         5.379891       16.782623       11.291801
 C         5.186565       15.419522       11.842377
 H         5.167345       14.671128       10.905258
 H         6.140021       15.165185       12.352142
 C         3.878949       15.477273       12.667145
 H         3.867484       16.298828       13.387032
 C         3.585775       14.123017       13.374100
 H         2.762619       14.335753       14.039566
 H         3.336330       13.255658       12.668198
 O         4.676235       13.730531       14.247337
 P         5.432220       14.555565       15.554192
 O         3.996754       14.358361       16.848808
 C         2.863356       15.229246       16.789551
 H         2.574739       15.476608       15.742729
 H         1.910236       14.758127       17.243294
 C         3.097674       16.596401       17.593674
 H         3.959475       17.125475       17.104019
 H         2.245980       17.258909       17.385483
 N         3.225184       16.452751       19.074219
 C         4.406995       15.630887       19.520012
 H         4.206246       14.601199       19.176071
 H         5.353834       15.909991       18.977585
 H         4.578123       15.785813       20.596268
 C         3.489840       17.778843       19.598228
 H         3.332812       17.688635       20.698235
 H         4.539044       18.151773       19.345528
 H         2.732606       18.470642       19.192360
 C         1.960091       15.939725       19.685028
 H         1.751359       14.889825       19.321785
 H         1.225648       16.694456       19.441544
 H         2.028559       15.863500       20.779617
 O         6.357117       13.509111       16.055397
 O         5.552376       16.025789       15.365532
 O         2.764434       15.828877       11.771240
 C         1.580195       16.182833       12.364021
 O         1.323220       15.924891       13.550995
 C         0.539608       16.673283       11.440254
 H        -0.275630       17.095936       12.092926
 H         0.044194       15.861037       10.904320
 C         1.044649       17.707952       10.419495
 H         2.146201       17.574066       10.219383
 H         0.999923       18.673506       10.971420
 C         0.124403       17.840214        9.150719
 H        -0.560039       18.661865        9.350609
 H        -0.500792       16.981583        9.009453
 C         0.994578       18.000420        7.864075
 H         1.445943       17.015240        7.668617
 H         1.855057       18.653612        8.022308
 C         0.234617       18.434513        6.591866
 H        -0.095507       19.456739        6.783768
 H        -0.560874       17.787947        6.314865
 C         1.230122       18.296967        5.439758
 H         1.753458       17.300325        5.474655
 H         2.115681       18.958595        5.599907
 C         0.591766       18.611946        4.067238
 H         0.427259       19.745138        4.085548
 H        -0.404340       18.203297        4.124496
 C         1.551356       18.218651        2.996193
 H         2.431891       18.884899        2.839653
 C         1.289681       17.193516        2.152809
 H         2.088095       17.053387        1.314430
 C         0.111028       16.264553        2.143364
 H        -0.827012       16.912506        1.898216
 H        -0.056744       15.740190        3.186531
 C         0.199623       15.223245        1.034981
 H         1.205567       14.597515        1.224037
 H         0.438910       15.643060        0.009903
 C        -1.072046       14.313998        0.974594
 H        -2.052280       14.907502        0.931938
 H        -1.107633       13.710609        1.835876
 C        -0.765871       13.287347       -0.218590
 H         0.229025       12.820087       -0.132378
 H        -0.719716       13.769970       -1.216316
 C        -1.768887       12.146814       -0.250717
 H        -2.042975       12.095120       -1.318169
 H        -2.680072       12.375508        0.350639
 C        -1.204207       10.831560        0.103966
 H        -0.793127       10.933287        1.135338
 H        -0.233789       10.625711       -0.527985
 C        -2.038467        9.575263        0.032471
 H        -2.379495        9.435649       -1.011116
 H        -2.947747        9.675204        0.589951
 C        -1.430502        8.343671        0.620346
 H        -1.223615        8.345827        1.693077
 H        -0.488008        8.125018        0.046181
 H        -2.075489        7.456515        0.499893
 C         7.729661        8.935339        0.330551
 H         8.451370        8.704546        1.190208
 H         7.984949        8.370931       -0.539085
 H         6.660135        8.734095        0.634026
 C         7.912251       10.443832        0.035561
 H         7.217173       10.641125       -0.855064
 H         7.744518       11.105809        0.953125
 C         9.309941       10.754809       -0.526329
 H        10.057866       10.103981        0.056503
 H         9.405704       10.503477       -1.618515
 C         9.680050       12.269011       -0.319756
 H         9.060184       13.002032       -0.842842
 H         9.356024       12.502080        0.688530
 C        11.124590       12.695959       -0.385986
 H        11.332419       12.889574       -1.441269
 H        11.205756       13.746145        0.007591
 C        12.118643       11.805824        0.342560
 H        11.943009       10.715198        0.252022
 H        13.100256       12.044942       -0.007530
 C        11.991988       12.137552        1.831451
 H        12.515355       13.113389        1.950066
 H        10.957094       12.402508        2.192062
 C        12.698781       11.124124        2.811470
 H        13.719087       10.852643        2.391716
 H        12.883248       11.634274        3.773399
 C        11.910964        9.850686        3.068947
 H        11.900812        9.138520        2.221634
 H        12.376135        9.386253        3.922783
 C        10.463129       10.056129        3.541389
 H        10.430383       10.680103        4.480644
 H         9.805656       10.550097        2.807854
 C         9.724802        8.761953        3.703957
 H         8.653938        8.916960        3.826523
 H         9.905620        8.107605        2.811829
 C        10.246554        7.952434        4.945625
 H        11.283660        8.215319        5.228287
 H         9.583933        8.187143        5.769104
 C        10.300551        6.448348        4.821426
 H         9.290660        6.103116        4.660706
 H        10.968189        6.153644        3.957710
 C        10.900872        5.875416        6.104790
 H        11.991964        5.708766        6.008636
 H        10.776595        6.622109        6.946739
 C        10.250442        4.535754        6.471916
 H         9.147531        4.538805        6.107941
 H        10.665668        3.734946        5.782867
 C        10.376044        4.204778        7.953560
 O        10.121071        3.041037        8.390900
 O        10.870939        5.096026        8.844955
 C        10.492758        4.876055       10.207130
 H         9.641176        4.140324       10.170952
 H        11.466400        4.609302       10.738159
 C        10.070132        6.187945       10.810539
 H        10.834812        6.935825       10.598801
 C         9.811384        6.083167       12.298065
 H         8.789090        5.740438       12.447563
 H        10.393816        5.220984       12.713455
 O        10.124322        7.368670       12.965668
 P         9.971686        7.649117       14.719826
 O         8.181423        7.629271       14.495499
 C         7.393685        8.108469       15.558861
 H         7.465080        7.567528       16.615654
 H         7.822297        9.091981       15.832718
 C         5.980985        8.283994       15.003883
 H         5.652928        7.290852       14.525208
 H         5.278165        8.497965       15.828102
 N         5.556708        9.379028       14.034943
 C         6.353014        9.302173       12.746223
 H         7.427689        9.493243       12.890106
 H         6.295893        8.409284       12.150803
 H         5.866158       10.048398       12.048546
 C         4.077388        9.193697       13.707901
 H         3.984024        8.096818       13.407692
 H         3.374738        9.581147       14.563789
 H         3.674961        9.763738       12.826187
 C         5.862178       10.740840       14.592583
 H         5.231183       10.975506       15.463051
 H         5.714696       11.481795       13.745079
 H         6.927765       10.843872       14.953117
 O        10.411470        6.511108       15.601479
 O        10.408574        9.064275       14.891113
 O         8.779718        6.471587       10.101547
 C         8.368222        7.775734        9.925674
 O         9.089879        8.672304       10.284286
 C         7.097895        7.943947        9.070137
 H         6.585019        8.922659        9.248810
 H         6.390814        7.078741        9.165764
 C         7.543664        8.052704        7.581322
 H         8.261840        7.190072        7.313301
 H         8.248405        8.977263        7.476822
 C         6.391510        8.065656        6.624283
 H         5.667500        7.253771        6.875229
 H         6.646973        7.805656        5.547852
 C         5.511415        9.311846        6.674248
 H         4.927757        9.351803        7.606636
 H         4.715119        9.198753        5.873550
 C         6.120069       10.684960        6.362434
 H         7.003144       10.896926        7.148590
 H         5.278296       11.346132        6.634903
 C         6.676343       10.884672        4.954109
 H         5.881239       10.691682        4.157753
 H         7.445675       10.127236        4.713829
 C         7.256143       12.334651        4.744324
 H         8.173331       12.424105        5.406715
 H         6.532122       13.081073        5.103966
 C         7.663238       12.762882        3.373856
 H         7.495337       12.107631        2.468468
 C         8.042701       14.016678        3.034851
 H         8.411175       14.023265        1.976013
 C         8.506135       15.001387        4.013405
 H         7.934994       14.759866        5.046883
 H         8.208709       16.046854        3.772484
 C        10.090847       15.045789        4.054955
 H        10.483442       14.054197        4.365219
 H        10.302635       15.730176        4.871162
 C        10.940499       15.548284        2.871712
 H        10.699912       15.019762        1.927284
 H        11.975630       15.217607        3.121239
 C        10.778178       17.038437        2.654305
 H        11.505776       17.622019        3.278847
 H         9.770806       17.323967        3.062248
 C        10.878359       17.484024        1.210327
 H        10.315105       16.697273        0.703758
 H        11.898775       17.439768        0.792946
 C        10.322429       18.908951        1.057655
 H        10.924343       19.701227        1.605064
 H         9.324307       18.990318        1.533394
 C        10.203464       19.207907       -0.418457
 H         9.704649       18.371698       -0.948509
 H        11.209320       19.271883       -0.865219
 C         9.510417       20.513275       -0.709419
 H         8.461945       20.618755       -0.459404
 H         9.596395       20.696915       -1.779793
 H        10.057351       21.352381       -0.188766
 C         5.666247       24.468859       -0.051094
 H         5.334894       23.808123       -0.891273
 H         6.240723       25.278145       -0.617645
 H         4.803999       24.890135        0.480164
 C         6.614611       23.624487        0.882759
 H         5.957791       23.066078        1.609146
 H         7.211116       22.874018        0.257103
 C         7.509570       24.405531        1.735596
 H         8.390056       24.916340        1.129616
 H         6.848297       25.223862        2.233696
 C         8.338167       23.617216        2.792809
 H         7.729988       22.899422        3.298317
 H         9.095781       22.922674        2.228119
 C         9.305923       24.428322        3.764381
 H        10.093258       23.819788        4.136505
 H         9.766432       25.156853        3.101768
 C         8.513673       25.113407        4.854530
 H         9.024467       25.921967        5.265869
 H         7.650167       25.642839        4.281204
 C         7.866380       24.223726        5.841385
 H         7.035984       24.833254        6.351860
 H         7.271949       23.361021        5.391800
 C         8.686387       23.506998        6.886940
 H         8.253005       22.533278        7.216431
 H         9.666867       23.242552        6.371002
 C         9.046638       24.288961        8.140518
 H         9.440099       25.329523        7.850777
 H         8.094174       24.451418        8.699646
 C        10.115567       23.582869        8.964684
 H        10.762016       23.139414        8.205711
 H        10.598362       24.327251        9.620850
 C         9.418982       22.564041        9.944778
 H         8.749731       23.186165       10.574097
 H         8.693788       21.922401        9.406044
 C        10.301576       21.747023       10.876762
 H        11.095198       22.429003       11.251587
 H         9.711753       21.383593       11.822350
 C        10.871129       20.531895       10.100456
 H        10.060319       19.785807        9.857597
 H        11.212984       20.825472        9.108086
 C        11.969833       19.797293       10.833748
 H        12.595123       19.364424       10.066521
 H        12.734930       20.437160       11.343254
 C        11.485322       18.844679       11.829483
 H        10.521191       18.452618       11.544052
 H        12.227005       18.026047       11.857834
 C        11.564239       19.334297       13.237930
 O        11.940454       20.429375       13.553802
 O        11.503312       18.358778       14.284920
 C        11.908547       18.715651       15.622467
 H        12.156381       19.782192       15.668404
 H        11.022982       18.471664       16.230537
 C        13.157619       17.890625       16.019966
 H        12.954353       16.864222       15.747604
 C        13.568926       18.121878       17.466858
 H        12.861906       17.522919       18.180862
 H        14.627691       17.758043       17.614410
 O        13.590581       19.499382       17.854424
 P        13.128382       20.207571       19.257317
 O        14.543900       19.773470       20.132729
 C        14.651258       18.624319       20.911972
 H        14.143953       18.883173       21.833961
 H        14.098238       17.749830       20.408012
 C        16.164581       18.365583       21.146072
 H        16.552691       17.985933       20.122139
 H        16.606737       19.320335       21.401428
 N        16.511852       17.390308       22.285805
 C        15.620986       16.231180       22.155968
 H        15.876729       15.460456       22.897141
 H        14.505219       16.482901       22.272987
 H        15.761228       15.753215       21.132538
 C        17.982838       16.986837       22.109856
 H        18.307367       16.228666       22.884155
 H        18.128805       16.579018       21.059830
 H        18.631397       17.926193       22.220856
 C        16.271488       18.013706       23.658653
 H        16.687540       17.311241       24.329651
 H        15.225423       18.079929       23.909447
 H        16.832850       19.005199       23.653534
 O        13.208863       21.733477       19.115433
 O        11.868618       19.452553       19.746933
 O        14.273548       18.259968       15.053223
 C        14.516316       17.242926       14.173264
 O        13.953251       16.166548       14.200272
 C        15.647407       17.545010       13.220734
 H        15.686913       16.685680       12.476936
 H        16.637094       17.468216       13.551987
 C        15.442832       18.803699       12.412704
 H        15.971541       19.722036       12.903061
 H        14.347283       18.999773       12.408562
 C        15.993089       18.725975       10.965103
 H        15.696031       19.719423       10.464737
 H        15.346208       18.018629       10.439552
 C        17.505432       18.528557       10.874374
 H        17.908247       17.601200       11.219894
 H        17.951397       19.263319       11.568451
 C        18.133211       18.782230        9.433159
 H        17.453201       18.471292        8.592171
 H        19.095648       18.238987        9.394234
 C        18.417664       20.278561        9.274460
 H        19.185461       20.531584       10.012871
 H        17.534544       20.912014        9.455292
 C        18.843927       20.627434        7.846375
 H        18.250645       20.143730        7.064285
 H        19.922552       20.359236        7.762329
 C        18.801758       22.110979        7.711258
 H        19.542343       22.495262        8.409760
 C        17.927647       22.932770        7.035950
 H        17.891176       24.046356        7.221199
 C        16.665089       22.477592        6.300430
 H        16.215096       21.571882        6.794945
 H        16.876795       22.039558        5.225845
 C        15.547462       23.585312        6.185707
 H        15.962010       24.527086        5.727310
 H        15.233171       23.749603        7.216911
 C        14.237606       23.236557        5.425400
 H        14.568684       23.087769        4.376083
 H        13.598435       24.093779        5.448830
 C        13.425800       22.007475        5.836777
 H        13.084149       22.022305        6.921944
 H        14.025026       21.036674        5.670944
 C        12.149933       21.973513        5.004173
 H        12.434035       21.902336        3.910606
 H        11.491987       22.846470        5.063866
 C        11.303663       20.723427        5.467896
 H        11.184451       20.829472        6.596153
 H        11.884182       19.850655        5.159088
 C         9.897442       20.769489        4.880714
 H         9.778595       20.660185        3.731445
 H         9.499847       21.809713        5.072243
 C         8.924529       19.802670        5.535995
 H         9.162019       18.733749        5.440338
 H         7.935453       20.038054        5.022675
 H         8.927087       19.994610        6.689178
 C         5.852261       12.849311       64.631607
 H         5.022575       13.242567       65.224777
 H         6.561777       12.439657       65.320755
 H         5.361718       11.962688       64.119293
 C         6.454906       13.761865       63.576721
 H         6.921915       14.647873       64.058929
 H         7.337224       13.153161       63.181534
 C         5.459979       14.194061       62.469025
 H         5.564356       13.575107       61.538300
 H         4.390676       14.206514       62.826889
 C         5.675664       15.600774       62.079865
 H         5.864213       16.264740       62.937866
 H         6.642116       15.677423       61.629242
 C         4.571346       16.329987       61.205704
 H         4.408489       15.559952       60.440811
 H         3.643898       16.401596       61.824234
 C         4.950859       17.716782       60.706757
 H         4.881344       18.460060       61.579910
 H         6.013461       17.780514       60.383316
 C         4.017901       18.052341       59.517105
 H         4.654677       17.805212       58.685501
 H         3.190655       17.272537       59.543091
 C         3.471586       19.488899       59.486816
 H         2.643721       19.609207       58.818008
 H         2.929285       19.626492       60.469452
 C         4.466733       20.588436       59.292465
 H         4.018375       21.467846       59.744156
 H         5.335951       20.339977       59.929581
 C         4.891333       20.812874       57.880737
 H         5.761744       20.175047       57.548767
 H         4.001207       20.567371       57.329544
 C         5.441542       22.257013       57.569199
 H         4.789078       22.945101       58.040726
 H         6.383388       22.336666       58.171646
 C         5.606697       22.605453       56.100739
 H         5.612202       21.711884       55.518524
 H         4.620186       23.079773       55.856277
 C         6.768719       23.557060       55.810150
 H         6.685326       24.457062       56.402939
 H         7.721434       23.017836       56.021194
 C         6.679914       23.924379       54.354675
 H         6.744325       22.997360       53.734100
 H         5.821663       24.566389       54.147339
 C         7.881264       24.903938       54.009506
 H         7.700447       25.943270       54.398941
 H         8.898918       24.651379       54.476990
 C         7.932458       24.989681       52.495361
 O         7.518236       25.927639       51.813034
 O         8.194805       23.816372       51.899017
 C         7.935247       23.775757       50.444748
 H         7.460436       24.728968       50.205185
 H         8.947886       23.556820       49.885651
 C         7.065887       22.584517       50.070999
 H         7.749002       21.720537       49.868301
 C         6.069446       22.809500       48.841370
 H         5.187697       23.436369       49.221542
 H         6.492957       23.262321       47.912949
 O         5.549403       21.588642       48.361038
 P         5.345639       21.156738       46.634521
 O         3.632143       21.728449       46.354279
 C         2.581832       21.149096       47.122849
 H         2.159235       20.334526       46.532898
 H         2.923398       20.770718       48.107086
 C         1.314982       22.035128       47.382156
 H         0.879662       22.372190       46.436508
 H         0.520229       21.348822       47.831253
 N         1.454724       23.314640       48.251053
 C         0.050896       24.020794       48.163010
 H        -0.090948       24.243031       47.092133
 H        -0.648260       23.303431       48.594116
 H        -0.012978       24.864805       48.886536
 C         1.761810       22.998289       49.652695
 H         1.764149       23.959167       50.145950
 H         1.104207       22.299799       50.190598
 H         2.805972       22.595129       49.704865
 C         2.531614       24.254000       47.682404
 H         3.612236       23.748432       47.607758
 H         2.706197       25.164610       48.195557
 H         2.277999       24.601023       46.656952
 O         6.177765       21.956028       45.669220
 O         5.296430       19.618294       46.732834
 O         6.242706       22.416191       51.262772
 C         5.675053       21.139732       51.536392
 O         6.040484       20.214828       50.883560
 C         4.566811       21.230553       52.614609
 H         3.582129       21.520487       52.024887
 H         4.694041       22.009176       53.362930
 C         4.492351       19.815502       53.205643
 H         5.368324       19.622246       53.748413
 H         4.388153       19.063101       52.291611
 C         3.281794       19.569313       54.151093
 H         2.332391       19.958012       53.688782
 H         3.516115       20.153175       55.067810
 C         3.091655       18.103422       54.510681
 H         4.157763       17.617130       54.646759
 H         2.626426       17.676466       53.667938
 C         2.309134       17.874762       55.801056
 H         2.742971       18.348696       56.649368
 H         2.299981       16.785990       56.053406
 C         0.867914       18.390059       55.705124
 H         0.405895       18.134626       54.748749
 H         0.891590       19.484640       55.790451
 C        -0.160645       17.963005       56.758698
 H        -1.037434       18.679579       56.668320
 H         0.286906       18.216475       57.730804
 C        -0.608057       16.549650       56.699951
 H         0.142760       15.901084       56.251999
 C        -1.780463       16.055847       57.089157
 H        -1.912891       14.961543       56.837250
 C        -2.878173       16.731066       57.885590
 H        -3.040868       17.783964       57.471115
 H        -2.599941       16.888000       59.001251
 C        -4.228134       15.929383       57.709091
 H        -4.120157       15.467496       56.688324
 H        -5.148381       16.620268       57.756577
 C        -4.474612       14.808864       58.715027
 H        -5.447351       14.406768       58.445892
 H        -4.660394       15.264140       59.733597
 C        -3.422634       13.720716       58.986893
 H        -3.772670       13.164126       59.927414
 H        -2.443302       14.246291       59.272369
 C        -3.217256       12.719545       57.882813
 H        -3.246831       13.131816       56.825287
 H        -4.009888       11.902307       57.847504
 C        -1.839426       11.963640       58.008560
 H        -1.770878       11.649468       59.133789
 H        -0.959787       12.573793       57.804352
 C        -1.766022       10.674060       57.215652
 H        -0.732903       10.416889       56.960541
 H        -2.241951       10.917711       56.280228
 C        -2.523154        9.511559       57.872696
 H        -2.024190        9.417395       58.811203
 H        -2.379355        8.668806       57.221634
 H        -3.593653        9.670630       58.031006
 C        11.249813       17.682367       58.151825
 H        11.206694       16.940456       58.911728
 H        12.132514       17.490009       57.456772
 H        10.365800       17.768270       57.499603
 C        11.416682       18.994154       58.822647
 H        12.389886       19.091524       59.313004
 H        11.455036       19.776934       58.051193
 C        10.355565       19.378944       59.908127
 H         9.321911       19.011307       59.497345
 H        10.579677       18.810648       60.828995
 C        10.124262       20.981373       60.094543
 H         9.550962       21.185843       61.014832
 H        11.186152       21.425064       60.201447
 C         9.415984       21.557480       58.867172
 H         9.927434       21.162228       57.999069
 H         8.397532       21.019230       58.913132
 C         9.305831       23.096140       58.975662
 H         8.399285       23.367496       58.294418
 H         9.035009       23.314400       60.044144
 C        10.469126       23.917463       58.410934
 H        10.325452       24.849758       58.917404
 H        11.413072       23.488703       58.820251
 C        10.593870       24.015240       56.952454
 H        10.297836       23.104252       56.417282
 H         9.814607       24.712662       56.538620
 C        11.943195       24.509438       56.411331
 H        11.688766       24.880278       55.359421
 H        12.302053       25.397062       57.049835
 C        13.063702       23.436811       56.331818
 H        13.351097       23.106012       57.333405
 H        12.555484       22.582424       55.873276
 C        14.285901       23.785437       55.555695
 H        13.954913       24.273813       54.600784
 H        14.966775       24.477564       56.068054
 C        15.211474       22.626482       55.268295
 H        15.217233       21.995216       56.145248
 H        14.734692       21.922737       54.518753
 C        16.635481       23.070189       54.848068
 H        16.670311       23.811357       54.004822
 H        16.933874       23.641777       55.760101
 C        17.562351       21.917280       54.528976
 H        18.588837       22.250681       54.250137
 H        17.759653       21.287271       55.428223
 C        17.084032       21.059975       53.354340
 H        16.770624       20.096979       53.724945
 H        16.350245       21.637634       52.812073
 C        18.249914       20.821840       52.421906
 O        19.265575       21.486172       52.395828
 O        18.267776       19.515007       51.771103
 C        19.493311       19.159019       51.028488
 H        19.348007       19.597260       50.036133
 H        20.333609       19.558605       51.542267
 C        19.746752       17.656998       50.845734
 H        20.484373       17.534729       49.988449
 C        18.508404       16.726206       50.565689
 H        18.808483       15.639821       50.590775
 H        17.718611       16.867798       51.335266
 O        18.033232       17.093508       49.212311
 P        18.754362       16.686819       47.662857
 O        20.034082       17.899380       47.353729
 C        19.793690       19.343512       47.012833
 H        18.699991       19.641933       46.905212
 H        20.105762       19.964523       47.839066
 C        20.473257       19.657156       45.706436
 H        20.011948       18.931208       44.962387
 H        20.249701       20.691328       45.240372
 N        22.019588       19.400778       45.604691
 C        22.734098       20.097857       46.681503
 H        22.430258       21.174835       46.660889
 H        22.351057       19.769693       47.696793
 H        23.837465       20.066975       46.622391
 C        22.237026       17.966694       45.733154
 H        21.562510       17.328247       45.096237
 H        23.246923       17.554815       45.450546
 H        22.040102       17.725349       46.820343
 C        22.461704       19.883911       44.235321
 H        22.283604       20.935608       44.159164
 H        22.054264       19.352552       43.404968
 H        23.547623       19.812658       44.188736
 O        19.567476       15.417542       47.774429
 O        17.602423       16.838762       46.728531
 O        20.307999       17.103973       52.101257
 C        21.721664       17.224939       52.297882
 O        22.440453       17.766729       51.501984
 C        22.060575       16.719458       53.724991
 H        21.150103       16.936420       54.316193
 H        22.878696       17.249420       54.202759
 C        22.348980       15.152839       53.630524
 H        21.435621       14.752028       53.039566
 H        22.330698       14.603922       54.603210
 C        23.657488       14.824978       52.896790
 H        24.432142       15.635077       53.140152
 H        23.393814       14.864769       51.869339
 C        24.311768       13.516082       53.198349
 H        24.895878       13.130156       52.290146
 H        23.600451       12.675879       53.392258
 C        25.269951       13.578545       54.443848
 H        24.771221       13.715204       55.433304
 H        25.868309       14.533967       54.443054
 C        26.154259       12.356668       54.643723
 H        26.967505       12.331718       53.948593
 H        25.650881       11.434730       54.362961
 C        26.763992       12.262359       56.051132
 H        27.305267       11.307315       56.093338
 H        25.982332       11.976838       56.763626
 C        27.572105       13.470114       56.464050
 H        28.415840       13.682146       55.797653
 C        27.309023       14.237360       57.527359
 H        28.049738       15.023189       57.537170
 C        26.124624       14.295030       58.487595
 H        25.277994       13.715274       58.030640
 H        25.931942       15.331750       58.602264
 C        26.480722       13.753280       59.886307
 H        27.526245       13.949543       60.079132
 H        26.498959       12.682532       59.853424
 C        25.693943       14.299267       61.087555
 H        25.807217       15.359976       61.173447
 H        26.225700       13.870111       62.039932
 C        24.201138       13.950760       61.196808
 H        23.989532       12.905826       61.297897
 H        23.693417       14.308440       60.321945
 C        23.635475       14.729163       62.417404
 H        24.213488       15.665925       62.457153
 H        23.760818       14.265721       63.440765
 C        22.169416       15.078775       62.196503
 H        21.623446       14.116920       62.144363
 H        22.077206       15.430005       61.138138
 C        21.594818       15.992881       63.253128
 H        21.945623       17.019320       63.149551
 H        21.793045       15.617978       64.293472
 C        20.062477       15.904128       63.210602
 H        19.614935       16.293478       62.272842
 H        19.600004       16.400541       64.069275
 H        19.700397       14.852201       63.258926
 C        -6.031218       10.167011       61.225220
 H        -6.362907        9.744258       60.253357
 H        -6.534589       11.081039       61.370285
 H        -6.280915        9.428819       62.021561
 C        -4.564298       10.411325       61.167953
 H        -4.010993        9.594961       60.707764
 H        -4.298571       11.323153       60.513901
 C        -3.995996       10.683515       62.540573
 H        -4.438361       11.527121       63.110031
 H        -4.077331        9.736609       63.152969
 C        -2.474242       11.023500       62.661423
 H        -2.278622       11.787844       61.857315
 H        -2.327026       11.654196       63.562180
 C        -1.504081        9.816044       62.629272
 H        -1.849049        9.118591       63.406326
 H        -1.670992        9.257165       61.690659
 C        -0.010783       10.164459       62.585541
 H         0.247226       11.199533       62.913803
 H         0.500681        9.528839       63.323776
 C         0.599306        9.981438       61.187592
 H        -0.031664       10.485173       60.458038
 H         1.520887       10.584840       61.090607
 C         0.896425        8.547802       60.743958
 H         1.326100        8.169381       61.701157
 H        -0.053062        7.898012       60.627670
 C         1.917803        8.343660       59.647110
 H         2.800572        8.980380       59.831665
 H         2.337548        7.294273       59.731079
 C         1.361984        8.712315       58.246124
 H         0.446152        8.068398       58.063644
 H         0.915737        9.716541       58.159149
 C         2.352766        8.515836       57.046371
 H         3.007837        9.389875       57.125031
 H         2.893820        7.608483       57.175049
 C         1.617357        8.439201       55.736313
 H         0.754305        7.743011       55.612213
 H         0.933157        9.324066       55.639999
 C         2.542264        8.423658       54.531128
 H         3.200868        9.323479       54.499847
 H         3.195671        7.519576       54.698303
 C         1.668206        8.339427       53.251755
 H         0.967634        7.495457       53.163422
 H         0.975220        9.233771       53.246292
 C         2.548594        8.379165       52.010880
 H         3.149772        7.465911       51.944977
 H         1.896950        8.426447       51.118790
 C         3.327176        9.722499       51.828430
 O         4.519604        9.708480       51.866714
 O         2.609886       10.860615       51.417572
 C         3.467642       11.976217       51.097305
 H         4.389371       12.092137       51.739075
 H         3.947262       11.658672       50.084549
 C         2.737863       13.342083       50.842773
 H         2.344039       13.774199       51.817184
 C         1.653737       13.321836       49.846664
 H         0.856472       12.648691       50.261673
 H         1.253520       14.302625       49.888504
 O         2.269235       12.854184       48.574524
 P         1.246789       12.547171       47.123154
 O         0.752330       10.912767       47.572601
 C         1.329835        9.752796       46.986084
 H         0.554067        8.983106       46.598785
 H         1.972028        9.998388       46.114822
 C         2.260360        9.157228       48.055084
 H         3.018770        9.974849       48.356171
 H         1.621427        8.783397       48.845306
 N         3.234240        7.951505       47.562454
 C         2.517442        6.968474       46.714371
 H         3.158460        6.098544       46.436813
 H         1.561081        6.640001       47.314072
 H         2.224902        7.524040       45.813522
 C         4.431904        8.445569       46.837204
 H         5.154210        9.063254       47.423370
 H         5.054785        7.605975       46.470627
 H         4.088665        8.999750       45.996689
 C         3.729200        7.370324       48.805710
 H         2.879215        7.129202       49.464203
 H         4.526877        8.027081       49.282516
 H         4.118911        6.384912       48.530029
 O         0.052702       13.449186       47.267151
 O         2.198307       12.480852       45.954407
 O         3.819339       14.249371       50.513306
 C         4.125322       15.338511       51.371246
 O         3.451105       15.644099       52.286301
 C         5.176875       16.237583       50.679504
 H         4.509092       17.009472       50.157883
 H         5.595521       15.763024       49.781006
 C         6.322902       16.846676       51.542572
 H         6.095851       17.849945       52.038193
 H         7.177535       17.145658       50.849045
 C         6.809767       15.953664       52.690964
 H         6.074683       16.150064       53.520798
 H         7.726224       16.521557       53.039749
 C         7.008929       14.457351       52.505432
 H         8.090572       14.388858       52.162384
 H         6.428008       14.082312       51.672195
 C         6.742849       13.529235       53.754578
 H         5.679358       13.626094       54.179230
 H         7.580694       13.835021       54.526764
 C         7.088562       12.119849       53.299637
 H         8.186202       12.133037       53.105637
 H         6.607047       12.053208       52.257980
 C         6.767909       11.047276       54.304092
 H         5.687010       11.201661       54.641663
 H         7.410532       11.172051       55.212204
 C         6.971971        9.626749       53.854370
 H         7.155111        9.519418       52.774704
 C         6.935381        8.502601       54.594345
 H         7.235205        7.537793       54.144730
 C         6.583903        8.368092       56.067978
 H         6.018872        9.232882       56.565308
 H         7.580653        8.359923       56.525543
 C         5.828580        7.064083       56.399338
 H         6.344509        6.183809       55.978760
 H         4.858334        6.959265       55.945236
 C         5.903318        6.934095       57.920303
 H         5.594885        7.832238       58.434845
 H         6.985594        6.761273       58.121536
 C         4.994038        5.862427       58.519363
 H         5.130235        4.822159       58.054871
 H         3.945460        6.068420       58.150986
 C         5.062631        5.812555       59.979523
 H         4.761819        6.838270       60.370651
 H         6.075654        5.680200       60.348526
 C         4.238505        4.660859       60.603943
 H         4.860643        3.746439       60.534546
 H         3.338590        4.528693       60.014511
 C         3.893482        4.887613       62.080017
 H         4.523731        5.686649       62.546524
 H         4.075642        3.931704       62.553314
 C         2.400815        5.379387       62.291809
 H         2.068099        5.377223       63.359055
 H         1.538817        4.873922       61.792633
 H         2.292369        6.418816       62.012070
 C        13.988906       23.243988       60.736908
 H        14.093568       23.040718       59.681244
 H        13.243731       22.552555       61.027618
 H        14.978459       22.988281       61.208923
 C        13.539871       24.653940       61.068436
 H        14.374836       25.382097       61.235016
 H        13.042751       25.132002       60.218262
 C        12.660793       24.715767       62.309265
 H        11.881032       23.907345       62.277634
 H        13.157181       24.481913       63.294510
 C        11.895555       26.069633       62.489822
 H        11.673104       26.097513       63.604187
 H        12.596717       26.909948       62.184235
 C        10.607904       26.149172       61.603790
 H        10.878413       26.128651       60.524811
 H         9.984793       25.136723       61.653580
 C         9.693031       27.348883       61.883865
 H         9.310592       27.264914       62.949417
 H        10.278545       28.312283       61.716125
 C         8.452202       27.442469       60.911423
 H         8.090179       26.366234       60.854614
 H         7.594681       28.022352       61.363205
 C         8.814949       27.911909       59.514603
 H         9.116843       28.934963       59.514618
 H         9.724277       27.412243       59.237183
 C         7.736344       27.681255       58.427429
 H         7.645440       26.544596       58.172012
 H         6.676222       27.898100       58.629745
 C         7.879224       28.326885       57.068771
 H         6.953923       28.183840       56.509460
 H         8.034903       29.480148       57.231430
 C         9.027690       27.678312       56.313980
 H         9.995955       27.580029       56.906845
 H         8.778462       26.618431       55.998749
 C         9.286956       28.470648       55.011322
 H         8.490488       28.211079       54.234772
 H         9.021285       29.580179       55.168503
 C        10.713870       28.275770       54.407593
 H        11.505668       28.932203       54.972290
 H        10.957098       27.239655       54.631683
 C        10.661070       28.526688       52.910873
 H        10.313747       27.629450       52.387833
 H        10.031640       29.462500       52.688934
 C        12.112961       28.838074       52.329910
 H        12.032748       29.018791       51.256958
 H        12.523952       29.729118       52.873978
 C        13.125190       27.691212       52.586960
 O        13.012986       26.900026       53.507065
 O        14.295954       27.787443       51.797180
 C        14.942948       26.472246       51.781006
 H        16.018057       26.732107       51.662399
 H        14.932982       26.088118       52.765747
 C        14.433280       25.471710       50.705719
 H        15.168836       24.642344       50.596863
 C        14.202535       26.251104       49.367569
 H        13.520456       27.089670       49.530609
 H        15.096524       26.747580       48.972549
 O        13.734443       25.385080       48.296844
 P        14.704341       24.282684       47.242081
 O        13.871253       22.941414       47.923813
 C        13.789057       21.577103       47.599243
 H        12.837470       21.443071       47.019653
 H        14.592371       21.177744       46.909714
 C        13.785027       20.745304       48.861969
 H        13.345773       21.337704       49.674850
 H        13.050801       19.902985       48.631973
 N        15.243939       20.188459       49.296280
 C        15.636340       19.158554       48.360474
 H        16.009317       19.588121       47.436386
 H        16.313808       18.417358       48.737732
 H        14.813409       18.496880       48.154205
 C        16.142593       21.337313       49.550568
 H        17.141432       20.922417       49.484085
 H        16.072842       22.192438       48.816635
 H        16.164186       21.834406       50.529907
 C        15.021625       19.560766       50.719238
 H        14.323696       20.111582       51.287399
 H        15.999782       19.501173       51.235016
 H        14.566736       18.504976       50.632813
 O        14.147755       24.406809       45.837555
 O        16.226345       24.289980       47.451736
 O        13.247696       24.846262       51.181839
 C        13.290500       23.505596       51.598251
 O        14.366340       22.968016       51.862061
 C        11.893528       22.765356       51.740784
 H        11.814110       22.001617       50.930664
 H        11.068436       23.477314       51.456863
 C        11.693053       22.044254       53.129532
 H        11.530666       22.794733       53.951416
 H        12.678931       21.511297       53.290298
 C        10.392739       21.241455       52.957794
 H        10.506559       20.411184       52.215027
 H         9.616452       21.890732       52.471619
 C         9.810287       20.621798       54.227234
 H         9.939526       21.382374       55.111893
 H        10.461271       19.747046       54.613846
 C         8.336950       20.186436       54.056534
 H         8.255709       19.326324       53.385086
 H         7.717949       21.043558       53.616745
 C         7.694065       19.916359       55.423996
 H         6.593262       19.616396       55.356186
 H         7.681860       20.812826       56.041443
 C         8.296109       18.912218       56.401199
 H         7.583494       19.013718       57.241974
 H         9.183445       19.291792       56.854584
 C         8.346985       17.475069       55.829697
 H         8.951766       17.338261       54.899475
 C         7.732072       16.372110       56.285736
 H         7.898729       15.512522       55.571274
 C         6.932388       16.132027       57.492172
 H         6.192573       15.325904       57.290436
 H         6.331005       17.026989       57.745102
 C         7.833652       15.704608       58.686264
 H         7.160664       15.726289       59.580276
 H         8.624500       16.437923       58.952164
 C         8.535514       14.391140       58.482193
 H         9.022811       14.193182       59.433548
 H         9.281973       14.478393       57.747452
 C         7.680253       13.090152       58.056961
 H         8.328624       12.215951       57.961884
 H         7.173966       13.149806       57.043930
 C         6.498917       12.907056       58.980408
 H         5.742056       13.702549       58.747177
 H         6.941919       12.915250       60.023102
 C         5.798097       11.591890       58.670868
 H         6.453648       10.655392       58.543701
 H         5.218163       11.612469       57.715149
 C         4.779807       11.264052       59.758286
 H         4.007652       10.689757       59.285660
 H         4.291334       12.173973       60.104935
 C         5.342130       10.534371       60.886475
 H         6.098815       11.184349       61.458405
 H         5.889418        9.618485       60.622833
 H         4.558489       10.220819       61.613708
 C        18.549740       -3.159248       64.287201
 H        17.929094       -2.577536       63.589951
 H        19.049940       -2.353732       64.813019
 H        17.797722       -3.640507       64.984009
 C        19.419867       -4.049176       63.420166
 H        19.718592       -4.913936       64.050079
 H        18.881380       -4.488863       62.559235
 C        20.643986       -3.321277       63.042465
 H        20.403889       -2.246959       62.611725
 H        21.174658       -3.087913       63.966476
 C        21.613834       -3.992182       62.092651
 H        22.559427       -3.455394       62.151428
 H        21.792175       -5.012484       62.378265
 C        20.997990       -3.921959       60.709808
 H        20.019943       -4.495985       60.780396
 H        20.700462       -2.880225       60.450378
 C        21.755100       -4.429827       59.495941
 H        22.497831       -5.275303       59.652176
 H        21.005211       -4.752613       58.825516
 C        22.447933       -3.284831       58.784058
 H        22.412704       -3.463991       57.648605
 H        21.783825       -2.343844       58.878616
 C        23.851809       -2.994287       59.439865
 H        23.804483       -2.161037       60.088333
 H        24.193323       -3.881010       60.065674
 C        24.904947       -2.717951       58.384003
 H        25.965239       -2.939428       58.684006
 H        24.806499       -3.472335       57.616684
 C        24.740837       -1.385615       57.738159
 H        23.719975       -1.260523       57.419891
 H        25.002361       -0.601201       58.496460
 C        25.667698       -1.108396       56.510529
 H        25.726353        0.010017       56.338242
 H        26.722656       -1.469232       56.805695
 C        25.256422       -1.715185       55.177704
 H        25.372597       -2.784516       55.176682
 H        24.192648       -1.483600       55.006485
 C        26.102797       -1.264213       54.020370
 H        27.147806       -1.336882       54.393387
 H        26.117706       -2.020883       53.252289
 C        25.855761        0.114477       53.459885
 H        25.639446        0.791967       54.297073
 H        26.740284        0.419485       52.823746
 C        24.637833        0.190965       52.551620
 H        24.702515       -0.646441       51.813736
 H        23.671766        0.103970       53.128967
 C        24.554546        1.505967       51.734390
 O        25.524498        1.990875       51.078903
 O        23.270897        2.062021       51.727921
 C        23.195080        3.294131       50.902878
 H        23.640121        4.110063       51.458328
 H        23.806334        3.084896       49.966248
 C        21.685217        3.483023       50.627762
 H        21.326185        2.475560       50.262283
 C        21.285900        4.583495       49.690567
 H        20.168674        4.824993       49.659439
 H        21.774622        5.554203       49.885818
 O        21.635038        4.142684       48.386703
 P        20.874153        4.171583       46.866043
 O        19.848042        5.747322       47.269730
 C        19.440374        6.654429       46.280731
 H        19.825594        6.503209       45.208130
 H        18.351580        6.751754       46.251694
 C        20.014568        8.108576       46.443985
 H        21.152069        8.009785       46.477570
 H        19.822943        8.749466       45.574524
 N        19.546568        8.901404       47.656921
 C        18.052618        9.014739       47.722656
 H        17.805857        9.703046       48.519943
 H        17.645432        9.357351       46.765289
 H        17.607527        8.065559       48.083237
 C        20.105833        8.305637       48.914124
 H        21.081270        8.708650       49.122757
 H        19.449825        8.629407       49.747284
 H        20.143639        7.212001       48.906982
 C        20.010542       10.284019       47.601791
 H        21.046684       10.293969       47.473923
 H        19.826674       10.945117       48.510895
 H        19.593035       10.923674       46.783401
 O        21.930138        4.470965       45.831955
 O        19.955969        2.984272       46.814789
 O        21.044111        3.628961       51.937866
 C        20.364491        2.450361       52.481888
 O        20.265739        1.474912       51.817337
 C        20.044647        2.719093       53.898361
 H        18.946299        2.711957       54.116989
 H        20.562939        3.636237       54.227448
 C        20.466415        1.525551       54.745468
 H        21.525928        1.312332       54.575775
 H        19.949324        0.555145       54.348236
 C        20.243288        1.737848       56.281555
 H        19.242373        2.146955       56.391296
 H        20.995264        2.441020       56.777176
 C        20.226639        0.424442       57.042313
 H        21.204826       -0.096169       56.866577
 H        19.393465       -0.129679       56.578094
 C        19.951572        0.524785       58.582443
 H        20.896744        0.919224       59.084946
 H        19.875397       -0.544857       58.982132
 C        18.680285        1.265428       59.049454
 H        18.487282        1.982803       58.185440
 H        18.656389        1.820421       60.030029
 C        17.338778        0.345535       59.222855
 H        17.040075       -0.138681       58.247421
 H        16.459047        0.970044       59.652252
 C        17.548433       -0.763140       60.294708
 H        17.391924       -0.457771       61.354965
 C        17.827778       -2.082085       60.133682
 H        17.967587       -2.693670       61.032196
 C        18.056490       -2.650965       58.753510
 H        19.158224       -2.673247       58.423843
 H        17.554028       -2.044939       57.967957
 C        17.585419       -4.102952       58.536606
 H        18.171028       -4.750926       59.221161
 H        17.892593       -4.467736       57.516800
 C        16.031063       -4.195520       58.727890
 H        15.633916       -3.371259       58.194672
 H        15.854514       -4.130361       59.808334
 C        15.354533       -5.483232       58.184189
 H        15.951915       -5.780438       57.292664
 H        14.341201       -5.225206       57.769318
 C        15.112912       -6.636095       59.141434
 H        14.285514       -7.292564       58.625992
 H        14.762154       -6.247142       60.046906
 C        16.294411       -7.544310       59.473114
 H        17.129154       -7.002654       59.897369
 H        16.743484       -7.976357       58.593399
 C        15.766274       -8.657043       60.425919
 H        14.870949       -8.991656       59.863953
 H        15.390695       -8.321902       61.398682
 C        16.814259       -9.750972       60.677292
 H        17.098660      -10.248702       59.738235
 H        16.352152      -10.453425       61.336868
 H        17.638987       -9.302421       61.260010
 C        23.547110        4.002656       54.517822
 H        24.456776        4.072736       55.041412
 H        23.658737        3.253937       53.709183
 H        22.732670        3.692203       55.168243
 C        23.116905        5.315094       53.850616
 H        23.740820        5.653965       53.021851
 H        22.211510        5.097535       53.272568
 C        22.849165        6.530901       54.791809
 H        22.067146        6.235393       55.469360
 H        23.802231        6.806697       55.257813
 C        22.206926        7.785428       54.120453
 H        22.315729        8.612128       54.907837
 H        22.700706        8.164164       53.189117
 C        20.738571        7.727781       53.930878
 H        20.416729        6.722745       53.424026
 H        20.290977        7.718208       54.981003
 C        20.100496        8.900435       53.188416
 H        20.572758        8.896038       52.206711
 H        19.019691        8.825433       53.035370
 C        20.343573       10.225801       53.999634
 H        19.908571       10.141688       55.028534
 H        21.419271       10.442660       54.209885
 C        19.668238       11.429100       53.368866
 H        20.356848       11.816486       52.601288
 H        18.753145       11.120765       52.814453
 C        19.439816       12.528932       54.380493
 H        19.000568       12.139818       55.322861
 H        20.445362       12.806675       54.799637
 C        18.721251       13.741385       53.794525
 H        19.457792       14.267981       53.129745
 H        17.851233       13.314777       53.117279
 C        18.324310       14.857542       54.749954
 H        17.944384       14.664134       55.803299
 H        19.238981       15.467562       54.958054
 C        17.199007       15.723937       54.090973
 H        17.567177       16.003447       53.105042
 H        16.369236       14.982472       53.891220
 C        16.670036       16.813301       54.999298
 H        16.342989       16.290567       55.889023
 H        17.435907       17.531096       55.406433
 C        15.615245       17.686947       54.296890
 H        15.558587       18.670017       54.771790
 H        15.897624       17.907846       53.298553
 C        14.184366       17.086895       54.340317
 H        14.129660       16.015911       54.080322
 H        13.830516       17.267040       55.404602
 C        13.221070       17.845228       53.492966
 O        12.772797       18.850876       53.835266
 O        12.881855       17.228193       52.156265
 C        11.906137       17.963812       51.280228
 H        10.873914       17.942411       51.713547
 H        12.188455       19.028265       51.151093
 C        11.985396       17.216867       49.947342
 H        13.005651       17.042734       49.602905
 C        11.095590       17.762663       48.848511
 H        10.799173       16.876823       48.173462
 H        10.082322       18.196037       49.259140
 O        11.764832       18.677950       48.008667
 P        11.787440       18.316862       46.178986
 O        10.210274       18.860081       45.839157
 C         9.009194       18.072693       45.914963
 H         8.986780       17.628107       46.963272
 H         8.148548       18.729408       45.767136
 C         9.054278       16.809761       45.000854
 H        10.062106       16.304131       45.091797
 H         8.335636       15.971622       45.364136
 N         8.923762       17.122850       43.491638
 C         7.512480       17.670761       43.132965
 H         6.743199       17.394995       43.833145
 H         7.557581       18.742880       43.117264
 H         7.288282       17.329594       42.174637
 C         9.968390       18.089668       43.057800
 H         9.680908       19.139385       43.473312
 H        10.964043       17.645546       43.266434
 H         9.894658       18.130379       41.941360
 C         9.178384       15.797160       42.738739
 H         8.963192       16.043896       41.629471
 H         8.476828       15.054721       43.185547
 H        10.222096       15.446437       42.860886
 O        12.724586       19.413403       45.691467
 O        11.939995       16.841335       45.990723
 O        11.587170       15.864079       50.267227
 C        12.474647       14.847670       49.879044
 O        13.484993       15.083496       49.187805
 C        12.110163       13.484191       50.370300
 H        13.039737       12.862171       50.410263
 H        11.404960       13.111327       49.578461
 C        11.536927       13.414989       51.825089
 H        11.443930       12.371092       52.070038
 H        10.422513       13.692989       51.753510
 C        12.055812       14.292213       52.901855
 H        11.993616       15.373207       52.764847
 H        13.154657       14.220531       52.930374
 C        11.458711       13.805861       54.181183
 H        11.471777       12.704023       54.252914
 H        10.344227       14.049057       54.158249
 C        11.987116       14.410886       55.429779
 H        11.320546       14.305428       56.300293
 H        11.920440       15.488569       55.404709
 C        13.340234       13.898576       55.916626
 H        14.093023       13.966234       55.131195
 H        13.348778       12.810310       56.116547
 C        13.952328       14.624634       57.133041
 H        13.046963       14.885227       57.743042
 H        14.371417       15.587146       56.734055
 C        14.961600       13.757181       57.721848
 H        16.005754       13.998141       57.396973
 C        14.806510       12.919006       58.740402
 H        15.778090       12.452928       59.044418
 C        13.513358       12.505991       59.334564
 H        12.746762       12.976669       58.666611
 H        13.458720       12.947560       60.320419
 C        13.292150       10.955851       59.321442
 H        13.498495       10.659698       58.242432
 H        12.192080       10.658826       59.531006
 C        14.247347       10.294215       60.258881
 H        14.153008       10.800069       61.246704
 H        15.334743       10.606477       59.971786
 C        14.170171        8.801511       60.493225
 H        15.245790        8.520667       60.701111
 H        14.027183        8.340714       59.462173
 C        13.155629        8.130301       61.437653
 H        13.187257        7.026615       61.069305
 H        12.110104        8.529020       61.125519
 C        13.345850        8.288024       62.961426
 H        13.492355        9.320835       63.261734
 H        14.306933        7.779207       63.284760
 C        12.292751        7.596042       63.817673
 H        11.354505        7.857512       63.273346
 H        12.371022        8.030346       64.873291
 C        12.442201        6.047872       63.901962
 H        12.449640        5.703758       62.858521
 H        11.522597        5.703454       64.379379
 H        13.359936        5.733672       64.457123
 C        -4.480134        1.205677       62.561401
 H        -4.997926        1.421447       61.605423
 H        -4.211507        2.162923       63.110977
 H        -5.013649        0.576499       63.279144
 C        -3.244618        0.414268       62.278656
 H        -2.914377        0.020536       63.302322
 H        -3.484333       -0.588023       61.777023
 C        -2.173178        1.137197       61.526627
 H        -2.245383        1.241877       60.369583
 H        -1.970721        2.173316       61.958160
 C        -0.849018        0.353523       61.646484
 H        -0.792144       -0.148561       62.674194
 H        -0.988430       -0.486815       60.878662
 C         0.445289        1.078180       61.292130
 H         0.353720        1.365551       60.189453
 H         0.607384        1.958751       61.955673
 C         1.715271        0.206583       61.510498
 H         1.781653       -0.124767       62.576202
 H         1.513136       -0.770543       60.973175
 C         3.049944        0.853860       61.049850
 H         2.935563        1.920250       61.425812
 H         4.005697        0.450948       61.539368
 C         3.086038        0.891086       59.491898
 H         2.785717       -0.183187       59.190552
 H         2.292683        1.582349       59.162994
 C         4.412667        1.301994       58.827301
 H         4.809129        2.266145       59.314468
 H         5.126650        0.477236       58.873642
 C         4.162107        1.588335       57.314301
 H         5.091669        1.516344       56.647903
 H         3.474960        0.747581       56.909378
 C         3.525583        2.873004       56.878983
 H         2.409846        2.840027       57.022186
 H         3.960765        3.768704       57.417542
 C         3.880574        3.144425       55.462357
 H         4.954495        3.405585       55.376587
 H         3.678089        2.209546       54.835388
 C         3.116059        4.291759       54.806183
 H         2.028130        4.043059       54.732681
 H         3.186931        5.233808       55.412598
 C         3.601533        4.572338       53.418564
 H         3.716421        3.546385       52.940063
 H         2.724044        5.230405       52.919296
 C         4.876859        5.352458       53.407715
 H         4.694576        6.397528       53.685486
 H         5.644246        4.923929       54.083145
 C         5.409820        5.254967       51.933899
 O         4.677155        5.586560       50.956375
 O         6.614510        4.621574       51.807831
 C         7.027510        4.357624       50.429016
 H         7.721973        3.556470       50.500000
 H         6.110024        3.999708       49.941528
 C         7.615764        5.547449       49.719849
 H         7.003712        6.539123       49.912933
 C         7.761928        5.400512       48.238388
 H         8.427845        6.218479       47.800720
 H         8.325580        4.467962       47.878845
 O         6.367078        5.337939       47.745483
 P         6.078001        5.309085       45.995346
 O         7.233814        3.987219       45.485291
 C         6.739575        2.657027       45.557297
 H         6.513027        2.273139       46.593369
 H         5.810377        2.550845       44.962372
 C         7.753166        1.705777       45.018036
 H         7.210496        0.673022       44.789627
 H         8.002693        2.107023       43.978607
 N         9.027271        1.473490       45.737793
 C         9.928101        0.441617       44.980225
 H         9.911813        0.699991       43.865906
 H        10.965607        0.396491       45.410141
 H         9.417256       -0.531463       45.028122
 C         9.910831        2.727628       45.758957
 H        10.263659        2.975816       44.745102
 H         9.326363        3.576955       46.033966
 H        10.768310        2.578366       46.454453
 C         8.802921        1.073483       47.235229
 H         9.694900        0.499637       47.680405
 H         7.978146        0.371471       47.434753
 H         8.698966        2.044633       47.827820
 O         4.643619        4.906698       45.869370
 O         6.654584        6.552405       45.235275
 O         8.905993        5.946905       50.369919
 C         9.053728        7.265544       50.808136
 O         8.129747        8.037566       50.772232
 C        10.503633        7.613446       51.237198
 H        11.256680        7.456401       50.412415
 H        10.888948        6.898413       52.030991
 C        10.514993        9.037079       51.666428
 H         9.895499        9.639610       50.966919
 H        11.542504        9.482176       51.549347
 C         9.988589        9.262345       53.098038
 H         9.277749        8.447643       53.346298
 H         9.503239       10.233140       53.186340
 C        11.108689        9.305902       54.106506
 H        11.704862       10.128324       53.740616
 H        11.743672        8.430019       54.130753
 C        10.537064        9.613108       55.526794
 H         9.633179        8.999512       55.749115
 H        10.068147       10.627812       55.518387
 C        11.662819        9.549809       56.504913
 H        11.242556        9.914303       57.504135
 H        12.426282       10.284996       56.136887
 C        12.320648        8.195506       56.713623
 H        12.923862        8.323796       57.720551
 H        13.092008        7.977756       55.898758
 C        11.482264        6.935749       56.881790
 H        11.512441        6.256329       56.019531
 C        10.675328        6.584821       57.911530
 H        10.023473        5.703821       57.745651
 C        10.433165        7.391659       59.132568
 H        11.311144        8.016052       59.294052
 H        10.331617        6.760435       60.019684
 C         9.219478        8.380306       58.894592
 H         8.274522        7.767896       59.086807
 H         9.051507        8.674154       57.886200
 C         9.274886        9.617329       59.808304
 H         8.350867       10.301776       59.512695
 H        10.144389       10.338060       59.708389
 C         9.104569        9.229258       61.302933
 H         9.764139        8.332807       61.512070
 H         8.083100        8.715709       61.502548
 C         9.380359       10.361124       62.195480
 H         8.841602       11.211130       61.813736
 H        10.427262       10.626040       62.111572
 C         9.194158       10.136029       63.737885
 H         9.812610        9.259633       64.036835
 H         8.194624        9.886392       64.083420
 C         9.677679       11.417895       64.464813
 H         8.759287       12.053954       64.631516
 H        10.354865       11.893843       63.679001
 C        10.380039       11.120642       65.805740
 H        11.356377       10.574610       65.610229
 H         9.830659       10.460920       66.483826
 H        10.603816       12.051349       66.353210
 C        24.449564        4.113166       59.341415
 H        24.588203        3.204291       58.714844
 H        24.114298        3.857426       60.319046
 H        25.482832        4.466366       59.481400
 C        23.532822        5.074915       58.629196
 H        23.515505        5.942048       59.370926
 H        24.007372        5.455699       57.732330
 C        22.165447        4.506816       58.409973
 H        22.114737        3.895113       57.414291
 H        21.937416        3.727151       59.199463
 C        21.021494        5.604076       58.417023
 H        20.926178        6.069667       59.390411
 H        21.311142        6.358727       57.737091
 C        19.589811        5.143797       58.007797
 H        19.689480        4.955818       56.896362
 H        19.334696        4.162351       58.473175
 C        18.518621        6.194738       58.393951
 H        17.574886        5.690362       58.214005
 H        18.513927        6.214794       59.525269
 C        18.454638        7.545743       57.627884
 H        19.238226        8.274390       57.942474
 H        18.710726        7.256196       56.631989
 C        16.971365        8.114683       57.674011
 H        16.325470        7.458407       57.064545
 H        16.635201        8.093619       58.778046
 C        16.701271        9.531964       57.321762
 H        15.768226        9.798164       57.775909
 H        17.572546       10.134775       57.737900
 C        16.463133        9.845263       55.872040
 H        17.387556        9.879467       55.222473
 H        15.794324        9.032967       55.371857
 C        15.768086       11.251835       55.625259
 H        14.789104       11.409776       56.164520
 H        16.518986       12.035376       55.981384
 C        15.538451       11.556001       54.152206
 H        15.539838       12.687590       54.094345
 H        16.408413       11.175682       53.580750
 C        14.225559       11.010871       53.603348
 H        13.934642       10.317767       54.409088
 H        13.408810       11.763530       53.526260
 C        14.353428       10.308112       52.203308
 H        13.414037       10.294804       51.726532
 H        15.066781       10.950655       51.597198
 C        14.853186        8.883198       52.383133
 H        15.883166        8.869074       52.622360
 H        14.254241        8.363105       53.208237
 C        14.571962        8.069981       51.061783
 O        13.760721        8.301272       50.201767
 O        15.511222        7.063649       50.871887
 C        15.422278        6.344011       49.589951
 H        14.545061        5.636120       49.676392
 H        15.075152        7.081454       48.812439
 C        16.796036        5.611761       49.401306
 H        17.542221        6.359633       49.219421
 C        16.778461        4.598026       48.247238
 H        17.469383        5.026466       47.473053
 H        17.103340        3.645567       48.638397
 O        15.404321        4.401124       47.657730
 P        14.835370        5.036291       46.167191
 O        15.922290        4.239245       45.026474
 C        16.200497        2.826010       45.257507
 H        17.140669        2.651785       45.893265
 H        15.364089        2.282772       45.791229
 C        16.314693        2.110156       43.938690
 H        16.221977        0.964122       44.051025
 H        15.527190        2.377947       43.242004
 N        17.521139        2.389567       42.984573
 C        17.595711        1.435722       41.846436
 H        16.613777        1.228701       41.416595
 H        18.020575        1.874565       40.919662
 H        18.102179        0.512052       42.066284
 C        17.382841        3.821666       42.562836
 H        16.705336        3.871893       41.668137
 H        17.024189        4.479073       43.356201
 H        18.276705        4.294995       42.163300
 C        18.816044        2.320228       43.911819
 H        18.880150        3.206772       44.569427
 H        19.716314        2.263871       43.314072
 H        18.740997        1.347791       44.422607
 O        13.430292        4.454054       46.053741
 O        15.171941        6.514919       46.049393
 O        17.120842        4.887876       50.650635
 C        17.730143        5.654214       51.636917
 O        18.415459        6.647914       51.439270
 C        17.486601        5.191550       53.042679
 H        18.238796        5.661520       53.710892
 H        17.494699        4.085155       53.021927
 C        16.075380        5.490343       53.577591
 H        15.546842        4.979811       52.800537
 H        15.863450        6.579633       53.538544
 C        15.889155        5.092459       55.062378
 H        14.879162        5.362341       55.382050
 H        16.525003        5.802891       55.624268
 C        16.018127        3.619433       55.334793
 H        17.088476        3.294469       55.247375
 H        15.532798        3.035791       54.506805
 C        15.601428        3.254561       56.711853
 H        16.212866        3.906291       57.470535
 H        15.878411        2.203322       57.010132
 C        14.078621        3.387782       56.970169
 H        13.796476        2.355681       56.667816
 H        13.587999        4.037116       56.234238
 C        13.680592        3.611432       58.420303
 H        13.904288        2.851331       59.127701
 H        12.572490        3.783218       58.469727
 C        14.200434        5.003076       58.836380
 H        14.040920        5.858264       58.137146
 C        14.903954        5.293572       59.937637
 H        15.237115        6.357143       60.118988
 C        15.103372        4.338542       61.068924
 H        14.754751        3.323751       60.997437
 H        14.552486        4.695403       61.965942
 C        16.569778        4.120345       61.361633
 H        17.112635        3.774037       60.504089
 H        16.661823        3.262993       61.997009
 C        17.390030        5.230431       62.116806
 H        16.960012        5.369380       63.124664
 H        17.113382        6.140529       61.546753
 C        18.904182        4.969489       62.364975
 H        19.532379        4.968541       61.421753
 H        19.051586        4.002543       62.851456
 C        19.543724        5.998871       63.356659
 H        18.845516        6.024450       64.247055
 H        19.379448        7.088614       62.926102
 C        20.981497        5.595908       63.713181
 H        21.080240        4.588419       64.047729
 H        21.408701        6.251511       64.563553
 C        21.851364        5.819000       62.547043
 H        21.427877        6.653497       61.983017
 H        21.902721        4.971359       61.844513
 C        23.269606        6.130189       62.970673
 H        23.385067        6.922932       63.680557
 H        23.967577        6.350812       62.130447
 H        23.679569        5.213053       63.432846
 O        21.651543       12.727648       33.599556
 H        21.218672       13.154357       32.855148
 H        21.202017       11.851707       33.730362
 O        12.795413       11.926098       25.713364
 H        12.321016       12.414197       24.967209
 H        13.121157       11.097816       25.258163
 O         1.405957       21.930496       16.681938
 H         0.792351       21.335287       16.194801
 H         1.242662       22.865969       16.509720
 O        16.222464        4.332428       15.601036
 H        15.965522        3.795417       14.854027
 H        17.144056        4.631654       15.326706
 O        20.464916       18.680197       28.428017
 H        20.731369       19.624859       28.306702
 H        20.671679       18.460255       29.395126
 O         3.076012        2.841058       46.553665
 H         2.980757        2.741836       47.508514
 H         3.507739        3.731291       46.391907
 O         3.724904        5.087683       33.641075
 H         2.895736        4.661234       33.267822
 H         3.439637        5.530457       34.461845
 O        16.446358        4.975485       10.777878
 H        16.547426        4.228882       11.438995
 H        16.113987        5.700055       11.297707
 O        10.695716        3.825502       29.733261
 H        11.196006        4.428638       30.299294
 H         9.817232        4.250687       29.783119
 O        20.579630        3.530928       18.252487
 H        19.682755        3.238412       18.368912
 H        21.086660        2.808852       17.902275
 O        16.808069       13.534963       24.386513
 H        16.676502       13.384163       25.347061
 H        16.093935       13.020555       24.026131
 O        11.295357        7.380020       39.338554
 H        11.422356        8.089565       38.685684
 H        11.031838        7.856756       40.164413
 O         1.739491       17.708841       44.302856
 H         1.611112       16.896389       43.872284
 H         2.158246       17.460241       45.192123
 O         0.950593       17.950626       15.708252
 H         0.693346       17.366915       14.929443
 H         0.787881       18.833359       15.404556
 O        10.793080        9.033452       18.048859
 H        10.093426        8.359125       17.989258
 H        10.675951        9.531108       18.886749
 O         3.507801       12.374200       18.622917
 H         2.628650       12.685817       18.753090
 H         3.896343       12.967084       18.025536
 O        12.020962       18.291452       37.237549
 H        11.304767       18.949892       37.215424
 H        11.794512       17.639669       37.914070
 O        19.720930        2.649786       25.871109
 H        19.714375        1.691780       25.932907
 H        20.237505        2.930979       25.053696
 O        -1.039239        3.131734       23.002228
 H        -0.304826        2.778958       23.542526
 H        -0.930679        2.653720       22.182785
 O        22.991590       15.543193       21.818909
 H        23.569113       14.813200       22.080826
 H        23.093458       15.645904       20.847382
 O        22.131445        8.103637       43.976746
 H        22.102468        8.966139       44.349579
 H        21.294418        8.020089       43.465637
 O        15.906871       13.786684       48.841324
 H        16.028225       14.760552       48.620514
 H        14.962998       13.605548       48.647171
 O        22.985359       19.922617       53.777725
 H        22.786751       19.302303       54.522842
 H        22.894672       19.432650       52.976151
 O        11.175315        9.908727       41.003510
 H        11.495393       10.252745       41.877716
 H        11.766356       10.188819       40.277878
 O        11.011278        7.216880       46.134247
 H        10.871930        6.410010       45.706787
 H        11.561695        7.749535       45.550186
 O         9.036131       20.775499       28.577217
 H         9.030866       21.401247       29.276291
 H         9.894134       20.770514       28.127022
 O         8.522013        6.467969       31.221779
 H         8.199789        6.727597       32.106148
 H         9.198157        5.830335       31.397316
 O        11.391350       13.757463       24.326775
 H        10.684890       13.742215       25.040184
 H        11.569993       14.663084       23.987160
 O         4.433319       12.367945       31.915558
 H         5.283996       12.411274       32.410744
 H         3.737609       12.594744       32.565643
 O         7.609349       17.434149       23.039215
 H         7.313068       17.964180       23.792953
 H         8.581848       17.459560       23.126244
 O        -0.185547        1.731981       20.675018
 H        -0.433492        0.863289       21.059265
 H         0.429886        1.535825       19.961288
 O         9.527106        4.810709       39.627007
 H        10.353285        4.959334       40.150894
 H         9.047074        5.642085       39.564980
 O         0.846358        8.759188       34.311211
 H         0.867013        8.926673       35.287766
 H         0.705193        9.594265       33.837280
 O         7.303689       14.755387       21.640968
 H         7.304873       15.549262       22.227539
 H         8.232811       14.532715       21.469513
 O         5.090644       18.601749       44.318771
 H         4.141175       18.470442       44.277206
 H         5.336717       18.966078       45.215759
 O        14.116634       20.447586       43.606308
 H        13.639824       20.392420       42.702576
 H        13.498764       20.241537       44.385025
 O         6.784242       18.186710       26.127846
 H         7.462858       18.354351       26.799278
 H         7.040512       17.276707       25.884789
 O        14.540274        1.007524       35.114426
 H        14.134213        0.362472       35.689423
 H        15.333591        0.599121       34.801987
 O         9.225232       19.375071       18.056885
 H        10.014844       19.788488       18.513222
 H         9.276957       18.500916       18.333397
 O         6.694583        2.232751       25.012459
 H         6.365602        2.637530       24.190811
 H         5.944227        2.126429       25.587296
 O        16.089422       24.305098       28.054626
 H        16.236263       23.868801       28.897980
 H        16.891918       24.173084       27.488182
 O        21.060057        3.968554       36.948959
 H        21.728531        4.375235       37.564636
 H        20.595140        4.565934       36.370514
 O        15.531447       -0.481336       38.654640
 H        15.951894       -0.309308       37.772202
 H        15.121119        0.339727       38.963951
 O        -0.828451       19.381168       27.441307
 H        -0.298782       19.605036       28.254768
 H        -0.178843       19.357424       26.741920
 O         4.018595       14.159328       41.812836
 H         4.019552       14.974523       42.387939
 H         3.403002       14.291861       41.082275
 O        19.328403       22.425343       49.255310
 H        19.439247       22.593458       50.166443
 H        18.829609       23.157066       48.863297
 O        14.897734       21.198566       23.720932
 H        14.974889       21.913095       24.436394
 H        15.448272       21.438242       22.912766
 O        16.339157       -0.255657       25.004768
 H        16.294136       -0.134458       24.040016
 H        15.874455        0.486105       25.413597
 O         2.504050        4.831120       20.834373
 H         3.219366        4.569961       20.211891
 H         2.735523        4.501762       21.694420
 O         0.344673       12.721969       30.919983
 H        -0.405824       12.936861       30.388092
 H         1.048419       12.822154       30.270851
 O         1.609790        2.353169       38.503410
 H         2.191675        2.913327       39.074501
 H         2.222499        1.720582       38.043114
 O         1.412117        7.889025       44.151352
 H         1.451407        7.418591       43.288986
 H         1.647584        8.800695       43.878403
 O        11.697492       15.377368       31.832932
 H        10.852759       14.911510       31.730568
 H        11.481699       16.247658       32.158035
 O        20.399302        5.281800       42.671921
 H        20.379364        6.273185       42.627747
 H        21.163157        5.137599       43.235382
 O         8.467857       -0.087186       35.082001
 H         9.303516       -0.257527       34.512268
 H         8.259471       -0.987810       35.373955
 O        11.222359       20.799520       26.704132
 H        11.714032       21.353077       26.089096
 H        11.121349       19.902424       26.303871
 O         2.402418       17.624916       28.994774
 H         3.146560       17.022518       29.288986
 H         2.491490       18.455074       29.535934
 O        16.795185       20.412802       36.445778
 H        17.232237       19.747965       37.040337
 H        16.219765       20.976147       36.984993
 O        22.069481        6.218444       34.983238
 H        22.091734        7.129311       35.398941
 H        21.174173        5.973603       34.661682
 O         8.399726       21.228655       35.728058
 H         7.481639       20.853804       35.474258
 H         8.922211       21.336414       34.919807
 O        17.475245       20.098848       26.943039
 H        17.713783       20.762251       27.573837
 H        18.146362       19.396244       26.972862
 O        10.794215       11.180711       13.237221
 H        10.030724       10.651592       12.903099
 H        11.321283       10.680181       13.844261
 O        17.971474       11.266619       29.943855
 H        17.755953       11.317719       28.939095
 H        17.639999       12.041790       30.384384
 O         5.208693        4.825351       18.292641
 H         5.525231        4.487709       17.438828
 H         4.855928        5.712224       18.041115
 O         8.485903       13.794428       13.495659
 H         7.847360       13.790737       14.276688
 H         9.065153       13.013894       13.661957
 O         1.852917       20.060015       12.605934
 H         1.013354       20.573063       12.575638
 H         2.593818       20.686211       12.504097
 O        22.858273        7.316791       47.865753
 H        22.553125        6.445099       47.612411
 H        23.552711        7.493650       47.256470
 O        20.204353       12.598060       36.578087
 H        20.429165       12.737007       37.534294
 H        20.908733       12.967588       36.007538
 O        22.953548       12.829167       50.063934
 H        22.865231       12.983779       49.134537
 H        22.082760       12.784647       50.441742
 O         5.850108        3.554198       35.126198
 H         5.602260        4.104490       35.903885
 H         5.029102        3.549744       34.549706
 O        22.366709       11.082945       45.176544
 H        21.827366       11.786823       45.564346
 H        23.302534       11.202715       45.363770
 O         8.747592        3.630908       33.131599
 H         7.969006        3.923826       33.630630
 H         9.002340        2.761852       33.551338
 O        14.393860        1.319971       16.318527
 H        13.696386        1.521768       15.714867
 H        14.845253        2.136093       16.485397
 O        12.652578       14.046675       46.661880
 H        11.908282       14.530503       46.226120
 H        13.115084       14.694301       47.218658
 O        10.883555        9.895389       32.113197
 H        10.759712       10.203212       31.232925
 H        10.877406        8.930856       32.133453
 O        18.152628        6.422939       40.002441
 H        17.378443        6.149814       40.403931
 H        17.769819        6.722088       39.179871
 O        13.904398       13.744252       35.313652
 H        14.440532       13.280189       34.635162
 H        13.173829       13.128195       35.489182
 O        15.138616        9.111433       19.686577
 H        15.618905        8.578790       19.018761
 H        14.322251        8.604553       19.902061
 O        12.918747       14.636558       42.461426
 H        12.789618       14.479332       43.403275
 H        13.684961       13.997698       42.284775
 O         2.388759       -0.324588       42.121704
 H         2.947383        0.281495       42.670578
 H         2.875545       -0.547435       41.303101
 O        21.204504       22.633827       53.949570
 H        21.037228       21.723761       53.607681
 H        21.208536       23.157320       53.154327
 O         8.289844       16.142637       17.491936
 H         7.400045       16.464037       17.660774
 H         8.488667       16.410576       16.541763
 O        15.891685        9.665986       41.145706
 H        16.314898        9.918319       40.306427
 H        16.535362        9.194730       41.670654
 O         8.002946        8.008399       41.224289
 H         8.570695        8.799361       40.960800
 H         7.529011        8.376949       42.029800
 O         7.215534       13.438197        9.382378
 H         7.908134       12.885042        9.798561
 H         7.682527       14.053765        8.821663
 O         6.744602        6.516506       24.440407
 H         7.451082        7.184499       24.311569
 H         6.777391        6.241333       25.365036
 O         5.217087       -0.543187       22.264839
 H         4.995202        0.371631       22.417923
 H         5.996556       -0.633895       22.837311
 O        -0.851286       20.729704       11.719261
 H        -1.655093       20.197977       11.901726
 H        -0.802045       21.060539       10.815170
 O        16.836504        7.523456       35.588646
 H        17.003662        6.813304       36.209457
 H        16.903736        7.173149       34.704727
 O         6.981562       12.247547       43.843674
 H         6.764402       11.759871       44.626907
 H         6.978851       13.146584       44.164398
 O         7.746364       14.079586       46.150421
 H         8.374510       13.815936       46.849503
 H         6.923309       14.013790       46.574829
 O        22.820406        8.028891       38.091354
 H        22.840157        7.581191       38.917801
 H        23.760193        8.219958       37.815002
 O         4.348384       19.118147       31.145615
 H         4.994142       18.533976       30.871262
 H         4.751404       20.039793       31.033791
 O        19.369038        1.163697       13.748764
 H        20.218033        1.066697       13.344566
 H        19.191282        2.075703       13.544785
 O        -0.389970       19.938093       21.026985
 H        -0.106911       19.187845       20.444786
 H        -0.092397       20.752661       20.641800
 O        14.383322       12.869121       22.475227
 H        14.209665       13.797846       22.300079
 H        13.519915       12.436304       22.625351
 O        12.486424       22.932161       21.919518
 H        12.653639       23.065248       20.936462
 H        13.002431       22.103306       22.183647
 O        14.519855       22.509062       12.291206
 H        13.896768       21.752235       12.333633
 H        14.052651       23.352819       12.196953
 O        10.165895       12.331881       16.410416
 H         9.479124       12.008560       17.017548
 H        10.546895       11.570415       15.912956
 O        12.304778       14.108313       17.670776
 H        12.415366       14.590048       16.838013
 H        11.832005       13.298659       17.405472
 O         5.113696       11.799386       46.628006
 H         5.347019       11.190674       47.384949
 H         4.171293       11.856930       46.718826
 O        17.763823       10.743119       50.299271
 H        18.560625       10.969111       50.737915
 H        17.032656       10.825334       50.925629
 O         4.706861        7.720109       22.697510
 H         4.980149        8.109790       23.524818
 H         4.002237        7.121322       23.023148
 O         3.274941       22.757504       30.663284
 H         2.983995       23.769430       30.710968
 H         3.639262       22.557032       29.777824
 O         0.637525        7.720994       22.312599
 H         0.379605        6.809027       22.551102
 H         0.315347        8.202929       23.081192
 O        10.198493        9.607985       37.148232
 H        10.358579       10.423637       36.626320
 H         9.608221        9.881044       37.866547
 O         7.269066        0.386684       32.331299
 H         7.015668        1.184018       32.773972
 H         8.225599        0.308039       32.373596
 O        21.539181       12.907685       24.670815
 H        21.791927       13.460546       23.934937
 H        21.695261       11.942843       24.347267
 O         0.968977       15.560715       37.190025
 H         0.803689       14.717172       36.772675
 H         0.107397       16.037022       37.123253
 O        17.147209        2.747208       17.851700
 H        17.197876        3.628331       18.229645
 H        16.424509        3.009736       17.239761
 O         4.367007        5.824436       10.462029
 H         4.286287        5.185005        9.759041
 H         4.491778        5.357081       11.314018
 O         4.917797       11.766006       11.086426
 H         5.730227       12.303876       10.798653
 H         5.295295       10.448101       18.409798
 O         8.974061        7.725884       28.678871
 H         9.092873        8.525061       29.260002
 H         9.031921        6.934983       29.215630
 O        19.856939       18.145510       42.092255
 H        19.059532       18.254951       41.564240
 H        19.976137       17.167612       41.998657
 O        13.702024       23.249952       26.415443
 H        14.052792       23.551081       27.220642
 H        13.594480       24.012625       25.861687
 O        15.949960       19.041208       39.321976
 H        16.659773       18.516277       39.758080
 H        15.554795       18.406368       38.723595
 O         9.131729       22.822641       19.973907
 H         8.366714       22.358681       20.376038
 H         9.390341       22.333002       19.187294
 O        15.700021       13.490797       27.263573
 H        14.854257       13.155993       27.637863
 H        15.797263       14.383624       27.681252
 O        17.694012       20.897350       24.289772
 H        18.022093       21.797079       24.232742
 H        17.707880       20.711895       25.238495
 O        10.311699       11.540093       45.509171
 H        10.524152       11.660937       46.419418
 H        10.497725       12.284883       44.938873
 O         8.686326       12.773775       38.954453
 H         8.626862       13.478147       39.577942
 H         9.638521       12.630593       38.826263
 O        21.995689        6.483174       28.761887
 H        21.725538        5.668493       29.222420
 H        22.589579        6.880591       29.447533
 O         4.651702        1.701081       52.180939
 H         5.419875        1.460934       51.623917
 H         4.624170        1.079590       52.914291
 O         5.906945       16.842619       32.500526
 H         5.117157       16.207232       32.491081
 H         5.588323       17.627028       32.992104
 O         0.338188       11.265120       38.190712
 H        -0.586681       11.065800       38.054199
 H         0.391208       12.247088       38.167168
 O        19.886377       18.073196       37.584503
 H        20.794842       18.042229       37.946480
 H        19.448021       17.199408       37.793564
 O         4.743155       21.469315       42.831055
 H         4.272687       22.089510       43.359665
 H         5.159231       20.874958       43.444046
 O        10.304926       21.765930       46.853806
 H        10.450396       22.526899       47.431412
 H        10.799158       20.941364       47.172104
 O         8.189383       11.363917       10.975807
 H         8.558785       10.465495       10.891922
 H         8.861221       11.937032       11.416084
 O        10.378409        1.721329       49.805649
 H         9.417513        1.851549       50.005310
 H        10.694862        2.640922       49.697617
 O        18.387787        0.691523       16.297714
 H        18.810457        0.778486       15.417114
 H        17.862978        1.501279       16.468315
 O        22.362144       15.794059       42.782043
 H        22.773483       15.010875       43.173813
 H        21.641466       15.514727       42.198242
 O         3.554640       12.822840       27.563316
 H         2.598193       13.027777       27.406502
 H         4.025742       13.621552       27.968941
 O         2.009523        0.473722       18.377892
 H         1.079227        0.264481       18.326317
 H         2.070663        1.346790       17.951881
 O         5.400822        6.964366       36.798157
 H         6.059517        7.641344       37.121666
 H         4.589850        7.411590       36.725082
 O         0.334968        9.035019       25.002457
 H        -0.399772        9.035899       25.666504
 H         0.993354        8.421269       25.324196
 O        11.782473       18.863672       29.943108
 H        11.878587       19.114155       28.972519
 H        11.177352       18.086212       29.980713
 O        13.234468       15.182305       11.458374
 H        13.540554       15.836207       10.781433
 H        13.497853       15.672994       12.257332
 O        11.947449        5.794975       31.070473
 H        12.307177        5.346430       31.866180
 H        11.582233        6.585017       31.476898
 O        11.924870       17.803436       33.248268
 H        12.773204       17.692133       33.700668
 H        11.275094       17.880842       33.912910
 O         6.953302       10.512748       29.084976
 H         6.161958       10.590919       29.616379
 H         6.667594       10.429304       28.154503
 O        19.350639        2.833411       29.025162
 H        19.324141        3.051483       28.088776
 H        20.259933        3.035893       29.447685
 O        20.960217        5.412653       32.100639
 H        21.516613        5.431316       32.836235
 H        20.258440        6.049291       32.293098
 O        21.599895       17.392815       30.943687
 H        20.775517       16.922396       31.126892
 H        22.179071       16.870689       30.429817
 O        14.290279        1.251656       40.737167
 H        14.257588        1.069601       41.682602
 H        13.683805        1.917392       40.499191
 O         7.959256        8.330996       18.903397
 H         7.294846        7.648614       19.140480
 H         7.504110        8.950992       18.282074
 O        14.221949       22.492895        9.417412
 H        13.305636       22.147518        9.414185
 H        14.592798       21.606665        9.445541
 O        10.495625       20.054115       22.035629
 H         9.562282       20.310068       22.049942
 H        10.621750       19.722931       21.136330
 O        16.016726        5.219299       32.797356
 H        16.794773        5.547443       32.292526
 H        15.554112        4.673383       32.077637
 O         1.277202       11.325008       41.585114
 H         1.654575       10.498634       41.224670
 H         0.967077       11.779955       40.832245
 O        21.541857       22.868298       46.193832
 H        21.701052       23.852516       46.316223
 H        20.650339       22.711042       46.569031
 O        12.546779       11.030873       43.330185
 H        13.422092       10.884590       42.965561
 H        12.631539       11.646529       44.074936
 O         6.358922       17.336924       28.812355
 H         6.887602       17.848429       29.418633
 H         6.471941       16.371918       28.869530
 O        19.487728        1.412093       34.155785
 H        19.450092        2.368536       33.850174
 H        19.132179        0.889710       33.362320
 O        17.689302       17.723661       44.154495
 H        17.912966       17.214970       44.954468
 H        17.787245       18.668539       44.249710
 O         2.599483       15.703338       47.350983
 H         1.700055       15.991214       47.474655
 H         2.849248       14.978436       47.926498
 O        11.987398        9.993703       28.524246
 H        12.878907       10.029683       28.101936
 H        11.601077        9.048494       28.452469
 O        10.700598       16.764626       21.206711
 H        11.168893       16.091074       20.699448
 H        10.864105       17.612425       20.740761
 O        -1.004326        7.036204       50.708466
 H        -1.423836        7.565179       50.015686
 H        -0.552556        7.680905       51.216675
 O         2.271952       14.909105       23.676857
 H         1.933671       13.998546       23.428268
 H         3.126307       14.766273       24.201927
 O        14.238044        9.040417       46.846893
 H        14.256154        8.462356       47.586151
 H        14.000194        8.476912       46.052734
 O         4.086794       15.415641       44.807770
 H         4.995842       15.710391       45.045731
 H         3.952021       14.573847       45.324509
 O         9.739543       22.914553       37.763809
 H         9.235641       22.570379       37.023544
 H        10.290140       23.620243       37.457893
 O         4.717635        4.347703       23.778839
 H         5.548564        4.899046       23.787056
 H         4.531029        4.071386       24.684059
 O         0.916456       17.689623       24.597763
 H         1.113164       16.736731       24.497810
 H         0.546322       17.876282       23.723648
 O         1.928566        7.520411        9.557129
 H         1.333394        6.840008        9.323326
 H         2.802495        7.254996        9.209251
 O        16.014318        2.142840       13.657204
 H        16.405508        1.281911       13.567726
 H        15.052398        2.034388       13.505928
 O        10.969921        6.662514       20.088982
 H        10.399576        7.424640       20.445595
 H        10.696324        5.935384       20.688881
 O        22.377335       11.399520       20.999504
 H        23.256739       11.399959       20.752380
 H        22.240982       11.484879       21.951424
 O         0.532788       10.581040       13.771133
 H         0.547744       11.216901       13.044815
 H         1.162254       10.920947       14.424484
 O         5.029791       20.835905       24.658524
 H         5.812584       20.437330       25.068665
 H         5.252315       21.805237       24.634659
 O        17.623863        0.869698       36.618408
 H        18.120354        0.083696       36.967896
 H        17.916058        0.976294       35.684517
 O        20.065691       17.323204       19.887665
 H        21.002655       17.279377       19.763359
 H        19.756546       18.160845       19.564453
 O         8.706470       15.317159       49.609589
 H         8.519151       16.246828       49.423203
 H         9.174408       15.391933       50.463348
 O         0.134012       20.666889       50.660217
 H         0.873985       20.003191       50.727798
 H        -0.071202       21.035667       51.541641
 O        23.132284       15.740283       19.037811
 H        23.509840       14.915063       18.730606
 H        22.525400       16.010332       18.350510
 O        15.073693        3.826380       23.682297
 H        15.667151        3.075205       23.584137
 H        14.419789        3.668136       24.345192
 O         2.719032       20.750105       21.470787
 H         3.365060       21.518215       21.454216
 H         3.114422       20.023514       22.055672
 O        18.801443       23.401918       45.207413
 H        18.022987       23.955681       45.273575
 H        19.483232       23.874672       44.642929
 O         7.438046       24.237398       16.621445
 H         7.436811       23.933577       15.692757
 H         6.879040       23.565033       17.120918
 O         7.088636       19.463619       31.899185
 H         6.873731       19.928619       32.811546
 H         7.605925       20.089344       31.402298
 O        23.268480       17.884483       41.044144
 H        23.875486       18.472517       41.611542
 H        22.626301       17.449471       41.573532
 O        21.873644        3.333073       30.358276
 H        22.688976        2.891723       30.685081
 H        21.618513        3.951639       31.068130
 O         9.953812       13.684850       47.836960
 H         9.329278       14.278400       48.301819
 H         9.737067       12.858922       48.290146
 O         7.831894        2.606070       19.428871
 H         7.544176        1.695731       19.066399
 H         7.234638        3.269599       19.062538
 O         0.838029        2.171022       28.566017
 H         1.076086        1.363973       28.075111
 H         0.269442        1.939115       29.287193
 O        10.000850        8.749493       43.689697
 H        10.434601        9.478484       44.113983
 H         9.101492        8.950584       43.520569
 O         2.413453       22.657906       39.767036
 H         2.167989       21.991901       40.398804
 H         1.722896       22.650795       39.090981
 O         0.477139        4.409716       47.986160
 H         0.578125        5.095908       47.287994
 H         1.450163        4.158958       48.126846
 O        17.332418       14.409763       42.416458
 H        17.536755       14.718829       41.555542
 H        17.142912       15.140391       43.014023
 O         3.211612       11.014777       43.650955
 H         2.495061       11.437014       43.116882
 H         3.267288       11.668698       44.377502
 O        14.796058       12.040223       33.193810
 H        14.130771       12.080879       32.489479
 H        15.024058       11.088718       33.309479
 O        19.574007        3.151969       39.623703
 H        19.564812        3.838244       38.938286
 H        20.243326        3.379391       40.277603
 O         4.345199       17.471752       41.352859
 H         4.373721       18.367186       41.639145
 H         4.322133       17.495228       40.390457
 O        20.162992       21.509722       41.998291
 H        20.428339       22.314751       41.547485
 H        19.189741       21.589119       41.906265
 O         3.376296        4.658844       29.165894
 H         2.641853        4.289516       29.656403
 H         4.218269        4.303342       29.512627
 O        14.494534        7.498864       43.122360
 H        14.665241        7.883455       42.247757
 H        15.352374        7.041281       43.385010
 O        22.766453       13.621048       28.975372
 H        22.599178       14.584702       28.827065
 H        23.408390       13.406253       28.281593
 O         0.566638        3.755691       44.940948
 H        -0.145670        4.284955       45.278046
 H         0.901026        4.155126       44.084778
 O         4.460473       18.034044       36.350922
 H         3.633415       17.621559       36.821213
 H         4.845296       18.593555       37.037621
 O         3.496248       11.405345       24.067314
 H         3.906613       11.124776       23.252716
 H         2.835906       10.711667       24.254311
 O        23.530180        0.230697       17.397789
 H        23.922356       -0.463367       16.905998
 H        22.637417       -0.048020       17.669395
 O        14.171332       11.797834       46.421463
 H        13.832363       11.057900       46.962143
 H        13.544463       12.538913       46.394424
 O         2.698027        9.506262       20.994698
 H         3.666022        9.560577       21.124481
 H         2.339711        8.886760       21.663483
 O         2.932914       23.744093       14.369827
 H         2.881471       23.528419       15.314850
 H         3.609205       23.127226       14.092598
 O        11.166272       13.511785       37.687019
 H        11.678716       14.071940       38.306297
 H        10.921794       14.066960       36.951637
 O        21.865889       21.297607       26.738487
 H        22.567991       20.832895       27.249809
 H        22.142977       22.151588       26.452766
 O         6.719562       24.038799       42.093506
 H         6.336616       23.767660       42.958481
 H         6.950705       23.221584       41.658005
 O        12.754334        4.421270       15.841988
 H        13.266029        4.412423       15.044815
 H        12.243684        5.261528       15.754898
 O        21.873756       -0.055865       25.394562
 H        22.569483       -0.180254       26.082199
 H        21.126467        0.352467       25.870682
 O         9.764504        5.092314       17.870880
 H         9.052258        5.325178       18.433113
 H        10.058103        5.855540       17.316841
 O         8.558343       17.448330       15.134720
 H         7.954894       17.039038       14.470566
 H         8.018396       18.266207       15.326683
 O        17.209448       19.077009       31.043480
 H        17.889565       18.720119       31.650520
 H        17.232069       18.511757       30.213127
 O         8.897007       16.859438       32.311012
 H         8.812375       16.906141       33.261932
 H         7.975818       16.999304       31.987274
 O         6.775701        1.491725       39.882919
 H         6.622580        1.311619       40.820755
 H         6.825380        0.646124       39.423943
 O         3.748034        1.858114       35.803864
 H         4.470028        1.255461       35.707535
 H         4.074798        2.422309       36.534271
 O         2.715882       11.722043       15.616768
 H         3.090334       11.561680       16.472702
 H         2.271859       12.583895       15.828873
 O         3.400041        1.366431       44.226746
 H         3.202412        2.019380       44.887863
 H         4.232380        0.918300       44.526047
 O         2.516186       14.386397       39.261993
 H         1.604581       14.785525       39.140900
 H         2.574191       13.595442       38.724220
 O         8.787195        2.047166       37.850235
 H         9.119302        2.527394       38.661064
 H         8.171789        2.654408       37.441101
 O        13.845504        2.333784       25.884705
 H        13.934939        2.472027       26.849113
 H        13.426004        1.462699       25.794449
 O         4.084289       18.069710       48.631424
 H         4.848259       18.493223       48.153717
 H         3.642474       17.531570       47.985367
 O         3.902416       10.078445       38.697662
 H         4.770843        9.950236       38.330917
 H         4.147101       10.396069       39.622398
 O        -0.632293       14.376161       34.041405
 H        -1.207246       13.730146       33.628082
 H        -0.870352       15.209201       33.627754
 O        23.923738        2.131619       46.886353
 H        24.850609        2.384443       46.614929
 H        23.341230        2.905317       46.896103
 O        13.739831        0.101921       43.125137
 H        12.994519       -0.313595       42.649902
 H        13.480261        0.166829       44.109818
 O        12.460264       17.297886       26.785278
 H        12.867211       16.747578       26.103218
 H        12.788547       16.864180       27.588806
 O        10.608632       20.187651       32.186974
 H        10.012938       20.132345       31.420746
 H        11.042130       19.345125       32.201149
 O        11.931482        4.484019       48.385315
 H        12.259171        5.396450       48.447845
 H        12.308488        4.072069       47.509781
 O         7.420589       23.410872       25.096497
 H         6.655621       23.536373       25.727699
 H         8.241118       23.449209       25.581474
 O        21.100830        3.989033       21.408157
 H        21.336744        3.165474       21.853767
 H        21.729063        4.109650       20.698540
 O        16.104034        2.375676       20.862579
 H        15.584920        2.680320       20.092834
 H        16.880705        2.990595       20.893127
 O        21.140923        0.077003       43.730392
 H        21.809467       -0.600563       44.070877
 H        21.592331        0.923571       43.601944
 O        20.974911        0.473897       47.827530
 H        20.090004        0.797133       47.580246
 H        21.535021        1.231933       48.066605
 O        -0.532638       15.118237       45.186203
 H        -0.644779       14.614085       45.988068
 H         0.413410       15.054913       45.043671
 O        18.382591       17.114754       25.621811
 H        19.085655       17.693119       25.239967
 H        18.809708       16.341957       25.988678
 O        -0.087857       -0.448822       43.935745
 H         0.590226       -0.954958       44.373016
 H         0.287163        0.119898       43.215347
 O         5.091448       11.125059       41.203857
 H         5.252174       10.652490       42.030014
 H         4.621969       11.909077       41.515793
 O        17.324696       12.584661       46.808624
 H        17.292337       12.358944       47.740250
 H        16.370077       12.703239       46.549179
 O        12.118331       19.705801       24.228508
 H        11.629727       20.013138       23.447563
 H        12.917076       20.213182       24.300041
 O        11.435372       15.542911       35.741638
 H        12.123825       16.074633       36.071640
 H        11.538524       15.401979       34.819168
 O         4.524367        7.005527       41.733505
 H         5.019712        7.252429       40.903717
 H         5.125410        7.007861       42.531723
 O        11.046985       11.222747       34.779533
 H        10.244186       11.713825       34.993492
 H        10.976207       10.730252       33.926132
 O        10.443246        6.668310       33.692513
 H        10.340816        7.055294       34.623604
 H        10.263164        5.729307       33.796165
 O        21.998922       10.660720       38.666100
 H        21.829832       11.064307       39.463737
 H        22.290993        9.751717       38.811470
 O        16.994490       16.232710       39.810776
 H        16.461689       15.660571       39.223099
 H        16.536396       16.352812       40.648209
 O         1.151967       18.390581       47.833344
 H         0.243626       18.253511       48.163162
 H         1.835166       18.261961       48.493546
 O         8.922129       20.007545       39.683754
 H         8.931626       20.550949       38.898232
 H         9.076486       20.520706       40.447968
 O         0.467554       16.435360       50.035187
 H        -0.420993       16.176073       50.318085
 H         1.036730       16.142124       50.816147
 O        14.866923       12.882950       38.015564
 H        14.813478       13.341848       37.196655
 H        15.806178       12.872922       38.221283
 O         0.659182        5.207578       26.992096
 H         0.628442        4.540837       26.256584
 H         0.535641        4.843399       27.872421
 O        23.296425        9.135752       31.174126
 H        24.214287        9.290663       31.010178
 H        23.211000        9.346550       32.119148
 O         0.835733       15.309280       27.939911
 H         1.083705       15.679610       28.813637
 H         0.310886       16.065680       27.639664
 O         6.099418       20.070469       34.536415
 H         5.818279       20.987818       34.246605
 H         5.344336       19.487652       34.819183
 O        17.446341       -0.213710       51.126373
 H        17.893805       -0.044168       51.934448
 H        18.003374       -0.140779       50.351822
 O         9.056394       21.335661       14.548538
 H         9.447342       20.796066       15.252991
 H         9.862456       21.613663       14.040260
 O        15.010034       16.311665       45.282806
 H        15.511966       16.452944       46.109360
 H        14.254924       16.959232       45.316498
 O        22.223331        9.223455       27.244041
 H        21.384001        9.628156       27.493713
 H        22.937435        9.742658       27.655373
 O        15.321111        0.095852       22.242188
 H        15.078744        0.991006       21.881340
 H        15.995631       -0.187810       21.586281
 O        12.721849        2.284171       44.243973
 H        12.121944        2.487618       43.485596
 H        12.999940        3.057962       44.765869
 O        16.804504       20.851753       45.545242
 H        15.863132       21.124609       45.587006
 H        17.333599       21.651585       45.586990
 O        13.093639       15.047208       20.331566
 H        13.051538       14.618339       19.461784
 H        13.052313       14.213923       20.941216
 O        20.513945        0.544265       18.305420
 H        20.286249       -0.219740       18.844635
 H        19.736759        0.561360       17.674126
 O        23.276054        5.813242       23.649757
 H        23.591812        5.911089       24.559174
 H        23.090925        4.855916       23.541687
 O        14.312913        8.436804       29.922127
 H        13.407554        8.409828       29.646782
 H        14.886246        8.637446       29.158310
 O        14.220225       20.913530       40.347504
 H        14.710036       20.055683       40.193939
 H        14.875144       21.707447       40.174133
 O         5.091518        0.748214       18.944450
 H         4.277869        0.348097       18.637718
 H         5.247857        1.497574       18.397255
 O        11.312041       21.782110       40.164642
 H        12.279156       21.875099       40.344330
 H        11.133745       21.966467       39.163094
 O        15.671208       17.475107       42.040176
 H        14.851595       17.696554       42.459610
 H        16.453993       17.774763       42.534058
 O        11.593237       14.666794       14.835526
 H        11.825093       15.366779       14.253769
 H        10.630993       14.673897       14.722397
 O        20.253794       13.389004       50.191986
 H        19.911152       14.005258       50.856491
 H        19.706642       13.482400       49.397079
 O        20.131149       19.371891       56.244705
 H        20.035063       18.426245       55.961716
 H        20.492622       19.802479       55.442093
 O         6.653768       10.473538       37.850670
 H         7.014693       11.367178       37.711525
 H         7.278892        9.901076       38.281723
 O        17.271816        7.927011       44.559616
 H        16.661243        7.202565       44.875885
 H        16.761272        8.736335       44.621948
 O        22.131054       18.125536       17.531067
 H        22.076233       18.531824       18.416161
 H        21.961288       18.871445       16.947380
 O         3.694812        8.604318       33.989906
 H         3.382813        9.496016       33.754227
 H         4.207780        8.310089       33.207626
 O         2.570726        9.935456       11.226944
 H         1.653500       10.185921       11.070999
 H         2.593893        8.991812       10.973602
 O        10.717664       13.284413       20.781105
 H        10.965907       12.616130       20.105690
 H        10.251645       12.813942       21.480453
 O        -0.920512       19.433817       37.535156
 H        -0.732057       19.382259       38.504112
 H        -0.322879       18.768827       37.108948
 O        22.278231        9.983982       15.069588
 H        23.163641       10.001329       14.624664
 H        22.036686       10.887749       15.337784
 O         8.512739        9.117810       46.392975
 H         7.877007        8.390736       46.273682
 H         9.370180        8.820616       46.004333
 O        16.791878       13.851925       29.904839
 H        16.551407       14.341951       30.681900
 H        17.448336       14.447009       29.468208
 O        19.485102       10.808252       44.229034
 H        19.120991       11.693197       44.359497
 H        20.070637       10.789338       43.463318
 O        10.078235        4.594692       25.221085
 H         9.169798        4.310587       25.165840
 H        10.657390        3.806898       25.160942
 O        23.452799        5.667744       43.534119
 H        24.074785        6.440719       43.416962
 H        22.862150        5.974854       44.227234
 O         1.258944       17.972021       34.688019
 H         1.787975       18.629164       35.196526
 H         1.689173       17.081215       34.911652
 O        17.067961        1.655442       31.831535
 H        16.344582        2.353028       31.785126
 H        17.876297        2.015800       31.455841
 O        15.437448       16.386379       51.449219
 H        15.101304       15.649243       52.034515
 H        15.356826       15.953137       50.560989
 O         0.924902       -0.464510       27.406067
 H         0.783497       -1.441699       27.475204
 H         0.809799       -0.232381       26.494209
 O        18.722815        8.273293       29.771645
 H        18.268202        9.003380       30.211060
 H        19.526878        8.625891       29.404259
 O         9.111250       10.087004       21.525368
 H         8.796298       10.426959       22.348923
 H         8.659150        9.194511       21.384865
 O        12.618197        7.539664       36.386879
 H        12.849779        8.374547       35.950233
 H        13.382051        6.973517       36.096199
 O        -0.327354       20.793123       14.867249
 H        -0.640224       20.213694       14.153046
 H        -0.570484       21.659773       14.568901
 O        11.207456       22.796371       34.708107
 H        11.891269       23.523417       34.649841
 H        11.633352       21.923687       34.503929
 O        20.445560       20.893421       22.448921
 H        20.229574       21.495661       21.737549
 H        19.809803       21.094738       23.173676
 O        15.710702       15.672231       31.954903
 H        16.265093       16.250757       32.502747
 H        14.860865       16.153286       31.834412
 O        22.039146        1.397068       38.078575
 H        21.368101        2.104314       37.925194
 H        22.630636        1.404656       37.314529
 O         8.477946       20.364731       24.886047
 H         8.813707       19.493135       24.748955
 H         9.130538       20.640001       25.616379
 O         8.460702        6.586895       36.780327
 H         9.282187        6.840561       37.261826
 H         8.561447        5.632478       36.756500
 O        12.137259        0.469370       38.193619
 H        11.906565        0.704725       39.123383
 H        12.091990        1.259840       37.576492
 O         2.982293       23.482010       24.331062
 H         3.805433       23.218992       23.798965
 H         2.652197       22.586292       24.671112
 O         2.874407       11.163288       35.860909
 H         3.666776       11.724235       35.725960
 H         3.073437       10.608020       36.670609
 O         0.043825       11.231116       33.884659
 H         0.097067       11.773313       33.091911
 H        -0.688340       11.567544       34.403252
 O        10.375218        5.898439       43.328674
 H        10.272649        6.879016       43.367859
 H        10.970167        5.700752       42.563095
 O         6.761925        4.779978       39.896713
 H         7.497286        4.280519       40.324219
 H         6.464870        5.466634       40.548950
 O        20.689657       10.428883       23.046921
 H        20.601887        9.469617       22.723030
 H        19.927452       10.706302       23.564613
 O         0.193208       19.094063       30.091888
 H         0.123366       19.857733       30.688934
 H        -0.235778       18.363750       30.576920
 O        18.177580        8.104881       21.935516
 H        17.468121        7.745139       21.382843
 H        17.856146        8.413481       22.781639
 O         7.363844       12.164769       18.272186
 H         7.080606       12.639444       17.439873
 H         7.516428       12.826301       18.946205
 O        13.305195        5.049619       41.996506
 H        13.598160        5.891076       42.296265
 H        13.515942        4.393521       42.741867
 O        11.069863       10.513328       48.178223
 H        10.660212       10.163316       48.947281
 H        11.862980        9.982894       48.017609
 O        17.181107        4.597941       30.133156
 H        16.298420        4.175595       30.152756
 H        17.783636        3.917847       29.816376
 O        23.237619       23.479345       13.709564
 H        23.252960       24.422457       13.724968
 H        22.705992       23.226385       12.910767
 O         1.327124        8.252043       37.879166
 H         1.799932        8.918139       38.370255
 H         1.559647        7.428976       38.396225
 O        12.691636        6.889715       17.924973
 H        11.993921        7.391821       18.346046
 H        12.446727        6.991543       16.986099
 O        10.373358       13.012096       42.151978
 H        11.119878       12.472594       41.963928
 H         9.687726       12.459764       42.456940
 O         9.864203       -0.709024       41.968445
 H        10.786144       -1.031068       41.980515
 H         9.645286       -0.327222       41.110199
 O         4.181833        3.762938       14.943985
 H         3.498485        3.170639       15.292923
 H         5.025509        3.286851       15.006821
 O         5.663725       22.211262       32.884979
 H         5.305279       22.462597       31.980789
 H         6.491006       22.707655       33.094406
 O        21.030964       14.166885       45.669479
 H        20.954130       15.012129       45.237106
 H        20.682419       14.477619       46.537109
 O         7.568949       10.525676       33.169487
 H         8.170426        9.782279       32.969162
 H         7.862981       10.778056       34.074577
 O        14.355823        4.294874       18.421669
 H        13.854601        5.069856       18.131660
 H        14.388648        4.284853       19.384392
 O         2.620577       15.572118       30.825470
 H         2.980646       14.690058       31.048012
 H         2.564424       16.030668       31.675354
 O         6.465994        2.543937       16.121819
 H         7.273713        3.045957       15.766464
 H         6.714361        1.623365       15.946404
 O         6.084213        5.095794       13.026398
 H         6.895684        4.920093       13.473206
 H         5.552420        5.655849       13.576546
 O        21.705462        9.579005       35.496063
 H        21.731937        9.391555       36.430054
 H        20.940237       10.129725       35.323112
 O        11.363752       -0.377628       47.663605
 H        11.903811        0.044924       48.367981
 H        11.959246       -0.516135       46.923737
 O         4.749854        9.746920       18.020576
 H         3.806522       10.017503       18.076355
 H         1.173678        9.780243       17.059677
 O         0.164924       16.784197       31.877136
 H         0.515521       16.945311       32.775429
 H         0.929294       16.773499       31.295738
 O         6.439625        6.862122       27.357849
 H         7.053377        6.708008       28.116447
 H         5.530361        7.001095       27.705208
 O        13.887243        5.238301       11.885513
 H        14.513277        4.931129       11.226303
 H        13.603647        4.455737       12.374458
 O         0.783630        5.739739       33.599091
 H         0.430578        5.780432       34.497818
 H         1.275505        6.614317       33.589203
 O        19.562412       14.219370       26.359573
 H        20.202366       14.095944       25.611526
 H        19.938396       14.029471       27.242203
 O         8.047820        7.491328       21.930130
 H         8.717053        6.806330       22.179573
 H         7.254031        7.197773       22.414825
 O        21.769085       -0.726736       40.504379
 H        21.287731       -0.580328       39.707855
 H        22.304264        0.076384       40.711258
 O         7.600027        3.853293       29.385262
 H         6.955284        4.224381       30.053635
 H         7.060516        3.669279       28.583275
 O         1.422500        7.952245       41.141525
 H         2.256067        7.500124       41.276428
 H         1.040781        7.673656       40.285446
 O        13.856508       12.754463       14.767105
 H        13.000633       13.188824       14.844566
 H        14.262659       13.222860       14.056908
 O         4.358074        7.527922       31.259583
 H         3.822789        8.132633       30.691292
 H         4.261675        6.675828       30.732254
 O         6.255015       16.340981       46.874512
 H         6.318323       17.311136       46.895767
 H         7.093893       16.002501       47.186844
 O         7.939366       17.189121       38.061836
 H         7.751993       16.965654       37.118805
 H         8.389689       18.078182       38.118790
 O        15.762692       17.884970       28.616051
 H        14.945386       17.394796       28.438416
 H        15.622958       18.768381       28.312431
 O         3.734711        6.424664        7.481194
 H         3.037050        5.978312        7.006027
 H         4.050492        7.220836        7.037422
 O         6.887882       21.493120       16.656593
 H         7.280606       20.889019       17.332451
 H         7.168847       21.195009       15.797104
 O        13.442116        3.667114       33.722916
 H        13.905051        4.457745       34.130493
 H        13.601013        2.941607       34.322426
 O        19.430161        7.823301       32.817810
 H        19.700327        8.364702       33.576668
 H        18.642202        8.206808       32.498978
 O        20.725756       13.766131       31.027618
 H        21.389248       13.882226       30.327278
 H        19.813999       13.546328       30.720009
 O        22.101856       15.876922       48.607147
 H        22.234661       15.527277       49.555145
 H        21.229277       15.564157       48.321381
 O        15.357007        9.914928       38.221741
 H        14.609385       10.532944       38.429108
 H        15.321309        9.691703       37.284569
 O        14.927756       12.581256       42.198822
 H        15.040210       12.495024       41.242996
 H        15.758695       12.970433       42.498901
 O        15.361262       13.931210       16.751076
 H        15.611691       14.830189       16.487839
 H        14.730685       13.556602       16.103020
 O        -0.395643        3.201045       32.097549
 H         0.402717        3.758766       31.960251
 H        -0.238848        2.806130       32.964287
 O         5.403977        1.792932       48.445099
 H         5.075770        2.673603       48.648285
 H         5.215114        1.201109       49.203186
 O        12.684030        0.325469       24.143990
 H        12.766580       -0.145967       23.318054
 H        11.944279        0.887300       23.995293
 O         5.734531        5.070876       31.159645
 H         5.209764        4.599736       31.844978
 H         6.257090        5.807280       31.524963
 O         2.766472       15.569425       34.071083
 H         2.098589       14.851023       34.018700
 H         3.435176       15.343118       34.707947
 O        14.285218        7.222203       39.608177
 H        13.443979        7.115020       40.067581
 H        14.190219        8.119673       39.204063
 O         4.694418        4.156687       38.001312
 H         5.182900        4.186131       38.845734
 H         4.539052        5.117820       37.797310
 O        22.557846       16.260658       27.722832
 H        22.210115       16.003414       26.817665
 H        21.800186       16.752762       28.082520
 O         0.048096        1.221838       40.413879
 H         0.230281        0.306536       40.139053
 H         0.683676        1.604975       39.765579
 O        16.818619       20.458630       42.470001
 H        16.392141       21.031681       43.163834
 H        16.240147       19.708012       42.421295
 O         1.479635       12.566339       21.904335
 H         1.774211       11.678497       21.734573
 H         1.502826       13.016352       21.056480
 O        14.291513       18.242609       31.633186
 H        13.340187       18.007679       31.557137
 H        14.386077       19.085819       31.155647
 O        17.472464        5.048028       20.604408
 H        18.382170        4.895585       20.882095
 H        17.545639        5.393888       19.690414
 O        12.665099       16.976379       23.095573
 H        11.857987       16.982037       22.552948
 H        12.671280       17.926708       23.424507
 O         3.654126       16.671625       26.526070
 H         2.876381       17.061712       27.033424
 H         4.372696       17.345268       26.578995
 O        10.208794       -0.445162       30.930153
 H        10.652412       -0.891623       31.648140
 H        10.789537       -0.369577       30.150238
 O        18.631920       21.595749       29.174141
 H        18.315262       21.521376       30.088997
 H        19.400953       22.241236       29.125305
 O         8.780117        4.186328       15.418037
 H         8.940269        4.273068       16.405502
 H         9.607161        4.459030       14.949593
 O        19.572533       11.331184       15.507996
 H        19.441465       10.396342       15.786842
 H        20.371517       11.480156       14.965675
 O         2.687282        4.197526       40.990402
 H         3.444615        4.681638       40.751175
 H         2.611087        4.405158       41.934692
 O        11.290090       22.009020       43.862244
 H        11.114260       21.512745       44.693024
 H        12.112453       21.631897       43.499771
 O        12.750735       12.119948       11.517601
 H        12.724671       13.077488       11.737343
 H        11.933196       11.755877       11.867020
 O         2.541234       19.622271       25.844246
 H         3.446398       19.363043       25.738144
 H         2.053935       19.010351       25.243813
 O         5.431371       22.193573       40.342712
 H         5.044451       21.919212       41.159622
 H         4.757811       22.731602       39.865646
 O         5.447556       14.333521       24.051483
 H         5.361248       14.497739       23.106865
 H         5.721218       13.404697       24.128342
 O         8.021174       15.412683       39.981796
 H         7.073559       15.294294       39.858002
 H         8.442222       15.910289       39.260780
 O        22.834751       24.244394       22.533623
 H        23.172958       23.337011       22.487221
 H        22.373055       24.393522       23.432457
 O         7.788908       13.323771       31.609306
 H         7.821023       12.841224       32.436035
 H         7.093169       12.907936       31.068954
 O        13.679342        3.960050       21.238564
 H        14.129975        4.055328       22.143555
 H        12.880991        4.495516       21.296402
 O         5.241876        1.157467       27.058380
 H         5.652905        0.542621       27.731331
 H         4.296628        1.125438       27.211174
 O         2.658637       23.401575       35.328163
 H         3.058915       23.884029       34.593307
 H         2.161097       24.018995       35.863655
 O         6.926004       21.490074       20.936348
 H         6.669053       20.648376       20.497002
 H         6.085371       21.973551       21.159691
 O         1.650780        1.893218       23.604576
 H         1.782041        0.948606       23.748459
 H         2.507100        2.333558       23.356964
 O        20.869354        7.162776       23.597664
 H        21.765818        7.114196       23.250938
 H        20.204388        6.705554       23.027969
 O        22.534462       18.809971       23.203514
 H        21.928698       19.580412       23.001663
 H        23.037706       18.660814       22.379578
 O        17.187956        9.532928       32.755760
 H        17.342710        9.771199       33.704330
 H        17.254076       10.389907       32.289696
 O         0.822283       19.809990       42.677414
 H         1.164364       19.210024       43.367538
 H         1.581280       20.436571       42.474213
 O        14.603819        3.119191       30.652794
 H        14.108312        2.938143       29.843811
 H        14.057210        2.911215       31.421593
 O        14.532094        7.355811       24.720139
 H        15.382306        7.561357       24.305817
 H        14.024644        6.787292       24.135811
 O        18.958847       24.025177       21.500404
 H        19.640162       24.704584       21.395546
 H        18.514179       23.919731       20.633156
 O         0.640468        1.815751       34.432518
 H         1.416938        1.156623       34.269470
 H         0.186868        1.367885       35.129288
 O        12.102187       15.619824       39.959000
 H        12.365088       16.470024       40.323959
 H        12.140290       14.952371       40.690140
 O        12.703158        4.762844       37.563332
 H        13.351005        4.461126       38.217194
 H        11.903131        4.974456       37.992828
 O        15.510373       22.059341       33.890808
 H        15.223701       21.243755       33.450012
 H        16.382612       21.850290       34.205109
 O        22.813011        3.764548       40.087296
 H        23.180840        2.863645       40.175369
 H        22.903603        4.217390       40.921295
 O        12.515656       10.682563       38.363579
 H        12.045698       11.452609       38.690392
 H        12.240876       10.626345       37.373260
 O         5.032341        2.515169       21.583435
 H         5.853391        3.055226       21.712006
 H         5.173579        1.968061       20.860466
 O         7.224088        8.675304       43.696701
 H         6.869684        7.927801       44.241562
 H         6.501314        9.350671       43.677460
 O         9.081460        1.094662       23.690994
 H         9.426456        0.185522       23.597939
 H         8.175245        0.998603       24.053406
 O         5.576183        7.417286       19.864418
 H         5.346880        7.587056       20.782379
 H         4.890038        7.804908       19.338547
 O        16.815487       15.155838       19.279167
 H        17.375929       15.579661       18.593315
 H        16.022278       14.746243       18.920990
 O        22.634485       19.070259       34.512466
 H        23.132853       18.260571       34.676392
 H        22.455969       19.458094       35.364227
 O        22.617897        1.651013       27.526115
 H        22.567114        1.783646       28.468422
 H        23.116463        2.476525       27.297752
 O        10.405316       23.971884       28.082565
 H        10.721921       23.829493       27.204651
 H         9.536543       24.377161       28.013969
 O        19.501440       18.905249       34.107063
 H        18.674961       19.373743       34.240257
 H        20.213915       19.552229       34.068207
 O        13.998671        7.409819       33.054375
 H        14.876873        7.020291       32.859940
 H        13.844559        7.932692       32.233566
 O        14.983327       17.250603       37.545837
 H        15.424861       16.806364       36.815521
 H        14.259803       17.819799       37.152962
 O        10.541067       14.398296       11.825455
 H        10.492233       14.572543       10.812157
 H         9.640691       14.208829       12.121872
 O         9.812224       11.488297       26.354660
 H         9.601074       11.685706       27.308250
 H        10.709643       11.627800       26.212036
 O        20.703012       13.061206       41.882004
 H        20.198038       13.346380       42.663940
 H        20.228378       12.252275       41.558929
 O        20.968031        6.025238       26.218620
 H        21.324831        6.468794       26.964317
 H        20.853737        6.666337       25.535126
 O        12.517491        2.062032       28.540932
 H        12.236563        1.160902       28.611771
 H        11.668544        2.567254       28.628433
 O        18.742327        9.784448       38.836433
 H        18.688345        8.849058       38.731918
 H        17.847218       10.106272       38.930290
 O        21.809963       20.295492       31.591141
 H        21.655329       19.350576       31.816330
 H        22.013762       20.821003       32.397903
 O         3.254320        7.233473       27.826439
 H         3.592274        6.677284       27.124771
 H         2.456969        6.818886       28.131645
 O        17.921293       22.760210       40.155640
 H        18.123070       22.122255       39.461983
 H        17.015354       23.013170       39.999664
 O        19.173288        8.250309       42.405518
 H        18.852434        7.589720       41.836700
 H        18.598244        8.255147       43.203552
 O         7.718144       19.308346       48.627930
 H         7.796539       20.252491       48.438995
 H         7.111152       19.092554       49.307678
 O        13.339505       22.585629       37.143250
 H        14.106927       22.378860       37.750076
 H        12.706812       23.055180       37.725456
 O        10.759260        2.429690       41.057129
 H        10.803432        3.181117       40.432602
 H         9.847040        2.366939       41.314987
 O         8.442028       21.493027       42.985733
 H         8.613839       21.177296       43.891266
 H         8.769243       22.379438       43.001266
 O         2.309206       18.754259       50.718384
 H         3.064637       18.851526       50.081253
 H         2.576671       17.969244       51.233521
 O         7.921823        4.354679       42.792389
 H         8.758437        4.892956       42.879837
 H         7.432230        4.496980       43.682831
 O        18.386639        1.270502       48.697723
 H        17.714973        0.761274       48.243927
 H        18.281530        2.162195       48.435883
 O         8.368639       11.469862       48.073303
 H         8.070621       10.790231       47.478119
 H         8.172145       11.027937       48.893661
 O        21.171877       16.106909       24.054375
 H        21.801514       15.848542       23.299225
 H        21.313503       17.086672       24.286484
 O         6.091902       14.571994       37.701248
 H         6.361363       15.528037       37.641396
 H         5.184855       14.580553       38.204704
 O        14.385603       17.203104       34.419632
 H        15.105363       17.721914       33.955025
 H        14.597984       16.260492       34.296463
 O        -0.258729       21.003860       24.373337
 H        -0.499536       20.937025       23.485672
 H        -0.215192       20.108622       24.664497
 O         9.816527       17.646088       25.130318
 H         9.722288       17.440622       26.027458
 H        10.797630       17.801149       25.040611
 O         0.956572        5.500266       38.663956
 H         1.230127        4.869065       38.035675
 H         0.533205        4.935027       39.351547
 O         6.016607       19.770472       39.147057
 H         5.586900       20.170591       39.900253
 H         6.969751       19.810776       39.337769
 O        17.738792       11.921099       35.627312
 H        17.098557       11.992218       36.376099
 H        18.317949       12.684525       35.747086
 O        12.767774       20.317055       35.326691
 H        12.818283       21.026884       36.041443
 H        13.614607       19.866184       35.296288
 O         4.628590       19.061865       16.075409
 H         3.883895       18.982859       15.478668
 H         4.783872       19.984634       16.273155
 O         3.233907        3.284072       49.729752
 H         3.082131        4.207309       49.901459
 H         2.792050        2.877248       50.475311
 O         6.013307       22.367430       28.479538
 H         6.856263       22.783909       28.186043
 H         6.186599       21.421755       28.651054
 O         7.763884        3.379683       22.363419
 H         8.175837        3.784093       21.564339
 H         8.448561        2.872626       22.831360
 O        22.253393        2.899217       43.434143
 H        23.173849        2.487563       43.444305
 H        22.171192        3.178974       44.399765
 O        15.890916        5.498374       37.704597
 H        15.197925        5.135250       37.190475
 H        15.439227        5.865794       38.508949
 O        22.609421       23.090305       50.754211
 H        21.989998       23.858812       50.664093
 H        22.388212       22.376184       50.126068
 O         1.041607        7.216275       30.687874
 H         1.679008        7.640568       31.277412
 H         1.140544        6.287439       30.715851
 O        18.042135       17.561010       17.446625
 H        17.258856       17.909344       17.851151
 H        18.424429       18.351664       17.052399
 O        14.158206       19.904655       27.443016
 H        14.225422       20.588791       26.766991
 H        13.396860       19.314621       27.141983
 O        17.697721       16.275776       34.337517
 H        18.515203       15.900916       33.936989
 H        17.964422       17.168999       34.486076
 O        14.880989       15.607896       25.525841
 H        15.594151       16.065632       25.943375
 H        15.223088       14.775304       25.227409
 O         6.767716        6.391266       33.626541
 H         5.839251        6.114690       33.992867
 H         7.351291        6.494325       34.359917
 O         8.995191       15.552604       27.106194
 H         9.357902       15.143985       27.862564
 H         8.835177       14.823263       26.445694
 O        16.312403       11.305400       21.488152
 H        15.558543       11.938022       21.468765
 H        16.695761       11.323856       22.344780
 O         8.012902        1.174322       28.689705
 H         8.431701        1.506356       27.874535
 H         8.585357        1.483461       29.436035
 O         2.721064       20.432970       35.184120
 H         2.657840       20.826591       34.272202
 H         2.873034       21.220098       35.785751
 O        12.023420       10.035958       22.981247
 H        12.381770        9.146332       23.039307
 H        11.304919       10.007801       22.303116
 O         5.856441        9.705487       49.185303
 H         5.437404       10.009801       49.988861
 H         6.648676        9.239278       49.451645
 O         6.515022       12.938055       49.391998
 H         6.460052       13.088966       48.468643
 H         5.773584       13.400076       49.809631
 O         5.113304        9.606092       25.940536
 H         4.413189       10.095039       26.360130
 H         5.368166        8.882450       26.501083
 O        23.292522        9.692342       49.651413
 H        22.838902       10.336663       50.192917
 H        24.012163       10.158346       49.176743
 O         7.124735       18.601997       20.512611
 H         7.868829       17.906263       20.509491
 H         7.270115       18.961748       21.427597
 H         4.545387       11.211353       10.375343
