# Supplementary material for: Multi-proton dynamics near membrane-water interface
Source: Nat Commun. 2025 Apr 6;16:3276. doi: 10.1038/s41467-025-58167-w (PMC11972326; doi:10.1038/s41467-025-58167-w)
Supplement: Supplementary file 3 — Supplementary Dataset 1 [file 41467_2025_58167_MOESM3_ESM.zip › Supplementary Data initial and final configuration for all trajectories/Final_Simulation1b.txt]

3519
 generated by VMD
 C         8.552224        4.839911        1.388031
 H         9.637128        4.812848        1.292885
 H         8.164474        5.022124        0.404907
 H         8.203506        3.863763        1.885773
 C         8.148509        5.857748        2.516670
 H         6.969117        5.705337        2.652641
 H         8.747511        5.547240        3.443687
 C         8.547885        7.224422        2.228065
 H         9.539573        7.257704        1.744194
 H         7.777409        7.635666        1.429512
 C         8.624206        8.253658        3.338005
 H         9.597844        8.065486        3.884338
 H         8.767554        9.259082        2.767021
 C         7.404806        8.378444        4.304657
 H         6.548398        8.856833        3.733124
 H         6.962575        7.365224        4.624062
 C         7.707346        9.128619        5.662392
 H         8.428555        8.461110        6.175102
 H         8.352112       10.003409        5.450584
 C         6.416204        9.473531        6.389595
 H         5.677244        8.524961        6.327415
 H         6.654379        9.659509        7.434761
 C         5.821677       10.757858        5.778854
 H         6.616114       11.462903        5.625984
 H         5.459211       10.568088        4.758545
 C         4.776073       11.456709        6.622154
 H         5.240940       11.726685        7.601601
 H         4.498241       12.374590        6.090912
 C         3.532607       10.584150        6.759857
 H         2.994943       10.483841        5.761581
 H         3.704660        9.531922        6.956863
 C         2.526128       11.225441        7.705330
 H         2.095930       12.129030        7.201332
 H         1.535508       10.580068        7.691360
 C         3.012928       11.281565        9.139427
 H         3.481019       10.330160        9.406891
 H         3.881529       11.973151        9.294838
 C         1.916975       11.638459       10.191818
 H         2.359437       11.597034       11.158897
 H         1.803750       12.699782       10.066360
 C         0.508828       10.967582       10.140266
 H         0.010702       11.334335       11.083771
 H        -0.119730       11.238560        9.222580
 C         0.404309        9.441025       10.181000
 H        -0.476344        9.158596        9.559013
 H         1.157020        8.791670        9.641983
 C         0.318354        8.935095       11.613243
 O         0.237373        9.708086       12.561554
 O         0.306910        7.553048       11.625519
 C         0.118662        6.776114       12.855614
 H         1.030618        6.792765       13.441292
 H        -0.642805        7.309180       13.450066
 C        -0.464544        5.399242       12.566185
 H        -1.514116        5.496288       12.254410
 C        -0.275521        4.416061       13.791069
 H        -1.146194        3.857831       13.915276
 H         0.518563        3.659025       13.541595
 O         0.023118        5.236936       14.935547
 P         1.076920        4.688507       16.252396
 O        -0.209225        3.663618       16.869255
 C         0.041717        2.640417       17.848900
 H         0.929529        2.861315       18.479080
 H        -0.809889        2.777265       18.662895
 C         0.178417        1.265881       17.262596
 H         1.053121        1.246737       16.606400
 H         0.217505        0.545042       18.110870
 N        -0.994482        0.872858       16.204910
 C        -2.205516        1.754659       16.458031
 H        -2.367167        1.846361       17.597282
 H        -2.082266        2.805707       16.030350
 H        -3.114887        1.292120       16.054688
 C        -0.517866        1.106204       14.857689
 H        -0.188339        2.145907       14.751297
 H         0.283450        0.397091       14.675873
 H        -1.309298        0.979530       14.133362
 C        -1.454169       -0.551855       16.331772
 H        -0.573238       -1.213340       16.150650
 H        -2.149515       -0.725399       15.459274
 H        -2.043916       -0.693824       17.241425
 O         2.286409        3.923632       15.798721
 O         1.236371        5.873747       17.147064
 O         0.232629        4.781014       11.430511
 C        -0.553853        4.256833       10.288643
 O        -1.768566        4.158340       10.290009
 C         0.380093        4.080774        9.090065
 H        -0.085661        3.521433        8.303955
 H         1.408207        3.570926        9.184532
 C         0.585362        5.497365        8.500137
 H         0.965073        6.127530        9.363663
 H        -0.395068        5.934563        8.079681
 C         1.582300        5.508829        7.393608
 H         1.102103        5.055248        6.520782
 H         2.499784        4.923508        7.667786
 C         1.989061        6.899023        7.068619
 H         2.863935        6.861426        6.321404
 H         2.420711        7.300566        7.977417
 C         0.882477        7.850684        6.604668
 H         1.275033        8.872201        6.881157
 H         0.035479        7.770231        7.327858
 C         0.486771        7.711136        5.206879
 H         0.517924        6.626441        4.887802
 H         1.317845        8.147356        4.524658
 C        -0.838372        8.313326        4.793411
 H        -0.829212        9.377249        4.955505
 H        -1.642528        7.923388        5.486748
 C        -1.493643        8.184167        3.388527
 H        -0.973341        7.601227        2.540115
 C        -2.627038        8.774891        2.983543
 H        -2.973357        8.605040        1.950378
 C        -3.407168        9.843813        3.748093
 H        -3.059068       10.790730        3.334702
 H        -3.078279        9.838453        4.758972
 C        -4.931309        9.855935        3.736748
 H        -5.340005        9.519676        2.694756
 H        -5.259254       10.926232        3.921776
 C        -5.611461        9.010969        4.822601
 H        -5.319395        9.270171        5.874268
 H        -5.276293        7.925768        4.770714
 C        -7.121801        9.255646        4.719406
 H        -7.371307        8.665359        3.787849
 H        -7.298074       10.336397        4.502739
 C        -7.888344        8.850547        5.955032
 H        -9.000001        8.987733        5.730370
 H        -7.622214        9.658765        6.751968
 C        -7.624868        7.484634        6.566109
 H        -6.541289        7.410045        6.988213
 H        -7.678204        6.672441        5.802238
 C        -8.662774        7.345941        7.733841
 H        -9.513356        6.727839        7.474312
 H        -9.025247        8.350973        7.986122
 C        -7.952313        6.661058        8.844261
 H        -7.347851        7.404772        9.358955
 H        -7.252404        5.903941        8.425850
 H        -8.629459        6.135078        9.570267
 C        16.037096       19.682098        3.596107
 H        15.999002       20.702858        4.027489
 H        16.486990       19.561792        2.559280
 H        16.909769       19.194307        4.272644
 C        14.711975       18.927429        3.856956
 H        13.870637       19.440907        3.452194
 H        14.753889       17.939302        3.305687
 C        14.447139       18.731800        5.319244
 H        14.542009       19.623146        5.927650
 H        13.428251       18.316713        5.581741
 C        15.443575       17.711887        5.993156
 H        15.413456       16.705681        5.544899
 H        16.509579       18.124208        5.924026
 C        15.215628       17.594091        7.464554
 H        16.210329       17.291193        7.931694
 H        15.009546       18.582518        7.878189
 C        14.067238       16.577721        7.855789
 H        13.155822       16.863035        7.298836
 H        14.348048       15.576314        7.518044
 C        13.595504       16.625975        9.298798
 H        14.526927       16.532768        9.931313
 H        13.125826       17.571745        9.535484
 C        12.791141       15.453330        9.861977
 H        12.487393       15.830216       10.828537
 H        11.847775       15.264236        9.275551
 C        13.328421       14.083277        9.932663
 H        13.689594       13.815645        8.990097
 H        14.267545       14.060907       10.482094
 C        12.288780       13.118656       10.524620
 H        12.240719       13.190122       11.663559
 H        11.284108       13.376541       10.250725
 C        12.516208       11.702568        9.959190
 H        11.632325       11.215874       10.333496
 H        12.487050       11.778053        8.894295
 C        13.765212       10.866786       10.424934
 H        13.991078       11.152108       11.462326
 H        13.445087        9.825543       10.386749
 C        15.006063       10.915257        9.499092
 H        14.747427       10.334972        8.611618
 H        15.162590       11.952199        9.196121
 C        16.335726       10.455571       10.110764
 H        17.083864       10.235754        9.330360
 H        16.718807       11.319120       10.703796
 C        16.243025        9.266001       11.144264
 H        15.707130        9.829751       11.950775
 H        15.629848        8.489224       10.798767
 C        17.525360        8.893166       11.894501
 O        18.245745        9.704545       12.417847
 O        17.790340        7.570803       11.942879
 C        18.853859        7.116937       12.817474
 H        19.827047        7.436248       12.407784
 H        18.693764        7.525568       13.872078
 C        18.705027        5.577412       12.959785
 H        17.638126        5.282346       13.326019
 C        19.804640        5.040254       13.976105
 H        20.711941        4.866333       13.260849
 H        20.000084        5.783607       14.730637
 O        19.319977        3.845327       14.563087
 P        18.919973        3.499346       16.167007
 O        17.210304        4.074115       16.311256
 C        16.172436        3.712435       15.371925
 H        16.041092        4.418071       14.525467
 H        16.344389        2.719139       14.949554
 C        14.824614        3.770225       16.088203
 H        14.898663        3.458647       17.161827
 H        14.401508        4.806723       16.233940
 N        13.623812        2.984296       15.511215
 C        13.490139        3.156286       14.022156
 H        12.481907        2.727896       13.745186
 H        13.528785        4.211736       13.907845
 H        14.266242        2.595352       13.523941
 C        13.769394        1.471282       15.792770
 H        14.645518        1.009688       15.250687
 H        14.070354        1.281824       16.885223
 H        12.840154        0.940188       15.537582
 C        12.475530        3.489696       16.322441
 H        12.438559        4.600422       16.404625
 H        12.702991        3.090891       17.380089
 H        11.494736        3.018491       16.025467
 O        18.966692        2.023062       16.398865
 O        19.639879        4.577020       16.963715
 O        18.844622        4.891874       11.628029
 C        17.831320        3.883690       11.388779
 O        16.911512        3.819872       12.190300
 C        18.073669        3.150747       10.057671
 H        18.092768        3.845712        9.182594
 H        17.171057        2.469858        9.917900
 C        19.391550        2.381059       10.118324
 H        19.415483        1.776753       11.024979
 H        20.206350        3.177855       10.313698
 C        19.721725        1.619197        8.812119
 H        19.822660        2.423469        8.036362
 H        18.860153        1.176138        8.268532
 C        20.950228        0.674497        9.014008
 H        20.611799       -0.399177        8.833275
 H        21.388094        0.591366       10.053505
 C        22.066067        0.980063        8.016502
 H        22.356955        2.039459        8.187546
 H        21.826982        0.853411        6.996742
 C        23.273947        0.023408        8.234596
 H        22.898888       -0.965297        8.647415
 H        23.919977        0.399276        9.090973
 C        24.172348       -0.317256        6.946594
 H        23.512047       -0.525152        6.124748
 H        24.584173       -1.384182        7.160645
 C        25.169851        0.718152        6.661774
 H        26.088343        0.708549        7.287506
 C        25.096161        1.809655        5.886009
 H        25.997515        2.496691        5.701180
 C        23.982630        2.124244        4.946030
 H        23.097029        1.525084        5.308678
 H        24.324104        1.623284        3.968620
 C        23.705423        3.566070        4.599762
 H        23.159767        3.502358        3.616959
 H        24.574722        4.161436        4.288193
 C        22.890486        4.386892        5.603386
 H        23.254728        5.488410        5.610107
 H        23.029722        4.020801        6.666000
 C        21.364811        4.333873        5.381874
 H        20.953381        3.349602        5.704399
 H        21.172319        4.456993        4.303589
 C        20.751442        5.546194        6.160065
 H        19.660027        5.353264        6.062454
 H        21.010874        6.503486        5.698166
 C        21.159050        5.730490        7.625397
 H        22.272907        5.820656        7.591705
 H        20.923630        4.866444        8.233215
 C        20.502907        6.962267        8.089890
 H        19.548435        7.023943        7.528122
 H        21.148504        7.833337        7.898994
 C        20.087711        6.822486        9.547981
 H        19.632998        5.823616        9.696838
 H        19.349037        7.654255        9.814301
 H        20.934586        6.762951       10.240555
 C        17.945543       22.907011        1.094887
 H        18.112047       23.399017        0.093880
 H        17.282179       23.559576        1.696693
 H        17.461809       21.958895        1.006577
 C        19.289629       22.738882        1.730545
 H        19.827646       22.059404        1.067589
 H        19.834974       23.702507        1.698395
 C        19.258423       22.091417        3.165222
 H        18.673498       22.740282        3.802399
 H        18.745932       21.134705        3.142151
 C        20.620831       21.806747        3.919785
 H        21.230219       21.309319        3.079826
 H        21.120392       22.750700        4.001495
 C        20.491377       21.149450        5.281776
 H        20.327339       21.927103        5.967201
 H        19.579792       20.528555        5.283875
 C        21.663879       20.137140        5.592216
 H        21.482414       19.356659        4.863693
 H        22.640457       20.501417        5.308044
 C        21.700970       19.520163        6.976814
 H        20.695061       19.278172        7.283066
 H        22.289068       18.582691        7.052078
 C        22.433727       20.443624        7.911255
 H        23.166161       21.051191        7.343246
 H        21.802065       21.214355        8.433044
 C        23.250696       19.686554        9.004471
 H        23.988106       19.059401        8.580612
 H        23.947451       20.346336        9.507889
 C        22.323326       18.912865        9.994606
 H        21.479216       19.586397       10.363403
 H        21.758963       18.081423        9.450554
 C        23.161243       18.302448       11.153519
 H        24.070217       17.793957       10.707855
 H        23.641941       19.168644       11.766495
 C        22.399361       17.362886       12.081429
 H        22.414822       16.394104       11.565460
 H        22.886541       17.131826       13.056946
 C        20.910564       17.731409       12.214676
 H        20.832085       18.815746       12.470535
 H        20.303492       17.569740       11.233849
 C        20.134264       16.923780       13.293427
 H        19.112272       17.245546       13.241646
 H        20.084162       15.834957       12.956146
 C        20.607454       17.056126       14.745842
 H        20.524908       15.990363       15.195747
 H        21.760899       17.202141       14.716782
 C        19.823046       18.104454       15.549194
 O        18.841269       18.775379       15.333336
 O        20.341585       18.158045       16.906197
 C        19.469408       18.926397       17.900551
 H        18.454016       18.949308       17.490395
 H        19.507826       18.284151       18.802361
 C        20.057554       20.392975       18.081940
 H        21.208403       20.388975       18.012581
 C        19.636553       21.273357       19.345253
 H        20.470928       21.846378       19.803894
 H        18.751709       21.989492       19.067177
 O        19.140841       20.364376       20.405769
 P        18.110556       20.984520       21.569359
 O        16.669222       21.199434       20.475632
 C        15.860594       20.035515       20.308838
 H        16.354731       19.197664       19.856972
 H        15.473261       19.745537       21.242500
 C        14.642977       20.450058       19.445633
 H        13.746408       19.838551       19.512527
 H        14.216897       21.441446       19.735451
 N        14.984009       20.510637       17.949066
 C        13.721694       21.006182       17.217590
 H        13.037891       20.218039       16.857285
 H        13.153436       21.747343       17.822731
 H        14.010138       21.503775       16.254593
 C        16.091238       21.467920       17.728889
 H        15.985256       22.320009       18.357346
 H        17.051888       21.013889       18.045219
 H        16.227457       21.623550       16.631302
 C        15.312208       19.139200       17.365425
 H        16.170382       18.719681       17.864189
 H        15.488829       19.277225       16.285225
 H        14.531281       18.387770       17.456970
 O        17.806692       19.845087       22.486702
 O        18.502199       22.381845       21.917000
 O        19.595585       21.134388       16.908073
 C        20.682156       21.377035       16.011696
 O        21.828959       21.145195       16.399673
 C        20.208508       21.894846       14.667847
 H        19.657324       21.037216       14.141174
 H        21.132549       21.960953       14.031242
 C        19.368702       23.140949       14.760490
 H        20.044449       24.050995       14.851143
 H        18.692558       23.260639       15.605164
 C        18.453346       23.424187       13.565193
 H        17.465424       22.820324       13.521523
 H        19.008865       23.096392       12.630867
 C        18.049278       24.832741       13.264915
 H        18.927006       25.472919       13.147240
 H        17.714867       25.326773       14.139824
 C        16.941179       24.941208       12.147766
 H        17.228748       24.432186       11.167229
 H        16.989944       25.981350       12.013977
 C        15.504652       24.560175       12.517395
 H        15.337641       24.736443       13.573563
 H        15.438660       23.463211       12.437782
 C        14.435661       25.209152       11.597916
 H        14.702997       26.310011       11.603836
 H        13.504998       25.230297       12.149948
 C        14.262965       24.745737       10.157898
 H        14.195136       23.681087        9.993507
 C        14.242455       25.601280        9.148354
 H        13.791905       25.201956        8.222862
 C        14.241949       27.094976        9.159714
 H        14.976500       27.509602        9.892273
 H        13.210747       27.385712        9.510490
 C        14.543104       27.816433        7.840202
 H        14.579090       28.940977        7.990669
 H        13.618283       27.747004        7.106155
 C        15.773689       27.171442        7.113403
 H        15.403994       26.152775        6.898376
 H        16.706413       27.049484        7.678978
 C        16.224390       27.994362        5.870804
 H        16.374111       29.023827        6.269684
 H        15.459072       27.986025        5.078026
 C        17.499701       27.525774        5.302612
 H        17.609081       26.417442        5.416489
 H        18.314787       27.942892        5.896935
 C        17.868635       27.845272        3.826660
 H        17.190317       27.242071        3.188095
 H        18.898014       27.541725        3.682800
 C        17.725231       29.313868        3.426765
 H        18.326458       29.903866        4.188461
 H        16.688908       29.829428        3.504509
 C        18.223785       29.615900        2.049011
 H        17.641872       29.094410        1.224335
 H        19.262747       29.248793        1.978058
 H        18.203648       30.710951        1.996880
 C        25.372036       18.767302        1.941490
 H        25.754463       17.773634        1.914383
 H        25.703848       19.172909        2.923851
 H        25.724089       19.428278        1.151070
 C        23.843534       18.685438        1.804893
 H        23.367113       19.639158        1.983185
 H        23.596107       18.472561        0.749596
 C        23.181850       17.598640        2.679008
 H        23.573122       16.551352        2.589058
 H        23.328047       17.986389        3.698196
 C        21.657022       17.692200        2.577415
 H        21.350925       18.707453        2.889336
 H        21.295399       17.542439        1.517960
 C        20.997290       16.662840        3.515068
 H        21.279705       15.650776        3.102707
 H        21.530497       16.765450        4.510666
 C        19.469032       16.772783        3.632256
 H        19.085369       17.801617        4.011765
 H        19.023319       16.822741        2.577286
 C        18.922953       15.730039        4.631927
 H        17.856199       15.500840        4.388611
 H        19.462273       14.804229        4.589516
 C        19.003777       16.111450        6.128349
 H        20.088270       16.113997        6.446190
 H        18.730955       17.158104        6.296158
 C        18.297403       15.169805        7.045425
 H        17.240194       15.196144        6.730743
 H        18.567177       14.114973        6.937904
 C        18.411625       15.492363        8.520020
 H        19.414619       15.312634        8.899902
 H        18.297321       16.593513        8.661835
 C        17.438166       14.678714        9.431282
 H        16.407209       14.867760        9.127228
 H        17.636158       13.620540        9.394913
 C        17.746502       15.052329       10.895859
 H        18.851065       15.013391       10.997063
 H        17.444300       16.105000       11.096939
 C        17.007988       14.128782       11.870537
 H        15.921888       14.201085       11.645042
 H        17.222456       13.017644       11.543365
 C        17.309265       14.453360       13.338943
 H        18.405682       14.743279       13.404449
 H        16.744442       15.348950       13.565193
 C        17.095413       13.182190       14.162788
 H        16.020763       12.942208       14.274422
 H        17.565300       12.283071       13.672913
 C        17.611208       13.287461       15.612587
 O        17.052307       13.146259       16.669899
 O        18.981976       13.716156       15.655182
 C        19.536148       14.253610       16.945633
 H        19.504593       15.372732       16.714790
 H        18.832605       14.150095       17.816544
 C        20.881731       13.678576       17.264664
 H        20.786737       12.583783       17.248344
 C        21.681000       14.102625       18.520538
 H        22.835039       14.081087       18.292755
 H        21.393684       15.180107       18.751183
 O        21.396320       13.100676       19.540260
 P        20.144928       13.600635       20.814049
 O        19.304632       12.135387       20.700882
 C        19.872738       10.876750       21.030205
 H        20.697710       11.116850       21.757774
 H        19.063442       10.282509       21.414307
 C        20.545425       10.194219       19.778351
 H        21.179543       11.011303       19.269783
 H        21.285271        9.430320       20.193848
 N        19.631535        9.537796       18.775391
 C        18.621277       10.589391       18.352898
 H        17.960648       10.872627       19.177689
 H        19.121662       11.445815       17.875938
 H        18.029428       10.186859       17.575996
 C        20.434401        9.046502       17.640503
 H        21.317513        8.549552       17.977226
 H        19.898031        8.386682       16.938393
 H        20.705416        9.891428       16.970192
 C        18.833719        8.407399       19.324333
 H        18.101097        8.067038       18.569061
 H        18.211863        8.674666       20.200203
 H        19.499832        7.561925       19.712059
 O        21.037533       13.775334       22.024864
 O        19.155338       14.624612       20.351845
 O        21.727432       14.142645       16.144051
 C        22.235863       13.159818       15.219452
 O        22.051718       11.995547       15.486137
 C        22.934294       13.592494       13.941200
 H        24.040277       13.488563       14.083794
 H        22.701860       14.661305       13.634682
 C        22.547638       12.681796       12.806976
 H        22.582941       11.630120       13.095184
 H        23.291622       12.765722       12.022186
 C        21.127924       13.052760       12.353012
 H        21.113134       14.066650       11.961838
 H        20.517942       12.951304       13.314339
 C        20.429386       12.137589       11.306229
 H        19.344677       12.429030       11.194855
 H        20.329927       11.082567       11.774948
 C        21.181440       11.954399        9.971405
 H        21.958717       11.234794       10.107407
 H        21.555948       12.893274        9.559372
 C        20.269342       11.340018        8.885986
 H        19.148884       11.576641        9.009445
 H        20.225887       10.226242        9.052673
 C        20.693451       11.589253        7.464218
 H        20.449005       12.581732        7.103973
 H        20.239061       10.696672        6.762192
 C        22.110447       11.310594        7.215538
 H        22.467901       10.361523        7.597221
 C        22.927814       11.870520        6.355637
 H        23.977705       11.471957        6.262329
 C        22.649712       13.199799        5.591286
 H        21.584637       13.493053        5.582687
 H        22.964323       13.113750        4.528160
 C        23.552551       14.363933        6.120476
 H        23.677753       15.183956        5.329376
 H        24.553202       13.968911        6.258682
 C        22.991226       15.081663        7.332550
 H        22.648386       14.271730        8.010925
 H        22.119774       15.702130        7.080849
 C        24.079782       15.909781        8.049782
 H        23.574455       16.655289        8.679352
 H        24.699982       16.441799        7.275795
 C        24.929070       14.997426        8.948601
 H        25.308493       14.056794        8.376991
 H        24.326950       14.621342        9.758186
 C        26.163778       15.709463        9.551117
 H        26.621166       14.969239       10.284058
 H        25.831272       16.635052       10.105873
 C        27.294928       16.102158        8.666122
 H        28.069111       16.645332        9.326698
 H        27.070032       16.878252        7.931496
 C        28.045126       14.994445        7.880722
 H        28.418955       15.272094        6.862999
 H        27.338614       14.156413        7.679161
 H        28.887711       14.628356        8.427490
 C        -0.072244       -2.401507        3.449883
 H        -0.494847       -2.153073        4.411880
 H         0.373061       -3.395124        3.582893
 H        -0.918786       -2.572087        2.734550
 C         0.884370       -1.373479        2.883453
 H         1.266544       -1.752389        1.935791
 H         0.250807       -0.475166        2.678291
 C         2.053917       -0.816860        3.755829
 H         1.640093       -0.419814        4.772888
 H         2.873590       -1.631190        4.054359
 C         2.757267        0.300918        2.942123
 H         3.411406       -0.161495        2.221169
 H         1.965721        0.964131        2.464066
 C         3.627650        1.207057        3.709160
 H         3.336395        1.098741        4.768753
 H         4.666151        0.867778        3.745636
 C         3.581196        2.650915        3.167824
 H         3.458771        2.471871        2.079948
 H         2.638392        3.189646        3.503777
 C         4.760523        3.526769        3.623268
 H         5.806254        3.080105        3.515572
 H         4.812035        4.377296        2.913956
 C         4.623668        3.943564        5.117035
 H         4.236607        4.929788        5.149918
 H         3.931738        3.271741        5.523552
 C         5.895056        3.950821        5.965027
 H         6.137807        2.924021        6.347618
 H         6.782845        4.296766        5.426003
 C         5.567985        5.050981        7.028145
 H         5.230404        6.001904        6.564964
 H         4.639334        4.699732        7.561058
 C         6.757829        5.223781        8.009567
 H         7.404045        4.350935        8.016342
 H         7.410845        6.097439        7.670898
 C         6.375276        5.587996        9.505211
 H         5.742113        4.740427        9.857536
 H         7.248139        5.747943       10.051865
 C         5.533091        6.942233        9.561539
 H         6.315903        7.780113        9.549179
 H         4.909724        7.148722        8.652428
 C         4.716380        7.025077       10.814590
 H         5.407058        6.769967       11.742905
 H         4.478146        8.116672       10.996635
 C         3.501676        6.128193       10.847366
 H         2.565443        6.680870       10.778946
 H         3.481265        5.565219        9.935104
 C         3.519474        5.362083       12.147163
 O         3.421369        5.884828       13.213516
 O         3.961533        4.022521       12.091408
 C         4.447453        3.555394       13.372841
 H         5.131442        4.344490       13.822357
 H         3.457794        3.395042       13.936249
 C         5.330976        2.283382       13.095886
 H         5.357410        1.639252       14.059555
 C         6.772894        2.665907       12.752472
 H         7.314739        1.789119       12.256905
 H         6.931315        3.483469       12.011894
 O         7.536959        2.960133       13.901993
 P         8.594472        1.906491       14.754990
 O         7.360439        1.245502       15.911545
 C         6.800246        2.275842       16.861313
 H         7.290410        3.284423       16.625916
 H         5.687961        2.343261       16.721230
 C         7.116744        2.007150       18.341484
 H         8.215269        1.780339       18.460068
 H         6.902146        2.961589       18.882454
 N         6.403005        0.798451       19.084991
 C         4.886497        1.143902       19.088692
 H         4.205387        0.399946       19.513000
 H         4.676200        2.007536       19.716034
 H         4.576344        1.544891       18.148331
 C         6.611651       -0.451631       18.272102
 H         6.180447       -0.421725       17.281670
 H         7.648048       -0.628328       18.148659
 H         6.317871       -1.310164       18.963699
 C         7.031195        0.681536       20.394897
 H         6.513433        0.004096       21.107719
 H         6.990604        1.623897       20.921120
 H         8.133307        0.493876       20.351364
 O         8.960375        0.732281       13.910408
 O         9.560629        2.761072       15.577751
 O         4.849538        1.626380       11.864265
 C         3.629143        0.907838       12.017723
 O         3.173677        0.554370       13.077583
 C         2.952163        0.682332       10.741440
 H         1.896645        1.047404       10.964500
 H         2.994106       -0.445175       10.548515
 C         3.391312        1.389755        9.457062
 H         3.794554        2.448360        9.564606
 H         2.497459        1.614373        8.893814
 C         4.485023        0.620588        8.709267
 H         5.242639        0.456144        9.493111
 H         4.876353        1.347934        7.958458
 C         4.006986       -0.649007        8.135544
 H         2.931662       -0.611424        7.951195
 H         4.103815       -1.457442        8.917564
 C         4.748313       -1.044266        6.891838
 H         5.088284       -0.024326        6.494400
 H         4.046687       -1.477046        6.133057
 C         5.957101       -1.997447        7.242203
 H         5.689573       -2.704783        8.000137
 H         6.784613       -1.414675        7.790237
 C         6.522588       -2.792051        6.081390
 H         5.677296       -3.287635        5.612137
 H         7.250659       -3.569360        6.410156
 C         7.187741       -1.812115        5.044304
 H         8.114116       -1.242225        5.389442
 C         6.856299       -1.667370        3.766388
 H         7.260570       -0.713518        3.342178
 C         5.862261       -2.459708        2.997101
 H         5.279433       -1.905566        2.234177
 H         4.975081       -2.917262        3.659004
 C         6.348529       -3.669259        2.189552
 H         7.062563       -4.226645        2.828163
 H         6.992117       -3.335143        1.270805
 C         5.276042       -4.633033        1.736008
 H         4.277019       -4.218113        1.353203
 H         4.875779       -5.169326        2.568634
 C         5.825918       -5.548646        0.687660
 H         6.563989       -6.193601        1.196846
 H         6.367628       -5.006995       -0.104988
 C         4.819633       -6.487465       -0.038429
 H         5.407712       -6.959441       -0.868050
 H         3.896082       -5.986059       -0.484741
 C         4.394383       -7.683715        0.846420
 H         3.904648       -7.299726        1.727936
 H         5.309398       -8.010855        1.357796
 C         3.768826       -8.930465        0.172783
 H         3.668885       -9.710992        0.942017
 H         4.531086       -9.314268       -0.574646
 C         2.355948       -8.622403       -0.367973
 H         1.830425       -9.575239       -0.500610
 H         2.525468       -8.018454       -1.323547
 H         1.711965       -7.924114        0.293617
 C         6.963351       11.130079       -1.139847
 H         7.849831       11.740728       -0.956535
 H         6.185514       11.872400       -1.518394
 H         7.309356       10.446096       -1.979836
 C         6.325545       10.318517        0.006035
 H         5.450826        9.672221       -0.233780
 H         6.974760        9.509570        0.400841
 C         5.614150       11.166158        1.152672
 H         4.803080       11.794153        0.645752
 H         5.292693       10.569930        1.992287
 C         6.536451       12.232223        1.773682
 H         7.217753       11.769643        2.535912
 H         7.164395       12.745625        1.054092
 C         5.760478       13.238676        2.635719
 H         5.039651       13.836519        2.021263
 H         5.156502       12.820782        3.463928
 C         6.836800       14.226455        3.280540
 H         7.839618       13.636497        3.388947
 H         7.092086       15.051731        2.587685
 C         6.252447       14.853716        4.574654
 H         5.142669       15.000284        4.521835
 H         6.468092       14.096321        5.343452
 C         6.827941       16.226858        4.963707
 H         7.890798       16.014584        5.083984
 H         6.685482       16.980869        4.176430
 C         6.278440       16.711939        6.341286
 H         5.233813       16.847502        6.188568
 H         6.433673       15.772550        7.001747
 C         6.891313       17.927288        6.979813
 H         8.016062       17.866287        6.912827
 H         6.686988       18.836079        6.467918
 C         6.550465       17.921728        8.460449
 H         5.821674       18.753740        8.714340
 H         6.105996       16.979616        8.778915
 C         7.792589       18.246832        9.265030
 H         8.547216       17.478970        9.121666
 H         8.241032       19.088676        8.798592
 C         7.672408       18.617807       10.715080
 H         8.639055       19.061687       11.006538
 H         6.944020       19.498938       10.979996
 C         7.265727       17.474285       11.661522
 H         6.201145       17.138863       11.315269
 H         7.855016       16.558949       11.421265
 C         7.368685       17.734743       13.149254
 H         8.466342       17.510292       13.420151
 H         7.192369       18.758341       13.535873
 C         6.485594       16.815327       13.987221
 O         6.260376       15.659762       13.840706
 O         6.183167       17.389416       15.300461
 C         5.569005       16.443336       16.197105
 H         5.214820       15.533085       15.597649
 H         6.407851       16.018270       16.857559
 C         4.418058       16.962114       17.011879
 H         4.636209       17.632107       17.874321
 C         3.675792       15.736436       17.716637
 H         2.691665       16.135647       18.175056
 H         3.478125       14.981045       16.949394
 O         4.534659       15.275544       18.837021
 P         4.438489       13.716516       19.632210
 O         3.157460       13.745724       20.686562
 C         3.040964       14.614827       21.805687
 H         3.905475       14.414747       22.493034
 H         3.086302       15.726963       21.445808
 C         1.706582       14.386021       22.653763
 H         1.553070       13.296007       22.785164
 H         1.699243       14.912547       23.612549
 N         0.354842       14.784406       22.025421
 C         0.311067       16.196001       21.487732
 H         0.549872       16.929609       22.236710
 H         1.123652       16.301977       20.670723
 H        -0.706886       16.425964       21.093506
 C         0.013688       13.907561       20.826912
 H         0.883295       13.975985       20.164551
 H        -0.016913       12.879993       21.320709
 H        -0.948796       14.163318       20.363960
 C        -0.613553       14.623216       23.124413
 H        -1.643655       14.687943       22.737831
 H        -0.566933       15.380380       23.910088
 H        -0.524850       13.639404       23.584480
 O         4.162863       12.703691       18.571892
 O         5.713213       13.805494       20.398796
 O         3.309404       17.522064       16.144699
 C         3.435034       18.836491       15.821304
 O         4.140408       19.538998       16.500229
 C         2.699156       19.220522       14.591827
 H         2.210972       20.226582       14.793777
 H         1.922297       18.440834       14.356094
 C         3.604489       19.306313       13.262169
 H         4.104134       18.404699       13.221893
 H         4.189354       20.221949       13.453247
 C         2.634564       19.591560       12.089050
 H         2.077341       20.557116       12.440582
 H         1.757189       18.908012       11.994194
 C         3.329338       19.689455       10.749329
 H         3.753162       18.728748       10.399986
 H         4.189069       20.338442       10.948601
 C         2.415466       20.202175        9.664032
 H         2.003551       21.213293        9.902542
 H         1.561766       19.484924        9.699356
 C         3.108457       20.123795        8.331970
 H         3.435836       19.012159        8.093292
 H         4.060201       20.749725        8.215790
 C         2.210189       20.626459        7.184753
 H         1.868514       21.727083        7.388153
 H         1.177665       20.006990        7.200569
 C         2.808705       20.536396        5.816841
 H         3.446034       21.365499        5.484787
 C         2.883765       19.427999        5.059433
 H         3.475180       19.537693        4.123390
 C         2.055991       18.171623        5.237885
 H         1.123021       18.329126        4.725441
 H         1.809221       17.965744        6.251717
 C         2.773195       16.989649        4.604073
 H         3.787185       16.945971        4.983429
 H         2.788874       17.176071        3.522980
 C         2.009473       15.712790        4.894012
 H         0.987466       16.013832        4.547676
 H         1.833743       15.437840        5.922318
 C         2.495042       14.543858        4.021683
 H         3.434927       14.125693        4.439178
 H         2.701586       15.038627        3.028259
 C         1.439626       13.454625        3.709358
 H         0.456068       13.945975        3.623100
 H         1.388637       12.835148        4.629486
 C         1.784381       12.521746        2.568054
 H         2.769532       12.159139        2.752785
 H         1.836926       13.008609        1.632706
 C         0.813969       11.333809        2.456329
 H        -0.093243       11.793628        1.831894
 H         0.302366       11.008637        3.420006
 C         1.407574       10.119884        1.750710
 H         2.174452        9.597524        2.318764
 H         1.819636       10.339387        0.728043
 H         0.692472        9.318983        1.588394
 C        16.560883       16.716410        0.650146
 H        17.178225       16.889599       -0.250740
 H        17.167379       16.598114        1.534409
 H        15.902740       17.630789        0.834885
 C        15.636335       15.450238        0.629333
 H        14.539207       15.791020        0.445473
 H        15.871243       14.893347       -0.283783
 C        15.688705       14.638352        1.904625
 H        16.632214       14.163136        1.975754
 H        15.598902       15.388530        2.728264
 C        14.570145       13.597719        1.919098
 H        13.670774       14.217863        2.029167
 H        14.529517       13.218793        0.876648
 C        14.822575       12.560310        2.991402
 H        13.904303       11.892583        3.055946
 H        15.650913       11.939844        2.754906
 C        15.089125       13.191127        4.345978
 H        16.135946       13.484089        4.461052
 H        14.558565       14.194139        4.408699
 C        14.692519       12.422049        5.618729
 H        15.251925       11.489249        5.644997
 H        14.799748       13.012276        6.508804
 C        13.247872       11.945970        5.698624
 H        12.686808       12.457781        6.492462
 H        12.686185       12.226576        4.764297
 C        13.092674       10.450223        5.998512
 H        13.545220        9.816538        5.270081
 H        13.672521       10.170297        6.973175
 C        11.609941       10.046191        6.172935
 H        11.197517       10.498911        7.091042
 H        11.060513       10.414064        5.301476
 C        11.436446        8.470565        6.296417
 H        10.395505        8.171711        6.163940
 H        12.043776        7.902981        5.511299
 C        11.912808        8.077295        7.755753
 H        12.993872        8.311182        7.873489
 H        11.395797        8.671122        8.503311
 C        11.831373        6.636843        8.186295
 H        12.394565        6.092760        7.389191
 H        12.453192        6.479866        9.108727
 C        10.445240        6.073070        8.433960
 H         9.797722        6.740246        8.997986
 H        10.020087        5.858560        7.492249
 C        10.516889        4.697882        9.198196
 H         9.537632        4.230803        9.244995
 H        11.166260        3.978317        8.665291
 C        11.041071        4.738770       10.660294
 O        11.897871        3.974237       11.116440
 O        10.289919        5.612092       11.440941
 C        10.185147        5.169765       12.868530
 H         9.656355        4.185935       12.737755
 H        11.282875        4.996345       13.224525
 C         9.483216        6.290735       13.670364
 H        10.278636        7.075800       13.863037
 C         8.859390        5.797175       14.995705
 H         7.972915        5.219909       14.758423
 H         9.618443        5.150263       15.499191
 O         8.658995        6.909737       15.903496
 P         7.753134        6.893361       17.324173
 O         6.024574        6.476354       16.681313
 C         5.479260        7.069062       15.527290
 H         6.143553        7.904139       15.025955
 H         5.492632        6.241518       14.727203
 C         3.989155        7.497264       15.783997
 H         3.359963        6.726054       15.273354
 H         3.795369        7.572617       16.903290
 N         3.585138        8.917345       15.271980
 C         3.799140        9.096741       13.812500
 H         3.688135       10.126989       13.433380
 H         4.785273        8.739354       13.504128
 H         3.186058        8.357368       13.347183
 C         2.160604        9.165426       15.601166
 H         1.715630        8.135584       15.503105
 H         1.957541        9.610536       16.597534
 H         1.722413        9.907851       14.795692
 C         4.407274        9.950008       16.033730
 H         4.184459        9.792383       17.116646
 H         3.965353       10.874314       15.798538
 H         5.513082        9.962720       16.010002
 O         7.858916        5.656507       18.200584
 O         7.823281        8.320770       17.903038
 O         8.460243        6.903238       12.868065
 C         8.384753        8.325608       12.929619
 O         8.828645        8.899977       13.885719
 C         7.669107        8.847724       11.704544
 H         6.699113        8.465997       11.860191
 H         8.043830        8.244907       10.837723
 C         7.680932       10.327258       11.563591
 H         8.681061       10.746467       11.548355
 H         7.100648       10.773157       12.489998
 C         6.836564       10.785335       10.374199
 H         5.791411       10.404409       10.372368
 H         7.311147       10.377584        9.471298
 C         6.756082       12.341247       10.349861
 H         6.645037       12.785836       11.321350
 H         5.807412       12.552780        9.798882
 C         7.928455       13.045183        9.723640
 H         8.744152       13.048402       10.473274
 H         7.795159       14.178625        9.770821
 C         8.242779       12.686727        8.295685
 H         7.313879       12.702543        7.653778
 H         8.569518       11.640412        8.264603
 C         9.330209       13.524811        7.723099
 H        10.369148       13.141479        8.183060
 H         9.182662       14.627891        7.947365
 C         9.356935       13.390111        6.241402
 H         8.667522       12.716970        5.740898
 C        10.203487       14.042679        5.409546
 H        10.148594       13.719112        4.357864
 C        11.133434       15.265729        5.644325
 H        11.954594       14.899239        6.336548
 H        10.594569       16.007927        6.233215
 C        11.667006       15.777962        4.311394
 H        12.059527       14.948924        3.710327
 H        12.540096       16.426966        4.604347
 C        10.695103       16.546484        3.416389
 H        10.131282       17.216993        4.112236
 H         9.837814       15.854969        3.075554
 C        11.276750       17.258959        2.133698
 H        10.756530       16.826439        1.259262
 H        12.366510       17.180126        2.034798
 C        10.928759       18.696497        2.111626
 H        11.423706       19.255531        2.940025
 H         9.866488       18.863880        2.363861
 C        11.299955       19.275337        0.731514
 H        11.106791       18.537642       -0.106247
 H        12.343257       19.621677        0.607162
 C        10.468656       20.552248        0.403206
 H         9.413815       20.325127        0.754959
 H        10.400854       20.563047       -0.737785
 C        10.915112       21.926592        0.881737
 H        11.676991       22.373129        0.344833
 H        11.103031       21.870703        1.992485
 H         9.979468       22.630039        0.683853
 C        13.060994       32.034283        3.204033
 H        13.083164       31.845716        2.053360
 H        14.002452       32.478176        3.365669
 H        12.244769       32.686119        3.464867
 C        13.073349       30.680016        3.982750
 H        14.065878       30.152281        3.681259
 H        13.164907       30.865173        5.088448
 C        11.916735       29.727705        3.808540
 H        10.918905       30.363886        3.915375
 H        11.952151       29.322964        2.779663
 C        12.001929       28.483200        4.703636
 H        13.085543       28.072979        4.861572
 H        11.850382       28.797167        5.782066
 C        10.969524       27.374640        4.190819
 H        10.063221       27.885212        3.889038
 H        11.513771       26.879868        3.306305
 C        10.634090       26.335489        5.287483
 H        10.243674       25.344423        4.911942
 H        11.630816       26.061762        5.672295
 C         9.537539       26.872271        6.275391
 H         9.936502       27.795624        6.714615
 H         8.612846       27.205862        5.783943
 C         9.051553       25.870117        7.348816
 H         8.105217       26.278318        7.833885
 H         8.675874       24.953278        6.821251
 C        10.216492       25.334745        8.304115
 H        10.586959       24.296251        8.029114
 H        11.229384       25.812983        8.278030
 C         9.696400       25.153793        9.772095
 H        10.498808       24.832739       10.417763
 H         9.431011       26.127100       10.159889
 C         8.597768       24.102379       10.054993
 H         8.486692       24.049784       11.148071
 H         7.572101       24.319744        9.724304
 C         8.864429       22.653013        9.682930
 H         8.017712       22.005373        9.852959
 H         9.090194       22.574322        8.550163
 C        10.037874       21.981632       10.330147
 H        10.192576       21.025513        9.753281
 H        10.977571       22.562078       10.241737
 C         9.982666       21.644138       11.863380
 H         9.758712       22.527187       12.419167
 H         9.265137       20.816084       12.155708
 C        11.391450       21.133799       12.309242
 H        11.623872       20.180023       11.730896
 H        12.111137       21.949728       12.124908
 C        11.446703       20.736837       13.768898
 O        12.311519       21.126385       14.527397
 O        10.519235       19.738050       14.104057
 C        10.498154       19.289915       15.514618
 H        11.193509       19.926020       16.145477
 H         9.468234       19.480637       15.921387
 C        11.018066       17.870668       15.656860
 H        10.585750       17.095806       14.969994
 C        10.864882       17.323997       17.079086
 H         9.742426       17.213213       17.307167
 H        11.337860       16.285978       17.194099
 O        11.391047       18.286268       18.006004
 P        11.026930       18.180119       19.739388
 O        12.002087       16.630278       20.069176
 C        13.347577       16.432381       19.619911
 H        13.336551       15.927594       18.562248
 H        13.637081       17.520857       19.410973
 C        13.949949       15.679342       20.712265
 H        14.179929       16.382549       21.498131
 H        13.099198       15.103716       21.222542
 N        15.197905       14.815696       20.443802
 C        16.237068       15.566923       19.657349
 H        17.151623       14.970729       19.625740
 H        15.884939       15.780528       18.555397
 H        16.548122       16.463831       20.244064
 C        15.768661       14.492413       21.830544
 H        16.733110       14.009363       21.730400
 H        15.898615       15.424125       22.523911
 H        15.132811       13.677796       22.238937
 C        14.920330       13.473974       19.808075
 H        14.321042       13.612679       18.920616
 H        14.520039       12.797832       20.562996
 H        15.861053       13.044716       19.449394
 O        11.845490       19.267546       20.379585
 O         9.614614       17.794750       20.057617
 O        12.463877       17.999830       15.289948
 C        12.902672       17.367331       14.113365
 O        12.197227       16.871149       13.277863
 C        14.461614       17.615108       14.007210
 H        15.006533       16.774630       14.507744
 H        14.593365       18.515692       14.621826
 C        14.864912       17.794415       12.584938
 H        14.005916       18.315451       12.091545
 H        14.922308       16.847197       12.017876
 C        16.269966       18.408190       12.430008
 H        17.009701       17.803471       12.893204
 H        16.363001       19.434109       12.887787
 C        16.521000       18.609249       10.886322
 H        15.740662       19.284374       10.437935
 H        16.484165       17.619577       10.437134
 C        17.873997       19.318062       10.517387
 H        18.777309       18.736965       10.905289
 H        17.997433       20.255968       11.142281
 C        18.001970       19.663298        9.016136
 H        17.001820       19.745653        8.524658
 H        18.541468       18.945030        8.434448
 C        18.711578       21.027826        8.716728
 H        19.105545       21.020630        7.622627
 H        19.630638       21.134394        9.400253
 C        17.875687       22.236229        9.224342
 H        18.010674       22.356522       10.322853
 C        17.373857       23.296293        8.523979
 H        17.000360       24.081369        9.192177
 C        17.283543       23.471977        6.999977
 H        18.031036       22.864710        6.457138
 H        17.404119       24.546928        6.694664
 C        15.947390       23.093576        6.303413
 H        15.213331       23.513636        6.962868
 H        15.803827       22.046701        6.335815
 C        15.782570       23.550486        4.819862
 H        16.073053       22.624514        4.214500
 H        16.536909       24.356945        4.613464
 C        14.340251       23.975908        4.601311
 H        14.225019       24.674002        3.752121
 H        14.024762       24.575148        5.475052
 C        13.404803       22.786819        4.353256
 H        14.031874       21.911694        4.009041
 H        12.866423       23.034834        3.431992
 C        12.579909       22.264355        5.553993
 H        12.417870       23.079475        6.305458
 H        13.376316       21.659128        6.034584
 C        11.352287       21.570032        5.036087
 H        11.646546       20.829119        4.194901
 H        10.632323       22.364462        4.667397
 C        10.598722       20.714779        6.091476
 H        10.568381       21.342604        6.973289
 H        11.080020       19.794109        6.348755
 H         9.569185       20.500198        5.732841
 C         6.500266       18.303137       60.724884
 H         7.211631       18.871189       60.087524
 H         5.785437       17.810389       60.042664
 H         7.068741       17.414837       61.216232
 C         5.998607       19.213207       61.762711
 H         5.323647       18.618433       62.523544
 H         6.794901       19.601336       62.362869
 C         5.117007       20.309633       61.195053
 H         4.138673       19.795113       61.102676
 H         4.955067       21.016962       62.054703
 C         5.636216       21.104357       60.052505
 H         6.650136       21.605244       60.292542
 H         5.704951       20.477598       59.188171
 C         4.708342       22.242918       59.754242
 H         3.806192       21.729504       59.354324
 H         4.395535       22.691742       60.742462
 C         5.159386       23.194672       58.668549
 H         6.253216       23.473305       58.832016
 H         5.192601       22.675339       57.633667
 C         4.295716       24.458998       58.434006
 H         3.481944       24.201742       57.674942
 H         3.891767       24.866560       59.332779
 C         5.098814       25.556824       57.694122
 H         4.440280       26.516413       57.700424
 H         5.983867       25.793570       58.293869
 C         5.471513       25.183775       56.267914
 H         6.202481       24.399744       56.185410
 H         4.576930       24.690777       55.788010
 C         5.963924       26.374395       55.534409
 H         5.183175       27.187723       55.690445
 H         6.844249       26.899784       55.863831
 C         6.179235       26.190353       54.045029
 H         7.120045       26.599123       53.673721
 H         6.417598       25.066320       53.866394
 C         5.053136       26.594667       53.115128
 H         4.168977       25.970865       53.337204
 H         4.760326       27.609766       53.412964
 C         5.333906       26.596567       51.617706
 H         4.437529       27.041759       51.125854
 H         6.193293       27.240210       51.350525
 C         5.602327       25.195688       51.100067
 H         6.466376       24.715298       51.682800
 H         4.650377       24.578110       51.386230
 C         5.986078       24.974365       49.657532
 H         5.292838       25.457472       48.979874
 H         6.935399       25.539663       49.420258
 C         6.322152       23.555590       49.333908
 O         7.063463       22.738997       49.871033
 O         5.794447       23.239939       48.090775
 C         5.957022       21.870359       47.695801
 H         6.563262       21.958349       46.703903
 H         6.687147       21.275221       48.283768
 C         4.596926       21.252792       47.703781
 H         4.623479       20.209431       47.231277
 C         3.459627       22.159800       47.156799
 H         3.148415       22.850965       48.009064
 H         3.659700       22.739567       46.290527
 O         2.409901       21.174856       46.695816
 P         0.952128       22.033953       45.685532
 O         0.492767       23.151917       46.991425
 C        -0.477678       22.898418       48.017776
 H        -1.391995       22.608931       47.509247
 H        -0.292316       21.984724       48.662720
 C        -0.663390       24.205639       48.872757
 H        -0.972191       25.145468       48.239380
 H        -1.542042       24.119146       49.540451
 N         0.570038       24.681372       49.720154
 C         0.043637       25.838455       50.596252
 H        -0.316099       26.725800       50.038788
 H        -0.761604       25.467752       51.224472
 H         0.979686       26.204996       51.184891
 C         1.171654       23.604065       50.582031
 H         0.321795       23.131338       50.976624
 H         1.902181       22.860985       50.101440
 H         1.797884       24.036995       51.399002
 C         1.656841       25.168104       48.884003
 H         2.156840       24.420015       48.282593
 H         2.441841       25.683609       49.508621
 H         1.223941       25.887930       48.104630
 O         1.611153       22.881578       44.618423
 O        -0.030085       20.969471       45.271255
 O         4.275243       21.079796       49.144501
 C         4.424951       19.790627       49.634583
 O         4.731306       18.842630       48.911942
 C         4.161163       19.833000       51.104187
 H         4.192945       18.802496       51.536728
 H         3.146735       20.325592       51.230774
 C         5.072474       20.810324       51.935364
 H         5.907934       21.181164       51.289963
 H         5.628372       20.262964       52.732895
 C         4.370151       21.944450       52.664536
 H         3.701430       22.495886       51.936752
 H         5.120399       22.734079       52.930344
 C         3.587951       21.512657       53.944214
 H         4.397714       21.558924       54.683182
 H         3.121917       20.474030       53.949005
 C         2.582654       22.494944       54.404251
 H         1.846593       22.567820       53.583939
 H         3.064812       23.466658       54.528900
 C         1.962312       22.076490       55.798111
 H         2.865158       22.021301       56.447861
 H         1.535608       21.083788       55.689850
 C         0.965143       23.051146       56.301559
 H         0.124196       23.147167       55.557816
 H         1.430239       24.049984       56.218826
 C         0.473383       22.821104       57.652054
 H         1.065792       23.264307       58.513168
 C        -0.719733       22.293432       58.020889
 H        -1.060959       22.444857       59.062042
 C        -1.784798       21.720440       57.157349
 H        -1.501344       21.879234       56.034210
 H        -2.808379       22.291931       57.289444
 C        -2.015079       20.202623       57.247528
 H        -2.355620       19.849428       58.182953
 H        -0.968571       19.742216       57.209427
 C        -2.782890       19.676783       56.086441
 H        -2.282266       20.010853       55.139069
 H        -3.832854       20.100359       56.000305
 C        -3.037306       18.170284       56.123978
 H        -3.586314       18.016684       55.165543
 H        -3.693463       17.892109       56.984024
 C        -1.770005       17.370789       56.139709
 H        -1.146453       17.573498       57.047379
 H        -1.066459       17.657040       55.389587
 C        -2.041889       15.873819       55.953262
 H        -2.122540       15.772817       54.839828
 H        -2.965780       15.586202       56.412537
 C        -0.952188       14.958780       56.469040
 H         0.099041       15.222486       56.072021
 H        -1.153432       13.883320       56.135254
 C        -0.732583       15.066830       57.933624
 H        -1.611121       14.997391       58.563065
 H        -0.283781       16.027037       57.973740
 H        -0.107715       14.353347       58.455643
 C        13.321323       21.956388       57.283234
 H        13.472940       20.856857       57.049362
 H        13.952504       22.573584       56.610641
 H        12.290991       22.306206       57.058182
 C        13.650957       22.159161       58.721512
 H        14.709881       21.898184       59.058594
 H        13.605662       23.309732       58.879990
 C        12.721536       21.459719       59.674026
 H        12.592034       20.385904       59.409210
 H        13.306109       21.410042       60.579910
 C        11.400018       22.094046       60.041946
 H        11.154282       21.588820       61.005661
 H        11.480445       23.186440       60.277359
 C        10.309188       21.729902       58.968521
 H        10.738740       21.791609       57.904739
 H        10.080544       20.659456       59.048431
 C         9.071489       22.622450       59.056076
 H         8.179066       22.275982       58.485611
 H         8.859111       22.735052       60.116882
 C         9.309658       24.042824       58.452576
 H         8.380645       24.654184       58.758499
 H        10.044452       24.569244       58.997543
 C         9.543313       24.138618       56.987579
 H        10.294371       23.494349       56.667053
 H         8.647532       23.819094       56.440674
 C         9.744444       25.604023       56.548584
 H         8.742681       26.012003       56.342911
 H        10.124232       26.224157       57.410172
 C        10.571543       25.924294       55.278748
 H        10.089891       25.373508       54.436356
 H        10.416935       26.992632       55.056564
 C        12.062356       25.766008       55.492844
 H        12.294997       26.368652       56.339081
 H        12.329718       24.766985       55.820343
 C        12.929111       26.153412       54.342957
 H        12.665761       25.329342       53.619644
 H        12.567386       27.056135       53.952255
 C        14.378429       26.209637       54.696991
 H        14.919531       26.579102       53.814880
 H        14.607430       26.895269       55.528320
 C        15.073914       24.857342       55.065094
 H        16.086699       25.153324       55.317917
 H        14.714505       24.643759       56.067932
 C        14.969534       23.677715       54.032089
 H        15.116264       22.677223       54.436661
 H        13.977093       23.665941       53.535187
 C        16.000622       23.839190       52.976135
 O        16.570572       24.843142       52.539246
 O        16.356981       22.552679       52.416779
 C        17.363632       22.700907       51.268692
 H        16.872387       23.212299       50.448944
 H        18.255375       23.187046       51.601486
 C        17.694098       21.346420       50.741959
 H        18.241373       21.434269       49.781113
 C        16.518185       20.409739       50.455826
 H        16.911802       19.345852       50.524582
 H        15.663483       20.519043       51.153748
 O        15.938799       20.694370       49.143570
 P        16.240623       19.737654       47.658035
 O        17.960508       20.160643       47.543381
 C        18.459459       21.225651       46.755096
 H        17.651159       21.810982       46.336594
 H        19.104622       21.959190       47.287140
 C        19.198412       20.652912       45.515015
 H        18.559891       19.864786       45.112152
 H        19.519403       21.458153       44.707748
 N        20.631121       19.857393       45.967316
 C        21.550997       20.966274       46.458923
 H        21.774899       21.683903       45.626862
 H        21.056206       21.268787       47.389664
 H        22.580805       20.521854       46.672638
 C        20.426256       18.798155       46.958267
 H        19.778351       17.974316       46.555893
 H        21.390453       18.352293       47.170959
 H        20.074129       19.195110       47.887436
 C        21.265966       19.290390       44.755478
 H        20.505985       18.535360       44.243240
 H        22.157091       18.693544       45.112228
 H        21.506704       20.184195       44.092209
 O        16.295689       18.273397       47.992996
 O        15.373064       20.394342       46.535858
 O        18.541641       20.774473       51.794098
 C        19.904575       20.468210       51.243103
 O        20.167267       20.728432       50.086472
 C        20.871954       19.990850       52.281906
 H        20.365936       19.455175       53.061981
 H        21.332960       20.873430       52.776443
 C        21.969816       19.068640       51.563782
 H        22.548061       19.799892       50.981781
 H        21.434387       18.420605       50.871155
 C        22.762617       18.235065       52.570343
 H        22.019539       17.598238       53.182251
 H        23.170956       18.890715       53.286591
 C        23.825649       17.315393       51.999405
 H        24.343481       17.919365       51.208221
 H        23.270134       16.434925       51.530411
 C        24.917734       16.773561       52.994186
 H        25.472872       16.013433       52.400925
 H        24.449554       16.159145       53.768829
 C        25.840490       17.829035       53.606934
 H        25.261927       18.419281       54.374695
 H        26.260788       18.494087       52.803726
 C        26.970201       17.123745       54.413773
 H        27.662149       16.611866       53.696365
 H        26.493778       16.404337       55.097183
 C        27.862820       17.960720       55.187439
 H        28.815477       18.156954       54.649078
 C        27.777990       18.442070       56.436447
 H        28.720634       19.013578       56.670227
 C        26.655096       18.516264       57.431473
 H        26.083679       17.542488       57.377762
 H        25.973989       19.371431       57.084335
 C        27.172369       18.848728       58.777374
 H        27.860636       19.687746       58.723511
 H        27.841631       17.942698       59.051636
 C        26.031034       19.212402       59.717773
 H        25.323971       19.889643       59.201950
 H        26.351255       19.892813       60.577271
 C        25.175369       18.108749       60.336197
 H        25.648083       17.766687       61.279343
 H        25.177456       17.296129       59.633484
 C        23.791346       18.679684       60.819122
 H        23.565876       19.728825       60.324127
 H        23.861660       18.810146       61.953598
 C        22.499392       17.904812       60.438202
 H        22.589245       17.492771       59.370865
 H        21.740604       18.713314       60.391998
 C        21.946314       16.908028       61.408051
 H        21.077614       16.312670       60.898743
 H        21.602303       17.468639       62.320633
 C        22.976257       15.804513       61.780670
 H        23.672485       15.478914       60.950012
 H        22.475939       14.830322       62.101639
 H        23.641317       16.081636       62.594238
 C        -6.099618       15.809648       58.209579
 H        -6.110250       16.356583       57.241928
 H        -5.738105       16.484236       59.051239
 H        -7.206044       15.723711       58.436371
 C        -5.285645       14.544207       58.092392
 H        -5.685629       13.913301       57.211029
 H        -4.225609       14.856646       57.781250
 C        -5.284501       13.739706       59.426224
 H        -4.907966       14.393239       60.238693
 H        -6.331958       13.484067       59.659317
 C        -4.528371       12.396678       59.409912
 H        -5.078474       11.932176       60.243942
 H        -4.769304       11.842746       58.503067
 C        -3.037009       12.314707       59.739319
 H        -2.518782       12.744672       58.806412
 H        -2.798594       13.009066       60.574722
 C        -2.506026       10.923319       60.055481
 H        -2.541285       10.689632       61.189163
 H        -3.230675       10.228841       59.569763
 C        -1.139102       10.680357       59.476395
 H        -0.445931       11.600314       59.741837
 H        -0.669984        9.860088       60.095596
 C        -1.114674       10.437621       57.932892
 H        -1.491433        9.445799       57.618439
 H        -1.783012       11.154618       57.417709
 C         0.238212       10.728788       57.353653
 H         0.545894       11.746068       57.491730
 H         0.970013       10.210044       57.992737
 C         0.418146       10.146713       55.917114
 H         0.350122        9.016851       55.876236
 H        -0.366420       10.509795       55.286957
 C         1.786966       10.635313       55.409302
 H         2.474779       10.242514       56.205246
 H         1.919127       10.132674       54.444534
 C         1.914695       12.140326       55.211929
 H         1.872443       12.665057       56.181778
 H         2.930897       12.433095       54.897232
 C         0.928056       12.751216       54.194290
 H        -0.156044       12.685367       54.528992
 H         1.067790       13.905501       54.174591
 C         0.968866       12.146950       52.823181
 H         2.012707       11.945122       52.475403
 H         0.482919       11.150262       52.787933
 C         0.306577       13.048782       51.718689
 H        -0.772326       12.862767       51.776825
 H         0.542186       14.139492       51.812790
 C         0.710862       12.613469       50.332718
 O         0.442971       11.605060       49.718277
 O         1.313186       13.650844       49.653717
 C         1.507751       13.481534       48.220200
 H         2.225955       12.677460       48.073807
 H         0.571212       13.162461       47.605820
 C         2.136722       14.834648       47.646835
 H         1.415801       15.677883       47.794037
 C         2.332623       14.764668       46.127792
 H         1.337778       14.815557       45.627670
 H         2.866292       15.712438       45.853836
 O         3.090476       13.611991       45.744385
 P         2.744471       12.526564       44.330032
 O         2.201985       11.029143       45.093216
 C         2.854763        9.968097       45.801620
 H         3.121586        9.195188       45.055222
 H         3.779075       10.184828       46.351898
 C         1.749957        9.384612       46.686722
 H         1.669926        9.972675       47.588394
 H         0.805340        9.662122       46.250107
 N         1.745910        7.909461       47.112839
 C         1.494508        6.956326       45.959305
 H         1.994633        7.382226       45.128952
 H         1.892771        5.948286       46.251678
 H         0.409628        6.872243       45.707214
 C         3.100714        7.499700       47.643707
 H         3.045748        6.522003       48.121613
 H         3.836474        7.490031       46.911514
 H         3.353823        8.171821       48.460602
 C         0.742557        7.673560       48.130447
 H        -0.182631        8.189533       47.893524
 H         1.155885        7.895783       49.122131
 H         0.522917        6.544905       48.251358
 O         1.521853       13.130236       43.626205
 O         4.121037       12.368707       43.745331
 O         3.409793       15.154445       48.299057
 C         3.388169       15.988146       49.408447
 O         2.545272       16.814823       49.668228
 C         4.765456       15.818361       50.245850
 H         5.237573       16.842272       50.198792
 H         5.302070       14.999998       49.749817
 C         4.478804       15.489853       51.694626
 H         3.810591       16.326403       52.033951
 H         5.422380       15.458266       52.226486
 C         3.691737       14.162979       51.821457
 H         2.845288       14.290702       51.141510
 H         3.105512       14.125385       52.781830
 C         4.369501       12.778381       51.546738
 H         5.088529       12.962939       50.714081
 H         3.636686       12.116162       51.033966
 C         4.834872       12.077657       52.833435
 H         4.081311       12.287808       53.659973
 H         5.755067       12.544060       53.275421
 C         5.145826       10.613241       52.587509
 H         5.976934       10.651971       51.922729
 H         4.269470       10.136257       52.041611
 C         5.496642        9.855255       53.844727
 H         5.927666        8.928249       53.598602
 H         4.606656        9.604194       54.406387
 C         6.428411       10.658762       54.815155
 H         7.272462       11.107615       54.315598
 C         6.245961       10.903801       56.127731
 H         7.085451       11.374589       56.634155
 C         5.186424       10.486367       57.045654
 H         4.686553        9.553579       56.577393
 H         4.436527       11.348880       57.122330
 C         5.765923       10.069526       58.473053
 H         6.368066       10.867022       58.860825
 H         6.452717        9.249608       58.403168
 C         4.612660        9.861896       59.486923
 H         3.818803        9.228631       59.011963
 H         4.026652       10.817990       59.449127
 C         4.975255        9.296845       60.846924
 H         5.557625        8.337934       60.554886
 H         3.991780        8.881304       61.390427
 C         5.684520       10.140990       61.855286
 H         5.030048       10.085848       62.736832
 H         5.713853       11.139589       61.489761
 C         7.034056        9.750325       62.455154
 H         6.943921        8.856476       63.082977
 H         7.202166       10.526691       63.194534
 C         8.180066        9.589027       61.512085
 H         8.959748        9.984935       62.086655
 H         8.063616       10.308074       60.725250
 C         8.495914        8.147084       61.200150
 H         8.549782        7.557762       62.147995
 H         9.386692        8.007687       60.526382
 H         7.695050        7.644170       60.664597
 C        15.566141       26.088160       58.618149
 H        15.554779       25.047544       58.699844
 H        16.233557       26.443043       59.530563
 H        16.057430       26.311752       57.665436
 C        14.195676       26.701548       58.657333
 H        14.253916       27.778578       58.336441
 H        13.425146       26.274181       57.969086
 C        13.551656       26.434021       60.097137
 H        13.680406       25.350224       60.306274
 H        14.134675       27.005583       60.850983
 C        12.050781       26.740831       60.365799
 H        11.376681       25.962969       59.903366
 H        11.940869       26.644020       61.482361
 C        11.610784       28.186789       59.976089
 H        12.380121       28.884907       59.728271
 H        11.056231       28.154835       58.965775
 C        10.768419       28.859476       61.046646
 H        11.414075       29.145905       61.940811
 H        10.429252       29.841492       60.620331
 C         9.577117       28.157154       61.569397
 H         9.805483       27.160770       61.992569
 H         9.184149       28.815975       62.430466
 C         8.474158       27.890099       60.529953
 H         8.913791       27.313063       59.668015
 H         7.783055       27.196049       61.033661
 C         7.579226       29.032459       60.059250
 H         6.586369       28.575182       59.732300
 H         7.258653       29.641487       60.949600
 C         8.075438       29.925098       58.893539
 H         7.271135       30.768782       58.833801
 H         8.991711       30.419731       59.132645
 C         8.090771       29.291847       57.518936
 H         8.984412       28.596897       57.396530
 H         7.195315       28.650908       57.330521
 C         8.064466       30.409340       56.445908
 H         7.070606       30.871981       56.299744
 H         8.684066       31.252895       56.788971
 C         8.641608       29.855682       55.080139
 H         9.685900       29.564787       55.155365
 H         8.176532       28.872019       55.052872
 C         8.291623       30.685390       53.766937
 H         7.348317       31.312382       53.880798
 H         9.143792       31.346535       53.599503
 C         8.140071       29.837955       52.567703
 H         7.166702       29.373505       52.708694
 H         8.171667       30.398003       51.623611
 C         9.176373       28.748882       52.480743
 O         9.451326       27.901146       53.314606
 O         9.885948       28.756855       51.154648
 C        11.078100       27.937719       50.978470
 H        11.740801       28.607889       50.374100
 H        11.668698       27.824085       51.879791
 C        10.674350       26.711538       50.169525
 H        11.583239       26.146801       49.932312
 C         9.910214       27.033113       48.843262
 H         8.960133       27.618608       48.975281
 H        10.592917       27.825792       48.304062
 O         9.717657       25.832531       48.101669
 P        10.989768       25.198824       47.134644
 O        11.277668       23.741175       47.939194
 C        10.197376       22.802393       48.198639
 H         9.421996       23.297024       48.844955
 H         9.770866       22.594471       47.198364
 C        10.639538       21.360992       48.809875
 H        10.485801       21.307341       49.899414
 H        10.065920       20.528013       48.270218
 N        12.094212       21.018421       48.473404
 C        12.386902       21.234774       47.026245
 H        12.499635       22.293507       46.738205
 H        13.288209       20.647730       46.757813
 H        11.569769       20.822947       46.422165
 C        13.011655       21.960636       49.345154
 H        13.245805       23.002762       48.979477
 H        12.563851       22.051289       50.402100
 H        13.983932       21.549911       49.640015
 C        12.328913       19.521132       48.909943
 H        13.256701       19.026073       48.475067
 H        11.556240       18.904902       48.429565
 H        12.347188       19.523844       49.997589
 O        10.207558       25.036894       45.801834
 O        12.340159       25.845360       47.313950
 O         9.792418       25.852234       50.995850
 C        10.393103       24.780420       51.550034
 O        11.550790       24.452780       51.508270
 C         9.267178       24.024347       52.281540
 H         8.554822       23.679188       51.470093
 H         8.677649       24.764727       52.859497
 C         9.563355       22.749588       53.054260
 H        10.436678       22.832298       53.727295
 H         9.811412       21.874559       52.363846
 C         8.363271       22.380705       53.957535
 H         7.469190       22.087660       53.425293
 H         8.120815       23.233395       54.686508
 C         8.801699       21.138443       54.768433
 H         9.708255       21.455980       55.459457
 H         9.172486       20.268652       54.216019
 C         7.595338       20.823008       55.644974
 H         6.679976       20.595057       55.018570
 H         7.220075       21.777349       56.223480
 C         7.800846       19.756792       56.700668
 H         6.838721       19.510004       57.249100
 H         8.558141       20.121349       57.478363
 C         8.383482       18.422649       56.141693
 H         8.917439       17.886202       56.972275
 H         9.245808       18.623430       55.511536
 C         7.369083       17.610662       55.406158
 H         7.316462       17.717514       54.309952
 C         6.570829       16.690073       55.921585
 H         5.929476       16.095842       55.264221
 C         6.496210       16.238785       57.359222
 H         5.812780       16.902987       57.874954
 H         7.568960       16.427141       57.764801
 C         6.049812       14.837326       57.632217
 H         6.074795       14.760633       58.739975
 H         6.800116       14.124097       57.201141
 C         4.577212       14.447866       57.133606
 H         4.457218       13.319926       57.220184
 H         4.464632       14.775371       56.079453
 C         3.403380       15.108457       57.874557
 H         2.506802       14.999968       57.283066
 H         3.540468       16.275101       57.751709
 C         3.230437       14.817689       59.392731
 H         2.644637       15.610118       59.869598
 H         4.276423       14.831449       59.842529
 C         2.552323       13.477482       59.579010
 H         3.321856       12.721474       59.166626
 H         1.643527       13.389597       58.989243
 C         2.144369       13.032448       61.013443
 H         2.041726       11.943958       61.059006
 H         1.117949       13.414892       61.237061
 C         3.205681       13.343135       61.997070
 H         3.302242       14.384719       62.229462
 H         4.263906       13.048306       61.718628
 H         2.980406       12.863494       62.977814
 C        28.788813        6.678445       63.424225
 H        27.692720        6.647189       63.667419
 H        28.973154        7.181577       62.481354
 H        29.242514        7.313954       64.167984
 C        29.269159        5.260447       63.462463
 H        30.268030        5.057820       63.084351
 H        29.279268        4.880021       64.531143
 C        28.285561        4.407077       62.612228
 H        27.214228        4.643709       62.696548
 H        28.465302        4.661259       61.583328
 C        28.429401        2.887567       62.741241
 H        29.518036        2.547513       62.842224
 H        28.070751        2.548124       63.734528
 C        27.763823        2.130141       61.590469
 H        28.167166        2.492558       60.604050
 H        28.184803        1.079671       61.682663
 C        26.312403        2.026824       61.592834
 H        25.973276        1.275461       62.329880
 H        25.855795        2.982956       61.867706
 C        25.673155        1.593410       60.262222
 H        26.176289        0.639103       59.904846
 H        24.656149        1.245590       60.456512
 C        25.746559        2.665650       59.075226
 H        25.379171        3.670675       59.335052
 H        26.763359        2.770036       58.745911
 C        24.971174        2.163429       57.810242
 H        25.422892        1.229635       57.602783
 H        23.883650        1.893616       58.041977
 C        25.012819        3.167113       56.651230
 H        24.390156        4.049552       56.827423
 H        26.010572        3.588876       56.459518
 C        24.442316        2.495904       55.408600
 H        24.810640        1.439447       55.406082
 H        23.427267        2.418600       55.713470
 C        24.552744        3.227027       54.022934
 H        25.682158        3.433821       53.831528
 H        24.173697        2.500254       53.257858
 C        23.795774        4.514550       53.826416
 H        23.990335        5.186102       54.588959
 H        24.160149        5.108274       52.870743
 C        22.233047        4.427537       53.641907
 H        21.768131        4.015435       54.537003
 H        21.947853        5.564661       53.639175
 C        21.894566        3.793175       52.319946
 H        22.346983        2.826683       52.202133
 H        20.801958        3.487093       52.294098
 C        22.287895        4.632738       51.192856
 O        23.338116        4.714542       50.629730
 O        21.139694        5.336123       50.630966
 C        21.480778        6.203632       49.533936
 H        22.482552        6.696941       49.774246
 H        21.599640        5.605932       48.566772
 C        20.331400        7.186785       49.298309
 H        19.378942        6.685161       48.970245
 C        20.758301        8.205685       48.259293
 H        19.945330        8.967887       48.302338
 H        21.902248        8.584176       48.400558
 O        20.825233        7.632225       46.918259
 P        19.353081        7.359456       45.993866
 O        19.436157        9.038894       45.132294
 C        18.474689       10.160006       45.495041
 H        18.094431        9.921858       46.490250
 H        19.056688       11.143121       45.431641
 C        17.361406       10.231441       44.416168
 H        17.859781       10.433316       43.448914
 H        16.709690        9.324014       44.524490
 N        16.407127       11.536736       44.671906
 C        15.944126       11.598849       46.141510
 H        15.227993       12.471666       46.174622
 H        15.512684       10.585165       46.449997
 H        16.666611       11.833077       46.865509
 C        17.092791       12.792973       44.206238
 H        17.161722       12.688555       43.100128
 H        16.584461       13.692740       44.422272
 H        18.060165       12.893690       44.633057
 C        15.196249       11.316798       43.862778
 H        15.414631       10.965656       42.830170
 H        14.511520       12.208975       43.851440
 H        14.588410       10.445200       44.278824
 O        19.632359        6.392480       44.891800
 O        18.208797        7.153979       46.951630
 O        20.099529        7.825498       50.614761
 C        18.947836        7.402574       51.199219
 O        18.062731        6.928433       50.525391
 C        18.871677        7.657302       52.684341
 H        18.723928        8.810293       52.815857
 H        19.881859        7.474177       53.023209
 C        17.828320        6.843315       53.382797
 H        16.877632        6.858656       52.835037
 H        17.700232        7.316617       54.397079
 C        18.318031        5.347524       53.501953
 H        19.353806        5.271809       53.777573
 H        18.243837        4.890535       52.481415
 C        17.428635        4.438891       54.345657
 H        16.659714        3.919083       53.787903
 H        16.811571        5.057688       54.984146
 C        18.160233        3.402665       55.266907
 H        18.971972        2.895535       54.601913
 H        17.358738        2.680656       55.601639
 C        18.799944        4.066398       56.515930
 H        18.221783        4.981119       56.800705
 H        19.733982        4.571831       56.140335
 C        19.042686        3.176019       57.709366
 H        18.200653        2.478601       57.849518
 H        19.020224        3.808726       58.616043
 C        20.338934        2.436848       57.713699
 H        21.194893        3.079936       57.791809
 C        20.523483        1.102052       57.504623
 H        21.483936        0.717546       57.425278
 C        19.337400        0.151534       57.295486
 H        19.577723       -0.587986       56.491486
 H        18.427767        0.630938       56.914825
 C        19.032110       -0.592978       58.612198
 H        18.630840        0.154975       59.332535
 H        19.976418       -0.975987       59.111465
 C        18.097492       -1.767654       58.595612
 H        17.489378       -1.764166       57.672745
 H        17.367493       -1.672805       59.396439
 C        18.831011       -3.055803       58.841995
 H        19.424467       -2.967693       59.781265
 H        19.564646       -3.143913       57.950287
 C        17.964811       -4.257328       59.097794
 H        17.619484       -4.130999       60.100403
 H        18.600161       -5.198062       59.028290
 C        16.765085       -4.599131       58.193344
 H        17.135138       -4.861755       57.178864
 H        16.038971       -3.710378       58.156097
 C        15.942415       -5.727449       58.780975
 H        15.627073       -5.293279       59.735825
 H        16.587084       -6.614244       59.079773
 C        14.705043       -6.206528       58.106812
 H        14.150649       -5.399836       57.615463
 H        14.035910       -6.753343       58.795532
 H        15.012791       -6.872530       57.298462
 C        23.276936        9.202969       51.201706
 H        23.367218        9.106925       50.126236
 H        23.217339        8.199142       51.650192
 H        24.231306        9.721336       51.489975
 C        22.141153       10.045427       51.770615
 H        22.190853       11.086752       51.298660
 H        21.120024        9.608920       51.549683
 C        22.257847       10.374970       53.255142
 H        22.147326        9.518646       53.925293
 H        23.253559       10.696920       53.405945
 C        21.217232       11.350510       53.795670
 H        20.196306       10.832601       53.740112
 H        21.511536       11.391586       54.848419
 C        21.012442       12.818244       53.207352
 H        21.919073       13.421164       53.182327
 H        20.694838       12.696892       52.160934
 C        19.871643       13.527652       53.945801
 H        19.097197       12.708537       54.096527
 H        20.073702       13.864452       54.978104
 C        19.343231       14.757266       53.259155
 H        20.163813       15.386583       52.886765
 H        18.724155       14.402287       52.402222
 C        18.397152       15.449040       54.289780
 H        17.540789       14.813179       54.696869
 H        18.911470       15.788351       55.259216
 C        17.785215       16.709116       53.596115
 H        18.603008       17.336107       53.317932
 H        17.425817       16.379387       52.547516
 C        16.707872       17.443546       54.348831
 H        15.907421       16.616274       54.438080
 H        16.962507       17.557819       55.373795
 C        16.193451       18.733004       53.743729
 H        16.896763       19.473734       54.083374
 H        16.461567       18.720636       52.626526
 C        14.817232       19.318329       53.933609
 H        14.635640       19.557030       55.014908
 H        14.734947       20.336332       53.481293
 C        13.607436       18.477682       53.412186
 H        13.711201       18.254175       52.296844
 H        13.656359       17.468513       53.906265
 C        12.274593       19.186277       53.631195
 H        12.210917       19.705669       54.584152
 H        12.254251       19.973373       52.812653
 C        11.083306       18.244955       53.410461
 H        11.339309       17.279047       53.016205
 H        10.437124       18.093470       54.291336
 C        10.106371       18.740044       52.353714
 O        10.163157       19.727949       51.665497
 O         8.973570       17.794546       52.327621
 C         8.060687       18.032139       51.170609
 H         7.028068       17.647367       51.480423
 H         8.010947       19.160889       51.029816
 C         8.469634       17.299414       49.916641
 H         9.537502       17.422493       49.835190
 C         7.733665       17.802685       48.652161
 H         7.564960       16.903366       48.060745
 H         6.768214       18.190680       48.889114
 O         8.404708       18.898907       47.972458
 P         8.577187       18.814232       46.163498
 O         6.800703       18.935991       45.870560
 C         6.197308       17.661045       45.587738
 H         6.953734       16.793184       45.596085
 H         5.439311       17.362309       46.380814
 C         5.518792       17.664921       44.188492
 H         6.227035       17.969458       43.428818
 H         5.122069       16.662867       43.979477
 N         4.420326       18.686642       44.041809
 C         3.963536       18.588768       42.630798
 H         4.786181       18.721754       41.866272
 H         3.610173       17.582134       42.407867
 H         3.206878       19.389406       42.440643
 C         3.259977       18.406357       44.859924
 H         2.553015       17.745533       44.366455
 H         3.526001       17.937487       45.777786
 H         2.811459       19.327053       45.161774
 C         4.887730       20.110119       44.211929
 H         4.073584       20.853983       44.025192
 H         5.755972       20.307892       43.526154
 H         5.235277       20.270433       45.253571
 O         9.214221       20.142099       45.891525
 O         9.227272       17.515030       45.794189
 O         8.080505       15.882853       50.130035
 C         8.941786       14.803218       49.909058
 O         9.963072       14.915220       49.238846
 C         8.394462       13.566769       50.573120
 H         8.949504       12.696902       50.256058
 H         7.366265       13.285471       50.336121
 C         8.308281       13.619474       52.122238
 H         8.076076       12.595924       52.465515
 H         7.391786       14.151672       52.399185
 C         9.486272       14.160193       52.830688
 H         9.793881       15.166958       52.375031
 H        10.331053       13.507691       52.521057
 C         9.216484       14.163557       54.336044
 H         9.254535       13.068825       54.715073
 H         8.178219       14.494431       54.534912
 C        10.128210       15.096665       55.195770
 H         9.761994       15.001322       56.215851
 H        10.061796       16.162661       54.921402
 C        11.572179       14.597095       55.192169
 H        11.848602       14.452515       54.133286
 H        11.643082       13.553793       55.615814
 C        12.553081       15.430583       55.912476
 H        12.151348       15.422327       56.931381
 H        12.638416       16.481497       55.515213
 C        13.921284       14.814424       55.735550
 H        14.149575       14.697408       54.672241
 C        14.784739       14.596232       56.726318
 H        15.785431       14.191854       56.538361
 C        14.604837       14.694437       58.236465
 H        13.989250       15.479762       58.558792
 H        15.593639       14.959114       58.679352
 C        14.072343       13.452817       58.928833
 H        13.060613       13.177284       58.508331
 H        13.831532       13.850885       59.943481
 C        14.898104       12.157968       58.709778
 H        15.845966       12.226929       59.429291
 H        15.208923       12.113353       57.678360
 C        14.091738       10.850915       59.039642
 H        14.623030        9.934937       58.724625
 H        13.122324       11.003846       58.515091
 C        13.889529       10.714487       60.547546
 H        13.536835       11.654648       61.020401
 H        14.803026       10.378320       61.031525
 C        12.895924        9.611363       60.863464
 H        13.091249        8.745933       60.273895
 H        11.806924        9.806236       60.509369
 C        12.848001        9.111314       62.341690
 H        13.822710        8.638133       62.534515
 H        12.093728        8.269361       62.364349
 C        12.454540       10.113721       63.348053
 H        13.014953       10.052399       64.282486
 H        11.413792        9.878304       63.631241
 H        12.656941       11.137642       62.994171
 C        -3.125868        2.351873       60.917099
 H        -4.135070        1.961077       61.139008
 H        -2.450005        2.008597       61.748978
 H        -2.663059        1.888206       60.020691
 C        -3.375610        3.851164       60.979080
 H        -4.163362        4.110304       60.291885
 H        -3.760615        4.177211       62.019028
 C        -2.189347        4.746231       60.682846
 H        -1.310674        4.453901       61.252243
 H        -1.946457        4.671882       59.619324
 C        -2.356581        6.186621       61.139114
 H        -3.333157        6.619402       60.656631
 H        -2.418716        6.028411       62.341385
 C        -1.227127        7.123904       60.720596
 H        -1.165583        7.288790       59.679199
 H        -1.565439        8.087444       61.224609
 C         0.235396        6.754382       61.119781
 H         0.419693        7.132452       62.167892
 H         0.444269        5.683954       61.270157
 C         1.414854        7.428551       60.358521
 H         1.192419        8.488261       60.335510
 H         2.327319        7.271057       60.980072
 C         1.498012        6.767393       58.965637
 H         1.481724        5.647968       59.128830
 H         0.630023        6.941732       58.311142
 C         2.642101        7.112913       58.063385
 H         2.541091        8.171931       57.722855
 H         3.607383        7.036568       58.645203
 C         2.641980        6.233899       56.802078
 H         2.815193        5.220163       57.143356
 H         1.698574        6.364716       56.333572
 C         3.776731        6.532326       55.845688
 H         3.792553        7.602126       55.599564
 H         4.760205        6.317104       56.234848
 C         3.654322        5.784392       54.505142
 H         4.668201        5.457823       54.094971
 H         3.163641        4.787478       54.633698
 C         2.927981        6.585562       53.478592
 H         1.828063        6.727530       53.866150
 H         3.304836        7.628680       53.266525
 C         3.042283        5.879782       52.102921
 H         2.782549        4.776731       52.236893
 H         2.306730        6.268428       51.415680
 C         4.447726        6.086452       51.501022
 H         4.622568        7.089627       51.187485
 H         5.327244        5.768688       52.219589
 C         4.582150        5.204359       50.270142
 O         3.714293        4.950931       49.421371
 O         5.987620        4.856043       50.055603
 C         6.336031        4.163275       48.826309
 H         7.283369        3.581574       49.146149
 H         5.543263        3.505192       48.393585
 C         6.830054        5.106426       47.707870
 H         6.146669        5.955542       47.476181
 C         7.271626        4.334296       46.454788
 H         7.601470        4.934100       45.519150
 H         8.194705        3.704954       46.845276
 O         6.112768        3.591977       46.108505
 P         4.978842        3.986940       44.821198
 O         6.013171        3.859725       43.323532
 C         6.292838        2.558697       42.759155
 H         6.617276        1.768927       43.429932
 H         5.376173        2.268015       42.249420
 C         7.439333        2.662143       41.723053
 H         7.310748        1.909935       40.897247
 H         7.355108        3.637753       41.257462
 N         8.900536        2.626346       42.411957
 C         8.947247        3.566339       43.587067
 H         8.429434        3.110447       44.477493
 H        10.015651        3.759275       43.878540
 H         8.461959        4.536738       43.301880
 C         9.219482        1.241351       42.810944
 H         8.435957        0.773978       43.447296
 H         9.245435        0.582608       41.882126
 H        10.211559        1.345780       43.315262
 C         9.809795        3.039901       41.254044
 H         9.639614        4.166220       41.022690
 H         9.669896        2.415239       40.410736
 H        10.879178        3.004459       41.607941
 O         4.085409        2.775095       44.791580
 O         4.566011        5.405949       44.833435
 O         8.065751        5.776157       48.246536
 C         7.966697        7.105295       48.611710
 O         6.905573        7.685737       48.629105
 C         9.319114        7.747547       48.804840
 H         9.650191        7.917595       47.755402
 H        10.085733        7.161724       49.238892
 C         9.318108        9.063957       49.679749
 H         8.483356        9.743831       49.418060
 H        10.267609        9.614114       49.353073
 C         9.428092        8.774145       51.244308
 H         9.813181        7.771526       51.362473
 H         8.433082        8.770496       51.688766
 C        10.352652        9.851360       52.006424
 H         9.911576       10.887921       51.946518
 H        11.377461        9.905873       51.550034
 C        10.513032        9.576616       53.496643
 H        11.007416        8.565375       53.573288
 H         9.547132        9.294690       54.016724
 C        11.250486       10.639032       54.288605
 H        10.617919       11.529655       54.391800
 H        12.045521       10.937851       53.577759
 C        11.914961       10.345686       55.628448
 H        12.278861       11.302531       56.130783
 H        12.839909        9.759335       55.453568
 C        11.017953        9.512956       56.501083
 H        11.143644        8.451363       56.317993
 C        10.197838       10.016276       57.441833
 H         9.449314        9.355551       57.908661
 C         9.925400       11.486386       57.713882
 H         9.004920       11.890235       57.177719
 H        10.706636       12.169928       57.318375
 C         9.784919       11.838807       59.166138
 H        10.845657       11.679227       59.597656
 H         9.105836       11.116405       59.717682
 C         9.345187       13.318670       59.408463
 H         9.010386       13.275276       60.482178
 H         8.446570       13.536263       58.825180
 C        10.354508       14.404076       59.276169
 H        10.669456       14.553367       58.192703
 H        11.262510       13.936353       59.667313
 C         9.960498       15.698317       59.953918
 H         9.814101       15.538275       61.024445
 H         8.971262       15.972154       59.567596
 C        10.835587       16.965899       59.645813
 H        10.892064       17.102585       58.550186
 H        11.915223       16.874739       60.000488
 C        10.234448       18.291298       60.132294
 H         9.301820       18.513308       59.674438
 H        10.820237       19.138641       59.770493
 C        10.108058       18.372585       61.645844
 H         9.362432       17.614710       62.004517
 H         9.728544       19.334063       62.076614
 H        11.078808       18.375998       62.173798
 C        22.568989        5.957712       56.948151
 H        23.007553        5.487952       57.871780
 H        23.357389        6.254811       56.214951
 H        22.002209        5.145022       56.530762
 C        21.671906        7.053981       57.433182
 H        21.095158        6.599226       58.228653
 H        22.178579        7.893928       57.917191
 C        20.791418        7.708506       56.315308
 H        21.486979        8.018350       55.517929
 H        20.091976        6.936923       56.003098
 C        20.071280        8.966089       56.775482
 H        19.851379        8.840846       57.865219
 H        20.844526        9.748753       56.836807
 C        18.802336        9.443917       56.001938
 H        19.037174        9.464105       54.907120
 H        18.095119        8.653059       56.132217
 C        18.248785       10.797043       56.380188
 H        17.875799       10.848374       57.489822
 H        19.070993       11.543266       56.432755
 C        17.225531       11.261847       55.370178
 H        17.105694       12.423260       55.538589
 H        17.742867       11.204799       54.367859
 C        15.927313       10.496135       55.289444
 H        16.025076        9.491681       55.729904
 H        15.167269       11.073228       55.805756
 C        15.393061       10.363411       53.813278
 H        16.250751       10.194175       53.156387
 H        14.646652        9.632467       53.790436
 C        14.696894       11.718904       53.383438
 H        13.809731       11.849503       54.071014
 H        15.341610       12.677633       53.582291
 C        14.290692       11.591897       51.939926
 H        15.160212       11.161037       51.434891
 H        13.385539       10.940491       51.752213
 C        13.803590       12.925087       51.227722
 H        13.254548       13.554283       52.009811
 H        14.663045       13.529549       50.844238
 C        12.756845       12.567771       50.132629
 H        11.990186       11.893833       50.591812
 H        12.124899       13.389809       49.824341
 C        13.370422       11.923193       48.904236
 H        13.783482       12.746621       48.296844
 H        14.180925       11.203549       49.202728
 C        12.226390       11.314791       48.123672
 H        11.556650       10.710444       48.774551
 H        11.612182       12.086295       47.680557
 C        12.657118       10.426265       46.951828
 O        12.843604       10.714087       45.794174
 O        12.868288        9.131421       47.401260
 C        12.841366        8.006576       46.410385
 H        11.877503        7.452689       46.672699
 H        12.668272        8.423026       45.400101
 C        14.117669        7.184785       46.335754
 H        14.960958        7.778549       45.783752
 C        13.938807        5.827728       45.461197
 H        14.622700        5.122322       45.950775
 H        12.896976        5.458482       45.569885
 O        14.211432        5.848175       44.080231
 P        13.437843        4.758746       42.954544
 O        14.252182        3.201492       43.540283
 C        13.487110        2.381546       44.444992
 H        13.291845        2.821711       45.434250
 H        12.538341        2.147483       43.929840
 C        14.077857        0.999240       44.761520
 H        13.384440        0.560228       45.509293
 H        14.200952        0.378104       43.918045
 N        15.589148        1.019283       45.370514
 C        16.531710        1.108147       44.191650
 H        16.524879        0.199932       43.543488
 H        16.243259        1.962181       43.575928
 H        17.587463        1.316661       44.442535
 C        15.916079        2.162629       46.280289
 H        15.875841        3.107023       45.660522
 H        15.290436        2.201710       47.181519
 H        17.002878        1.928144       46.676102
 C        15.695242       -0.350063       46.083603
 H        15.711182       -1.088609       45.308945
 H        14.882257       -0.368520       46.780792
 H        16.668968       -0.447626       46.671951
 O        11.915013        4.729261       43.231750
 O        14.091523        5.153990       41.673660
 O        14.584623        6.862634       47.648804
 C        15.172686        8.077609       48.292099
 O        15.636751        9.007880       47.676956
 C        14.964745        7.883089       49.776428
 H        15.206442        8.891156       50.219421
 H        15.745998        7.183841       50.135315
 C        13.592531        7.436118       50.305527
 H        13.454280        6.410195       49.943130
 H        12.771599        8.155510       49.820938
 C        13.649193        7.417728       51.829742
 H        13.363520        8.442292       52.041168
 H        14.690454        7.334705       52.143661
 C        12.776134        6.479854       52.617371
 H        12.958040        5.386808       52.343094
 H        11.750057        6.727222       52.408630
 C        13.167117        6.482793       54.133804
 H        13.304030        7.587519       54.594650
 H        14.144058        6.011154       54.164627
 C        12.108884        5.735107       54.975906
 H        11.713991        4.914695       54.350922
 H        11.281492        6.478388       55.167908
 C        12.636018        5.128866       56.313126
 H        13.581584        4.547647       56.187119
 H        11.873164        4.325458       56.590729
 C        12.629722        6.133198       57.413925
 H        11.640841        6.413561       57.976181
 C        13.691747        6.773452       57.956863
 H        13.561852        7.428123       58.877563
 C        15.108967        6.804815       57.335770
 H        15.084942        7.675886       56.604050
 H        15.309883        5.937627       56.717728
 C        16.161390        7.127136       58.299240
 H        16.122953        8.194920       58.705139
 H        17.125843        7.097430       57.816742
 C        16.252197        6.137192       59.457047
 H        16.238878        5.159927       59.170395
 H        15.426165        6.316448       60.239380
 C        17.584126        6.189089       60.233429
 H        18.427048        5.994082       59.528427
 H        17.718462        5.300287       60.938477
 C        17.927252        7.501894       60.986023
 H        17.979675        8.356251       60.218323
 H        18.935045        7.373302       61.474747
 C        16.871115        7.960735       61.978607
 H        16.605612        7.106489       62.643478
 H        15.939631        8.332994       61.488571
 C        17.426939        9.191628       62.802887
 H        18.142462        8.865450       63.650299
 H        16.564337        9.571042       63.353409
 C        18.047384       10.342466       62.103592
 H        18.305658       11.150260       62.826920
 H        17.316242       10.796591       61.320419
 H        18.909361       10.072659       61.481384
 O        19.246246        1.131322       51.904251
 H        18.422976        0.966571       52.335175
 H        19.133804        1.956653       51.409058
 O        23.537136       22.741400       33.153450
 H        23.022127       22.349520       32.383926
 H        22.855629       23.041286       33.760674
 O        21.064333        1.984982       12.999779
 H        20.814812        1.960728       13.924080
 H        20.779551        2.893925       12.672783
 O         3.747365       19.420147       22.232101
 H         3.888224       18.466328       22.061554
 H         3.949451       19.884266       21.348602
 O        22.911295       17.231390       30.157806
 H        21.992529       17.082077       29.781342
 H        22.709059       17.191072       31.143578
 O         1.779569        1.076175       45.022842
 H         2.719419        1.329217       44.710876
 H         1.630951        0.154531       44.739120
 O         7.780454       10.556581       34.538704
 H         6.987317       10.365938       35.071556
 H         8.385535        9.801651       34.626221
 O        14.475625        5.417615       12.235771
 H        14.365105        4.566960       11.738953
 H        15.384079        5.647249       12.259079
 O        16.240475        9.860715       31.269424
 H        15.954927        9.629137       30.367378
 H        17.205246        9.902432       31.300339
 O         7.571295       20.549261       21.810600
 H         8.043865       19.755318       21.725052
 H         8.199886       21.244884       21.628197
 O        12.679407        2.843762       20.299782
 H        11.881425        3.130971       19.868355
 H        13.205205        2.363593       19.634705
 O        14.007740       17.975384       45.290329
 H        13.509124       17.410631       45.871780
 H        13.392887       18.207430       44.550613
 O         1.175290       19.493893       42.413605
 H         0.423305       19.031076       42.846069
 H         1.051626       20.355568       42.879822
 O        17.436724       17.111723       22.187195
 H        18.317657       16.727139       22.230003
 H        17.567503       18.034485       21.945412
 O         2.604267        8.331512       23.450356
 H         1.921518        7.790999       23.009552
 H         3.377378        8.462960       22.832085
 O        22.373919        7.581397       20.422562
 H        22.231388        7.036690       21.239456
 H        23.319469        7.594329       20.343422
 O        15.467447       14.637182       37.137283
 H        16.100275       15.301754       36.848740
 H        15.805628       13.728886       37.007355
 O        14.912947        5.539689       35.576340
 H        15.597076        4.921892       35.255760
 H        15.155380        6.450476       35.271858
 O         8.223836       18.628254       26.070724
 H         7.618304       19.183245       26.637978
 H         8.631801       17.941605       26.634583
 O        15.734924       15.469936       28.837555
 H        16.394899       15.070701       28.277817
 H        15.147436       14.778892       29.023178
 O         9.765060        5.725230       35.882294
 H         8.917466        5.175032       35.942978
 H        10.156082        5.709741       36.770203
 O        10.409754       22.085766       34.599258
 H         9.679473       22.602365       34.936874
 H        10.947993       21.807964       35.327599
 O        20.753796        1.411615       54.309006
 H        21.693928        1.570278       54.147156
 H        20.329391        1.035275       53.523987
 O        10.398252        3.357437       31.493263
 H         9.635037        3.458931       32.080528
 H        11.165372        3.367332       32.046921
 O         5.121508       15.176225       42.639542
 H         4.804072       14.382296       43.070129
 H         4.221723       15.488705       42.373047
 O        14.684719       22.543255       41.835968
 H        15.275902       22.386522       42.589005
 H        15.082407       22.170845       41.035370
 O        15.158026        7.849813       24.840782
 H        14.538170        8.382651       25.332191
 H        15.714512        7.361780       25.456688
 O         0.316514        9.819198       33.673386
 H        -0.268302       10.302901       33.048241
 H         0.434280        8.934615       33.313812
 O        18.703985       17.952023       43.657333
 H        18.371046       17.832865       42.747528
 H        18.027830       17.705997       44.283920
 O        12.815001       11.086655       30.068367
 H        12.001929       10.825228       29.621384
 H        12.517953       11.477387       30.920212
 O        10.124223       23.916348       26.662979
 H         9.207053       24.063965       26.983261
 H        10.423291       24.782562       26.330688
 O        22.333700        7.522706       38.636673
 H        21.464727        7.121398       38.590057
 H        22.481352        7.744366       39.573120
 O         2.383518        7.520239       34.200127
 H         1.996937        6.735528       33.747032
 H         2.996242        7.914345       33.564407
 O         6.612906       20.891054       15.763443
 H         5.660069       21.014992       15.851379
 H         6.703212       20.057295       16.214691
 O         2.458694       22.402727       39.762718
 H         2.793813       22.005140       38.972832
 H         2.800127       22.028160       40.608505
 O         8.646991       22.527323       44.730789
 H         9.395470       23.090565       45.120453
 H         8.450708       21.708988       45.256699
 O        -1.688923       24.409803       28.733177
 H        -1.542321       23.424898       28.686836
 H        -0.803776       24.837116       28.768738
 O        20.302567       18.915907       36.131203
 H        19.550341       18.918570       35.548012
 H        20.021795       19.424561       36.932907
 O         8.892905       12.244462       20.870461
 H         8.137594       12.709823       21.228218
 H         8.583361       11.647184       20.152687
 O        18.468210       19.539259       27.769531
 H        18.382807       19.038622       26.954712
 H        17.695372       19.345474       28.349159
 O        16.165649       23.439482       28.877663
 H        16.625483       22.841335       29.493500
 H        16.887978       23.871780       28.347343
 O         4.314008       23.978985       37.402275
 H         4.772639       24.471071       36.721710
 H         4.971013       23.439110       37.829636
 O        21.462482        2.215755       33.442329
 H        21.869171        1.719416       34.195183
 H        20.539360        2.361483       33.654076
 O        22.614397       24.380659       22.986961
 H        22.963999       23.725760       23.583366
 H        23.163862       24.409573       22.187012
 O        12.190829       10.308234       14.457634
 H        11.952663       11.020308       13.840370
 H        11.581233       10.333506       15.265541
 O        14.506765       -0.046315       49.576218
 H        14.033234        0.342997       50.267120
 H        14.431721        0.598410       48.861359
 O         1.375691       14.481364       29.458893
 H         1.797042       14.426063       28.597374
 H         0.444465       14.406311       29.192963
 O        10.803337       20.476730       32.272858
 H        11.597559       21.020184       32.252357
 H        10.254578       20.849794       32.947357
 O         6.678895       11.207373       23.212036
 H         6.270102       11.767911       22.594505
 H         7.526680       11.635747       23.398712
 O        10.666853       16.647081       26.827698
 H        11.410647       17.268467       26.691750
 H        10.812953       16.167093       27.650230
 O         1.885292       11.702417       26.307083
 H         2.347632       11.729694       27.154121
 H         2.533600       11.321480       25.684769
 O        21.232819       13.306433       40.131073
 H        21.391600       12.408226       39.994217
 H        20.513283       13.382821       40.758835
 O        15.054665       11.036896       17.163261
 H        14.157934       10.993364       17.556343
 H        15.417574       10.145780       16.978149
 O        18.267038       21.356243       37.453239
 H        18.239859       22.039442       36.773666
 H        17.346254       21.243717       37.761215
 O        12.701079        0.115265       30.199013
 H        13.437797       -0.157305       30.725548
 H        12.552548        1.115036       30.064018
 O        21.877676       10.493177       34.497375
 H        22.155212       10.898427       35.363396
 H        21.937992        9.532587       34.709503
 O        -0.454798       18.380852       26.400085
 H        -1.396892       18.220575       26.557541
 H         7.725175        8.460951       39.687386
 O         8.618424       22.776346       37.256630
 H         9.502370       22.770565       37.650955
 H         8.181043       22.054703       37.654373
 O        14.976337        9.473281       28.373741
 H        15.825914        9.696081       28.002899
 H        14.447886       10.296124       28.270836
 O         1.652890       22.276709       34.338745
 H         0.726444       22.188288       34.045837
 H         1.739183       23.223120       34.308464
 O        23.768715        2.959175       28.300133
 H        24.674355        3.207482       28.293495
 H        23.336998        3.476422       29.069801
 O        13.020407        7.770358       11.828323
 H        12.916796        6.827728       11.927841
 H        12.133521        8.128985       11.579422
 O        20.437378       23.812519       38.428452
 H        20.420950       24.361517       39.220856
 H        20.166555       22.948757       38.674644
 O         4.828238        4.058702       32.903885
 H         5.145563        4.026601       31.976425
 H         5.317273        4.812830       33.347313
 O         7.275638       11.652628       18.849953
 H         7.626746       12.012358       17.990479
 H         6.355899       11.880074       18.876617
 O         2.101280       19.084864       19.259476
 H         1.671680       19.096666       18.397858
 H         3.086384       19.082504       19.054794
 O        19.985353       15.309625       49.977570
 H        19.595343       16.178753       49.900223
 H        19.980175       14.926134       49.127579
 O         3.450643       17.945478       28.321007
 H         2.782665       18.603329       28.463982
 H         3.604959       17.648430       29.207458
 O        11.862600       16.229349       50.983170
 H        12.001262       15.712617       50.178574
 H        12.489329       16.944422       50.868423
 O        12.278492       14.161462       35.370430
 H        12.463490       13.234447       35.111351
 H        12.693647       14.270538       36.215736
 O        18.016298       17.199738       49.709427
 H        17.268711       17.315594       50.407761
 H        17.591192       17.660480       48.940994
 O        14.638395        3.934917       25.824646
 H        14.134349        3.315529       25.263557
 H        14.037005        4.661766       26.094513
 O        14.808195       21.496363       11.736740
 H        15.503752       21.372454       11.082520
 H        14.063218       21.928091       11.266075
 O        15.616915        8.832158       41.932266
 H        15.613523        8.550206       42.869827
 H        15.460503        8.047492       41.409424
 O        14.165698       19.263622       41.734772
 H        14.298536       20.067638       41.242477
 H        13.296041       18.892406       41.606796
 O         8.195867        9.041299       41.581024
 H         8.497969        8.658246       42.437210
 H         7.353034        9.555866       41.727997
 O        19.233124       15.072752       46.826523
 H        18.476526       15.091616       46.216202
 H        20.051985       15.311316       46.330643
 O        12.332539       21.685125       22.208237
 H        12.273429       21.114170       21.417618
 H        11.609134       21.321482       22.771553
 O         3.384679        7.613030       43.080521
 H         3.605336        6.713114       43.476227
 H         4.042128        8.265319       43.303909
 O        21.800503       23.619360       35.650497
 H        21.005590       23.092588       35.618324
 H        22.125799       23.484787       36.566193
 O        16.579651       16.195541       46.004532
 H        16.347265       17.016211       46.415359
 H        15.716917       15.806217       45.754166
 O        11.133514       22.312843       28.729172
 H        11.188528       22.851250       29.544273
 H        11.042398       22.977365       28.001350
 O         3.412267       18.681782       38.792404
 H         3.955416       17.937700       38.505669
 H         2.603679       18.182814       39.119713
 O        22.971451        7.756756       44.658142
 H        22.459755        8.025267       45.490906
 H        22.598040        6.934853       44.407318
 O         6.329561       11.995357       14.180832
 H         6.362872       12.851545       14.637077
 H         6.975266       11.454312       14.715607
 O        22.689680        4.461837       31.017540
 H        22.243608        3.790499       31.576035
 H        22.493784        5.330333       31.473351
 O         4.406769        3.681215       25.523438
 H         4.902080        3.344124       24.742493
 H         4.113284        4.609144       25.337486
 O        22.958895        0.526812       11.523109
 H        22.613222       -0.019833       12.229553
 H        22.639687        1.407092       11.847832
 O         2.258379       23.809462       27.340050
 H         1.907786       23.012123       26.945152
 H         3.218367       23.796476       27.280190
 O        19.347534        6.188117       31.378258
 H        19.206968        7.081461       30.964600
 H        18.579235        5.636023       31.128922
 O         8.609853       11.792616       47.915588
 H         8.373899       12.710225       47.845001
 H         8.731744       11.331677       47.099457
 O         9.204796        7.248357       28.409271
 H         9.263445        7.989041       29.023117
 H        10.007339        7.357555       27.843697
 O        10.498722        9.292863       19.099236
 H        10.463847        9.498047       20.017540
 H         9.738305        8.738134       18.837021
 O         9.446630        2.108286       25.647263
 H         8.776464        1.915047       26.354477
 H        10.073270        2.801262       26.019867
 O         3.006599        1.183824       16.139778
 H         3.071291        2.144040       16.145050
 H         3.373670        0.867071       15.316223
 O         2.621560       10.371694       19.341110
 H         1.859810       10.897141       19.582962
 H         3.176561       10.990683       18.823563
 O        13.114853        6.765415       15.408165
 H        12.648484        7.164428       16.152740
 H        13.020948        7.404985       14.631927
 O        13.466802       21.072611        8.943481
 H        13.854421       20.161459        8.823700
 H        12.948065       21.304277        8.175385
 O        15.097382       23.540405       38.851326
 H        15.965763       23.633162       38.517868
 H        14.975220       24.272093       39.449562
 O        12.191249        6.117184       26.061348
 H        11.743114        5.904541       25.233643
 H        11.545341        6.138686       26.797012
 O        12.235822        8.466483       43.284271
 H        13.160501        8.473439       42.958908
 H        11.869448        7.584911       43.247971
 O        14.999401       16.312433       49.852249
 H        15.242325       15.402678       50.034607
 H        15.379641       16.601040       49.000961
 O         1.794691       22.538591       13.780418
 H         2.666287       22.908846       13.994232
 H         1.655130       22.826515       12.865166
 O        17.556658        6.321619       28.808052
 H        17.743584        6.642352       27.879799
 H        17.186481        5.447792       28.722778
 O        19.430864       12.778216       31.290771
 H        20.261509       13.143465       31.623619
 H        19.333084       11.944725       31.816399
 O         1.843387        4.093640       22.815285
 H         1.583416        3.548244       22.066177
 H         2.027280        3.549843       23.593872
 O         4.585210        5.998399       24.060211
 H         5.321694        6.543935       23.679993
 H         4.002727        6.614721       24.490051
 O        21.959656       20.501129       21.564194
 H        22.234003       20.497145       20.646095
 H        21.019403       20.215271       21.498573
 O        -0.882529       24.230587       25.819542
 H        -0.399649       24.189022       24.984123
 H        -0.466443       23.446367       26.266342
 O        -0.949989       21.906637       13.506859
 H        -0.234947       22.521580       13.764687
 H        -1.195573       21.370033       14.231010
 O        15.122225       10.070528       13.996567
 H        15.374573       10.933315       14.312225
 H        14.163479       10.035051       13.970222
 O         1.605515       11.450363       23.255920
 H         2.388061       11.176785       22.750961
 H         0.802506       11.055896       22.785316
 O         8.988048        8.047915       34.652504
 H         9.810428        8.100601       34.160591
 H         9.156610        7.284430       35.184120
 O         4.907885       20.611881       29.714348
 H         5.629754       19.968225       29.706902
 H         5.097302       21.362583       29.127525
 O        11.597984        9.411469       39.053741
 H        12.369009        8.881762       39.325897
 H        11.359869        9.952568       39.826279
 O         0.990108        9.409379       40.848511
 H         1.406494        9.624399       41.715057
 H         0.867322       10.348260       40.518967
 O         3.130559       22.178463       31.652245
 H         3.886450       21.773451       31.195999
 H         2.269792       21.901176       31.275780
 O         1.539755        4.996814       28.805511
 H         1.682965        5.380706       27.888962
 H         2.264245        5.362382       29.465462
 O        17.426165       18.994291       25.077904
 H        18.050631       19.063814       24.279449
 H        16.849449       19.811325       25.105797
 O        18.007660        9.278216       36.239311
 H        17.501690        8.602873       35.770790
 H        18.592512        9.710231       35.579247
 O        19.842142       17.151075       29.915237
 H        19.647142       17.443008       30.821663
 H        19.755060       16.178076       29.931076
 O        21.376413       18.861803       27.303635
 H        20.670635       18.551300       27.892509
 H        20.993147       19.525564       26.733955
 O         4.196982       15.305239       34.479683
 H         4.020207       15.850652       33.671654
 H         4.361110       14.386029       34.189217
 O         8.158229       15.883412       24.294319
 H         8.860437       15.723730       23.661476
 H         8.498860       15.794720       25.232414
 O        20.739071        8.736156       23.135269
 H        19.965061        8.167177       23.223427
 H        20.604002        9.585894       23.675087
 O        22.568188        2.434799       46.818893
 H        22.954264        2.852824       46.007950
 H        22.873161        3.071361       47.474014
 O         2.740273       16.046242       40.301010
 H         2.082166       15.351946       40.631424
 H         3.300384       15.760155       39.579712
 O         9.291097       20.020054       39.177422
 H         8.566895       20.140276       38.519661
 H         9.121233       20.712666       39.783989
 O        10.290028       11.161062       17.116127
 H         9.376222       11.409557       17.338127
 H        10.459574       10.446713       17.723679
 O         7.287362        0.488838       46.118607
 H         7.178380        1.444336       46.097229
 H         8.252109        0.362870       46.192276
 O         1.095056       22.380283       16.748863
 H         1.263326       22.381140       17.710777
 H         1.775016       21.813677       16.354576
 O        22.059420        2.712897       25.329384
 H        22.825157        3.234278       25.659988
 H        22.244013        1.802874       25.501923
 O         2.788010        1.161627       30.482414
 H         2.039587        1.242470       31.119225
 H         2.798575        2.025487       30.040146
 O         3.933678        2.891264       21.239426
 H         3.692245        3.839045       21.512756
 H         4.568812        2.651905       21.887207
 O         9.741990       23.891600       31.287636
 H         9.717297       23.903746       32.246681
 H        10.238291       24.651756       31.031891
 O        11.266436        1.161782       17.899605
 H        10.859776        2.058816       17.973930
 H        10.794057        0.718125       18.631210
 O         5.927559        6.637253       34.669106
 H         5.418672        7.386196       34.923882
 H         6.556602        6.959917       34.040482
 O        10.329380        4.295066       23.097244
 H        11.207566        4.547883       22.791290
 H        10.218573        4.847451       23.872871
 O        15.475826       19.314953       34.723671
 H        15.118019       18.434772       34.977455
 H        15.356956       19.939123       35.451172
 O         7.218610       17.865021       37.343880
 H         7.763405       17.521370       36.651985
 H         7.360722       17.263639       38.081108
 O        17.901226       22.184702       26.015892
 H        17.559372       22.854685       25.411583
 H        17.089952       22.032148       26.602112
 O         1.509582       22.406199       20.048149
 H         0.782730       23.042112       20.198357
 H         1.995615       22.472544       20.918907
 O        13.066998        0.878018       27.522026
 H        12.777328        1.770012       27.325516
 H        13.953305        1.049748       27.844345
 O         4.728123       13.892215       24.419250
 H         4.190041       14.527077       24.902710
 H         5.616866       14.121060       24.787422
 O        17.481682        0.593557       40.563736
 H        17.637781        1.441276       40.172241
 H        17.585686        0.790098       41.501663
 O        12.877893       14.511420       28.382072
 H        12.888791       15.099909       27.656876
 H        12.168369       13.868070       28.241165
 O         9.073743       22.405962       14.922043
 H         8.761986       23.207258       14.430786
 H         8.240960       21.877537       15.008492
 O        16.961727        5.152304       18.898186
 H        16.376356        5.946882       18.744232
 H        17.325155        4.804255       18.024376
 O        22.155331        7.810916       27.807350
 H        22.020817        6.920950       28.183426
 H        22.390522        7.616907       26.851242
 O        10.446339       15.457426       40.916107
 H        10.183272       14.602174       41.259735
 H        10.186147       15.388513       40.000305
 O        21.624798       24.125984       51.239822
 H        21.047401       23.400948       50.988892
 H        20.972216       24.818220       51.499908
 O         6.022181       15.078536       47.070526
 H         6.315328       14.598590       47.842346
 H         5.417955       14.488542       46.743027
 O        13.911339       11.359920       38.420410
 H        14.734672       11.844098       38.450981
 H        13.905335       10.603070       39.026291
 O        20.883375       16.073311       35.541519
 H        21.084862       15.313663       36.160233
 H        21.359814       16.829496       35.944885
 O        -0.408889       16.514700       48.147400
 H         0.017858       17.354206       48.467575
 H        -0.680997       16.671354       47.241043
 O         8.616007        7.255006       44.110077
 H         9.489099        7.019411       43.718399
 H         8.750176        7.461189       45.047394
 O        22.014029       21.049038       31.439880
 H        21.707502       21.532782       30.662231
 H        21.220963       20.474602       31.782852
 O        10.792301       13.529766       26.862068
 H        11.123512       13.346596       25.952202
 H         9.936277       13.877769       26.779068
 O         1.904575        9.246854       51.072556
 H         2.362402        9.569441       50.323303
 H         2.149114        9.738161       51.855438
 O        10.263185       17.828699       31.252739
 H        10.078005       17.524511       32.123543
 H        10.669710       18.703058       31.368370
 O         9.984222       11.964025       44.708374
 H         9.268036       12.590147       44.602570
 H        10.806232       12.426238       44.509003
 O         8.246558       16.362801       42.554855
 H         9.082205       16.731930       42.242859
 H         8.323251       16.044514       43.446136
 O         5.662266       22.610523       39.562286
 H         5.090910       23.041149       40.233658
 H         6.547545       22.856382       39.878143
 O        10.325945        7.101789       41.379227
 H        10.893288        6.488517       41.857498
 H        10.892946        7.589042       40.778473
 O         4.652036       12.091634       28.295021
 H         4.466978       11.158495       28.263062
 H         5.558466       12.155564       27.934441
 O         4.050901       13.734119       12.735352
 H         4.836822       13.301896       12.476524
 H         4.434642       14.536942       13.135666
 O        11.352064       22.957624       16.548210
 H        11.423893       23.756039       17.076752
 H        10.738905       23.149113       15.855881
 O        20.669579       12.271010       24.445915
 H        21.141619       12.654474       25.147705
 H        20.719479       12.821542       23.639137
 O        14.652359        6.764575       18.352180
 H        14.101076        5.970572       18.518723
 H        14.605583        7.186546       17.434753
 O         9.248946        7.628019       21.223503
 H         9.301670        6.678407       20.916374
 H         8.320802        7.776862       21.530273
 O         3.533264       13.930417       31.382027
 H         4.477551       13.889382       31.634224
 H         3.508023       13.623100       30.475922
 O         6.254611       17.351553       33.803795
 H         5.644720       16.950115       34.435089
 H         6.781028       16.582172       33.509933
 O         6.312033        1.608357       23.349106
 H         6.298751        0.854855       23.993492
 H         7.116961        2.174266       23.552574
 O         8.652727       14.778855       45.492706
 H         9.028819       15.666890       45.701813
 H         7.792157       14.780637       45.959534
 O         0.126544       21.117905       51.449493
 H         0.164507       20.550047       52.207062
 H         0.360491       20.531572       50.728867
 O         7.439562       23.395815       29.800667
 H         6.976464       23.824514       29.017761
 H         8.295695       23.148094       29.437103
 O        17.095984        8.918726       21.797173
 H        16.716002        8.112605       22.163986
 H        16.431833        9.590332       21.923241
 O         1.275279       16.799458       24.440498
 H         1.889413       16.823641       25.187386
 H         0.522225       17.359886       24.750290
 O        16.216621       20.809258       43.828964
 H        15.861454       20.210222       43.072937
 H        16.192333       20.277500       44.649384
 O        23.025549       17.768576       18.429375
 H        22.184566       17.642046       17.941795
 H        23.768503       17.288223       18.041100
 O         7.982344        8.434434       38.791344
 H        12.591216        6.919294       37.994736
 H         8.708559        9.068394       38.794701
 O        20.875723       17.610765       40.956223
 H        20.675154       17.898535       41.865768
 H        21.504066       18.204060       40.547241
 O        12.098739       13.278872       42.862030
 H        11.889235       12.463365       42.370102
 H        12.545752       13.836181       42.287201
 O        19.137192       16.368647       38.044800
 H        18.901545       16.264025       37.132195
 H        19.698866       17.113941       38.049805
 O         0.540600       12.258323       37.595963
 H        -0.250518       12.089270       38.136642
 H         0.576514       11.493444       37.031868
 O         1.858938        6.600339       26.125679
 H         1.924306        6.826398       25.159912
 H         1.316277        7.318130       26.494720
 O        17.028635        6.148761       42.566422
 H        16.119560        5.960085       42.817230
 H        17.563374        5.606284       43.137589
 O        19.078648        7.600147       26.942268
 H        19.689381        7.283137       27.604958
 H        19.421730        7.429440       26.096733
 O         2.499774        3.274626       47.149612
 H         3.387361        3.478948       47.478897
 H         2.560103        2.856764       46.264526
 O        23.021294       16.627359       38.856705
 H        23.199766       17.259399       38.136467
 H        22.252527       16.889820       39.364532
 O         8.381266        5.429806       40.188324
 H         7.608912        5.771612       40.630096
 H         9.004748        6.182306       40.136551
 O        17.135309        1.835973       21.006042
 H        17.447699        2.743647       20.983284
 H        16.550056        1.710077       21.810814
 O        11.262306       22.900383       41.177307
 H        11.691497       22.292175       41.882034
 H        11.849394       23.714172       41.179245
 O        22.386951       15.427076       41.882889
 H        22.071556       15.363171       40.985214
 H        21.579126       15.254888       42.436325
 O        17.163731       16.754709       35.609268
 H        17.603251       16.136751       34.971107
 H        16.333599       16.936180       35.179474
 O        11.256562       18.247557       40.877609
 H        10.892111       17.378698       40.680679
 H        10.937613       18.846087       40.123535
 O        21.514084        0.060119       45.576462
 H        22.394028       -0.328806       45.427551
 H        21.600050        0.804064       46.180267
 O         8.915149       20.503141       28.264671
 H         8.086432       20.944551       28.485901
 H         9.633482       21.131706       28.475540
 O        11.839808       11.622714       36.401543
 H        12.668083       11.727300       36.948860
 H        11.805916       10.688819       36.191261
 O         1.117286       19.973616       29.254684
 H         0.693340       19.686838       30.141853
 H         0.403842       20.372498       28.749794
 O         8.151529        3.623806       33.342979
 H         7.666239        3.908092       34.132599
 H         7.566096        3.045908       32.851616
 O        14.963356        1.413426       18.733749
 H        15.393499        2.095123       19.303482
 H        15.610582        0.750248       18.569595
 O        18.520643       15.385345       40.545105
 H        18.208239       14.567777       40.188263
 H        18.876757       15.845253       39.696487
 O        19.938587        2.598940       23.273598
 H        20.456255        3.004753       24.004684
 H        19.463316        3.319618       22.845291
 O        15.498411       16.075390       16.723808
 H        16.264309       16.091608       16.168579
 H        14.791119       15.540849       16.273964
 O         7.689538        4.430462       37.644203
 H         7.779744        4.985864       38.456528
 H         6.828930        4.574186       37.290977
 O         7.113857        5.559164       31.400803
 H         7.474762        5.850383       30.556374
 H         7.592043        4.736930       31.751068
 O         7.620194        0.204655       35.552948
 H         8.211974        0.944077       35.890251
 H         7.786999       -0.489667       36.184875
 O        13.634116       23.391205       19.953522
 H        14.226170       24.137171       19.867020
 H        13.342937       23.491493       20.899361
 O         6.121226        2.806898       35.617363
 H         6.286182        1.793790       35.615868
 H         5.614558        2.936104       34.808411
 O        -0.139115        5.312311       20.271538
 H         0.391356        4.553419       20.648163
 H        -0.073416        5.115310       19.257729
 O         7.386221       19.133968       17.664795
 H         6.835215       19.013237       18.450829
 H         8.121524       18.494905       17.713013
 O         6.571447       20.177732       34.192375
 H         7.154058       20.251095       33.389946
 H         6.284678       19.259947       34.199013
 O        20.069380       24.549295       20.786140
 H        19.836170       25.271170       21.431526
 H        19.467117       23.766684       20.956650
 O         4.778489       23.801691       33.698479
 H         4.299932       23.549053       32.897392
 H         4.336493       24.508173       34.179443
 O        20.477297       24.054935       48.530792
 H        20.496094       24.645987       47.784195
 H        19.522535       23.914293       48.730682
 O        22.005461        6.090776       17.689224
 H        21.328375        5.434103       17.405823
 H        22.853691        5.752795       17.359474
 O         3.763405       22.596233       42.477005
 H         3.084299       23.189203       42.911835
 H         4.613946       22.812073       42.908356
 O        22.370901       13.070411       30.643250
 H        22.417036       12.686140       29.748451
 H        23.144058       12.753333       31.112183
 O        20.187599        6.785326       42.283585
 H        20.497681        6.691748       43.213501
 H        19.273373        7.096656       42.304184
 O        11.771549       24.454710       13.506889
 H        10.812840       24.530968       13.327156
 H        11.915063       23.624247       13.930283
 O         0.302287       16.653458       43.301086
 H        -0.540243       16.213125       43.058228
 H         1.017620       16.012739       43.163651
 O        22.814142       10.653119       39.435616
 H        21.939041       10.396645       39.051598
 H        23.113140        9.779602       39.618095
 O         9.444785       21.702261       18.549164
 H         9.758022       20.772272       18.447235
 H        10.193185       22.349480       18.503426
 O         0.548461        2.864263       32.949478
 H         0.545721        3.743773       33.287979
 H        -0.363090        2.570076       32.785095
 O        17.596010       10.629812       40.213654
 H        17.410866        9.790676       40.692184
 H        17.780851       11.267477       40.895203
 O         6.832147        0.785779       31.897575
 H         7.621458        0.277138       31.626343
 H         6.153770        0.541312       31.301483
 O        20.342295       10.143082       28.918365
 H        20.725851        9.364853       28.391602
 H        20.984825       10.322058       29.616829
 O        14.119939        5.185847       38.951706
 H        14.501521        6.015019       38.734505
 H        14.148590        5.179944       39.930923
 O         5.648918       10.249116       38.489922
 H         6.351983        9.622217       38.331078
 H         5.926932       10.816957       39.223282
 O         6.030482        7.985239       26.603432
 H         5.687108        7.310451       25.995750
 H         5.588775        8.862116       26.473450
 O         5.918580        0.419205       27.710022
 H         5.071362        1.006386       27.738495
 H         5.973890       -0.041856       26.829849
 O        -0.398115        2.802195       44.316452
 H         0.374927        2.238622       44.547226
 H        -0.483353        2.864246       43.361526
 O         6.581129        6.311415       42.152206
 H         5.992456        5.670407       42.611908
 H         7.163828        6.626535       42.881958
 O        -0.463877       21.559523       40.878647
 H        -0.630953       20.722019       40.458939
 H         0.459622       21.789078       40.738785
 O        17.310993       12.224681       23.697945
 H        18.049051       12.851341       23.871414
 H        16.682726       12.409433       24.440048
 O         5.697149        2.298514       39.107826
 H         6.096949        2.398994       38.266785
 H         4.741740        2.544331       39.005661
 O         1.476993       14.681949       36.085083
 H         2.177420       15.089300       35.621918
 H         1.805196       13.799413       36.234375
 O        14.966101       22.647926       36.011086
 H        14.657216       23.569441       36.033989
 H        15.836573       22.589069       35.608414
 O        14.234635        7.210218       31.508469
 H        14.317353        7.487525       30.567673
 H        15.160250        6.941949       31.714447
 O         5.396087       22.069038       35.254921
 H         4.616805       21.581617       35.652428
 H         6.154352       21.425489       35.039841
 O        22.938078       14.284450       49.612427
 H        22.143045       14.514391       50.106247
 H        23.206741       15.140360       49.192612
 O         9.763297       23.571247       21.567574
 H         9.670441       23.772491       22.478394
 H         9.578445       22.620459       21.506432
 O         5.098738        5.845181       38.082321
 H         4.899529        6.062915       37.135757
 H         4.449450        5.172896       38.346039
 O         2.401390       19.861849       25.350685
 H         1.869590       19.053688       25.222687
 H         2.491332       20.160595       24.471741
 O        16.048195       19.973272       30.888901
 H        15.386433       19.703947       30.232735
 H        15.558760       19.944416       31.758682
 O        11.282064       15.461669       33.075630
 H        11.355629       14.992132       33.915115
 H        11.694882       14.823431       32.484459
 O        -0.206860       18.121048       45.801544
 H         0.543355       18.739092       45.915726
 H        -0.012825       17.439426       45.172012
 O        18.302454        9.906286       24.690300
 H        18.682634       10.489210       24.052330
 H        18.077183       10.546558       25.394592
 O         2.017067        4.076534       34.848251
 H         2.069988        4.836275       35.485443
 H         2.780499        4.169614       34.277107
 O        14.462429       21.958866       32.810028
 H        15.069832       22.511303       33.318932
 H        14.390308       22.450769       31.963455
 O        12.642131        0.254211       37.390167
 H        13.596865        0.104244       37.317642
 H        12.449959        1.133698       37.682449
 O         4.978567       16.206661       37.154396
 H         4.561305       16.320858       36.288391
 H         4.374166       15.624533       37.716553
 O        14.023931       17.997452       22.644943
 H        13.743635       18.134327       23.570755
 H        13.473901       18.648109       22.090195
 O        14.474805        3.227905       51.219894
 H        14.254963        2.466325       51.798737
 H        14.545825        3.983096       51.855667
 O         5.756195       22.679152       11.440712
 H         5.061943       22.770426       10.721146
 H         5.297847       22.872259       12.228661
 O        22.095659        8.555571       41.197449
 H        21.427443        9.300070       41.215729
 H        21.653744        7.855691       41.629028
 O        20.661768        5.609241       24.828712
 H        20.193199        4.888203       25.240326
 H        21.546638        5.278189       24.601860
 O        21.509998       22.323116       11.283875
 H        22.105471       22.374243       10.550323
 H        21.217516       21.388296       11.241203
 O         2.824535        7.090844       40.285126
 H         2.296404        7.851494       39.978104
 H         3.588732        7.420240       40.804794
 O        10.189031       14.426250       30.384872
 H         9.538169       14.037982       29.799080
 H        10.435069       15.350971       30.010612
 O        12.854567        6.571628       22.758682
 H        13.654698        7.066013       23.011055
 H        12.019314        6.970400       23.104446
 O        18.766432       16.538218       25.173218
 H        18.601999       16.881903       26.031174
 H        18.001961       16.797134       24.635368
 O        23.689604        0.619684       39.247765
 H        23.296108        0.006566       38.608025
 H        22.985575        1.022313       39.721092
 O         0.114541       15.861602       16.723289
 H        -0.455122       15.063102       16.634354
 H        -0.219938       16.464148       16.054901
 O         7.639191       13.175437       42.347961
 H         6.763136       12.772164       42.418015
 H         7.910336       13.505765       43.194443
 O        21.252930       16.835474       21.276321
 H        20.838932       16.886318       20.426674
 H        21.137980       15.949495       21.691116
 O        15.004356        8.744239       38.041367
 H        15.912251        8.618291       37.839767
 H        14.621862        9.006315       37.156639
 O        12.907294       19.585155       37.404106
 H        12.116385       19.375156       36.901779
 H        13.397089       20.076839       36.728218
 O         3.891353       10.575375       21.858727
 H         4.360795       11.438430       21.729996
 H         3.581443       10.256414       20.973244
 O        17.148609       13.906275       50.894196
 H        17.798048       14.144864       50.229675
 H        16.950211       12.959743       50.807205
 O        17.411079        3.250025       51.088577
 H        17.177691        4.002240       50.544632
 H        16.580446        2.771827       51.264038
 O        10.137608       10.408559       28.135948
 H         9.536152        9.972323       27.554810
 H        10.234876       11.268960       27.736671
 O        20.101093        3.389658       45.334396
 H        20.042393        4.342932       45.300674
 H        20.474812        3.206800       46.257904
 O         1.263685       15.519836       13.666016
 H         0.659590       15.936781       13.030502
 H         2.161778       15.396874       13.349731
 O        23.214226       21.438713       27.955757
 H        22.763290       20.987509       28.689728
 H        22.498865       21.399244       27.317253
 O         1.311744       12.271711       16.115982
 H         1.617275       12.832849       16.811470
 H         1.587821       12.752516       15.322952
 O         1.103021        7.796310       21.049843
 H         0.733819        6.862554       20.875130
 H         1.833040        7.887585       20.427208
 O        11.740541        6.653502       37.622131
 H        -5.393014        0.546829       36.807152
 H        11.198750        7.494447       37.759384
 O        20.848753        3.398344       19.805008
 H        20.387907        3.659439       19.006523
 H        21.767097        3.498336       19.581154
 O         9.920986        8.907646       45.548096
 H         9.069263        9.306764       45.414169
 H        10.587463        9.618609       45.607742
 O        14.393991       -0.373505       22.810654
 H        14.447730       -0.714496       23.744682
 H        14.598238        0.588886       22.785713
 O         3.038372        3.301625       38.309532
 H         2.792732        2.870138       37.467674
 H         2.234129        3.445261       38.856071
 O        -0.168185        9.891395       25.269928
 H        -0.136635       10.339683       26.148926
 H         0.588986       10.254149       24.827194
 O        16.831324       18.256411       41.317947
 H        16.977673       17.445019       40.749863
 H        15.870693       18.214390       41.495972
 O        -0.128070       21.740320       23.412628
 H        -1.031496       21.693003       23.791985
 H        -0.262326       21.070814       22.688583
 O        10.003061       19.593033       23.695473
 H         9.260051       19.046522       24.073776
 H        10.514474       19.013451       23.190239
 O        11.965597       16.447033       47.557190
 H        12.308422       15.639512       48.019104
 H        11.019170       16.485451       47.766678
 O        22.022829        0.438220       42.100220
 H        22.852428        0.574962       42.615387
 H        21.990719       -0.535140       41.892365
 O        21.604729       15.846481       32.140480
 H        21.574717       15.027972       31.658501
 H        21.204176       15.621691       33.045280
 O        22.989069        2.426995       21.272461
 H        23.611055        2.665191       21.974777
 H        22.067747        2.367161       21.651939
 O        21.325535       13.298495       34.084343
 H        22.242447       13.055709       33.986687
 H        20.853374       12.584069       34.535873
 O        22.487848       -0.101397       19.537086
 H        21.798773       -0.609093       19.966187
 H        22.175253        0.809628       19.632675
 O        18.402203        2.775993       31.657585
 H        18.835371        2.681479       30.780304
 H        17.582209        3.323384       31.543503
 O        11.154789       22.334652       38.217590
 H        11.784060       22.932539       37.710007
 H        11.439936       22.308001       39.134895
 O         8.513237       12.975810       36.563751
 H         7.550395       12.933883       36.469261
 H         8.820391       12.178538       36.125313
 O         2.747271       12.107696       34.955009
 H         3.288252       12.320869       34.202820
 H         2.533494       11.171652       34.975685
 O        13.265724       17.853037       26.346573
 H        13.567395       18.773907       26.349258
 H        14.011289       17.323149       26.731316
 O         3.909946        8.246357       28.600166
 H         3.352303        8.944698       28.929573
 H         4.764799        8.222310       29.108925
 O        -0.607877       14.562034       26.778694
 H        -1.243019       15.125567       26.301224
 H         0.118525       14.610015       26.184212
 O        -0.094649        8.043466       18.007713
 H         0.649577        7.468072       17.835922
 H        -0.849794        7.639481       17.531525
 O        17.882051       14.820332       33.481270
 H        18.624853       15.229215       32.996681
 H        18.328033       14.017903       33.848625
 O        14.988689        1.276933       34.071945
 H        15.941364        1.239771       33.915947
 H        14.778589        1.794070       34.890495
 O        13.984762       20.917404       39.405701
 H        14.241538       21.753389       38.971947
 H        13.425349       20.400496       38.775192
 O         3.017708        0.703253       40.243866
 H         3.588829        1.063910       39.539703
 H         2.858682       -0.266838       40.058640
 O        18.146553       -0.121798       23.736008
 H        18.093660       -0.813201       23.075821
 H        18.909763        0.450207       23.512848
 O         6.141397        8.048978       22.697723
 H         6.010072        8.029121       21.688309
 H         6.465056        8.950006       22.946800
 O        23.042156        5.099031       23.409615
 H        23.318939        6.019494       23.455605
 H        22.728918        5.025218       22.491455
 O        13.377958        9.744454       22.489250
 H        13.643543        9.167066       21.743698
 H        13.897946        9.383523       23.211258
 O        14.767071        2.647650       36.639397
 H        14.412210        2.435886       37.502579
 H        15.267021        3.485901       36.724937
 O        11.206895       10.630779       41.655045
 H        11.897944       10.074466       41.984055
 H        10.360019       10.369473       42.090088
 O        14.911816       19.227179       27.822723
 H        14.394430       19.375715       28.651070
 H        15.076674       20.181139       27.528687
 O         0.574254       22.813011       10.719376
 H         0.174192       22.368095       11.471336
 H         0.209124       23.714394       10.679405
 O        -0.958247        4.607400       38.586823
 H        -0.505773        3.827827       38.136612
 H        -0.308421        5.365479       38.510651
 O         1.377381        2.105227       26.196404
 H         1.921488        1.930805       26.984840
 H         0.660089        1.470989       26.290184
 O        -0.681940       15.774512       34.462769
 H         0.121787       15.362889       34.894554
 H        -0.481517       15.676204       33.488319
 O        -0.466722        7.585122       30.721359
 H        -0.750935        6.856180       30.202209
 H        -0.779545        7.485854       31.631218
 O        -1.267447       20.446028       18.934059
 H        -1.101064       19.542664       18.962448
 H        -0.785209       20.819111       18.173004
 O        -0.971821        7.732363       23.582695
 H        -1.940349        7.950890       23.578415
 H        -0.586493        8.059132       24.364166
 O        12.695737       16.850710       37.724808
 H        13.180101       17.428720       37.097862
 H        13.263413       16.820400       38.504822
 O         3.014020        9.942139       38.645470
 H         2.881953       10.676368       39.274925
 H         3.915842        9.602524       38.797379
 O        11.572197       17.533556       43.647003
 H        10.766146       17.696814       44.118683
 H        11.736157       16.581316       43.548523
 O         8.869059       20.913811       42.100723
 H         9.785782       20.897619       42.301620
 H         8.421686       21.060143       42.946487
 O         0.486798       13.542899       32.370934
 H         0.764061       12.640747       32.539589
 H         1.051329       13.837131       31.712746
 O         4.851048       22.010092       25.988350
 H         4.931105       21.068434       26.259911
 H         5.211382       22.021580       25.088348
 O         0.591493       14.348289       41.112640
 H        -0.275010       14.077560       40.783432
 H         0.708645       14.002095       42.028168
 O        10.504563        5.305789       46.290756
 H         9.904478        5.583722       45.598068
 H        10.037349        5.389744       47.126282
 O        22.469904        8.943308       14.716499
 H        22.442421        8.404509       13.886688
 H        23.235050        8.570812       15.194664
 O        15.028141        8.194988       34.731010
 H        14.857878        8.976809       35.329979
 H        15.009420        8.504233       33.819168
 O         8.559776        9.793133       30.505005
 H        -0.374686       19.343065       26.155975
 H         9.084789        9.887994       31.332596
 O        11.882601        6.354228       18.576553
 H        11.030603        5.901770       18.495979
 H        11.716407        7.320005       18.568504
 O         6.766269       10.920114       44.891190
 H         5.852948       11.253124       44.817902
 H         6.952905       10.290667       44.197128
 O        19.008553       23.733774       32.123055
 H        19.525028       24.402010       32.611076
 H        19.615566       23.478825       31.430672
 O        19.071003       17.898642       32.749649
 H        18.121162       18.092371       32.696487
 H        19.220234       17.589378       33.610947
 O        22.338934       11.249156       47.959290
 H        23.075609       11.817668       48.260971
 H        21.594156       11.830558       47.722549
 O        12.577740        2.605032       24.217766
 H        12.586294        1.970470       23.476524
 H        11.791380        3.149882       24.103928
 O        21.692583       15.803060       25.498444
 H        21.816273       16.708183       25.133408
 H        21.054090       15.360225       24.912712
 O        15.099222       21.937727       26.742821
 H        15.153450       22.584440       27.419418
 H        14.378901       22.095644       26.129028
 O        21.395311       11.736197       36.976837
 H        22.275311       11.952759       37.333664
 H        20.723284       12.209908       37.476028
 O        12.663287        2.849022       39.479965
 H        13.584394        3.151281       39.522705
 H        12.154989        3.686815       39.225357
 O         9.357042        2.193306       36.439613
 H         9.848608        1.895889       37.224335
 H         8.723131        2.860647       36.748268
 O        10.054461       16.614761       36.791901
 H        10.642350       16.799532       37.484955
 H        10.058898       15.648975       36.684273
 O        19.192656       10.163556       15.231796
 H        19.548061        9.365263       14.711739
 H        19.436224       10.959717       14.776306
 O        22.083906       18.392370       23.702591
 H        22.381958       19.093979       23.041229
 H        21.466702       17.813929       23.281754
 O        15.519827       16.748358       32.259041
 H        14.589819       16.556816       32.096565
 H        16.067364       16.400114       31.551323
 O         0.636171        2.193244       36.567169
 H        -0.103598        1.890138       36.053673
 H         1.188702        2.742163       35.988029
 O         8.576139        8.966980       26.384964
 H         7.855399        8.479120       26.813484
 H         8.168771        9.389097       25.666733
 O        13.359517       14.019987       45.461243
 H        12.486678       14.132205       45.818085
 H        13.489713       14.664915       44.786743
 O        22.931227        4.686718       41.566803
 H        21.982573        4.771189       41.829346
 H        22.914442        4.589181       40.603271
 O         4.398589        5.413438       29.078674
 H         5.129619        5.439647       29.661827
 H         4.347746        6.278148       28.605408
 O        13.290945       14.061460       15.180763
 H        12.570587       14.392584       14.638504
 H        13.094058       13.109293       15.261734
 O        23.222065       19.843601       37.459518
 H        23.963551       20.435268       37.199501
 H        22.579004       20.036448       36.770630
 O         5.824457       23.584600       44.092392
 H         6.488971       22.864120       44.239487
 H         6.229289       24.338774       44.600433
 O         6.696823       16.238897       27.661453
 H         7.098611       16.174730       28.498032
 H         5.786261       16.408346       27.790222
 O         4.309519       16.820784       25.605850
 H         4.122361       17.328527       26.373955
 H         5.041468       17.305592       25.169144
 O        17.772558       12.795767       28.681976
 H        18.450504       13.066669       28.038910
 H        18.041870       13.192506       29.540398
 O        18.911907       23.349894       44.088104
 H        19.499388       23.669128       44.813431
 H        19.257830       23.579000       43.257614
 O         7.193237       22.186949       32.308052
 H         7.322714       23.011690       32.818169
 H         6.657729       22.397385       31.508911
 O         8.564792       15.387321       33.694588
 H         9.002602       15.235549       34.509377
 H         9.279056       15.741029       33.118805
 O        -0.606600       10.218721       21.774010
 H        -1.320718       10.442999       22.357201
 H        -0.350907        9.247602       21.866348
 O        10.525273       19.231787       35.714798
 H         9.587870       19.299381       35.992859
 H        10.734833       18.286467       35.492294
 O        10.208517        4.573577       26.986839
 H        10.544752        4.661311       27.949867
 H         9.200209        4.551515       27.079430
 O        23.028614       13.967890       36.865585
 H        22.899876       14.292186       37.784378
 H        23.864285       14.330424       36.609970
 O         9.934999       12.583119       14.473495
 H        10.052774       11.929139       15.177322
 H         9.072353       12.983018       14.667610
 O         7.578542        5.560808       27.043625
 H         6.927760        5.032999       27.600182
 H         7.515175        6.458691       27.416962
 O        12.603024       16.764433       30.046844
 H        13.345769       17.374186       30.139351
 H        12.010373       17.016109       30.767715
 O        20.206833       14.775073       27.796463
 H        20.393415       15.651023       27.452797
 H        20.946878       14.237393       27.497871
 O        14.245739        3.873556       29.863228
 H        14.784596        4.637707       29.783676
 H        13.347863        4.218652       29.792389
 O         4.738437        4.722681       18.389465
 H         3.797146        4.921555       18.158897
 H         5.354600        5.242633       17.829559
 O         6.408660       18.190313       23.817268
 H         7.044940       18.909143       24.097260
 H         6.787068       17.463615       24.317184
 O        -5.185589        0.998337       35.950333
 H         5.162297       -1.689929       34.575928
 H        -4.193674        0.963643       35.925514
 O         6.235354       19.712011       40.860245
 H         6.495509       19.309227       40.015793
 H         6.287896       20.649754       40.724289
 O         9.737864       15.323495       11.563446
 H        10.091567       14.549906       12.027534
 H        10.286073       16.094568       11.713860
 O        12.708495       12.481569       21.770546
 H        11.723430       12.659997       21.636658
 H        12.755286       11.624331       22.161217
 O        10.529249       12.644001       38.872894
 H        10.109252       12.379601       38.040497
 H        11.482225       12.423763       38.941048
 O        22.120899        6.467957       32.971825
 H        21.172552        6.403266       33.016380
 H        22.501875        5.994391       33.731567
 O        12.610098        5.010323       34.166626
 H        13.517126        4.769892       34.092285
 H        12.452110        5.354662       35.025681
 O         4.587749       10.523628       25.629478
 H         3.929808       10.028403       25.076813
 H         5.146431       11.035405       25.012749
 O         2.328899       16.857452       31.296066
 H         1.380562       16.940432       31.091217
 H         2.553226       15.912171       31.244125
 O        20.255272       21.767937       28.985176
 H        20.295168       22.733358       28.701714
 H        19.676023       21.357014       28.338264
 O        11.363200        5.485923       29.765915
 H        11.287283        4.858243       30.470879
 H        11.967576        6.171383       30.115746
 O        22.457928       12.337819       27.869194
 H        23.087431       12.529706       27.130951
 H        21.601170       12.065804       27.423409
 O         2.920978       22.045864       22.532349
 H         2.704246       22.718334       23.221596
 H         3.787125       21.633951       22.728355
 O         0.472572        9.215531       28.487572
 H         0.327693       10.138004       28.390938
 H        -0.176791        8.876403       29.177063
 O        12.073971       20.959229       26.046043
 H        11.664511       21.496096       26.777077
 H        11.377092       20.342310       25.764259
 O        16.390490       19.450516       38.617409
 H        15.803612       20.198786       38.832184
 H        16.843969       19.258427       39.450592
 O        20.853952        0.468046       30.498055
 H        21.311003        1.219495       30.856339
 H        21.540312       -0.045231       30.062393
 O         1.231833        2.594411       41.973328
 H         1.729656        1.799445       41.696274
 H         1.327182        3.256970       41.264557
 O         0.095183        9.264428       36.716682
 H         0.749492        9.153096       36.012756
 H        -0.740348        9.289705       36.241753
 O        14.199383       16.651337       35.015678
 H        13.921193       16.029478       35.722511
 H        13.583673       16.433044       34.262428
 O         6.067636       18.129560       20.154770
 H         6.239719       18.258688       21.114326
 H         6.281007       17.228243       19.892502
 O         4.289888        9.348263       35.919487
 H         5.094563        9.745605       36.211617
 H         3.685384        9.501021       36.614601
 O        22.836306       15.132516       45.143692
 H        22.447794       14.239846       45.195435
 H        23.341837       15.076507       44.344482
 O        16.800518       12.595602       34.860367
 H        17.049410       11.755650       34.522339
 H        16.155848       12.912381       34.256447
 O        18.117172       20.569263       34.039169
 H        18.272253       20.622351       33.083290
 H        17.235476       20.266050       34.117889
 O         7.356030       15.958616       39.516953
 H         7.154560       16.314047       40.460709
 H         7.588552       14.997583       39.694923
 O        18.593489        3.473662       40.407272
 H        18.379133        4.346097       40.629593
 H        19.302534        3.195521       41.046906
 O         3.121108        1.538773       34.221558
 H         2.357049        1.623747       34.809731
 H         2.880905        1.913895       33.386810
 O        -1.307652       12.519845       43.562256
 H        -0.364038       12.517722       43.420914
 H        -1.626955       12.771812       42.662201
 O         9.656954        3.685620       18.402336
 H         8.867154        4.153936       18.694313
 H         9.451032        3.501126       17.496719
 O        -0.934818       18.691145       15.201263
 H        -0.049849       18.923548       14.949104
 H        -1.184421       19.498714       15.719551
 O        18.701799        2.395970       26.571022
 H        18.064795        2.183973       27.310738
 H        18.460955        1.868866       25.797127
 O         7.329677       19.028645       30.892700
 H         7.349772       18.278761       31.497498
 H         8.137345       19.551954       31.150192
 O         1.629363        6.038717       36.863815
 H         1.053408        6.704421       36.519272
 H         2.184199        6.547238       37.487701
 O        17.911335        5.425748       21.566154
 H        18.752192        5.115559       21.118736
 H        17.331476        5.725429       20.828400
 O        14.050898       10.500523       33.377686
 H        13.549213       10.772577       32.591675
 H        14.867397       10.161367       32.915604
 O        13.519641       13.601694       31.399178
 H        13.113763       14.171106       30.729836
 H        13.944777       12.854590       30.981789
 O        15.148317       20.791637       23.760460
 H        14.614069       20.615376       22.949875
 H        15.819344       21.417566       23.486252
 O        16.209108        7.855473       15.385201
 H        15.931536        6.913243       15.141159
 H        15.887918        8.372390       14.623451
 O        12.657755        0.764296       41.494812
 H        12.618511        1.334571       40.720779
 H        13.582509        0.533077       41.613205
 O        17.293247       23.501715       34.653343
 H        17.075680       23.357817       33.735947
 H        18.061640       24.064650       34.667976
 O         8.145578       15.701560       18.778900
 H         7.869170       14.841776       19.128235
 H         8.753766       16.093929       19.424011
 O        18.075460       22.234329       40.737656
 H        17.733381       21.966528       39.832397
 H        18.162708       23.205141       40.764725
 O         9.900755        1.294706       33.624138
 H         9.107012        1.025242       34.080711
 H        10.527114        1.601015       34.292213
 O        16.714664        4.818883       47.998917
 H        17.179329        5.679355       47.711121
 H        15.805899        4.877630       47.608261
 O        16.673885        0.363168       16.371307
 H        17.400814        0.973849       16.316391
 H        17.022036       -0.479326       16.025200
 O        19.737865        2.062221       42.616623
 H        20.696177        1.730645       42.453430
 H        19.632853        2.376442       43.531219
 O        15.511808       15.411292       43.414597
 H        15.876701       14.935853       42.646439
 H        15.775211       16.345352       43.452881
 O         1.470197       18.890625       48.157883
 H         2.032274       18.443468       48.803192
 H         1.778363       19.816330       48.018387
 O        19.356380       10.307302       32.812820
 H        19.918585       10.086929       33.586815
 H        19.901196        9.879728       32.089340
 O         3.037635       12.782973       40.046921
 H         2.440473       12.893492       40.759857
 H         2.612733       13.167821       39.274040
 O         5.225337       10.183395       42.149048
 H         4.967379       11.009977       42.602295
 H         4.695065       10.256202       41.317657
 O        18.648815       20.971500       54.836792
 H        19.336769       21.378984       55.419296
 H        18.731180       21.505482       54.023804
 O         8.482512        1.692175       28.580803
 H         8.342677        0.914117       29.210281
 H         7.625586        2.037130       28.564133
 O        13.698988        3.840384       48.081635
 H        13.100463        3.095698       48.115036
 H        13.801575        4.272650       48.936966
 O         6.559133       20.523550       37.685143
 H         5.779043       20.966646       38.069809
 H         6.418945       19.624704       37.430008
 O        -0.380272        4.752780       26.253105
 H         0.549954        4.515351       26.071671
 H        -0.704700        5.058277       25.416832
 O        20.033733        9.778939       38.640869
 H        19.425562        9.563178       37.897400
 H        19.479914       10.292892       39.306137
 O        17.208269        6.210380       38.800468
 H        18.114517        6.483513       39.036804
 H        17.262417        6.220058       37.829567
 O         3.957897        2.403038       27.981361
 H         4.207195        3.100157       28.530045
 H         3.847916        2.819811       27.128784
 O        11.772130       13.143687       19.167831
 H        11.530507       14.078673       19.310997
 H        10.922156       12.720477       18.956490
 O        14.998962       17.002939       39.117500
 H        15.054665       17.933668       38.889687
 H        15.612846       16.605610       38.512825
 O         6.596899       22.816677       23.577133
 H         6.365663       22.218880       22.847252
 H         7.522904       22.620461       23.843361
 O         6.340493       14.053325       31.712387
 H         6.468040       14.380234       30.783653
 H         7.127776       14.280888       32.249168
 O         0.373643        6.357309       42.599121
 H        -0.364824        6.064455       42.097641
 H         0.681412        7.235421       42.334290
 O         9.819283       15.939702       22.054108
 H         9.475626       16.514370       21.345772
 H        10.516074       15.502172       21.547523
 O        17.484348        0.658057       48.655273
 H        18.226728        1.201239       48.410767
 H        17.003674        1.181187       49.271225
 O         0.027943       18.585758       34.577896
 H        -0.565792       17.847431       34.547333
 H        -0.282032       19.269821       33.942383
 O        12.487265       19.750021       29.852463
 H        12.111119       20.621679       30.030022
 H        12.205287       19.509359       28.965759
 O        22.524580       22.661898       53.596069
 H        21.859716       23.009228       53.052063
 H        23.259352       22.583982       53.000595
 O        14.881025       12.112415       26.550346
 H        14.237774       11.636672       25.981644
 H        14.464193       12.718531       27.190941
 O        19.442520        3.423439       48.879120
 H        18.827188        3.972036       48.354446
 H        19.491648        3.858910       49.727646
 O         6.293218        5.087574       20.781693
 H         5.398912        5.124094       20.368576
 H         6.930094        5.190984       20.046432
 O        20.544685       21.272711       24.885216
 H        19.818840       21.482788       25.442757
 H        20.284212       21.466946       23.940933
 O        14.714387        6.787725       27.741486
 H        13.949156        6.838462       27.173256
 H        14.841372        7.736016       28.018723
 O        20.156267       -0.260576       26.705200
 H        20.858778       -0.929984       26.734192
 H        20.687849        0.541452       26.852737
 O         5.444567       21.148840       20.040993
 H         6.301455       21.111460       20.464233
 H         5.478324       20.571711       19.260246
 O         3.312427       20.757505       36.164124
 H         2.367765       20.660446       36.011101
 H         3.496385       20.137600       36.871979
 O        10.322223       11.776278       32.568077
 H        10.222390       12.195349       31.676712
 H         9.793580       12.346148       33.132156
 O        20.109776        3.882453       28.673897
 H        20.611217        3.122327       29.005005
 H        20.022655        3.720524       27.666939
 O        17.687607       10.074384       28.166603
 H        17.718390       10.976124       28.614960
 H        18.336536        9.510357       28.575882
 O        11.245487        8.071135       32.878265
 H        11.828364        8.669374       33.324188
 H        11.658951        7.220510       32.879494
 O         5.512622        8.625540       19.866783
 H         6.336116        9.043317       19.557190
 H         5.285462        8.097470       19.056969
 O         4.433475        9.460706       49.435196
 H         5.291581        9.006409       49.332687
 H         4.577295       10.422798       49.298141
 O         4.943844       11.545879       47.631531
 H         4.548323       12.335523       47.194977
 H         5.850584       11.627636       47.229950
 O         6.202396        8.376462       30.134232
 H         6.935065        9.038693       30.184517
 H         6.019281        7.962019       30.952309
 O        20.292164       11.384807       42.532913
 H        20.929962       11.026730       43.158844
 H        19.954807       12.172736       42.974625
 O         7.821531       10.266612       16.251762
 H         8.653671       10.190440       15.749626
 H         7.879943        9.618603       17.047699
 H         9.159852        9.994534       29.765579
