# Supplementary material for: Multi-proton dynamics near membrane-water interface
Source: Nat Commun. 2025 Apr 6;16:3276. doi: 10.1038/s41467-025-58167-w (PMC11972326; doi:10.1038/s41467-025-58167-w)
Supplement: Supplementary file 3 — Supplementary Dataset 1 [file 41467_2025_58167_MOESM3_ESM.zip › Supplementary Data initial and final configuration for all trajectories/Final_Simulation2a.txt]

3520
 generated by VMD
 C         9.365246        5.860465        1.379158
 H         9.696311        4.766327        1.453957
 H         9.129045        6.165712        2.439034
 H        10.256507        6.508012        1.110649
 C         8.328235        6.233730        0.352341
 H         8.699269        6.064057       -0.624718
 H         7.432793        5.601170        0.331207
 C         7.915465        7.684148        0.420952
 H         8.853206        8.260886        0.383347
 H         7.287616        7.938950       -0.473740
 C         7.145518        8.080198        1.643890
 H         6.049013        7.678374        1.535278
 H         7.607123        7.633683        2.543213
 C         7.137570        9.633570        1.726494
 H         8.216840       10.027711        1.772369
 H         6.785808       10.135519        0.840187
 C         6.511039       10.148762        3.041306
 H         6.938637        9.602889        3.894058
 H         6.814766       11.221387        3.115654
 C         4.960048        9.976944        3.008842
 H         4.677788        9.073929        2.381340
 H         4.543100        9.760251        3.995506
 C         4.211633       11.192065        2.464348
 H         4.882699       11.691091        1.756226
 H         3.335268       10.829937        1.822243
 C         3.828163       12.190320        3.581512
 H         4.445992       12.031355        4.455750
 H         4.190904       13.145145        3.188431
 C         2.310116       12.290582        3.856277
 H         2.118079       13.251602        4.361824
 H         1.716860       12.273041        2.932571
 C         1.848982       11.305337        4.942207
 H         2.003505       10.294105        4.626320
 H         2.501139       11.543609        5.864639
 C         0.430475       11.563453        5.403168
 H         0.395540       12.522631        5.821465
 H        -0.329815       11.410184        4.621513
 C         0.107687       10.538790        6.547264
 H         0.960959       10.558940        7.288452
 H        -0.782902       10.965896        7.102654
 C        -0.268458        9.124387        6.152733
 H        -0.935653        9.117037        5.291618
 H         0.691906        8.584734        5.783585
 C        -0.805878        8.313529        7.384079
 H        -1.481795        8.887091        8.002029
 H        -1.322434        7.340318        7.112389
 C         0.284217        7.824576        8.403145
 O         1.440691        8.150360        8.533966
 O        -0.289770        6.802396        9.180901
 C         0.718661        6.262045       10.185661
 H         1.713763        6.359190        9.713120
 H         0.690197        6.951012       10.983322
 C         0.360813        4.861495       10.585968
 H        -0.771551        4.683131       10.587982
 C         0.768371        4.533967       12.060310
 H         0.134298        3.672599       12.406990
 H         1.829800        4.175440       11.918900
 O         0.628119        5.671897       12.892929
 P         1.233789        5.997220       14.471367
 O        -0.377981        5.334341       15.430176
 C        -1.593601        5.425891       14.721336
 H        -1.827361        6.469406       14.309242
 H        -1.669126        4.741110       13.803543
 C        -2.695553        5.053465       15.733513
 H        -2.412463        5.320271       16.761093
 H        -3.561281        5.643606       15.539940
 N        -3.095320        3.591539       15.677559
 C        -3.717981        3.301463       14.342590
 H        -4.524271        3.933890       14.041031
 H        -2.984997        3.301634       13.518097
 H        -4.137941        2.205802       14.395432
 C        -1.865701        2.676799       15.892845
 H        -1.328303        2.570935       14.948006
 H        -1.171623        3.000068       16.648422
 H        -2.246525        1.632990       16.144440
 C        -3.984874        3.399023       16.818451
 H        -3.586805        3.886881       17.765747
 H        -4.205976        2.356771       17.038857
 H        -4.994995        3.823434       16.478455
 O         2.354186        4.998006       14.761635
 O         1.315082        7.447665       14.703133
 O         1.137849        3.943185        9.796982
 C         0.451002        2.971093        9.094109
 O        -0.639607        2.593495        9.502815
 C         1.221362        2.406372        7.884872
 H         0.681257        1.625949        7.413353
 H         2.122949        1.915904        8.327057
 C         1.541288        3.495635        6.862740
 H         2.235104        3.093783        6.081032
 H         1.990640        4.371904        7.395569
 C         0.267234        3.967311        6.110962
 H        -0.559573        4.190377        6.803085
 H        -0.191165        3.248590        5.450645
 C         0.505978        5.221558        5.338562
 H         0.919950        5.924858        6.088814
 H        -0.512780        5.704498        5.130447
 C         1.141922        5.095033        3.961960
 H         0.456504        4.523057        3.376060
 H         2.113445        4.586204        3.988350
 C         1.414203        6.386003        3.312988
 H         2.530277        6.513824        3.265907
 H         1.024052        7.305028        3.769104
 C         0.974484        6.477016        1.828339
 H        -0.123480        6.359642        1.875587
 H         1.458255        5.659325        1.202614
 C         1.417958        7.796148        1.267593
 H         2.272166        7.864622        0.545990
 C         0.717299        8.907259        1.537285
 H         1.047930        9.927512        1.125343
 C        -0.565874        9.049085        2.384911
 H        -0.199847        9.523155        3.324364
 H        -0.953080        8.077718        2.745483
 C        -1.686093        9.926872        1.762070
 H        -1.913471        9.467875        0.794525
 H        -1.410406       11.029692        1.661057
 C        -2.988359        9.927870        2.579948
 H        -2.684794       10.178306        3.567268
 H        -3.438428        8.959516        2.594475
 C        -4.030941       10.820790        1.884354
 H        -4.288465       10.454104        0.860573
 H        -3.641809       11.857602        1.631447
 C        -5.306304       11.003660        2.683174
 H        -6.077133       11.593741        2.051819
 H        -5.121505       11.653221        3.525414
 C        -5.991354        9.784093        3.179024
 H        -6.913428       10.024566        3.768532
 H        -5.395464        9.278630        3.939842
 C        -6.415845        8.718956        2.147430
 H        -5.481611        8.202826        1.699326
 H        -6.875678        9.294835        1.300018
 C        -7.275859        7.617850        2.716629
 H        -8.177375        7.517003        2.086990
 H        -7.748029        7.658596        3.711990
 H        -6.918326        6.543140        2.716087
 C        12.173251       19.227266        5.900345
 H        12.773080       19.873144        6.544464
 H        12.073620       19.703003        4.891678
 H        12.842065       18.388042        5.774796
 C        10.851296       18.953976        6.487808
 H        10.276672       19.917971        6.570023
 H        10.063478       18.319651        5.876945
 C        10.930944       18.238983        7.871399
 H        11.373576       17.229149        7.747192
 H        11.623217       18.846680        8.513161
 C         9.718787       18.113731        8.768967
 H         9.266215       19.117092        8.987579
 H         8.906841       17.525944        8.240189
 C        10.111974       17.478422       10.157234
 H        10.614366       18.295036       10.775276
 H         9.173896       17.195740       10.699577
 C        10.868770       16.183161       10.137794
 H        11.914435       16.301556        9.758667
 H        11.010364       15.813763       11.243469
 C        10.080484       15.139513        9.356438
 H         9.081288       14.983452        9.798950
 H         9.790499       15.421103        8.295403
 C        10.707664       13.717310        9.168762
 H        10.911648       13.273714       10.190964
 H         9.904335       13.123737        8.699013
 C        11.986094       13.667148        8.373428
 H        11.759427       14.089034        7.369637
 H        12.735949       14.281156        8.960091
 C        12.517051       12.278018        8.058083
 H        12.353567       11.616905        8.953613
 H        11.804650       11.823038        7.310730
 C        13.984948       12.262089        7.668434
 H        14.302924       13.058996        7.035881
 H        14.577334       12.287702        8.582924
 C        14.123349       10.894015        6.959518
 H        13.555778       10.145567        7.490051
 H        13.560345       10.804070        6.029861
 C        15.598578       10.348402        6.679192
 H        15.365920        9.373086        6.145348
 H        16.122801       11.119082        6.017319
 C        16.360706       10.081196        8.008713
 H        16.423574       11.091138        8.575455
 H        15.835008        9.406979        8.653275
 C        17.716768        9.579010        7.641052
 H        17.612299        8.500458        7.461563
 H        18.018778        9.943871        6.637222
 C        18.662689        9.917273        8.714088
 O        18.567036       10.773028        9.572235
 O        19.729630        9.005925        8.768768
 C        20.327349        8.797365       10.114388
 H        21.426996        9.060177       10.036644
 H        19.810652        9.473872       10.802650
 C        19.994713        7.349762       10.465462
 H        18.897259        7.208323       10.485237
 C        20.497654        6.976651       11.864906
 H        21.575590        6.578500       11.688133
 H        20.678804        7.858674       12.549377
 O        19.712959        5.936631       12.518608
 P        18.583424        6.472045       13.783936
 O        17.099768        6.618084       12.984520
 C        16.425159        5.605854       12.122368
 H        17.028875        5.574176       11.152031
 H        16.426867        4.601650       12.642212
 C        15.030904        6.167740       11.838501
 H        15.141774        7.318213       11.947540
 H        14.679272        5.848070       10.908867
 N        13.920673        5.764657       12.829620
 C        13.554213        4.288141       12.728271
 H        13.030524        4.029711       13.703255
 H        12.778587        4.067302       11.961800
 H        14.443393        3.570794       12.493149
 C        14.233679        6.108041       14.280289
 H        13.341878        6.017900       14.905342
 H        15.062335        5.565385       14.712234
 H        14.543936        7.154093       14.174934
 C        12.746644        6.531407       12.378166
 H        12.433412        6.365881       11.346786
 H        12.962421        7.624524       12.567101
 H        11.886680        6.298070       13.008087
 O        18.495905        5.302002       14.710709
 O        18.946770        7.856067       14.212097
 O        20.693010        6.521755        9.436203
 C        20.045195        5.338577        9.122780
 O        19.011629        5.028264        9.704079
 C        20.597042        4.595774        7.955551
 H        21.484663        5.116496        7.678894
 H        19.941607        4.709975        7.133659
 C        20.797789        3.065083        8.295357
 H        19.981764        2.715259        8.891212
 H        21.690239        2.893145        8.917969
 C        20.997446        2.306085        6.974167
 H        21.324589        3.107679        6.240570
 H        20.077356        1.981589        6.415001
 C        22.028671        1.144774        7.060539
 H        23.091290        1.447173        7.359825
 H        22.174370        0.898523        5.958145
 C        21.565619       -0.131355        7.785141
 H        20.485695       -0.295685        7.784264
 H        21.826738        0.020161        8.912682
 C        22.187649       -1.331123        7.197830
 H        22.255184       -2.157249        7.992332
 H        23.259167       -1.046636        7.094536
 C        21.535067       -1.952577        5.896271
 H        20.525522       -1.498732        5.677315
 H        21.330259       -3.039086        5.976768
 C        22.470190       -1.703243        4.776497
 H        23.437717       -2.257642        4.896118
 C        22.246628       -1.007553        3.661995
 H        23.024311       -1.032198        2.957855
 C        21.098116       -0.168728        3.338234
 H        20.359001       -0.221346        4.175980
 H        20.628073       -0.502088        2.425308
 C        21.529528        1.322729        3.179207
 H        22.086405        1.525860        2.240997
 H        22.322025        1.576462        3.973259
 C        20.317776        2.255619        3.185814
 H        19.885574        2.443330        4.202286
 H        19.462749        1.673019        2.778656
 C        20.455278        3.611724        2.536621
 H        19.568668        4.263401        2.641739
 H        20.459705        3.560168        1.466965
 C        21.702023        4.466925        2.954048
 H        22.523865        4.486429        2.264404
 H        22.134268        4.094712        3.867371
 C        21.329590        5.968637        3.268936
 H        20.699409        6.505785        2.577042
 H        22.263115        6.472152        3.305557
 C        20.826735        6.122002        4.795555
 H        21.504469        5.533337        5.513916
 H        19.770309        5.707712        4.877327
 C        20.804455        7.540227        5.318741
 H        19.926733        8.024857        4.975868
 H        21.718075        8.120384        5.045898
 H        20.730293        7.435102        6.439919
 C        13.775099       19.547396        1.447769
 H        12.793068       19.745647        0.982086
 H        13.774526       18.852417        2.357628
 H        14.284429       19.076590        0.631630
 C        14.409900       20.851885        1.880348
 H        14.386729       21.582960        1.097984
 H        13.831690       21.227459        2.806587
 C        15.884725       20.829853        2.392914
 H        16.031900       21.771271        2.951881
 H        16.146172       20.081657        3.229149
 C        16.987829       20.574871        1.387146
 H        16.972002       19.531284        0.988487
 H        17.034395       21.247221        0.510117
 C        18.306765       20.781496        2.119797
 H        18.394108       21.759069        2.496819
 H        18.405134       19.964005        2.814751
 C        19.403393       20.561108        1.040176
 H        19.237503       19.582291        0.648666
 H        19.053236       21.349712        0.288147
 C        20.809795       20.772343        1.582748
 H        21.396698       21.332272        0.924629
 H        20.681349       21.489822        2.434845
 C        21.568510       19.465168        1.968498
 H        21.802626       18.879795        1.031075
 H        22.599133       19.791664        2.318398
 C        20.985365       18.564116        3.033455
 H        20.044498       18.150604        2.602570
 H        21.710032       17.767229        3.100677
 C        20.843687       19.167168        4.398827
 H        21.807665       19.375860        4.784836
 H        20.314644       20.124250        4.395828
 C        19.995556       18.315809        5.319977
 H        18.903358       18.462936        5.156815
 H        20.202646       17.264969        5.117348
 C        20.222509       18.620615        6.784538
 H        21.247561       18.575106        7.003807
 H        19.746113       19.589302        6.993324
 C        19.601458       17.532246        7.712456
 H        18.464588       17.502274        7.578583
 H        20.013288       16.626873        7.227325
 C        19.924471       17.597605        9.185081
 H        19.348534       16.739779        9.734894
 H        20.977879       17.353834        9.407524
 C        19.691174       18.966520        9.821983
 H        20.446207       19.608114        9.391182
 H        18.659382       19.382278        9.588760
 C        19.764143       18.970518       11.310295
 O        20.602343       18.448029       12.011414
 O        18.566872       19.511879       11.866005
 C        18.652987       19.541817       13.336700
 H        17.665205       19.495937       13.801598
 H        19.303614       18.699764       13.682655
 C        19.312344       20.853645       13.722214
 H        20.328663       21.051079       13.241241
 C        19.454092       21.263552       15.214752
 H        20.572977       21.205610       15.511475
 H        19.252213       22.337029       15.449608
 O        18.585386       20.433468       15.913490
 P        17.801640       20.907354       17.429810
 O        16.288715       21.717348       16.857437
 C        16.375658       23.080675       16.291367
 H        16.881865       23.798136       16.968811
 H        16.973858       23.017458       15.285072
 C        14.971448       23.601538       16.025963
 H        14.211447       23.387098       16.833252
 H        15.061538       24.713448       15.861732
 N        14.243427       23.144949       14.783630
 C        13.873192       21.655380       14.952560
 H        13.328837       21.394758       13.989815
 H        14.908437       21.206951       15.010147
 H        13.176845       21.358452       15.764587
 C        12.831873       23.845570       14.540802
 H        12.144247       23.230600       13.797783
 H        12.232984       23.856367       15.516632
 H        12.913971       24.806494       14.090927
 C        15.028600       23.294807       13.523849
 H        15.211711       24.335855       13.318146
 H        14.445829       22.954025       12.631004
 H        15.944703       22.802988       13.507614
 O        17.150801       19.626019       17.938904
 O        18.633923       21.950216       18.171196
 O        18.491074       21.954748       13.169846
 C        19.059740       22.475277       11.988930
 O        20.128410       22.218222       11.548164
 C        18.010553       23.340734       11.328392
 H        17.204039       23.689722       12.057594
 H        17.415974       22.608973       10.707535
 C        18.608263       24.369619       10.423424
 H        19.377895       23.801878        9.787399
 H        19.213501       25.216768       10.903847
 C        17.568094       25.036434        9.485878
 H        16.905458       24.290253        8.965378
 H        18.026955       25.564466        8.604393
 C        16.641003       25.926083       10.406395
 H        17.277174       26.652792       10.901375
 H        16.334164       25.239101       11.198402
 C        15.528468       26.674288        9.666626
 H        14.562907       26.737700       10.179848
 H        15.287154       25.965317        8.844078
 C        15.890876       28.018606        9.151947
 H        16.212088       28.692833        9.969910
 H        14.971765       28.620367        8.892159
 C        16.910034       28.087482        8.003403
 H        16.663124       27.336411        7.212845
 H        17.935595       27.776787        8.374481
 C        16.938463       29.451134        7.435997
 H        16.745728       30.311853        8.156387
 C        17.154570       29.791325        6.157852
 H        17.047338       30.870623        5.885490
 C        17.440624       28.811693        5.074165
 H        17.666367       27.793980        5.509865
 H        18.394068       29.209101        4.576820
 C        16.278135       28.615086        4.102150
 H        15.699922       29.558752        4.269928
 H        15.664340       27.795256        4.598663
 C        16.574677       28.235205        2.659111
 H        16.794838       27.117817        2.560829
 H        17.496986       28.841635        2.405403
 C        15.293134       28.632229        1.819984
 H        15.464662       28.465300        0.728119
 H        15.076877       29.713978        1.781563
 C        13.973766       27.969898        2.344734
 H        13.911471       28.062935        3.465103
 H        13.976002       26.847019        2.217018
 C        12.640727       28.518309        1.797333
 H        12.595107       29.627234        1.777214
 H        11.841630       28.122025        2.427597
 C        12.365007       28.226229        0.307304
 H        12.997916       28.850126       -0.373291
 H        11.298849       28.433931        0.027840
 C        12.516170       26.727276       -0.060928
 H        13.579837       26.578495       -0.359772
 H        11.834178       26.358732       -0.837662
 H        12.445720       26.087042        0.809273
 C        22.216507       14.899911        1.360275
 H        22.523859       15.466937        2.248245
 H        22.936415       15.059386        0.485809
 H        22.400398       13.825142        1.522202
 C        20.843796       15.247849        0.943298
 H        20.687019       16.394445        0.882011
 H        20.604624       14.708914       -0.015694
 C        19.819923       14.801304        1.997475
 H        20.041096       13.699800        2.161537
 H        20.058163       15.349745        2.976715
 C        18.340639       14.942571        1.625107
 H        17.993053       15.741371        0.986565
 H        18.143015       14.011580        1.022499
 C        17.447510       15.010303        2.833092
 H        16.448275       14.522642        2.642479
 H        17.982433       14.337604        3.519516
 C        17.312153       16.417107        3.383545
 H        18.378752       16.846333        3.403488
 H        16.836658       17.107641        2.578133
 C        16.646652       16.327267        4.747269
 H        15.786340       15.559607        4.764740
 H        17.385612       15.922779        5.427269
 C        16.127930       17.582293        5.370476
 H        16.821753       18.420935        5.246895
 H        15.155416       17.921583        4.944153
 C        15.861819       17.394852        6.879303
 H        16.784029       17.378206        7.430145
 H        15.345645       18.319761        7.290527
 C        14.985143       16.162622        7.284111
 H        13.972019       16.300373        6.925194
 H        15.460881       15.277965        6.914619
 C        14.884624       16.210258        8.819077
 H        14.425353       17.176786        9.150803
 H        14.122151       15.393165        9.051079
 C        16.192635       15.851101        9.571770
 H        16.749737       14.973722        9.259033
 H        16.907122       16.713598        9.464890
 C        15.917451       15.783804       11.119598
 H        15.404422       16.672531       11.440300
 H        15.354239       14.913878       11.426529
 C        17.321491       15.754152       11.825531
 H        17.809340       14.880491       11.438019
 H        17.925213       16.696186       11.499527
 C        17.105740       15.752659       13.297859
 H        16.564631       16.735689       13.522530
 H        16.393242       14.924745       13.591515
 C        18.363665       15.699699       14.102821
 O        18.446936       15.797453       15.353798
 O        19.528734       15.740257       13.356552
 C        20.696697       16.136541       14.116066
 H        21.215199       16.839409       13.460342
 H        20.324947       16.663486       15.017296
 C        21.407667       14.883411       14.541512
 H        20.599483       14.041557       14.709290
 C        22.306839       14.956416       15.773254
 H        23.064302       15.851269       15.634453
 H        21.721766       15.105865       16.659767
 O        23.102917       13.747975       15.871895
 P        23.604994       13.039912       17.355690
 O        22.032917       13.069220       18.109909
 C        20.828459       12.338196       17.651230
 H        20.990730       11.860246       16.674759
 H        20.649872       11.567969       18.452194
 C        19.764828       13.321961       17.614616
 H        20.181116       14.089020       18.282890
 H        19.579468       13.797228       16.666695
 N        18.435961       12.932405       18.125168
 C        18.627724       12.374876       19.582130
 H        19.316319       12.982416       20.163086
 H        17.648422       12.388409       20.083374
 H        18.967581       11.353325       19.552994
 C        17.642319       14.219623       18.262573
 H        17.195944       14.528951       17.252335
 H        16.922506       14.009125       19.092194
 H        18.278711       15.066505       18.457748
 C        17.756458       11.869419       17.305710
 H        16.704979       11.754560       17.624802
 H        18.462788       10.998609       17.326904
 H        17.836384       12.271777       16.226509
 O        24.065006       11.600391       17.077347
 O        24.484430       13.994055       18.153572
 O        22.225693       14.328380       13.480560
 C        21.933950       12.970168       13.166924
 O        21.104589       12.274467       13.698082
 C        22.869926       12.622016       12.081207
 H        23.364151       11.753160       12.340485
 H        23.537006       13.427387       11.981834
 C        22.138981       12.326371       10.750572
 H        21.236000       11.648564       10.871048
 H        22.887426       11.877908        9.991623
 C        21.545488       13.723750       10.276482
 H        22.254082       14.422958        9.794823
 H        21.232063       14.212135       11.231522
 C        20.511957       13.459180        9.246971
 H        20.044550       14.475838        8.929817
 H        19.635790       12.995018        9.802979
 C        20.992214       12.625253        8.075851
 H        20.965273       11.549798        8.387833
 H        22.030001       12.800688        7.801704
 C        20.014523       12.734274        6.855446
 H        19.001362       12.403148        7.218536
 H        20.326138       11.800599        6.260597
 C        20.128130       14.033311        6.076332
 H        20.203392       14.816789        6.826393
 H        19.127186       14.112791        5.541550
 C        21.174553       13.849821        5.027924
 H        20.930941       13.206562        4.168381
 C        22.346189       14.493543        5.018707
 H        22.902843       14.076458        4.219902
 C        22.797308       15.652197        5.926338
 H        21.860481       15.998657        6.410126
 H        23.208311       16.424433        5.235222
 C        23.824160       15.241433        6.881470
 H        24.152071       14.189160        6.605179
 H        23.455521       15.114799        7.942406
 C        25.085308       16.220551        6.901566
 H        25.411701       16.473618        7.896660
 H        24.643578       17.045328        6.355827
 C        26.333509       15.788347        6.184464
 H        26.924391       16.715845        5.938805
 H        26.025866       15.371210        5.133659
 C        27.125523       14.762450        6.948364
 H        27.612848       14.142362        6.241615
 H        26.491489       14.057411        7.536072
 C        28.113684       15.467445        7.863007
 H        27.654539       16.306387        8.372894
 H        28.805931       15.993423        7.246620
 C        29.019203       14.505139        8.680046
 H        29.648689       13.871534        7.958786
 H        28.372974       13.816783        9.135727
 C        29.929731       15.208549        9.706100
 H        30.821110       15.556707        9.201576
 H        30.287809       14.478532       10.413025
 H        29.379587       16.062981       10.240868
 C        -1.778532       -0.665287       -0.278625
 H        -2.160434       -1.683354       -0.029610
 H        -2.186661       -0.371164       -1.268471
 H        -2.044110        0.149260        0.376709
 C        -0.314091       -0.722308       -0.427589
 H        -0.139116       -1.513907       -1.148514
 H         0.097228        0.205828       -0.939575
 C         0.461067       -0.925716        0.844093
 H         0.423558       -0.031818        1.446487
 H        -0.082445       -1.681834        1.454918
 C         1.892060       -1.425552        0.759689
 H         2.340496       -1.536190        1.750809
 H         1.814645       -2.475501        0.323196
 C         2.955880       -0.662335       -0.037422
 H         3.937581       -1.081819        0.160416
 H         2.800083       -0.709018       -1.136971
 C         3.055861        0.873025        0.236336
 H         3.749326        1.237257       -0.519310
 H         2.094682        1.313190        0.005501
 C         3.466799        1.342632        1.687981
 H         2.659936        1.230696        2.482124
 H         4.314858        0.720213        2.138657
 C         3.813825        2.824171        1.628098
 H         4.428406        3.007592        0.726112
 H         2.909606        3.429828        1.406868
 C         4.565311        3.373978        2.833954
 H         3.974622        3.268336        3.755119
 H         5.530130        2.903299        3.046822
 C         4.931437        4.860741        2.802078
 H         5.711808        5.052464        1.916603
 H         4.073887        5.469332        2.548668
 C         5.573674        5.316040        4.069244
 H         6.642240        5.100337        4.080399
 H         5.588902        6.432014        4.060959
 C         4.989281        4.961830        5.377876
 H         3.918020        5.310016        5.409096
 H         4.842823        3.845802        5.459732
 C         5.794671        5.523556        6.572319
 H         6.861198        5.272396        6.438469
 H         5.581878        6.572305        6.360100
 C         5.342412        5.249153        7.992416
 H         6.117539        5.631801        8.656837
 H         4.461715        5.812967        8.253876
 C         5.300224        3.742331        8.313423
 H         4.462379        3.220816        7.779305
 H         6.306211        3.296689        8.070259
 C         5.038367        3.701496        9.783577
 O         4.148590        4.292649       10.381973
 O         6.057914        2.901828       10.391113
 C         5.955461        2.964123       11.880890
 H         6.446303        3.871784       12.337105
 H         4.901146        2.937702       12.247238
 C         6.555002        1.747583       12.399780
 H         6.099011        1.546178       13.381851
 C         8.044700        1.742621       12.545891
 H         8.600410        1.782125       11.574890
 H         8.361027        2.589569       13.182579
 O         8.409158        0.545593       13.253151
 P         9.479201        0.738091       14.632149
 O         8.357046        1.591025       15.770882
 C         7.923618        2.975686       15.722473
 H         8.685795        3.562387       15.221367
 H         7.049647        3.075670       15.044273
 C         7.539062        3.448043       17.120743
 H         8.442348        3.290456       17.762970
 H         7.258512        4.547339       16.941696
 N         6.416281        2.635296       17.806770
 C         5.363948        2.196811       16.762161
 H         4.503705        1.664281       17.275314
 H         4.990398        3.125556       16.307861
 H         5.841427        1.483796       16.069916
 C         7.139162        1.431933       18.450432
 H         7.745603        1.768263       19.331718
 H         6.369988        0.828797       18.957779
 H         7.787173        0.881240       17.781319
 C         5.667744        3.396474       18.981743
 H         4.849153        2.773084       19.402504
 H         5.265308        4.360723       18.527039
 H         6.482499        3.599062       19.699036
 O         9.553013       -0.595475       15.222252
 O        10.615354        1.664100       14.262238
 O         6.218556        0.632063       11.449623
 C         5.042490       -0.081710       11.727699
 O         4.360897        0.243917       12.682899
 C         4.637157       -1.048883       10.574379
 H         3.904596       -1.721020       11.086891
 H         5.570499       -1.480232       10.183723
 C         3.985433       -0.319311        9.428551
 H         4.765459        0.315251        8.934082
 H         3.126044        0.187386        9.780914
 C         3.513994       -1.360221        8.399483
 H         2.684785       -1.897359        8.713028
 H         4.358056       -2.033893        8.351189
 C         3.170776       -0.929968        6.892448
 H         2.230087       -0.373246        6.941635
 H         2.904611       -1.772829        6.327362
 C         4.186625       -0.049329        6.149551
 H         4.443174        0.845750        6.751610
 H         3.648387        0.386212        5.212425
 C         5.366803       -0.861472        5.802322
 H         5.906170       -1.311141        6.560646
 H         6.199383       -0.206068        5.413734
 C         5.200555       -1.889106        4.680786
 H         4.113380       -1.956319        4.395782
 H         5.593770       -2.896102        4.821434
 C         5.827629       -1.316368        3.379608
 H         6.414400       -0.394421        3.352798
 C         5.992442       -1.966099        2.227684
 H         6.546655       -1.356181        1.443146
 C         5.341479       -3.298294        1.711044
 H         4.643298       -3.104533        0.894722
 H         4.748234       -3.728266        2.520798
 C         6.380654       -4.351544        1.370178
 H         6.800709       -4.679130        2.343285
 H         7.165658       -3.887844        0.786819
 C         5.926538       -5.521365        0.507462
 H         4.926887       -5.869075        0.862206
 H         6.617082       -6.414204        0.670509
 C         5.892916       -5.412816       -0.990013
 H         6.923122       -5.376710       -1.394363
 H         5.514266       -4.424744       -1.305885
 C         5.085554       -6.623124       -1.525162
 H         4.138986       -6.755712       -1.008415
 H         5.759599       -7.461829       -1.297066
 C         4.907320       -6.600262       -3.056358
 H         4.219611       -5.798949       -3.344765
 H         4.352948       -7.516427       -3.207756
 C         6.099260       -6.552133       -3.975464
 H         6.526990       -5.506615       -3.984024
 H         5.725353       -6.672903       -5.040581
 C         7.160051       -7.628438       -3.617470
 H         6.692661       -8.658641       -3.690895
 H         7.708819       -7.609517       -2.654610
 H         7.922202       -7.706776       -4.417183
 C         8.550399       13.819024       -1.595879
 H         9.322179       13.247913       -1.098289
 H         8.975215       14.711518       -2.052773
 H         8.153678       13.170072       -2.430122
 C         7.344594       14.088057       -0.607452
 H         6.565574       14.664445       -1.077782
 H         6.946682       13.079221       -0.232910
 C         7.769195       14.928872        0.656830
 H         8.520909       14.339463        1.197334
 H         8.236362       15.882986        0.387863
 C         6.579363       15.152477        1.588554
 H         5.869903       15.798738        1.088867
 H         6.140587       14.185405        1.792343
 C         6.872827       15.863682        2.891586
 H         7.688614       15.268578        3.398186
 H         7.247934       16.899147        2.621925
 C         5.628378       15.966925        3.817314
 H         4.776495       15.363285        3.418571
 H         5.930802       15.545010        4.823448
 C         5.165863       17.448067        3.885971
 H         5.007139       17.791748        2.862091
 H         4.170652       17.451063        4.319962
 C         5.987055       18.494627        4.603683
 H         6.955217       18.527750        4.175163
 H         5.453599       19.436481        4.203094
 C         6.023807       18.377909        6.134460
 H         5.020240       18.445707        6.523087
 H         6.369732       17.333332        6.354683
 C         6.803523       19.460464        6.868706
 H         7.780486       19.026787        7.114922
 H         6.966994       20.378805        6.142609
 C         6.017816       19.943117        8.067192
 H         6.694515       20.576588        8.548958
 H         5.132550       20.485477        7.732834
 C         5.784465       18.855391        9.053627
 H         4.911917       18.261061        8.823532
 H         6.590422       18.178167        9.052803
 C         5.603556       19.394678       10.496666
 H         6.572343       19.819361       10.914101
 H         4.959876       20.251238       10.435127
 C         5.199334       18.430000       11.578300
 H         4.473761       18.983103       12.211731
 H         4.723871       17.544291       11.097450
 C         6.308281       17.834982       12.526802
 H         7.091218       17.483706       11.840096
 H         6.713371       18.652426       13.191048
 C         6.082879       16.603888       13.329063
 O         6.763101       16.267483       14.262810
 O         5.074174       15.789083       12.869034
 C         4.803371       14.501615       13.517006
 H         4.448551       13.804973       12.745178
 H         5.736964       14.158143       13.976013
 C         3.716282       14.739988       14.555428
 H         4.103133       15.505260       15.353622
 C         3.305147       13.520742       15.373802
 H         2.439409       13.579447       16.038177
 H         3.058869       12.639782       14.773849
 O         4.414082       13.221753       16.223297
 P         4.682887       11.777141       17.041016
 O         3.449002       11.681390       18.172066
 C         3.213114       12.742497       19.118523
 H         3.981452       13.540669       19.074654
 H         2.235312       13.242856       18.908737
 C         3.020148       12.109136       20.494995
 H         3.772403       11.253268       20.499268
 H         3.391248       12.767248       21.319077
 N         1.672493       11.402467       20.796005
 C         0.606446       12.436325       20.984665
 H         0.747330       12.820476       22.026611
 H         0.682849       13.223882       20.212051
 H        -0.415070       12.025103       20.817696
 C         1.224547       10.344711       19.763779
 H         2.076660        9.632809       19.529037
 H         0.332494        9.814593       20.017273
 H         1.060299       10.883817       18.794136
 C         1.904709       10.680023       22.103783
 H         0.998263       10.101105       22.211594
 H         2.042839       11.428751       22.932976
 H         2.876474       10.086426       21.980843
 O         4.325789       10.588889       16.034569
 O         6.065493       11.640951       17.565147
 O         2.451942       15.204740       14.029770
 C         2.177443       16.547874       14.110115
 O         2.861151       17.266016       14.782684
 C         0.910721       16.949133       13.358582
 H         0.127321       17.418959       13.983711
 H         0.434247       15.948435       13.083542
 C         1.139133       17.789265       12.107788
 H         1.945033       17.369553       11.416779
 H         1.635292       18.796951       12.441490
 C        -0.114871       18.025148       11.296135
 H        -1.081676       17.823530       11.854401
 H        -0.188013       17.269781       10.483772
 C        -0.282406       19.503527       10.855507
 H         0.598750       20.100830       11.098244
 H        -1.077315       19.946087       11.456551
 C        -0.651527       19.789993        9.353691
 H        -0.959220       20.802578        9.155190
 H        -1.572437       19.056072        8.995865
 C         0.536356       19.422977        8.496284
 H         0.639998       18.345530        8.411690
 H         1.529047       19.763304        8.966454
 C         0.603029       19.972504        7.072701
 H         0.059051       20.966158        6.959908
 H         0.054712       19.461884        6.298965
 C         1.996056       20.015158        6.580032
 H         2.888561       19.891769        7.241028
 C         2.240162       20.094944        5.287773
 H         3.321214       20.018263        5.136978
 C         1.392147       20.628576        4.099724
 H         1.756101       21.686659        3.978737
 H         0.283916       20.634233        4.392128
 C         1.625765       19.959263        2.721977
 H         2.736068       19.914253        2.612579
 H         1.247886       20.598303        1.923401
 C         1.122687       18.557840        2.555573
 H         0.056689       18.560444        2.758324
 H         1.496881       17.956656        3.470169
 C         1.599768       17.903290        1.280663
 H         2.736107       17.891087        1.227158
 H         1.207948       18.368956        0.289284
 C         0.974538       16.530870        1.241745
 H        -0.113489       16.582602        1.193886
 H         1.231693       15.986423        2.172882
 C         1.577600       15.625154        0.110748
 H         2.086699       16.307119       -0.714485
 H         0.696928       15.090543       -0.330704
 C         2.609411       14.521304        0.677605
 H         1.963344       13.847310        1.332016
 H         3.397194       14.939229        1.346275
 C         3.281340       13.674643       -0.369209
 H         2.607660       13.069585       -0.935936
 H         3.961621       12.972406        0.129631
 H         3.909764       14.239027       -1.142097
 C        12.846660       16.296610       -2.016899
 H        13.520895       17.024555       -1.456306
 H        12.007762       16.013237       -1.299599
 H        12.382880       16.836885       -2.904747
 C        13.731403       15.163604       -2.548027
 H        13.172353       14.777880       -3.476089
 H        14.717864       15.598890       -3.015785
 C        14.116302       14.104118       -1.526428
 H        14.773777       14.616131       -0.803596
 H        13.278706       13.849672       -0.863686
 C        14.824173       12.901816       -2.105896
 H        14.107902       12.299249       -2.661011
 H        15.571616       13.219890       -2.824188
 C        15.421485       11.871541       -1.000755
 H        16.314314       11.433082       -1.466354
 H        15.869311       12.418932       -0.139961
 C        14.333432       10.799701       -0.680695
 H        13.368231       11.263938       -0.246826
 H        13.945515       10.433894       -1.673843
 C        14.831611        9.688405        0.199860
 H        15.304999        8.936307       -0.428009
 H        15.579833       10.053614        0.948677
 C        13.692469        9.016375        0.988251
 H        12.774416        8.929058        0.259789
 H        13.937246        7.929818        1.176750
 C        13.198950        9.595110        2.337997
 H        13.627867       10.541985        2.444794
 H        12.163435        9.746357        2.478302
 C        13.803201        8.968539        3.523697
 H        14.843370        8.578484        3.264778
 H        14.150230        9.690078        4.316681
 C        12.901772        8.004164        4.247749
 H        11.961352        8.543696        4.549347
 H        12.634903        7.292995        3.516411
 C        13.623733        7.313340        5.430176
 H        14.423116        6.640049        4.987595
 H        13.910575        8.104437        6.225922
 C        12.637833        6.336118        6.108528
 H        12.041804        6.834723        6.859200
 H        11.940104        5.968872        5.325844
 C        13.377954        5.260305        6.811455
 H        14.251966        4.930532        6.213387
 H        13.858873        5.579020        7.804451
 C        12.521629        3.994208        7.154366
 H        12.111773        3.675467        6.206497
 H        13.283831        3.270114        7.444351
 C        11.720010        4.269563        8.362595
 O        12.187951        4.606623        9.471001
 O        10.364359        4.516760        8.166893
 C         9.601182        4.823287        9.397659
 H         8.502226        4.638670        9.204338
 H        10.039056        4.191777       10.189072
 C         9.591750        6.331659        9.797318
 H        10.569778        6.798579        9.486244
 C         9.136412        6.435562       11.283592
 H         8.015792        6.202924       11.451889
 H         9.807593        5.634443       11.760193
 O         9.490333        7.719138       11.766953
 P         9.256083        7.932177       13.574654
 O         7.887636        9.032413       13.329018
 C         6.519480        8.553652       13.148956
 H         6.384681        7.640922       13.807281
 H         5.946171        9.414132       13.662544
 C         6.034141        8.495917       11.692749
 H         6.241571        9.480484       11.189224
 H         6.760026        7.681902       11.230789
 N         4.584518        8.123377       11.441551
 C         3.726661        9.245415       11.918976
 H         2.736984        9.153603       11.500092
 H         3.615852        9.175677       13.000404
 H         4.125124       10.210070       11.647705
 C         4.425941        7.956564        9.963203
 H         3.762897        7.103188        9.733398
 H         4.079727        8.831737        9.419571
 H         5.390987        7.760870        9.431793
 C         4.158234        6.878505       12.128967
 H         4.569745        5.963300       11.571800
 H         3.087154        6.813528       12.037987
 H         4.426839        6.833068       13.185783
 O         8.733442        6.640077       14.224533
 O        10.355382        8.768353       14.185143
 O         8.493507        7.002174        9.066032
 C         9.067386        7.778278        8.033371
 O        10.176086        7.640010        7.587639
 C         8.018338        8.792913        7.628777
 H         7.338121        9.040631        8.491310
 H         7.482569        8.225463        6.853088
 C         8.612444       10.170751        7.197762
 H         9.487441        9.999079        6.531258
 H         9.060550       10.750809        8.100853
 C         7.520610       11.082128        6.656044
 H         6.724636       11.016670        7.399117
 H         7.050798       10.655001        5.690170
 C         7.948415       12.563506        6.434967
 H         7.915356       13.091690        7.405121
 H         7.177925       13.095586        5.851120
 C         9.320056       12.805726        5.854149
 H        10.129910       12.353580        6.458046
 H         9.537279       13.913789        5.984222
 C         9.557508       12.535097        4.414352
 H         9.144567       13.337947        3.758324
 H         9.033513       11.576429        4.166855
 C        11.062194       12.332409        4.106743
 H        11.414480       11.264200        4.215828
 H        11.767208       12.938851        4.749695
 C        11.297170       12.594102        2.628883
 H        10.596495       12.010367        2.014275
 C        12.321360       13.247437        2.056282
 H        12.407683       13.213509        0.964798
 C        13.430243       13.981001        2.743027
 H        14.321371       13.455125        2.406113
 H        13.439753       13.773319        3.843300
 C        13.526002       15.501458        2.474182
 H        13.234474       15.565765        1.379890
 H        14.620600       15.897629        2.534683
 C        12.789362       16.327728        3.471046
 H        13.058917       17.413725        3.416725
 H        13.360564       16.125620        4.396355
 C        11.255537       16.305191        3.726242
 H        11.016428       16.424126        4.822411
 H        10.816572       15.298525        3.657814
 C        10.426997       17.407246        3.019302
 H        10.675424       18.402758        3.317223
 H         9.275617       17.368286        3.324486
 C        10.510960       17.332844        1.507988
 H        10.290242       16.322395        1.175179
 H        11.604527       17.457823        1.223396
 C         9.609962       18.289295        0.759926
 H         9.619769       19.333448        1.303406
 H         8.540488       17.923683        0.811203
 C         9.963441       18.390764       -0.690231
 H        10.888071       18.801325       -0.971382
 H         9.236994       19.071514       -1.220451
 H         9.883492       17.487568       -1.252411
 C         9.179561       23.513111       -0.927078
 H         9.182923       22.824404       -1.779236
 H         8.961527       22.799768       -0.043251
 H        10.245715       23.742613       -0.700722
 C         8.219430       24.696407       -0.983429
 H         8.384405       25.169193       -1.946938
 H         7.111837       24.388243       -0.980278
 C         8.489402       25.835329        0.066597
 H         9.606444       26.050133       -0.093414
 H         8.105323       26.708698       -0.424713
 C         8.051404       25.614376        1.517487
 H         6.995376       25.516794        1.541100
 H         8.394515       24.557764        1.805420
 C         8.417469       26.766264        2.450577
 H         9.485858       27.139071        2.191750
 H         7.679905       27.526632        2.167343
 C         8.179769       26.429050        3.923141
 H         7.112757       26.267641        4.084892
 H         8.605222       25.423738        4.113014
 C         8.642844       27.448505        5.057091
 H         9.760290       27.577335        5.096344
 H         8.273329       28.425716        5.031837
 C         8.218807       26.869303        6.413643
 H         8.126950       27.814213        7.048042
 H         7.204858       26.510759        6.226082
 C         9.160398       25.901894        7.082787
 H         9.229320       24.945337        6.494522
 H        10.201483       26.236105        6.935402
 C         8.799626       25.628353        8.498077
 H         9.661640       25.613173        9.262009
 H         8.090733       26.366671        8.992363
 C         7.933483       24.326927        8.625626
 H         7.446064       24.370029        9.580414
 H         7.012430       24.466711        7.927338
 C         8.557801       23.003046        8.083527
 H         7.945992       22.141483        8.543968
 H         8.491967       22.953556        7.021011
 C        10.051091       22.791485        8.474556
 H        10.254972       21.852926        8.036659
 H        10.725030       23.571384        8.085175
 C        10.277595       22.789295       10.004066
 H        11.367763       22.584721       10.175117
 H         9.859524       23.661873       10.566315
 C         9.633028       21.544056       10.759613
 H         8.537258       21.728085       10.938072
 H         9.788921       20.526011       10.236671
 C        10.144194       21.541002       12.151329
 O        11.197457       22.068710       12.468910
 O         9.336758       20.896860       13.080994
 C         9.820711       20.848457       14.419304
 H        10.445333       21.699230       14.577881
 H         8.906481       20.823294       15.048622
 C        10.596561       19.621984       14.753334
 H        10.063447       18.693367       14.536674
 C        11.082002       19.618595       16.242134
 H        10.160758       19.289148       16.826401
 H        11.773490       18.794367       16.312851
 O        11.723047       20.819353       16.721512
 P        11.611891       21.543423       18.279488
 O        12.762729       20.757149       19.404694
 C        14.160539       21.188784       19.467438
 H        14.758093       20.352003       19.844383
 H        14.615960       21.392700       18.417984
 C        14.449727       22.437107       20.274010
 H        15.389314       23.000603       19.957451
 H        13.649283       23.131124       20.164253
 N        14.695233       22.295923       21.795242
 C        15.990170       21.611969       21.940193
 H        16.326138       21.735163       22.966316
 H        15.917848       20.522106       21.657028
 H        16.728168       22.182304       21.284599
 C        14.748859       23.656399       22.386177
 H        15.062102       23.671762       23.441895
 H        15.399194       24.404085       21.937981
 H        13.750060       24.104986       22.452873
 C        13.489996       21.638105       22.378128
 H        12.664315       22.328669       22.135048
 H        13.628388       21.504400       23.457573
 H        13.204157       20.628933       21.976814
 O        12.135528       22.927967       17.985611
 O        10.279446       21.296686       18.947235
 O        11.812626       19.686901       13.895813
 C        12.340454       18.490498       13.401093
 O        11.967037       17.407364       13.898972
 C        13.368299       18.627535       12.279541
 H        13.144185       17.778482       11.466156
 H        14.381480       18.388670       12.744377
 C        13.452977       19.934660       11.500298
 H        13.695765       20.786886       12.180908
 H        12.467131       20.108299       11.101776
 C        14.431033       19.978611       10.290283
 H        14.234296       19.198711        9.511902
 H        15.413690       19.719280       10.739227
 C        14.531491       21.405497        9.727554
 H        14.540167       22.108387       10.571342
 H        13.546626       21.590242        9.116585
 C        15.743424       21.690733        8.855225
 H        16.612856       20.954552        9.203247
 H        16.146778       22.666546        9.126678
 C        15.480235       21.501951        7.381371
 H        14.778398       22.228386        7.049171
 H        14.945905       20.573822        7.079086
 C        16.752195       21.557037        6.455429
 H        16.481510       21.447519        5.413940
 H        17.447554       20.665731        6.609596
 C        17.628834       22.836920        6.539276
 H        18.638384       22.677647        7.047806
 C        17.566870       23.918419        5.709564
 H        18.437805       24.670206        5.802681
 C        16.241100       24.259327        5.019791
 H        15.839721       23.233213        4.852905
 H        16.480795       24.658154        3.980141
 C        15.216355       25.165516        5.777069
 H        15.765920       26.140211        6.003990
 H        14.987378       24.749739        6.800133
 C        13.929062       25.297964        4.948990
 H        14.245602       25.327801        3.869179
 H        13.458847       26.263182        5.212105
 C        12.983774       24.104277        5.126343
 H        12.370005       24.139296        6.033844
 H        13.770682       23.292061        5.206215
 C        12.040576       23.840248        3.909348
 H        12.557216       23.142532        3.195641
 H        11.851987       24.809498        3.386978
 C        10.715602       23.112356        4.292213
 H         9.976528       23.963215        4.387672
 H        10.768703       22.658255        5.320847
 C        10.242835       22.000731        3.342583
 H        11.011823       21.194841        3.339241
 H         9.996998       22.398361        2.333351
 C         8.955372       21.285152        3.816223
 H         8.579291       20.650848        2.991058
 H         8.139927       22.000668        4.046631
 H         9.042708       20.596777        4.740395
 C         5.791281       15.308792       63.264969
 H         6.832110       15.071418       63.024292
 H         5.356172       14.290561       63.325790
 H         5.677387       15.814974       64.209793
 C         5.176147       16.158560       62.086899
 H         5.135537       15.408375       61.309509
 H         4.067240       16.468689       62.215897
 C         6.064650       17.308779       61.829697
 H         6.285962       17.820324       62.796051
 H         7.047453       16.949896       61.406326
 C         5.488513       18.393095       60.951172
 H         4.995880       17.889870       60.063705
 H         4.605387       19.033815       61.396545
 C         6.598786       19.359400       60.616531
 H         6.831080       19.958580       61.548157
 H         7.500506       18.824627       60.329361
 C         6.359051       20.311472       59.436737
 H         7.271778       20.899761       59.167923
 H         6.197562       19.809248       58.450043
 C         5.191671       21.287960       59.606064
 H         4.950589       21.720928       58.630432
 H         4.362129       20.627075       59.815033
 C         5.234789       22.401775       60.717850
 H         4.220450       22.810560       60.642075
 H         5.383056       21.858240       61.710022
 C         6.364810       23.440151       60.746811
 H         6.229913       24.012779       61.712555
 H         7.322595       22.883255       60.806320
 C         6.299829       24.459703       59.609863
 H         5.596409       24.268869       58.814392
 H         5.819949       25.362810       60.002716
 C         7.737044       24.805176       59.002594
 H         7.514804       25.780397       58.382858
 H         8.505328       24.939854       59.804611
 C         8.223813       23.755163       58.036880
 H         9.170101       24.077459       57.586517
 H         8.535437       22.817560       58.538376
 C         7.317191       23.515520       56.849258
 H         7.441734       22.539274       56.397964
 H         6.181147       23.440611       57.077789
 C         7.528965       24.523872       55.633499
 H         7.107393       25.520966       55.817490
 H         8.639062       24.664993       55.458160
 C         6.902688       24.138878       54.292542
 H         5.871869       23.905996       54.484634
 H         6.839220       25.052826       53.622284
 C         7.521737       22.942629       53.615570
 O         8.460485       22.979012       52.883118
 O         6.790949       21.804474       53.841354
 C         7.129095       20.701143       52.952682
 H         7.800090       21.021152       52.113037
 H         7.714210       19.853596       53.496567
 C         5.866319       20.076452       52.430603
 H         5.943687       19.175350       51.810776
 C         5.226134       21.182125       51.518478
 H         5.189078       22.211058       51.986069
 H         5.842850       21.364956       50.549057
 O         3.952514       20.763805       51.035751
 P         2.872455       21.622055       49.972702
 O         2.136177       22.760695       51.095352
 C         1.368095       22.321392       52.261215
 H         0.570111       21.626625       51.834869
 H         2.004222       21.833441       53.023682
 C         0.729164       23.581104       52.796982
 H         0.057614       24.082535       52.066086
 H         0.102433       23.331102       53.663879
 N         1.757959       24.849661       53.309952
 C         0.868667       25.818750       54.072525
 H        -0.048517       25.981262       53.480316
 H         0.535232       25.326303       55.010223
 H         1.454570       26.699221       54.382721
 C         2.768060       24.110823       54.226685
 H         2.212498       23.877867       55.188461
 H         3.162676       23.214449       53.818665
 H         3.509014       24.874912       54.607712
 C         2.470012       25.463079       52.154648
 H         3.328394       24.849979       51.829041
 H         2.874892       26.486025       52.280640
 H         1.797561       25.561216       51.306656
 O         3.651630       22.511856       49.008606
 O         1.777363       20.677601       49.507065
 O         4.858471       19.856598       53.478928
 C         5.074165       18.618641       54.170547
 O         5.797286       17.798491       53.664581
 C         4.381178       18.536720       55.512787
 H         4.917453       17.734465       56.081451
 H         3.342422       18.189898       55.434265
 C         4.394114       19.897520       56.233017
 H         5.187055       20.565800       55.791809
 H         4.669051       19.681032       57.270981
 C         3.082764       20.660835       56.362488
 H         2.679922       20.812901       55.367920
 H         3.314440       21.631208       56.773102
 C         2.032607       19.909626       57.209244
 H         2.463096       19.714296       58.309814
 H         1.935097       18.960157       56.720139
 C         0.645930       20.645340       57.312210
 H         0.389452       20.973972       56.299057
 H         0.710288       21.579247       57.911453
 C        -0.339042       19.667509       57.894302
 H         0.100244       19.276451       58.887711
 H        -0.474508       18.809277       57.214020
 C        -1.757852       20.278765       58.169250
 H        -2.243603       20.337816       57.223267
 H        -1.728075       21.273283       58.728088
 C        -2.427088       19.372648       59.136841
 H        -2.222558       19.571571       60.213455
 C        -3.262123       18.388910       58.793762
 H        -3.772735       17.801331       59.576309
 C        -3.587227       18.006617       57.398575
 H        -2.627994       18.075150       56.903046
 H        -4.250505       18.804512       57.070328
 C        -4.303234       16.696514       57.281281
 H        -4.577398       16.498007       56.221466
 H        -5.238393       16.731239       57.878342
 C        -3.440044       15.418922       57.724945
 H        -2.658809       15.679970       58.523163
 H        -2.833523       15.052094       56.851349
 C        -4.362562       14.287265       58.167618
 H        -5.156937       14.114652       57.403473
 H        -4.910991       14.714238       58.990234
 C        -3.725365       12.891128       58.588089
 H        -4.487495       12.172345       58.218292
 H        -3.664148       12.812658       59.700195
 C        -2.382957       12.456574       57.977997
 H        -1.616556       13.251691       57.796829
 H        -2.498959       12.075480       56.963013
 C        -1.591176       11.362197       58.777740
 H        -1.250477       10.697359       58.005692
 H        -2.326529       10.711181       59.386047
 C        -0.384636       11.646845       59.709564
 H        -0.620700       12.113037       60.678238
 H         0.308911       12.331171       59.161713
 H         0.187684       10.672942       59.842041
 C        12.982714       17.980240       58.199005
 H        13.864316       17.319363       58.334595
 H        13.243404       18.562426       57.252777
 H        12.113182       17.356440       58.134628
 C        12.909358       18.924677       59.373337
 H        12.625694       18.289139       60.225296
 H        13.888492       19.399775       59.483185
 C        11.878882       20.011862       59.183624
 H        12.098924       20.599600       58.267593
 H        10.902246       19.452391       59.012344
 C        11.899110       21.001629       60.365540
 H        12.038877       20.518993       61.334457
 H        12.877476       21.486609       60.208023
 C        10.751056       21.930643       60.310257
 H        10.441616       22.031151       59.214996
 H         9.951523       21.468529       60.808823
 C        11.072951       23.327854       60.968826
 H        10.001836       23.873537       61.026505
 H        11.253290       23.285500       62.126755
 C        12.241755       24.111418       60.273987
 H        12.599232       25.004568       60.896271
 H        13.128262       23.414001       60.344238
 C        11.935760       24.540022       58.857101
 H        11.566681       23.635403       58.306396
 H        11.031046       25.259281       58.906052
 C        12.989628       25.304401       58.104935
 H        12.534436       25.680923       57.179871
 H        13.300603       26.253254       58.581116
 C        14.304847       24.493006       57.882324
 H        14.963105       25.257074       57.364105
 H        14.760148       24.259718       58.887497
 C        14.074796       23.238014       57.131668
 H        13.397412       22.553532       57.639633
 H        13.643166       23.357025       56.128860
 C        15.403152       22.396948       56.964417
 H        16.181952       23.000797       56.412521
 H        15.880260       22.136627       57.950363
 C        15.036305       21.103912       56.221161
 H        14.052454       20.770178       56.514481
 H        14.916200       21.367136       55.145996
 C        15.978126       19.928869       56.495438
 H        15.896626       19.624657       57.580231
 H        15.553638       19.069595       55.890045
 C        17.425741       20.108679       56.032990
 H        18.008924       20.749811       56.695358
 H        18.005728       19.132813       56.136871
 C        17.631355       20.480408       54.582016
 O        18.360214       21.345911       54.102798
 O        16.873819       19.640572       53.778549
 C        16.953968       19.806751       52.266708
 H        15.893544       19.609640       52.002365
 H        17.381716       20.719971       51.955444
 C        17.778128       18.703259       51.599747
 H        18.299189       19.219662       50.673309
 C        16.977243       17.516069       51.081619
 H        17.653173       16.673285       50.770218
 H        16.343105       17.077202       51.871368
 O        16.098097       17.891027       49.992828
 P        16.346676       17.340036       48.293610
 O        18.071180       17.704971       48.015137
 C        18.650843       19.072058       47.911713
 H        17.774260       19.741631       47.628082
 H        19.079784       19.325211       48.919144
 C        19.599407       19.003170       46.744156
 H        19.085093       18.566282       45.868805
 H        19.871872       20.023321       46.419388
 N        20.877615       18.199194       46.891418
 C        21.716461       18.791725       47.998352
 H        21.840231       19.887409       47.876190
 H        21.146482       18.620888       48.923462
 H        22.697205       18.332190       48.019821
 C        20.711088       16.724314       47.049072
 H        20.182959       16.312296       46.190018
 H        21.718191       16.277584       47.129791
 H        20.126528       16.584673       47.917725
 C        21.683664       18.500000       45.618866
 H        21.853554       19.596394       45.633224
 H        21.077261       18.170301       44.830933
 H        22.693542       18.088564       45.695465
 O        16.375608       15.862453       48.097916
 O        15.428712       18.272013       47.484131
 O        18.763121       18.219299       52.539612
 C        20.114164       18.556549       52.139053
 O        20.358870       18.967697       51.004166
 C        21.115551       18.367422       53.242126
 H        20.603025       18.155748       54.200867
 H        21.680914       19.302294       53.407028
 C        22.158005       17.199385       52.813126
 H        22.867603       17.584349       52.096542
 H        21.605040       16.400677       52.203186
 C        22.894953       16.591331       54.013123
 H        22.144964       16.249662       54.708069
 H        23.442095       17.334225       54.582367
 C        23.768946       15.474221       53.484100
 H        24.559389       15.906599       52.861465
 H        23.176926       14.731344       52.826843
 C        24.476780       14.609221       54.557236
 H        25.083548       13.780285       54.053299
 H        23.675148       14.062232       55.232681
 C        25.384563       15.406516       55.537811
 H        24.800058       16.297764       55.928925
 H        26.299944       15.802689       54.989853
 C        25.753492       14.591738       56.739578
 H        26.025551       13.478183       56.440262
 H        24.848288       14.367344       57.520691
 C        27.014687       15.227184       57.324478
 H        27.940233       14.943929       56.828293
 C        27.054623       16.169355       58.273102
 H        27.965759       16.628237       58.659073
 C        25.848503       16.654068       59.025497
 H        24.952871       16.857992       58.407028
 H        26.152107       17.669899       59.450333
 C        25.461342       15.699074       60.130798
 H        26.267309       15.748692       60.940186
 H        25.303572       14.669038       59.823074
 C        24.105619       16.233162       60.692825
 H        23.348499       16.264297       59.797623
 H        24.194403       17.247639       60.976227
 C        23.431496       15.320798       61.749115
 H        24.162329       15.094726       62.543732
 H        23.162094       14.412093       61.208801
 C        22.186403       16.015751       62.297928
 H        21.634165       16.624201       61.570587
 H        22.515177       16.661974       63.173264
 C        21.308548       14.939942       62.901642
 H        21.959450       14.353094       63.553070
 H        21.037239       14.205166       62.075668
 C        20.091034       15.525456       63.630768
 H        19.194529       15.127322       63.114929
 H        20.000139       16.651066       63.642899
 C        19.903206       15.145281       65.088440
 H        19.875313       14.073947       65.283630
 H        18.958601       15.618029       65.419769
 H        20.651194       15.513954       65.699234
 C        -5.767083       11.033123       61.557510
 H        -5.989122       12.021605       61.013626
 H        -6.373786       11.148369       62.466904
 H        -6.157349       10.156709       61.010529
 C        -4.350565       10.783651       61.795151
 H        -3.845169       10.219574       60.982407
 H        -3.729326       11.732867       61.736923
 C        -4.037873       10.024757       63.119965
 H        -4.383444       10.629958       64.033783
 H        -4.484751        8.958003       63.029724
 C        -2.511846        9.874930       63.340607
 H        -1.989480       10.859201       63.187256
 H        -2.399216        9.548674       64.350647
 C        -1.826313        8.747159       62.532150
 H        -2.588581        7.935542       62.540131
 H        -1.731970        9.145013       61.444183
 C        -0.503718        8.242583       63.184372
 H         0.222961        9.005947       63.449493
 H        -0.729201        7.759121       64.115723
 C         0.383437        7.267746       62.345032
 H         1.255674        6.889657       62.898468
 H        -0.179277        6.381817       62.113953
 C         0.994921        8.024200       61.055756
 H         0.107379        8.089334       60.384430
 H         1.275598        9.107890       61.312378
 C         2.045301        7.270831       60.290436
 H         3.098414        7.585520       60.467377
 H         1.953693        6.231930       60.562698
 C         2.001498        7.408630       58.749008
 H         2.782266        6.721201       58.220795
 H         1.097635        7.012403       58.386810
 C         2.095050        8.903860       58.323059
 H         1.278481        9.489550       58.697784
 H         3.045054        9.256455       58.723297
 C         2.003311        8.968118       56.789581
 H         2.735583        8.312680       56.244095
 H         1.058444        8.506320       56.513855
 C         2.163862       10.403989       56.260345
 H         1.230768       10.869740       56.664291
 H         3.047514       10.910000       56.679001
 C         2.042621       10.563359       54.762833
 H         2.725160       11.401076       54.522797
 H         2.368345        9.675646       54.236069
 C         0.662731       10.946270       54.359451
 H        -0.029394       10.258723       54.834824
 H         0.386090       11.917426       54.846268
 C         0.407649       10.936283       52.860291
 O         0.005234       10.015028       52.245300
 O         0.740798       12.185103       52.276093
 C         0.488512       12.133904       50.864182
 H         0.703887       11.030437       50.426392
 H        -0.606068       12.234461       50.736893
 C         1.262842       13.139344       50.055511
 H         0.780763       14.169048       50.182251
 C         1.520438       12.858274       48.610031
 H         0.512381       12.735781       47.975540
 H         2.098161       13.702106       48.132370
 O         2.360877       11.724708       48.410522
 P         1.930063       10.391159       47.182816
 O         1.311697        9.137479       48.288116
 C        -0.127132        9.073057       48.605591
 H        -0.252643       10.167359       48.826233
 H        -0.703711        8.762749       47.673431
 C        -0.451079        8.223405       49.804443
 H        -0.079029        8.857711       50.650970
 H        -1.568649        8.166977       49.947205
 N         0.209497        6.900668       49.961487
 C         0.202013        6.080076       48.706589
 H        -0.825104        5.831193       48.419403
 H         0.607916        6.784811       47.958450
 H         0.926096        5.256556       48.791321
 C         1.658624        7.213968       50.390564
 H         2.192028        6.278875       50.756088
 H         2.168477        7.587265       49.501831
 H         1.630393        8.006699       51.142746
 C        -0.401297        6.060730       51.062439
 H        -1.464740        5.954769       50.750641
 H        -0.252295        6.620428       52.046661
 H         0.189719        5.188366       51.150314
 O         0.834035       10.973121       46.391281
 O         3.235777        9.886188       46.602615
 O         2.614284       13.183246       50.702866
 C         3.018578       14.374772       51.328690
 O         2.347511       15.372529       51.366638
 C         4.408837       14.188884       52.045410
 H         5.050145       15.055858       51.766098
 H         4.880856       13.264892       51.579971
 C         4.239448       14.181511       53.578598
 H         3.358600       13.551090       53.902176
 H         3.964211       15.175541       53.794525
 C         5.579742       13.759879       54.244507
 H         5.573173       14.490704       55.039597
 H         6.477864       13.905643       53.692245
 C         5.711191       12.346684       54.818207
 H         4.834374       11.985733       55.401535
 H         6.590280       12.301095       55.483276
 C         5.996307       11.377204       53.624084
 H         6.769730       11.928285       52.978271
 H         4.962599       11.296590       53.061569
 C         6.677281       10.072112       53.939545
 H         7.769079       10.190884       53.993301
 H         6.523715        9.407858       53.001480
 C         6.134730        9.346677       55.152649
 H         5.036429        9.145938       55.054001
 H         6.170446        9.998116       55.969986
 C         6.842221        8.082016       55.385742
 H         7.389556        7.715313       54.380737
 C         6.994014        7.357082       56.487747
 H         7.586872        6.434414       56.500763
 C         6.366999        7.555951       57.887436
 H         5.532536        6.876395       57.834106
 H         5.988828        8.609298       57.979950
 C         7.396657        7.312791       58.978287
 H         8.425657        7.286104       58.516785
 H         7.205564        6.259289       59.422394
 C         7.344143        8.338989       60.118927
 H         7.425101        9.369727       59.824722
 H         8.184300        8.194674       60.883133
 C         5.944078        8.254150       60.815491
 H         5.403503        7.284073       60.719116
 H         5.287301        8.973280       60.321060
 C         5.979871        8.508874       62.278168
 H         5.705099        9.598626       62.552338
 H         7.023405        8.416359       62.653351
 C         5.046737        7.583162       63.088379
 H         5.535316        6.626639       63.191437
 H         4.151309        7.532269       62.406540
 C         4.606175        8.177100       64.400757
 H         3.701070        8.776985       64.096130
 H         5.350952        8.934548       64.810638
 C         4.089911        7.036377       65.310242
 H         3.437455        7.351536       66.107605
 H         4.880400        6.420532       65.759048
 H         3.563111        6.308849       64.703827
 C        15.097917       21.279667       63.400360
 H        15.084414       20.404432       62.870514
 H        14.149524       21.274828       63.996521
 H        15.995227       21.166811       64.100327
 C        15.245313       22.461798       62.441559
 H        15.904027       22.140184       61.593201
 H        14.280556       22.719475       61.951355
 C        15.743344       23.789707       63.102829
 H        15.229783       23.934277       64.052551
 H        16.829166       23.545454       63.271927
 C        15.575345       24.983711       62.167892
 H        16.581303       25.539137       62.108948
 H        15.571282       24.674986       61.068817
 C        14.491411       25.953878       62.637024
 H        13.508206       25.362942       62.620117
 H        14.673060       26.278730       63.681259
 C        14.429128       27.322803       61.864838
 H        15.366412       27.708275       62.238174
 H        14.529669       27.039921       60.776840
 C        13.200192       28.067816       62.223297
 H        12.795835       27.742203       63.232544
 H        13.375899       29.157726       62.444138
 C        12.108210       27.894209       61.215149
 H        12.467351       28.326630       60.274933
 H        11.877988       26.879936       60.958847
 C        10.807986       28.533022       61.660278
 H        10.356133       27.711643       62.342133
 H        10.925884       29.473024       62.297424
 C         9.917980       28.911388       60.440796
 H         8.870198       29.081202       60.720703
 H        10.212562       29.929026       60.177032
 C         9.871693       27.945478       59.133606
 H        10.842181       27.549414       58.833694
 H         9.312668       26.993143       59.439240
 C         9.253421       28.641518       57.876144
 H         8.149926       28.354635       57.669342
 H         9.144176       29.749699       57.988464
 C        10.039881       28.258810       56.619553
 H        10.818336       29.021959       56.561935
 H        10.469738       27.275240       56.800018
 C         9.135541       28.276783       55.370422
 H         8.315843       27.496304       55.508286
 H         8.598624       29.241167       55.384567
 C         9.961844       28.139820       54.113373
 H         9.367979       28.188318       53.211517
 H        10.692225       28.921221       54.101303
 C        10.777710       26.859745       54.296982
 O        10.309982       25.755753       54.657867
 O        12.126449       27.010830       53.921432
 C        13.000903       25.922604       54.376999
 H        13.930687       26.368324       54.817627
 H        12.372128       25.370834       55.112640
 C        13.427326       24.995565       53.187607
 H        14.362630       24.462385       53.439560
 C        13.557429       25.802330       51.891174
 H        12.647690       26.366064       51.542786
 H        14.237356       26.637821       51.966599
 O        14.031020       24.972923       50.901215
 P        13.902410       25.321695       49.306198
 O        13.457804       23.755478       48.563568
 C        12.145624       23.279051       48.524292
 H        11.377864       24.055735       48.845322
 H        11.916923       23.085449       47.387558
 C        11.828749       22.033590       49.387436
 H        11.846310       22.311901       50.447632
 H        10.858850       21.548183       49.044037
 N        12.901210       20.802572       49.186951
 C        12.859632       20.283585       47.747482
 H        13.213839       21.036900       47.021454
 H        13.571904       19.346729       47.614044
 H        11.800242       20.099678       47.484253
 C        14.275206       21.104065       49.567825
 H        14.642525       22.057970       49.014816
 H        14.261688       21.362856       50.632370
 H        14.867072       20.230011       49.261917
 C        12.247190       19.695824       49.928513
 H        12.218480       19.870499       51.014725
 H        12.869252       18.778402       49.900314
 H        11.209408       19.479736       49.716049
 O        12.710307       26.273064       49.088928
 O        15.257619       25.564026       48.617783
 O        12.445310       23.881725       52.942902
 C        12.896897       22.559385       53.162033
 O        14.089118       22.259905       53.074829
 C        11.737011       21.653709       53.447250
 H        12.074272       20.663412       53.072693
 H        10.867551       22.058775       52.916138
 C        11.310569       21.435385       54.945969
 H        11.174592       22.489939       55.383301
 H        12.106764       20.825352       55.475693
 C         9.988680       20.667978       54.958389
 H         9.948398       20.001881       54.077332
 H         9.117992       21.328796       54.926651
 C         9.840414       19.898829       56.253403
 H         9.850069       20.633581       57.090454
 H        10.788725       19.276354       56.435165
 C         8.586157       19.018255       56.301056
 H         8.493105       18.488367       55.348953
 H         7.704315       19.660683       56.259903
 C         8.520308       18.115067       57.580978
 H         7.457052       18.326500       57.874573
 H         9.238660       18.449377       58.353607
 C         8.717143       16.689558       57.321823
 H         8.905023       16.195023       58.318619
 H         9.580641       16.549620       56.658112
 C         7.543135       16.064526       56.691071
 H         7.417330       16.317938       55.625595
 C         6.443888       15.493394       57.243622
 H         5.656693       15.092174       56.531845
 C         6.324514       15.112623       58.704514
 H         5.272388       14.978587       58.941849
 H         6.665181       15.929420       59.390396
 C         7.129524       13.960538       59.230515
 H         7.146195       14.013147       60.338852
 H         8.175215       13.980861       58.905807
 C         6.704375       12.574447       58.890060
 H         7.314661       11.841473       59.405884
 H         6.872114       12.403358       57.790680
 C         5.195258       12.291848       59.118851
 H         5.060084       11.245678       58.866821
 H         4.555528       12.770267       58.276031
 C         4.730171       12.435881       60.553452
 H         4.756193       13.503604       60.982040
 H         5.404013       11.837402       61.193283
 C         3.258627       11.937415       60.611023
 H         3.303835       10.829008       60.439224
 H         2.600202       12.354564       59.857773
 C         2.632868       12.240202       61.914474
 H         1.621671       11.796965       61.980347
 H         2.577236       13.323153       62.059738
 C         3.473770       11.601642       63.059097
 H         2.951137       11.762457       64.109680
 H         4.469884       12.087529       63.238434
 H         3.512109       10.536793       62.888214
 C        26.460835       -7.087139       64.424225
 H        26.420094       -6.640934       65.445602
 H        27.451675       -7.063384       63.986679
 H        26.203354       -8.138439       64.600311
 C        25.515249       -6.392228       63.474640
 H        25.530027       -6.987742       62.522812
 H        24.436960       -6.510653       63.864807
 C        25.905954       -4.907731       63.164673
 H        25.932732       -4.345818       64.093414
 H        26.878149       -4.909531       62.755585
 C        24.779272       -4.218518       62.324188
 H        24.781916       -4.598822       61.201340
 H        23.780420       -4.516240       62.644958
 C        24.883551       -2.740889       62.211380
 H        24.638653       -2.239849       63.139526
 H        25.929613       -2.423513       61.930618
 C        23.930561       -2.139637       61.065582
 H        24.391741       -2.282237       60.070953
 H        23.027025       -2.777021       61.065033
 C        23.613356       -0.645931       61.142059
 H        22.531996       -0.440941       61.443497
 H        24.206299       -0.206044       61.995987
 C        23.865118        0.174708       59.869415
 H        24.870804       -0.184181       59.440613
 H        23.028906       -0.005766       59.133652
 C        23.961527        1.648015       60.193085
 H        22.996979        2.103674       60.362228
 H        24.589935        1.779063       61.048019
 C        24.698847        2.429475       59.033539
 H        25.793758        2.378750       59.098022
 H        24.540213        1.944477       58.018417
 C        24.365768        3.938902       58.984116
 H        24.249556        4.269440       60.014816
 H        25.219746        4.436724       58.519028
 C        23.064276        4.156003       58.221268
 H        22.268661        3.393550       58.418289
 H        22.784702        5.147044       58.587036
 C        23.228695        4.187192       56.671616
 H        24.112995        4.809222       56.455673
 H        23.551682        3.136906       56.405228
 C        21.948484        4.616384       55.990265
 H        21.304821        3.733105       56.233231
 H        21.469824        5.413400       56.531662
 C        22.117386        4.960753       54.536133
 H        22.738016        5.876564       54.345642
 H        22.694748        4.205389       54.000168
 C        20.760517        5.161585       53.883896
 O        19.676111        4.938594       54.377533
 O        20.849773        5.755194       52.568710
 C        19.588604        6.144578       51.951553
 H        18.809687        6.449313       52.732971
 H        19.769285        7.219466       51.534821
 C        19.150383        5.238699       50.854767
 H        19.989311        4.556680       50.514862
 C        18.521261        5.963137       49.628937
 H        18.054125        5.171781       49.003479
 H        17.715353        6.739668       50.069122
 O        19.530815        6.771674       49.032715
 P        20.326088        6.210018       47.557983
 O        19.043121        6.898241       46.403290
 C        18.852886        8.345030       46.364120
 H        19.664015        8.978342       46.799637
 H        18.763767        8.628919       45.283890
 C        17.550146        8.899451       47.032715
 H        16.814482        8.064487       47.127533
 H        17.840321        9.307911       48.045197
 N        16.863604       10.072935       46.223221
 C        17.810036       11.208683       46.154846
 H        17.379282       11.971494       45.404266
 H        17.998495       11.699233       47.085800
 H        18.793928       10.979576       45.780167
 C        16.410908        9.647691       44.818604
 H        15.474496        9.146605       44.871078
 H        16.187149       10.606085       44.308395
 H        17.240065        9.142910       44.281647
 C        15.667199       10.460585       46.994614
 H        14.743190        9.875529       47.067505
 H        15.348411       11.523987       46.812286
 H        15.968083       10.463842       48.019485
 O        21.600336        7.022510       47.514008
 O        20.310198        4.715962       47.321884
 O        18.164759        4.243153       51.208084
 C        18.627741        3.045939       51.693024
 O        19.786814        2.649416       51.569901
 C        17.532902        2.150195       52.258102
 H        17.495539        1.328917       51.493317
 H        16.601095        2.702588       52.118668
 C        17.609892        1.583966       53.656586
 H        18.349907        0.731585       53.677444
 H        16.583679        1.120421       53.858978
 C        17.795496        2.669917       54.722290
 H        17.020370        3.438815       54.546432
 H        18.812033        3.100704       54.593674
 C        17.626312        1.960779       56.132355
 H        18.311129        1.050145       56.035156
 H        16.562540        1.612375       56.140823
 C        18.020889        2.884550       57.233215
 H        17.566330        3.855618       56.986816
 H        19.071077        3.015780       57.172241
 C        17.709497        2.309342       58.670792
 H        16.620838        2.308484       58.855301
 H        18.120131        2.981972       59.459427
 C        18.184807        0.857034       58.928207
 H        17.521387        0.091760       58.347321
 H        18.002209        0.730651       60.033890
 C        19.629997        0.636687       58.773026
 H        20.251211        1.586464       58.759766
 C        20.270061       -0.547457       58.523102
 H        21.397482       -0.453764       58.656723
 C        19.605238       -1.874558       58.528397
 H        20.213249       -2.565190       57.836456
 H        18.675406       -1.856035       57.966843
 C        19.489037       -2.521081       59.898163
 H        19.266281       -1.844107       60.691818
 H        20.393097       -3.074643       60.161606
 C        18.272900       -3.465878       59.941513
 H        18.298008       -4.102931       59.042694
 H        17.263247       -2.923841       60.015411
 C        18.341105       -4.500361       61.170013
 H        18.297096       -4.004360       62.139969
 H        19.287291       -5.082616       61.191193
 C        17.255394       -5.574387       61.087097
 H        17.471201       -6.077775       60.060898
 H        16.343409       -5.063558       60.856781
 C        17.218763       -6.583906       62.191223
 H        17.547607       -6.126795       63.117676
 H        17.971630       -7.398209       61.940201
 C        15.918191       -7.255982       62.509628
 H        15.212394       -6.567857       63.016220
 H        16.103642       -8.011042       63.322388
 C        15.165605       -7.959151       61.437149
 H        14.882252       -7.374774       60.542358
 H        14.253723       -8.343176       61.871048
 H        15.748096       -8.809123       60.932388
 C        22.557787        8.119885       56.555298
 H        23.180758        8.524096       57.375839
 H        23.186117        7.461514       55.917786
 H        21.892612        7.440596       57.051880
 C        21.812813        9.154924       55.854797
 H        21.060925        9.594386       56.515930
 H        22.415695       10.067326       55.587555
 C        21.097799        8.615101       54.593674
 H        21.810825        8.081039       53.941895
 H        20.347948        7.832311       54.828644
 C        20.322512        9.671201       53.765366
 H        19.642008        9.026062       53.116974
 H        19.655094       10.294495       54.392044
 C        21.052755       10.720555       52.874527
 H        21.970129       10.324474       52.439850
 H        20.344938       10.975673       52.031021
 C        21.464890       11.976700       53.665466
 H        22.190414       11.695971       54.510773
 H        21.980808       12.602058       52.827606
 C        20.476147       12.950689       54.319565
 H        19.955845       12.496474       55.214676
 H        21.068998       13.832633       54.761139
 C        19.389183       13.452127       53.374069
 H        19.805489       13.510793       52.325607
 H        18.682016       12.588241       53.313202
 C        18.562622       14.631105       53.773315
 H        19.165054       15.548379       54.088821
 H        17.937468       14.986907       52.918625
 C        17.646877       14.485415       54.980408
 H        16.991236       13.596109       54.790894
 H        18.192745       14.367807       55.954529
 C        16.640110       15.687956       55.082764
 H        16.291578       15.691481       56.124527
 H        17.124271       16.638151       54.940811
 C        15.495831       15.428985       54.160721
 H        15.864589       15.375784       53.096313
 H        15.015357       14.367292       54.324295
 C        14.588504       16.663887       54.335022
 H        14.181168       16.754059       55.327042
 H        15.230308       17.613688       54.185318
 C        13.328027       16.782433       53.401352
 H        13.671804       17.207666       52.475967
 H        12.699894       15.848543       53.278854
 C        12.416925       17.784433       54.156982
 H        12.273059       17.403288       55.185120
 H        12.873291       18.796394       54.151703
 C        11.182040       17.902952       53.369659
 O        10.951099       18.807680       52.567108
 O        10.219972       16.869745       53.603058
 C         8.955933       17.132046       52.897232
 H         8.162834       16.920979       53.640991
 H         9.002416       18.184986       52.540436
 C         8.784061       16.196758       51.677155
 H         9.722872       16.228165       51.000504
 C         7.484501       16.523306       50.892731
 H         7.502196       15.903708       50.046402
 H         6.623818       16.227358       51.554489
 O         7.346799       17.874422       50.519867
 P         8.347124       18.663689       49.313492
 O         7.347558       18.236963       47.928589
 C         6.236549       18.995985       47.592697
 H         6.315185       19.960190       48.094650
 H         6.294333       19.204748       46.427216
 C         4.717842       18.581066       47.884369
 H         4.531855       18.585894       49.002594
 H         4.017002       19.268112       47.449036
 N         4.300603       17.243721       47.469406
 C         2.742573       17.119080       47.652939
 H         2.492038       17.217182       48.665817
 H         2.295081       17.938528       47.078552
 H         2.347058       16.077892       47.360428
 C         4.626244       17.000101       46.028534
 H         5.712431       17.094341       45.862442
 H         4.427426       15.915678       45.741165
 H         4.106954       17.726503       45.379410
 C         4.884401       16.152126       48.321655
 H         4.211266       15.235240       48.180542
 H         4.892897       16.451586       49.379715
 H         5.912618       16.016895       47.989929
 O         8.301808       20.151621       49.489655
 O         9.670522       17.986803       49.062225
 O         8.618963       14.808761       52.128983
 C         9.720308       13.911560       51.844223
 O        10.649828       14.331858       51.181488
 C         9.711546       12.658819       52.636124
 H        10.624701       12.108629       52.336517
 H         8.800381       12.035859       52.350220
 C         9.599942       12.813961       54.126740
 H         9.270566       11.831470       54.536957
 H         8.805217       13.582267       54.326645
 C        10.822955       13.313738       54.770264
 H        11.277546       14.281280       54.300323
 H        11.638210       12.630313       54.620209
 C        10.475134       13.613237       56.208954
 H        10.330608       12.667913       56.799423
 H         9.566012       14.087707       56.301102
 C        11.513890       14.490065       56.928406
 H        11.173601       14.657416       57.986115
 H        11.458817       15.497103       56.523514
 C        12.843155       13.796666       56.949631
 H        13.264384       13.764782       55.924301
 H        12.641636       12.796043       57.165756
 C        13.829777       14.467137       57.898026
 H        13.493978       14.498470       58.939819
 H        14.012955       15.518356       57.582779
 C        15.210315       13.812081       57.928268
 H        16.000576       14.355500       57.353180
 C        15.589250       12.614213       58.495132
 H        16.669527       12.357799       58.318741
 C        14.726060       11.768423       59.388626
 H        14.771048       10.747342       58.964294
 H        13.687296       12.158590       59.314468
 C        15.122401       11.631568       60.873840
 H        16.193134       11.387110       60.955719
 H        14.614944       10.682769       61.173584
 C        14.850345       12.860072       61.801712
 H        13.806007       12.999693       61.829590
 H        15.353534       13.807747       61.531326
 C        15.360970       12.451896       63.177612
 H        15.706660       13.343975       63.728424
 H        16.343695       11.911919       63.079391
 C        14.439566       11.693385       64.149338
 H        15.007449       11.642535       65.117645
 H        14.375192       10.599914       63.958878
 C        13.090789       12.267034       64.419052
 H        12.502939       12.360167       63.496841
 H        13.191817       13.369654       64.780319
 C        12.220977       11.534740       65.444519
 H        12.662049       11.517611       66.470795
 H        11.994801       10.439149       65.070938
 C        10.845547       12.075644       65.650833
 H        10.791242       13.125896       65.649307
 H        10.489342       11.585682       66.589325
 H        10.161507       11.905725       64.867615
 C        -4.834425        0.090772       63.566635
 H        -5.747783       -0.152077       64.120926
 H        -4.100151       -0.735740       63.630890
 H        -4.983625        0.225527       62.535751
 C        -4.264830        1.401498       64.178467
 H        -5.082355        2.129939       64.105957
 H        -4.055144        1.188024       65.251923
 C        -2.928980        1.774054       63.632263
 H        -2.248742        0.856315       63.622513
 H        -3.059695        2.117288       62.583893
 C        -2.191143        2.870940       64.418991
 H        -2.897574        3.680378       64.696472
 H        -2.071065        2.406244       65.455505
 C        -0.873086        3.317012       63.844772
 H        -0.927977        3.303416       62.664261
 H        -0.628874        4.408274       63.983536
 C         0.310227        2.423351       64.198883
 H         0.153683        2.091830       65.254639
 H         0.324683        1.585418       63.479446
 C         1.630212        3.206131       64.158264
 H         1.452721        4.145258       64.734726
 H         2.502835        2.660295       64.516800
 C         2.039457        3.623423       62.697800
 H         1.539041        2.937781       61.979294
 H         1.583206        4.705880       62.555435
 C         3.489916        3.845707       62.277802
 H         3.836180        4.846016       62.686478
 H         4.130312        3.096196       62.913681
 C         3.612562        3.743917       60.753159
 H         3.493411        2.643327       60.484222
 H         2.812977        4.282860       60.221222
 C         4.940454        4.364106       60.331970
 H         4.950681        5.457131       60.376816
 H         5.736355        3.936753       61.035599
 C         5.412715        3.844333       58.929489
 H         6.380463        4.339337       58.719635
 H         5.615738        2.778619       58.903152
 C         4.358014        4.110877       57.858353
 H         3.317431        3.936316       58.262360
 H         4.412283        5.220951       57.610962
 C         4.562829        3.373717       56.550995
 H         4.849504        2.319873       56.870667
 H         3.612971        3.298169       55.974548
 C         5.572822        4.042840       55.639130
 H         5.408504        5.139175       55.459488
 H         6.564073        4.055478       56.113953
 C         5.628119        3.389765       54.314346
 O         4.860288        2.457763       53.986771
 O         6.490624        3.995110       53.447113
 C         6.596740        3.166912       52.178650
 H         7.511693        2.469676       52.300354
 H         5.694915        2.606291       52.160095
 C         6.759695        4.162906       50.960129
 H         6.165513        5.105269       50.894043
 C         6.585376        3.327255       49.665802
 H         7.214495        3.685724       48.859192
 H         6.771000        2.173092       49.747589
 O         5.214935        3.361677       49.211731
 P         3.730429        4.196786       49.473755
 O         4.172436        6.044559       49.016098
 C         4.452087        6.348551       47.716568
 H         3.749642        5.806118       46.953018
 H         4.347953        7.442504       47.533325
 C         5.964780        5.987892       47.433914
 H         6.672593        6.522046       48.041718
 H         5.996496        4.909450       47.692856
 N         6.391040        6.166784       46.009476
 C         7.896332        5.723095       45.861725
 H         8.004671        4.696208       46.360886
 H         8.078552        5.786874       44.810165
 H         8.621732        6.314170       46.415451
 C         5.670335        5.249498       45.152863
 H         6.178566        5.231014       44.184219
 H         5.499626        4.299727       45.563354
 H         4.689334        5.643386       44.942062
 C         6.222294        7.535420       45.477585
 H         6.844872        8.192855       46.106201
 H         5.145836        7.876873       45.485474
 H         6.593655        7.546491       44.463257
 O         2.895942        3.760651       48.321701
 O         3.247565        4.191455       50.880630
 O         8.178370        4.643961       51.037003
 C         8.449693        6.006052       50.970169
 O         7.585562        6.788588       50.570084
 C         9.796124        6.381867       51.540787
 H        10.516449        6.559364       50.720200
 H        10.273822        5.529911       52.000122
 C         9.701666        7.628272       52.429001
 H         8.685843        7.509404       52.888901
 H         9.762161        8.536427       51.857178
 C        10.879717        7.670841       53.464844
 H        11.756446        8.074297       52.954590
 H        11.172797        6.707678       53.820877
 C        10.558076        8.647938       54.607544
 H         9.513328        8.559700       54.926346
 H        10.699164        9.663903       54.198181
 C        11.335181        8.553271       55.910049
 H        12.507864        8.576453       55.726486
 H        11.142776        7.593020       56.336517
 C        11.009189        9.660295       56.970520
 H         9.938293        9.688755       57.191162
 H        11.226458       10.699644       56.616211
 C        11.919139        9.400032       58.249069
 H        11.970490       10.440338       58.753281
 H        12.961455        9.201257       57.848236
 C        11.482648        8.375111       59.259674
 H        10.984157        7.514141       58.820389
 C        11.364802        8.631289       60.589218
 H        10.877892        7.816658       61.167694
 C        11.757280        9.887349       61.365982
 H        12.275431       10.561923       60.687927
 H        12.284098        9.582207       62.279602
 C        10.424792       10.631146       61.760208
 H        10.575768       11.238971       62.673965
 H         9.533894        9.997980       61.895340
 C         9.996017       11.560893       60.546448
 H         8.955701       11.936045       60.700455
 H         9.932064       11.005173       59.589218
 C        10.863762       12.812395       60.432022
 H        10.591808       13.374448       59.492508
 H        11.938353       12.572697       60.358673
 C        10.627625       13.851757       61.536362
 H        11.518959       13.819653       62.174850
 H         9.745046       13.564063       62.163376
 C        10.598988       15.343467       61.141449
 H         9.987663       15.521248       60.248779
 H        11.657273       15.599773       60.817444
 C        10.050555       16.274952       62.234940
 H        10.705503       16.098177       63.140625
 H         9.146541       15.885366       62.606720
 C         9.994736       17.774595       62.034454
 H         9.089237       17.948416       61.450821
 H        10.865105       18.170488       61.496582
 H         9.841860       18.261938       63.078217
 C        21.175257        5.802571       60.841675
 H        21.474426        5.902258       61.847824
 H        21.951578        6.238351       60.184952
 H        21.196009        4.707332       60.749435
 C        19.779703        6.407908       60.691467
 H        19.057583        5.807331       61.268021
 H        19.768824        7.326989       61.239273
 C        19.393658        6.670974       59.213303
 H        20.215206        6.399144       58.542709
 H        18.553776        6.064338       58.908203
 C        18.977633        8.135291       59.089752
 H        18.221598        8.447685       59.904556
 H        19.841043        8.834854       59.303741
 C        18.357315        8.510873       57.719070
 H        18.940720        8.041673       56.856934
 H        17.312222        8.006811       57.750000
 C        18.146255       10.058869       57.424393
 H        17.400988       10.370354       58.287521
 H        19.068048       10.620254       57.481720
 C        17.519182       10.330332       56.097794
 H        17.702768       11.401324       55.939743
 H        18.056253        9.830924       55.294357
 C        16.014088       10.126683       55.928818
 H        15.601426        9.123558       56.281342
 H        15.516353       10.862681       56.591568
 C        15.637338       10.484348       54.441345
 H        16.267899       11.311570       54.103394
 H        15.984616        9.579373       53.868622
 C        14.082884       10.723318       54.179123
 H        13.513909        9.929794       54.676544
 H        13.836225       11.608905       54.777466
 C        13.924444       11.039926       52.683136
 H        12.926773       11.542466       52.445755
 H        14.591995       11.812999       52.315521
 C        13.766830        9.761127       51.847580
 H        14.728159        9.195046       52.041138
 H        12.935972        9.219712       52.276260
 C        13.630634        9.985625       50.315811
 H        14.493519       10.596001       49.926865
 H        13.800735        9.048824       49.718567
 C        12.196397       10.501652       49.969162
 H        11.384914       10.033339       50.630310
 H        12.106759       11.540244       50.250839
 C        11.897320       10.378685       48.516357
 H        10.796247       10.546461       48.358261
 H        12.446160       11.198714       47.963028
 C        12.101414        9.084998       47.857605
 O        12.772521        8.876810       46.837433
 O        11.523305        7.949807       48.623962
 C        11.545900        6.675955       47.868927
 H        10.888998        5.940760       48.403473
 H        11.169733        6.760870       46.849823
 C        12.987243        6.128849       47.896667
 H        13.713314        6.884270       47.571060
 C        13.143581        4.855715       47.145386
 H        14.160066        4.443806       47.215942
 H        12.405224        4.086006       47.535599
 O        12.856285        4.842463       45.690552
 P        13.519144        5.706635       44.463409
 O        15.181523        5.354683       44.438690
 C        16.188465        5.616118       45.438828
 H        16.846861        6.491649       45.160004
 H        15.757215        5.821146       46.490738
 C        17.053144        4.305160       45.613403
 H        17.852150        4.581157       46.368729
 H        16.592646        3.502428       46.119705
 N        17.878157        3.821224       44.510269
 C        16.939631        3.271027       43.544235
 H        16.137535        3.977112       43.351593
 H        17.436172        2.903475       42.613281
 H        16.505468        2.378436       44.059586
 C        18.608473        4.971474       43.805084
 H        19.361013        4.567430       43.101685
 H        17.951117        5.532301       43.181244
 H        19.101887        5.478503       44.621429
 C        18.806713        2.790151       44.995743
 H        18.177551        1.914337       45.387772
 H        19.408331        3.206651       45.823853
 H        19.481468        2.456857       44.158981
 O        12.838477        5.333730       43.185638
 O        13.558835        7.212955       44.886108
 O        13.289233        5.714409       49.270233
 C        14.515304        6.165277       49.788773
 O        15.157676        6.998372       49.227448
 C        14.853169        5.306397       50.979401
 H        15.921023        5.175504       51.189331
 H        14.540915        4.250917       50.822723
 C        14.246328        5.895767       52.238419
 H        13.113060        5.936241       52.181000
 H        14.644910        6.945687       52.217636
 C        14.599893        5.235675       53.559875
 H        15.756505        5.372437       53.685455
 H        14.223188        4.201030       53.486069
 C        13.882746        5.806581       54.768539
 H        12.864027        5.407923       54.819763
 H        13.688920        6.866771       54.753464
 C        14.637628        5.510639       56.038681
 H        15.596820        6.139198       55.992340
 H        15.056352        4.483371       55.979370
 C        13.705530        5.696945       57.282440
 H        13.036556        4.845161       57.309433
 H        13.070203        6.650469       57.160904
 C        14.437222        5.788689       58.599121
 H        15.188424        4.975905       58.579910
 H        13.694101        5.460582       59.393799
 C        15.011931        7.125054       58.936157
 H        14.979327        7.968504       58.111893
 C        15.696942        7.451399       60.055023
 H        16.096855        8.462994       60.085312
 C        16.026796        6.364180       61.070389
 H        16.809256        5.701141       60.648010
 H        15.161845        5.618623       61.234436
 C        16.554102        6.900606       62.393890
 H        17.505629        7.440603       62.196747
 H        16.901461        5.981485       62.970108
 C        15.698344        7.935696       63.187943
 H        14.657270        7.610380       63.182114
 H        15.780471        8.943710       62.678162
 C        16.139942        8.130611       64.667206
 H        16.125618        7.174632       65.216354
 H        15.244454        8.720356       65.120789
 C        17.427753        8.880727       64.883026
 H        17.193983        9.916851       64.655212
 H        18.297470        8.500218       64.255585
 C        17.906773        8.851172       66.319473
 H        17.053585        9.306721       66.998138
 H        18.854929        9.458143       66.262909
 C        18.321850        7.495012       66.887817
 H        17.464943        6.799115       66.720444
 H        18.344463        7.618799       67.993744
 C        19.575090        6.871939       66.306320
 H        20.222837        7.680259       65.977585
 H        19.302122        6.233891       65.415146
 H        20.083017        6.207144       67.003769
 O        12.911356       21.470001       28.644539
 H        12.646414       22.155294       27.967445
 H        13.147487       21.951012       29.473595
 O        21.825987       10.246662       34.607231
 H        22.637209       10.392611       35.036324
 H        21.810495       10.819149       33.809761
 O        22.665775       20.053968       15.012657
 H        23.522427       19.809546       14.654610
 H        21.998774       19.520372       14.552902
 O         0.447316       20.043072       23.900177
 H         0.286771       20.182983       22.926521
 H         0.649315       20.981016       24.280350
 O        21.806679       19.279898       21.965591
 H        22.101238       19.651241       21.116852
 H        22.582201       18.946856       22.421844
 O         2.503442       -0.030709       59.123627
 H         3.310537        0.355511       58.754013
 H         2.418754        0.302580       60.011215
 O        15.534696        4.902092       26.990448
 H        15.603400        5.076084       26.021240
 H        15.807162        5.698662       27.504868
 O        10.748484        4.429585       13.649139
 H        10.783453        3.735693       14.319138
 H         9.840107        4.849270       13.742737
 O         0.379931       21.691504       41.721207
 H         1.352439       21.698313       41.934357
 H         0.269585       22.152712       40.887161
 O         7.380813       18.949522       23.723328
 H         7.943460       19.266735       23.031487
 H         6.856081       18.212349       23.329285
 O        16.541254       15.267157       27.859009
 H        16.346941       14.657070       28.578453
 H        15.678893       15.493177       27.477348
 O        12.252544       11.321292       43.496613
 H        12.161642       11.468952       44.465179
 H        12.285218       10.357033       43.463409
 O         1.604187       18.873018       53.002792
 H         0.809112       18.746628       53.517471
 H         2.130607       19.543562       53.409225
 O         1.408787       20.754953       14.755890
 H         1.938453       19.971853       14.985512
 H         1.174366       21.116011       15.599213
 O        15.848458       21.373938       25.296318
 H        16.444977       20.636293       25.084343
 H        16.018143       21.668724       26.195679
 O        22.504623        7.374371       22.909973
 H        22.362885        8.135313       22.292381
 H        22.644327        7.772626       23.779129
 O        14.398460       18.049166       29.235756
 H        13.559834       17.518600       29.263321
 H        14.379114       18.690096       29.937485
 O        17.449415       16.758213       25.859520
 H        17.749731       16.355103       26.744194
 H        17.194283       17.652933       26.104980
 O         9.237152       16.773582       15.871666
 H         8.780616       16.019379       15.455482
 H         8.709316       17.016159       16.618187
 O        14.735075       15.318026       16.737450
 H        15.701373       15.521413       16.701897
 H        14.360718       16.139900       16.496536
 O         0.326015        5.986141       44.168839
 H         0.643385        5.569878       45.009003
 H        -0.578472        5.723440       44.108643
 O         9.357671       15.508297       47.693100
 H         9.275802       16.256046       48.352097
 H         8.426148       15.420059       47.444611
 O         1.091972       23.820309       56.568085
 H         0.310511       23.272316       56.479843
 H         1.309454       23.902935       57.521744
 O         6.654552        1.955785       34.124161
 H         7.238620        1.306967       34.534515
 H         6.373145        1.510933       33.276955
 O         4.686056        8.059911       50.572327
 H         3.997506        7.559491       50.116882
 H         5.500911        7.632369       50.192581
 O         3.608606       -0.622465       44.651031
 H         3.583165       -1.197721       43.834351
 H         3.585849        0.277138       44.328705
 O        13.643336        0.401862       29.488457
 H        14.187308        1.096227       29.029610
 H        12.722141        0.528717       29.234756
 O        10.094592        3.875018       20.417397
 H         9.916360        4.511163       19.744743
 H         9.715179        3.009527       20.115028
 O         4.292071       17.966867       42.632782
 H         5.218708       17.750168       42.824051
 H         4.156638       17.732533       41.731674
 O         1.677020        8.049881       30.011192
 H         0.967995        8.120821       29.347763
 H         1.811465        7.123029       30.226189
 O        19.247238       19.926056       21.297684
 H        18.648777       20.036957       20.525505
 H        19.106358       20.697578       21.858879
 O         9.319823       -0.033321       33.628601
 H         8.894139       -0.914187       33.743668
 H         8.659746        0.502346       33.147865
 O        21.216516       10.313441       38.560188
 H        21.678053       11.140967       38.413719
 H        20.511745       10.170141       37.883713
 O         3.622581       10.330705       27.802597
 H         4.471356       10.761145       27.459076
 H         3.619841       10.568221       28.715256
 O         9.918988        1.966719       43.167542
 H        10.409512        1.118352       43.300110
 H         9.607942        2.139354       44.060623
 O        12.944795       16.557661       47.420074
 H        13.734501       17.074434       47.651169
 H        12.556291       16.370472       48.276215
 O         4.640069       15.272310       28.082268
 H         3.653436       15.240770       28.159302
 H         4.906866       15.167827       29.005951
 O        18.577085       12.951358       30.147942
 H        19.382631       12.474832       29.989967
 H        17.913443       12.511448       29.585869
 O        11.335911       14.601170       19.838615
 H        10.597480       13.925165       19.667542
 H        11.233738       15.241508       19.119751
 O        19.246233       17.139256       22.930161
 H        18.405890       17.043777       23.436501
 H        19.220020       17.923246       22.304413
 O        17.108114       16.521046       20.304657
 H        16.392426       16.785942       19.683487
 H        17.642673       17.291876       20.367348
 O        13.855126       17.547781       40.513229
 H        13.333997       16.757692       40.911972
 H        14.251752       17.233349       39.662529
 O        20.050938       21.661606       48.290741
 H        20.799376       22.006628       48.807693
 H        19.389717       22.333799       48.231415
 O        22.105165       24.687057       26.483330
 H        22.667973       24.897493       27.228706
 H        21.730833       23.771355       26.549118
 O        21.751215       13.906258       23.164719
 H        21.000360       14.509337       23.044792
 H        21.472202       13.120185       22.641235
 O        22.160662        4.763891       44.456711
 H        21.890173        5.706642       44.678726
 H        21.655985        4.211927       45.110458
 O        15.512927        3.382564       20.600441
 H        14.957175        3.528311       21.411896
 H        15.207101        2.543953       20.169594
 O         1.218601        9.724465       39.601440
 H         1.061357        9.076847       38.913712
 H         2.059133        9.602423       40.024170
 O        -0.094925       23.056381       25.440132
 H        -0.424435       22.431190       24.791496
 H        -0.520345       23.912748       25.234406
 O         2.602986       19.714104       20.646751
 H         2.958788       20.647055       20.482346
 H         1.749749       19.717499       20.267334
 O         3.557646       22.192303       27.050667
 H         4.466640       21.953194       27.287476
 H         3.529380       21.996782       26.096008
 O        12.596800       16.698879       50.357758
 H        11.619515       16.844521       50.358582
 H        12.643072       15.695978       50.414246
 O        14.080057       13.802523       19.574295
 H        13.226696       13.794568       20.045677
 H        14.062195       14.763337       19.200768
 O        22.051678       16.235987       36.866936
 H        21.403265       15.727163       37.425980
 H        22.390173       15.550915       36.252945
 O         8.984827        5.551714       32.510742
 H         8.037379        5.261195       32.624023
 H         9.126335        6.055040       31.748650
 O        18.563597       13.180126       26.445053
 H        18.116268       13.648826       25.740807
 H        17.925468       13.101409       27.183701
 O        22.484383        0.834348       30.817833
 H        22.525822        0.892772       29.823769
 H        22.252762        1.753337       31.125633
 O         2.880503        2.319738       41.460709
 H         3.465303        2.370856       42.185440
 H         2.357347        3.106052       41.531525
 O        18.220343       13.586980       38.778412
 H        18.562019       13.843227       39.657646
 H        17.239006       13.539331       38.880424
 O         7.789369       11.081426       45.864014
 H         7.538747       10.336470       45.333725
 H         7.029061       11.216288       46.486282
 O         1.017423       20.789074       17.716690
 H         1.896425       20.410576       17.611389
 H         0.544131       20.198776       18.282112
 O        13.522500        7.788948        9.294098
 H        13.149648        7.897557        8.374626
 H        12.801000        7.630436        9.910660
 O        11.410369       11.289815       18.416573
 H        11.919073       10.479916       18.550735
 H        11.937185       11.881981       17.901642
 O        22.896585        0.355291       20.868637
 H        23.450420       -0.331781       21.229401
 H        23.210938        0.489648       19.946358
 O        15.482285        8.807936       15.913673
 H        16.268793        9.339349       16.093063
 H        15.835900        7.999144       15.534882
 O         1.808589        1.753384       18.526047
 H         1.222002        1.068375       18.915184
 H         1.440461        1.799220       17.627243
 O        16.709457        8.612738       51.233368
 H        17.435446        9.285062       51.102951
 H        16.361004        8.549808       50.315598
 O         4.412145       19.174021       38.786621
 H         4.516909       18.351515       39.292038
 H         4.411978       19.844461       39.483109
 O        17.859411       13.681983       49.070251
 H        17.410294       14.397224       48.585983
 H        18.773335       13.997741       49.252594
 O        16.470942       19.041149       45.130081
 H        15.918956       19.410633       45.836807
 H        16.790415       18.159760       45.505219
 O        17.472406        6.470830       55.234329
 H        18.154573        5.793640       55.379761
 H        17.714046        7.330785       55.599609
 O        21.440676       21.120625       18.697685
 H        21.083483       20.349632       19.140343
 H        20.688179       21.363222       18.151085
 O        10.037224       10.280420       10.205460
 H        10.538499        9.639704        9.690010
 H        10.245658       10.022374       11.133598
 O        14.811945       15.699268       38.388199
 H        14.082869       15.174060       38.006538
 H        15.604457       15.548754       37.776253
 O         9.360332        8.281506       38.366623
 H         8.665110        8.910797       38.111877
 H         9.054492        7.414577       37.956612
 O         6.595286        7.211430       30.961891
 H         6.191905        7.456189       30.090187
 H         5.823777        6.869820       31.471146
 O         3.564146        7.738991       41.393509
 H         4.367298        7.596866       40.891891
 H         3.897548        7.499210       42.264877
 O        17.083096       -0.511398       19.510735
 H        17.827356       -1.074858       19.161385
 H        17.519760        0.134493       20.094643
 O         5.558535       11.061013       47.672058
 H         5.848849       10.422878       48.401398
 H         4.604024       11.065973       47.620697
 O         0.007075       -0.685963       38.466873
 H         0.480695        0.148023       38.610886
 H        -0.027865       -1.092159       39.367355
 O         0.953829        1.205540       45.754852
 H         1.106306        0.951796       46.674744
 H         0.578959        0.448487       45.259949
 O        16.092888        6.544729       24.666710
 H        15.745028        7.457579       24.813789
 H        16.911871        6.368180       25.170486
 O         3.629061       13.037430       36.557655
 H         4.472660       13.526257       36.338272
 H         2.900003       13.464560       36.077148
 O         9.977987       21.317543       43.114853
 H        10.190097       20.422565       42.802643
 H        10.131516       21.943382       42.425537
 O         8.708229       11.703128       13.842529
 H         8.235744       10.900166       14.054932
 H         9.557337       11.486909       13.452515
 O         8.222524        3.322659       23.650368
 H         8.031346        2.719832       22.899178
 H         9.051248        3.799438       23.525917
 O         2.200486        1.375055       21.443619
 H         2.157888        1.970297       22.232262
 H         2.602598        1.988685       20.752449
 O         2.402096       22.503798       22.992104
 H         2.416101       21.841686       22.254890
 H         1.543528       22.924480       22.956940
 O         5.662709       15.242012       36.604408
 H         6.157148       14.800097       37.306664
 H         6.185336       15.220083       35.837608
 O        18.539038        7.185057       33.714714
 H        17.566563        7.402844       33.775986
 H        18.607847        6.246424       33.649254
 O         3.160150       17.803356       50.646210
 H         3.421161       18.667265       51.035263
 H         2.717033       17.320120       51.358383
 O         1.618221        8.262911       37.251213
 H         2.340815        8.677588       36.761749
 H         1.107725        7.933629       36.477051
 O         4.492890        1.399821       39.286491
 H         4.980230        1.723929       38.514771
 H         3.942501        2.099977       39.591400
 O        22.389471       22.825182       13.589439
 H        22.623041       22.227398       14.336510
 H        22.591999       22.296337       12.827751
 O         4.318991        9.527105        7.078278
 H         3.455539        9.516115        7.462280
 H         4.574304       10.452607        7.196907
 O         2.125834       12.210458       12.737167
 H         1.303534       12.701364       12.974037
 H         1.999075       12.023487       11.759186
 O         5.943078        8.195946       17.139229
 H         6.560027        8.521280       17.848640
 H         6.083212        8.670557       16.349670
 O        11.361502        1.708668       10.706367
 H        10.955202        2.313893       11.351433
 H        11.900311        1.106163       11.250557
 O        23.220383       18.364746       28.487404
 H        22.813576       17.696098       27.969536
 H        23.016003       18.174036       29.399719
 O         7.268269       10.753620       10.465302
 H         7.299821       11.691768       10.761551
 H         8.229510       10.565074       10.475464
 O        13.810170        3.348611       35.297035
 H        12.854443        3.278044       35.526520
 H        14.009921        2.725449       34.553139
 O        14.503101       14.001875       49.458923
 H        15.045064       13.309619       49.790497
 H        15.154511       14.697711       49.370575
 O         2.162533        2.305835       15.775459
 H         2.049251        1.858417       14.888382
 H         2.355477        3.250513       15.525894
 O         3.016355        4.197492       21.196045
 H         2.556532        4.369020       20.341148
 H         3.765374        4.722236       21.209137
 O         5.539099       22.076492       24.640205
 H         5.043572       22.432167       23.905937
 H         5.341620       21.122614       24.672615
 O         8.928561       16.107676       37.899475
 H         8.443760       15.427352       38.299637
 H         9.140554       16.806870       38.544182
 O        18.714550        9.267693       19.640656
 H        19.288357        8.757960       19.048073
 H        18.008072        8.708538       19.934769
 O        20.677090       17.850046       16.954544
 H        20.806002       18.722237       16.538086
 H        19.734392       17.761936       17.288261
 O         2.478774       12.661903       31.648987
 H         2.458640       11.726463       31.754646
 H         2.034184       12.982510       32.428276
 O         4.266968       22.344570       17.339081
 H         5.100640       21.853535       17.155174
 H         4.046570       22.757374       16.499596
 O        -1.361419        9.275529       12.838623
 H        -2.103215        9.667071       13.351173
 H        -0.691799        9.085241       13.559135
 O         7.349282       11.266474       21.175339
 H         3.473854       10.404212       15.653999
 H         8.295280       10.883641       20.978714
 O         4.798764        8.476586       22.336143
 H         5.269875        8.890408       23.096550
 H         5.283175        7.644773       22.195282
 O         2.806162       22.503759       19.588264
 H         3.503660       22.561707       18.933533
 H         1.958453       22.591047       19.154335
 O        11.675264       20.485298       25.431610
 H        11.803479       19.714890       24.866165
 H        10.767816       20.421852       25.806564
 O        18.758770        2.404324       32.459702
 H        19.446308        2.194555       33.037399
 H        17.981833        2.439724       33.046280
 O        11.539433       17.023281       30.293526
 H        11.226295       16.434126       31.016571
 H        11.266796       16.538597       29.450996
 O        10.758687       22.102921       38.105858
 H        10.031643       21.433826       38.202301
 H        11.606154       21.561285       38.191414
 O        17.311998        0.940517       22.379829
 H        17.927187        0.652811       23.049728
 H        17.635702        1.779974       21.957764
 O        15.639777        1.660384       39.019157
 H        14.895684        1.858352       39.684425
 H        12.952481        7.841639       45.310379
 O         5.494465       19.867159       33.936775
 H         5.474585       19.070890       34.424652
 H         5.499287       20.430590       34.698578
 O         0.218864       17.886011       37.933708
 H         1.008443       17.335306       37.797081
 H        -0.514572       17.319767       37.716019
 O         8.295006        0.079923       47.651993
 H         7.303026        0.021115       47.581360
 H         8.421803       -0.336634       48.590271
 O        17.181168       17.793634       28.327904
 H        16.417881       18.388868       28.455544
 H        17.198339       17.169834       29.069115
 N        22.751631        4.583083       18.864807
 H        22.634529        5.001119       19.756157
 H        23.683662        4.667318       18.729416
 O        13.044867       12.149834       39.547768
 H        13.666826       12.420606       40.271194
 H        12.125014       12.328481       39.812447
 O         3.973596       21.745876       46.423462
 H         3.823126       22.555164       45.868317
 H         4.069589       21.988768       47.369553
 O        11.941818       24.427355       39.950882
 H        11.526422       23.700336       39.475891
 H        11.132127       24.811762       40.403900
 O        11.746562       14.219567       16.191765
 H        10.968003       14.728168       16.454338
 H        12.522332       14.567979       16.580894
 O         9.646705        0.526524       51.904419
 H         9.775955        0.519131       52.866608
 H        10.406516        0.134440       51.451172
 O         2.983020        2.267508       24.134949
 H         3.161010        2.975818       24.780731
 H         3.866662        1.852352       23.999619
 O        21.734316       21.146259       40.840973
 H        21.738377       21.232344       41.782684
 H        21.088835       20.514383       40.516113
 O        19.329870        5.637212       39.406235
 H        19.572626        6.608810       39.481209
 H        20.145290        5.185175       39.618607
 O        18.642069       21.027758       25.884758
 H        18.387457       21.082159       26.823471
 H        18.928764       21.932838       25.667152
 O         9.053208       13.725075       22.740234
 H         9.991625       13.603030       23.071312
 H         8.605220       12.830039       22.702919
 O        14.968001       12.780142       14.534439
 H        14.250644       13.076240       15.105721
 H        14.767844       13.173075       13.632729
 O         4.617916        3.267361       27.985023
 H         4.679483        2.350442       27.590187
 H         3.901517        3.684641       27.390358
 O        14.947370       12.104566       17.317406
 H        14.256028       11.408582       17.330513
 H        14.672052       12.882914       17.809029
 O         9.514165       13.616804       29.742836
 H         9.616383       14.238350       30.479286
 H        10.334458       13.598679       29.295425
 O         7.186435        6.939205       35.046837
 H         7.072907        6.553208       34.199142
 H         8.080944        6.643962       35.268883
 O         1.758487       22.025551       29.292374
 H         2.473694       22.277739       29.882492
 H         2.175033       21.944994       28.419769
 O        11.059514        2.075122       17.720085
 H        10.743090        2.104007       16.804771
 H        11.362630        1.165264       17.734146
 O        18.090731        9.976744       32.626801
 H        18.743965       10.763391       32.490440
 H        18.432522        9.196666       32.292213
 O        21.012831       21.620235       23.131691
 H        20.340572       21.287834       23.702888
 H        21.393248       20.775908       22.698463
 O        21.992304        5.390299       41.702240
 H        22.045469        4.739473       42.440628
 H        21.273273        6.012569       41.974197
 O        15.934480       14.284660       36.233963
 H        15.591054       14.866246       35.539619
 H        16.900583       14.444581       36.195198
 O         6.399489       22.834982       13.706764
 H         6.617163       23.786362       13.565590
 H         7.108516       22.276711       13.312050
 O        14.854397        8.785431       29.956139
 H        14.294611        8.145446       30.371239
 H        15.765447        8.563996       30.302994
 O        23.304089        8.661988       25.510567
 H        23.125093        8.257602       26.371811
 H        22.523865        9.289725       25.342194
 O        10.897969       16.003651       44.897827
 H        11.858996       15.974133       45.070297
 H        10.495318       15.859173       45.754333
 O         9.889673        3.490266       46.955261
 H        10.369196        3.715493       47.775284
 H        10.314695        2.729947       46.546204
 O         9.249952       12.690488       49.035126
 H         9.869912       13.287848       49.449661
 H         8.878161       13.126699       48.199142
 O         1.239350        0.411177       33.716263
 H         1.722483       -0.074123       33.076797
 H         0.861961       -0.240349       34.346931
 O        17.969357       16.655771       36.465446
 H        18.645060       17.200968       36.779518
 H        17.336416       17.239536       36.035095
 O        22.954487       21.901495       49.232986
 H        23.515152       21.125713       49.117416
 H        23.496769       22.533569       49.810913
 O         4.210581       12.744723       45.036301
 H         3.654300       12.482202       44.297836
 H         3.672559       12.514975       45.775772
 O         2.223551       19.843338       34.379402
 H         1.558894       19.528282       35.021858
 H         3.028185       19.432581       34.706703
 O         6.323636       16.698748       17.633133
 H         5.456967       16.506374       17.138695
 H         6.609109       15.869780       18.087051
 O         4.417827       10.944515       50.286331
 H         4.566690       10.841026       51.264862
 H         3.565671       11.383050       50.076675
 O        12.235289       16.043634       27.379120
 H        11.675798       15.599194       26.683594
 H        12.912447       16.555815       26.926041
 O        17.634968        6.832569       36.891800
 H        18.464664        6.363092       36.649414
 H        17.844427        7.827204       36.925117
 O        11.100355       11.745371       22.974342
 H        11.704062       11.827279       22.195129
 H        11.527488       12.111012       23.778740
 O        12.382114       13.763367       29.588150
 H        12.801253       13.944071       28.748543
 H        12.988903       13.210587       30.111099
 O        11.351571        5.884880       37.158470
 H        11.592089        5.921516       38.107300
 H        12.092066        6.315273       36.632332
 O        19.973488       16.122322       41.425995
 H        19.540266       16.867716       40.973450
 H        20.939838       16.188570       41.442764
 O         8.786453        7.685694        4.801407
 H         9.666183        7.341245        4.964821
 H         8.733834        8.298412        3.992676
 O        16.870167        1.232830       14.258087
 H        17.181498        2.134178       14.080147
 H        17.728563        0.823764       14.495430
 O         6.063668       14.219243       39.253456
 H         5.529110       13.437243       39.183891
 H         6.979682       13.922935       39.498322
 O        17.428211        9.976490       13.096893
 H        16.730867        9.334493       13.047775
 H        18.210428        9.410283       13.346825
 O        16.973358        6.366014       17.358162
 H        17.389215        5.968552       18.165848
 H        17.655209        6.622393       16.689728
 O        11.117537       18.318848       32.643265
 H        10.891352       19.220060       32.503960
 H        10.295050       17.888908       32.319138
 O         1.243941       17.124926       43.474701
 H         1.445569       17.996092       43.937714
 H         2.199573       16.834846       43.327011
 O         1.112656       15.651770       22.817436
 H         1.136171       14.711168       23.009270
 H         0.521106       15.806347       22.061897
 O        -1.164953       20.523371       44.331619
 H        -0.284209       20.178492       44.501236
 H        -1.062553       20.709641       43.391632
 O        -0.007985        2.795295       49.114380
 H         0.869339        2.760507       48.863678
 H         0.050189        2.682640       50.085297
 O        22.768505        2.652307       22.550858
 H        22.834356        1.790445       22.068993
 H        23.379133        3.258285       22.090622
 O        19.856623        2.602212       21.270706
 H        20.303892        2.346731       22.091537
 H        20.528772        2.679709       20.547325
 O         6.105050       21.498703       19.781250
 H         6.227763       20.498146       19.657066
 H         6.561920       21.939985       19.024086
 O        11.975173        1.496081       45.996368
 H        11.625752        1.287296       46.869141
 H        11.548683        0.809379       45.413956
 O         2.472111       18.166670       17.587761
 H         2.281246       17.288721       18.031174
 H         3.050959       17.987787       16.731575
 O        13.447743        1.649245       20.027267
 H        13.251604        1.463923       20.940224
 H        12.791878        2.304588       19.776001
 O        11.293833       18.601852       42.508957
 H        11.327778       17.658895       42.848221
 H        12.229046       18.899763       42.471481
 O         7.489981       19.604914       31.897995
 H         6.652552       20.063807       31.784515
 H         7.399320       19.255604       32.787285
 O        14.992507       12.247984       41.658539
 H        15.335738       11.379143       41.480621
 H        14.179505       12.183739       42.189789
 O        15.802444        7.358271       34.263519
 H        15.086980        7.290274       33.638153
 H        15.461507        7.661732       35.079994
 O         3.719388        5.307045       25.845367
 H         3.894756        6.277806       25.921890
 H         2.824788        5.214132       25.436462
 O        15.052638        4.678974       41.275070
 H        15.452825        5.364967       40.616257
 H        14.493957        4.070893       40.765121
 O         2.836113        2.455960       36.570129
 H         1.967800        2.765205       36.905159
 H         2.847965        2.738737       35.667450
 O         2.295200        5.239985       53.473999
 H         3.274461        5.428721       53.361069
 H         2.140380        4.311032       53.726868
 O        17.299841       23.099392       47.969131
 H        16.876837       23.844263       48.426071
 H        16.966732       22.228821       48.279739
 O         6.645211       12.246694       42.700729
 H         6.143650       12.258479       43.556686
 H         7.362876       12.894866       42.611679
 O         9.435054        6.113372       17.236725
 H         8.590370        6.527535       17.592644
 H         9.281090        6.019466       16.284164
 O        15.186414       19.675758       41.916870
 H        15.757344       19.961321       42.592606
 H        15.487380       18.794273       41.693954
 O        22.851833        8.824647       41.731232
 H        23.199352        9.756752       41.615631
 H        22.786770        8.577226       42.689865
 O         6.739044       15.695202       23.897003
 H         7.665495       15.466397       23.668915
 H         6.600049       15.204869       24.771873
 O        23.391270       17.166298       24.811798
 H        22.843689       16.510765       24.386627
 H        23.031948       18.009735       24.563118
 O         5.656546        4.603805       33.060730
 H         5.519086        3.868341       33.657951
 H         4.770991        4.929886       32.863846
 O         3.480252       16.656687       33.262489
 H         3.977300       16.038084       33.893517
 H         3.361574       17.513241       33.701157
 O        20.671083        7.329988       36.034462
 H        20.477396        8.219794       35.738007
 H        21.040712        6.891866       35.194740
 O         5.299262        7.141813       37.680496
 H         6.061321        6.933266       37.079620
 H         4.660892        7.808262       37.318863
 O         0.210568       14.371047       27.004227
 H         0.648547       15.170527       26.644646
 H        -0.306501       14.061291       26.200203
 O        -0.382599       23.394318       10.782959
 H         0.256387       23.585981       10.075867
 H        -0.987278       22.724531       10.506989
 O         6.668596       14.408669       45.228256
 H         5.912662       13.932952       44.890579
 H         7.387672       13.810462       45.551727
 O        15.803182       10.694044       35.039886
 H        16.155218       10.219401       34.262604
 H        16.031755       11.589096       34.860130
 O         1.766664       15.972443       19.043243
 H         1.620275       16.035992       20.003136
 H         1.045340       15.422187       18.676384
 O        14.143255        8.413742       36.539047
 H        13.792776        9.332491       36.423805
 H        13.665970        8.177739       37.362793
 O         5.309620        4.311328       41.341568
 H         5.506191        3.438533       40.997345
 H         4.445918        4.545642       41.017624
 O        13.497951        4.446471       23.973434
 H        13.858043        5.327606       23.782516
 H        12.636135        4.349297       23.658012
 O         9.146653       13.236939       18.574265
 H         8.840668       13.592125       17.722542
 H         9.422048       12.359035       18.306061
 O        19.045296       11.536503       36.602974
 H        18.601698       11.246615       37.432404
 H        18.937592       12.451199       36.304886
 O         7.470247        6.770662       25.462273
 H         7.821294        5.845541       25.513466
 H         7.748658        7.156533       26.290047
 O         2.365475       22.201286       12.376205
 H         1.851759       21.467136       12.792336
 H         1.907185       23.058222       12.367729
 O         6.663996       -1.199642       38.294746
 H         7.140244       -0.400023       38.607979
 H         5.738737       -0.994112       38.447052
 O        -0.328764       24.295189       16.698318
 H        -0.947502       23.573639       16.491463
 H         0.629611       24.054512       16.760971
 O        14.918368        2.030499       45.989227
 H        13.957383        1.947240       46.136856
 H        15.359704        1.812280       46.872559
 O         4.933880        1.787454       46.629257
 H         5.801236        1.760976       47.050217
 H         4.293736        2.196866       47.210617
 O        20.062595        8.320987       17.342300
 H        20.817160        7.760223       17.254265
 H        20.028131        8.997947       16.644806
 O         8.531434       21.371840       45.613190
 H         7.842215       21.249067       46.339447
 H         8.922850       20.457924       45.496719
 O        20.562212       17.914396       25.674141
 H        19.810499       17.377354       25.382759
 H        20.275686       18.124760       26.584969
 O        21.443108        5.219743       21.474236
 H        21.566332        5.858285       22.210701
 H        21.340614        4.313864       21.780678
 O        15.473641        4.181544       16.537010
 H        15.837022        3.292356       16.529190
 H        16.290424        4.755412       16.391167
 O        21.397717        1.483876       55.867676
 H        20.696213        1.018836       55.416382
 H        21.554312        1.044927       56.709106
 O         3.236723        7.908705       44.856628
 H         3.122957        8.871398       45.073013
 H         2.368784        7.554226       44.834259
 O        21.572754       16.887899       31.803406
 H        21.837215       16.007229       31.482834
 H        21.674704       16.887850       32.745445
 O         1.935013        0.061643       48.112564
 H         2.513320       -0.654889       47.866043
 H         2.079114        0.229221       49.060684
 O         7.930539        8.692873       47.701981
 H         8.898539        8.692181       47.529190
 H         7.759429        9.119843       48.615631
 O         3.028905        4.480659       43.179291
 H         2.205693        4.505196       43.760803
 H         2.917718        5.271163       42.605530
 O        18.197254       19.386118       42.853745
 H        18.559601       20.241894       42.512756
 H        17.976479       19.580658       43.765182
 O        10.895444       12.547495       46.259094
 H        11.238568       13.406455       45.960632
 H        11.039862       12.608191       47.209396
 O        14.996718        8.792650       42.244919
 H        15.357781        7.384427       39.187584
 H        14.401139        8.309432       42.832718
 O         3.361953       22.414549       33.328476
 H         3.512433       22.075197       34.231636
 H         2.443085       22.145767       33.186432
 O         0.669417       22.551964       32.168251
 H         1.049515       21.913420       31.567970
 H        -0.233531       22.199471       32.278313
 O        22.802467        2.643736       51.639740
 H        22.685751        3.528664       52.078979
 H        21.978853        2.381897       51.211029
 O         9.596381        4.997183       42.730316
 H        10.112866        4.722261       43.471603
 H         9.289319        4.123431       42.415863
 O        20.022924       12.060729       42.123123
 H        20.632570       11.389593       41.692749
 H        20.278772       12.899615       41.687714
 O        21.827888       20.782244       27.731354
 H        22.333971       21.592319       27.605301
 H        22.469645       20.056486       27.958801
 O         7.461596       18.579979       40.620911
 H         7.932636       17.730070       40.799850
 H         6.698882       18.401957       40.045563
 O         7.228705        9.820801       40.984360
 H         7.924570       10.265868       40.486328
 H         6.992518       10.397922       41.718048
 O        11.484429       19.225079       36.157074
 H        10.690575       19.641811       35.689926
 H        12.138144       18.841677       35.499626
 O         6.201479       11.746132       33.912010
 H         6.665141       11.462290       33.129707
 H         5.491506       11.122714       34.080002
 O        19.755533       24.719036       35.508720
 H        20.090843       24.735588       34.639603
 H        19.848379       23.735205       35.655403
 O         4.873476        6.820868       53.278854
 H         4.675517        7.500270       52.615585
 H         5.836035        6.697182       53.317307
 O         6.657271       14.534735       19.606613
 H         6.104868       14.254679       20.353096
 H         6.884645       13.762775       19.108574
 O        13.956124       17.368608       32.703316
 H        12.979096       17.484367       32.776833
 H        14.188243       18.002647       31.985313
 O         8.671750       13.183573       39.054443
 H         8.420506       12.632056       38.268822
 H         9.616250       13.471712       38.925552
 O        22.449541       21.553829       32.867393
 H        21.862204       21.990999       32.267570
 H        22.038237       21.722223       33.734573
 O         1.552158       -0.187271       40.815536
 H         2.381265        0.318723       40.590378
 H         0.960477        0.396869       41.311020
 O        16.683901       13.911954       44.927628
 H        16.690792       14.140699       45.846634
 H        16.400467       14.700839       44.504562
 O        16.737240       11.974508       51.328888
 H        17.540045       12.349685       51.772141
 H        16.547197       12.332417       50.497253
 O        14.413671       22.681383       42.518005
 H        14.983275       21.948101       42.303314
 H        13.552770       22.334921       42.587646
 O        14.066180        9.457141       18.692268
 H        15.025613        9.282973       18.659683
 H        13.724779        8.541589       18.742477
 O         0.801849        5.586940       40.716293
 H        -0.046839        5.430241       41.191650
 H         0.760393        6.438187       40.240875
 O        15.583949       17.320379       35.300522
 H        15.784806       18.167553       34.869110
 H        14.644499       17.234123       34.998055
 O         6.169497       11.582918       23.666298
 H         6.593474       11.998031       24.440552
 H         5.223619       11.831218       23.853233
 O        16.598513       23.223845       51.609375
 H        15.835568       23.794710       51.351898
 H        16.186502       22.717857       52.347702
 O         3.734628       17.036684       21.735054
 H         3.383624       17.723804       21.095619
 H         3.128584       16.869118       22.511536
 O        15.726874        2.741565       30.422150
 H        16.071171        2.383285       31.273933
 H        15.338710        3.637243       30.685242
 O        -1.374396        6.177104       27.836304
 H        -0.919908        5.321824       27.711494
 H        -1.706445        6.119657       28.762657
 O        19.981771        0.014999       14.241882
 H        19.951138        0.380818       13.331642
 H        20.717613       -0.596318       14.418167
 O        13.867790       22.847338       37.237869
 H        14.628168       22.398954       37.653084
 H        13.270926       22.066969       37.036377
 O        21.088312        7.294268       43.925934
 H        20.862711        7.494112       44.891113
 H        20.304214        7.523124       43.373520
 O         1.610541       16.859638       26.215012
 H         0.976458       17.031216       25.548111
 H         2.338245       17.454855       26.038269
 O        20.141268       24.604258       17.537895
 H        19.722464       23.919928       16.977257
 H        20.272774       24.260290       18.416687
 O        16.620819       11.288359       28.572273
 H        16.075008       10.823936       27.904762
 H        16.175201       10.949287       29.360847
 O        14.702097        5.657743       19.158646
 H        15.307113        4.948846       19.441139
 H        14.394491        5.412453       18.258453
 O         1.001621       19.485207       27.457207
 H         0.242316       19.146503       27.952156
 H         0.734716       19.482573       26.517067
 O         1.145965        0.469138        4.885445
 H         1.425131        0.376297        3.995003
 H         0.583399       -0.280186        5.107895
 O         1.139597       12.469154       44.033905
 H         1.069166       11.831258       44.752472
 H         1.293990       13.281122       44.439865
 O        14.800144       16.114727       44.745026
 H        15.263711       16.911453       44.523407
 H        14.444855       16.218229       45.615616
 O         8.725989       21.610062       22.533699
 H         9.126905       20.922606       21.944244
 H         8.201916       22.161840       21.956329
 O        21.115469       10.782737       46.972412
 H        21.544722       11.051104       46.134872
 H        21.931263       10.615141       47.553818
 O        23.095070       23.159155       54.999634
 H        22.868170       22.233004       54.727219
 H        22.252047       23.500511       54.729706
 O         7.495966       11.522066       36.865173
 H        11.770561        9.056085       39.506073
 H         8.052279       11.219610       36.112556
 O        23.084169        1.649307       35.165985
 H        23.044668        2.290799       35.882317
 H        24.037552        1.530567       34.979416
 O        21.655291        1.566685       11.117867
 H        22.073536        1.833781       10.263161
 H        21.916304        0.638505       11.269669
 O        12.340774        8.420873       39.019569
 H        11.724000        7.676797       38.856087
 H        14.590576        8.880898       41.334839
 O         0.682559       10.332088       11.274498
 H        -0.209134        9.982461       11.403763
 H         0.897738       10.375211       10.328369
 O        10.815055       17.105469       18.697418
 H         9.939243       17.521330       18.783775
 H        11.061563       16.903490       17.774475
 O        18.806301        2.402519       29.055946
 H        18.866596        3.076982       28.349281
 H        18.378014        2.819357       29.824310
 O        17.012701       12.681012       11.402138
 H        17.252474       11.987534       12.060493
 H        17.123545       12.310213       10.568275
 O         0.414318        7.122756       54.393845
 H         0.150532        6.480781       55.041962
 H         1.342012        6.923154       54.142532
 O        10.832033       18.319693       23.991028
 H        10.288853       18.098112       24.779633
 H        11.441191       17.602118       23.745445
 O        20.033386       10.098042       49.636002
 H        19.729488       10.835962       49.074707
 H        19.763418        9.251365       49.263977
 O         9.079295       20.548115       34.619598
 H         8.179964       20.566845       34.233376
 H         9.605673       21.092951       34.039413
 O        22.187645        4.630939       34.633720
 H        22.493280        3.960592       34.019814
 H        22.683012        4.540184       35.521065
 O        14.266392       23.329813       45.349304
 H        14.705528       24.068621       44.949036
 H        14.143114       23.527037       46.294830
 O        17.313171        1.870783       17.958443
 H        16.781639        1.304079       18.510223
 H        18.240328        1.832277       18.171463
 O        10.606400        8.969340       44.988647
 H        10.393181        8.348292       44.293610
 H         9.759860        9.408780       45.201981
 O         2.852853       19.558403       45.011642
 H         2.966748       20.009567       44.161163
 H         3.266121       20.175089       45.637909
 O        17.513704       18.316042       40.133789
 H        16.809113       17.823822       39.666847
 H        17.431974       19.242809       39.756752
 O        15.389873       11.031911       23.914398
 H        15.447175       10.892756       22.956253
 H        15.379397       11.991796       24.027679
 O        14.662885       20.772997       39.107101
 H        13.699239       20.774910       39.158241
 H        14.936473       20.317804       39.926147
 O        -0.006130       18.646832       19.263374
 H        -0.267198       17.928083       18.667175
 H         0.315629       18.273216       20.052147
 O        20.911108       10.319867       25.014351
 H        20.307686       10.203827       24.274231
 H        20.573723       11.072850       25.516403
 O         3.000747       19.923935       24.793579
 H         2.973463       20.739565       24.271317
 H         2.435751       19.361048       24.231689
 O        21.198734       10.895874       21.169716
 H        21.041597        9.954473       20.880943
 H        20.744755       10.922425       21.992233
 O        -1.044630        9.560707       44.735580
 H        -1.092391        8.565731       44.760864
 H        -0.175984        9.793431       45.170990
 O        18.196136       15.792038       31.419609
 H        17.269709       15.548030       31.274826
 H        18.595345       14.971862       31.711960
 O         5.900434       21.142036       36.678093
 H         6.612670       21.718317       37.029083
 H         5.172474       21.403038       37.171677
 O         2.418300        0.671964       29.278618
 H         3.151412        1.300796       29.263855
 H         2.831690       -0.162528       29.496971
 O        10.746428        0.611680       29.632683
 H        10.330698        0.608812       28.705894
 H        10.047436        0.728726       30.258385
 O         3.267700       22.336336       38.375053
 H         3.224901       23.281582       38.143234
 H         3.277231       22.323351       39.332268
 O         6.357403        6.965254       40.821777
 H         6.867830        7.798810       40.659012
 H         6.310205        6.593365       39.976959
 O        17.572540        7.339169       42.231354
 H        16.703098        7.808460       42.394150
 H        18.127913        7.975060       41.722061
 O         5.003567        4.379579       37.214081
 H         4.654930        5.043406       36.601303
 H         4.513950        3.571275       37.042786
 O        22.843618        7.766558       17.602692
 H        23.544291        7.342704       18.109627
 H        23.167440        8.117835       16.757813
 O         4.885584        5.709720       23.096115
 H         5.767407        5.981599       23.204048
 H         4.753860        4.895419       23.517586
 O        -0.978754       15.251642       20.809593
 H        -1.675447       14.801242       21.379974
 H        -1.175313       15.033235       19.888840
 O         4.537117       14.281141       22.397942
 H         5.461381       14.552952       22.522980
 H         4.136546       15.142693       22.145103
 O        17.496994       -0.321250       25.180939
 H        16.592115       -0.302264       25.402718
 H        18.017107        0.256430       25.774078
 O        15.955935        6.696489       39.406868
 H        16.035589        2.491445       38.725883
 H        16.801390        7.051200       39.061615
 O         1.058984        5.372769       24.176643
 H         0.444669        5.068625       23.488251
 H         0.530902        5.995127       24.702110
 O         1.851441        1.374641       11.445595
 H         2.574912        0.849224       11.813896
 H         0.973196        1.097242       11.763176
 O        22.637808       10.987819       29.910347
 H        22.323181       10.169002       29.457886
 H        21.906385       11.132001       30.561157
 O        19.717499       23.219707       21.289940
 H        20.236271       23.969492       20.937836
 H        20.198973       22.801037       21.984550
 O        10.251287       15.699814       41.900940
 H        10.342212       15.483857       40.974106
 H        10.361190       14.831037       42.335327
 O        15.450219        0.390804       33.839813
 H        16.321356        0.763960       34.048843
 H        15.316020       -0.353231       34.415482
 O         1.781623        9.975259       15.660538
 H         1.530503        9.163645       15.141045
 H         1.240399        9.920229       16.453606
 O         2.085030       15.804865       38.958130
 H         2.921223       16.185808       39.300293
 H         2.444669       15.399121       38.156410
 O        -0.682199       12.172271       41.804855
 H        -0.313659       12.988607       41.403397
 H         0.048756       11.891777       42.393265
 O        21.829180       22.884583       35.491913
 H        22.577705       23.516350       35.390244
 H        21.980957       22.382017       36.317406
 O         8.992042       20.166010       25.970474
 H         8.525552       20.248457       25.077065
 H         8.396918       20.565886       26.640083
 O         6.870769       21.075417       43.011612
 H         7.059680       21.939610       42.637512
 H         7.366161       21.069193       43.834778
 O        19.239080        2.798756       11.834045
 H        20.141741        2.582814       11.474060
 H        19.219591        3.755630       11.936241
 O        10.744084        7.621714       20.707237
 H         9.915812        7.261365       20.365791
 H        11.311249        7.295560       19.994713
 O        20.098503       16.339422       28.561478
 H        20.301134       17.075558       29.145760
 H        19.356405       15.864079       29.014656
 O        10.815560        3.758226       49.746048
 H        11.462918        3.042430       49.432068
 H        10.335338        3.364978       50.442535
 O         1.020605        4.940137       17.994431
 H         0.827831        5.302772       17.069473
 H         1.072466        3.941885       17.879028
 O        19.582403        7.705264       22.800423
 H        19.330151        7.768695       23.767426
 H        19.016537        8.340030       22.319443
 O        18.911652       20.513342       28.702148
 H        19.857473       20.547155       28.509407
 H        18.725229       21.001448       29.509865
 O         8.878405       14.885972       12.588547
 H         9.673038       14.919671       13.161507
 H         8.701433       15.758951       12.313454
 O         3.125787       10.480939       42.335114
 H         3.382743        9.574730       42.120804
 H         2.929157       10.457800       43.260315
 O         1.169993       12.465390       38.949585
 H         1.904590       12.841747       39.520203
 H         1.146819       11.502456       39.253082
 O         3.624340       17.609734       36.430199
 H         4.360777       16.936924       36.367531
 H         3.687726       18.233736       37.150391
 O        11.219788       14.189283       37.590401
 H        11.740815       13.392054       37.793121
 H        11.472055       14.356376       36.686852
 O        13.076468        2.954314       15.534668
 H        12.320444        3.152364       16.048294
 H        12.951881        1.991151       15.472954
 O        -0.308640       18.219313       33.244637
 H         0.045276       18.638838       34.057007
 H        -0.374853       18.926939       32.593422
 O        -1.043596       13.872668       29.539818
 H        -0.575998       13.109013       29.236244
 H        -0.802811       14.687979       29.107445
 O        13.711029       11.437225       21.215645
 H        13.626771       11.398692       20.232674
 H        14.213096       10.611611       21.375259
 O        21.048790       13.959441       35.392853
 H        20.675526       14.282056       34.524872
 H        20.686386       13.100795       35.537231
 O         9.962930       -0.352343       45.305573
 H         9.422014       -0.216639       46.139374
 H         9.380192       -0.840621       44.733444
 O         9.137880       21.445389       40.165726
 H         8.394382       22.075809       40.403000
 H         8.864364       20.545181       40.429428
 O         1.180694       14.341757       10.508720
 H         2.018069       14.517566       10.912605
 H         0.986015       15.036772        9.865578
 O         8.134293       22.833769       18.059097
 H         8.921420       22.211136       18.191811
 H         8.341887       23.245758       17.183815
 O        19.045349        6.080268       20.047989
 H        18.335081        5.765578       20.702972
 H        19.797039        6.326667       20.622513
 O         4.774505        0.510674       27.400406
 H         4.014469        0.053611       27.002022
 H         5.517066        0.154345       26.985481
 O        23.376411       22.564926       29.594902
 H        24.156239       23.107895       29.375359
 H        22.896418       22.982546       30.314262
 O        23.060030       16.014885       44.037964
 H        23.259733       15.045579       44.186752
 H        23.841736       16.304983       43.564270
 O        12.824650       10.294315       25.367470
 H        13.718632       10.575572       25.071945
 H        12.419989        9.880819       24.588608
 O        -0.922347       12.204911       37.026062
 H        -0.786397       12.790042       37.762550
 H        -0.216672       11.561801       37.081696
 O        13.010405       14.384775       12.429756
 H        12.650924       15.039624       13.013435
 H        12.537792       14.473720       11.590202
 O         5.053205       11.674947       39.834518
 H         5.728501       11.280475       40.383087
 H         4.303911       11.088942       39.876587
 O         8.142895       23.277536       50.076385
 H         8.787751       23.670713       50.731827
 H         8.196206       22.274963       50.123856
 O         5.633969        2.434266       22.145737
 H         5.785698        1.520645       22.389282
 H         4.699802        2.570776       22.228027
 O        12.232796       16.021507       22.242325
 H        12.278476       16.487591       21.421608
 H        11.305344       16.037418       22.563499
 O         3.120912       12.106215       25.209122
 H         3.612033       12.928676       25.080421
 H         2.958654       11.995900       26.161949
 O         1.579910        4.006925       45.776855
 H         1.430211        3.043687       45.572708
 H         2.131962        4.143238       46.547714
 O         8.473528        5.488492       37.791504
 H         7.633033        5.292957       38.115242
 H         8.861238        4.610276       37.569878
 O         5.244709       24.047016       31.792465
 H         4.941495       23.286467       32.348450
 H         5.948035       23.751730       31.267868
 O        11.244466       17.688046       39.614372
 H        10.897828       18.326801       39.032532
 H        11.631582       18.125793       40.387604
 O        19.234257       16.546825       44.369507
 H        19.639305       16.652689       43.474991
 H        18.284988       16.457867       44.232529
 O         2.052798        7.339138       20.332222
 H         2.901867        7.516563       20.788544
 H         2.272868        7.131515       19.357521
 O        10.162125        9.009436       41.131744
 H         9.724626        8.688014       40.288940
 H        10.840794        8.359917       41.355804
 O        23.968142        0.881785       13.065437
 H        23.207659        1.261487       12.654678
 H        23.749079       -0.070307       13.282333
 O        10.180818        1.328130       22.573204
 H        10.044319        0.728898       21.818573
 H        11.086953        1.551241       22.554352
 O        19.754080        9.952234       29.711411
 H        18.815821        9.680194       29.871994
 H        20.224911        9.477128       30.393585
 O        20.730505       23.159424       43.642548
 H        20.043680       22.970446       44.326874
 H        21.532103       23.421288       44.181335
 O        -0.083246        3.230650       28.432472
 H        -0.918980        2.833581       28.222015
 H         0.456474        2.484844       28.771713
 O        10.429474       23.068972       24.506493
 H        10.941400       22.229734       24.528008
 H         9.833611       22.934118       23.690048
 O         7.830871       13.919483       15.974258
 H         8.164348       13.259579       15.330093
 H         6.861111       13.708802       15.860580
 O         8.853002        2.495517       27.207977
 H         8.421804        1.596931       27.128532
 H         8.951216        2.801890       26.267967
 O         6.769864       16.173874       42.660629
 H         7.649996       16.204784       43.076508
 H         6.439905       15.281172       42.824493
 O         8.506582       16.114511        5.814705
 H         7.937630       15.760376        6.477684
 H         8.554963       15.573318        5.028267
 O        -0.711734       21.776709       20.475723
 H        -1.641273       21.559889       20.177147
 H        -0.153190       21.746534       19.699478
 O         9.109601       18.528854       45.297348
 H         9.399574       18.081352       46.098297
 H         8.452844       18.009247       44.888672
 O         6.686568       18.293447       28.655823
 H         5.750218       18.004883       28.433556
 H         6.576174       18.797852       29.491150
 O        17.125006       20.029604       37.681923
 H        16.340906       20.586691       37.788353
 H        17.875885       20.530613       37.452469
 O         9.197177       16.691118       21.974022
 H         9.675396       16.738087       22.801872
 H         9.062612       15.770926       21.786415
 O         8.715862       16.643032       31.595375
 H         8.071557       17.011019       31.005196
 H         6.704166       11.841462       36.446762
 O        15.144317        7.197787       21.573166
 H        15.145314        6.330654       22.139061
 H        14.772277        6.860800       20.777122
 O        11.208984        1.466526       34.667610
 H        11.050712        0.586343       34.360451
 H        10.282367        1.826248       34.619202
 O        17.209839       23.910265       28.596359
 H        17.734486       24.766460       28.613495
 H        17.864698       23.241961       28.321007
 O        14.796940        0.378546       26.311737
 H        14.064127        0.746709       25.795036
 H        14.523825       -0.493072       26.550156
 O        18.018286       22.765768       44.967453
 H        17.346138       22.668331       44.309570
 H        17.572136       22.778172       45.832687
 O         3.298936       19.386908       31.053253
 H         2.381434       18.980028       30.961754
 H         3.277525       19.711397       32.004654
 O        12.380281        0.751951       24.131050
 H        11.809215        0.065621       24.575279
 H        12.087869        1.600630       24.485176
 O        20.118998        1.895813       24.389511
 H        20.169903        0.934464       24.527763
 H        20.803226        2.272055       24.938690
 O        19.125828       19.254681       32.006660
 H        18.952448       18.277142       32.063507
 H        18.922604       19.445778       31.086716
 O        15.763480       19.404623       31.654823
 H        15.513070       20.273010       31.296951
 H        16.121616       19.609669       32.488609
 O         5.405262       15.998499       30.826065
 H         4.643167       16.581324       30.956978
 H         5.229080       15.233970       31.375282
 O         3.226803       23.800697       15.158241
 H         4.058023       24.063604       14.695374
 H         2.745657       23.368027       14.438332
 O        11.292028        5.470353       40.048615
 H        11.408525        5.663549       40.960327
 H        11.176297        4.531973       40.025192
 O        21.783701       13.619125       47.771500
 H        22.036636       13.240755       46.924210
 H        22.501905       13.471357       48.339508
 O         0.036179        5.426411       21.499313
 H         0.477934        5.723875       20.691017
 H        -0.342818        6.275336       21.838890
 O         0.068940       13.978148       33.916618
 H        -0.140312       14.336160       33.037613
 H        -0.744905       14.110112       34.415413
 O        16.949293       15.677311       41.963821
 H        17.010839       16.235010       41.179810
 H        16.036047       15.226748       41.931168
 O        20.108473        2.863251       41.120575
 H        19.240311        2.685431       40.741898
 H        20.473757        1.961328       41.242783
 O         5.045146       -0.328465       21.283173
 H         4.163713       -0.228596       20.845406
 H         5.339556       -1.258315       21.298210
 O        -0.089065       18.154459       49.552002
 H         0.381128       18.964966       49.633774
 H        -0.950540       18.237373       49.993439
 O        12.151390        6.114363       18.176476
 H        12.311659        6.935436       17.690857
 H        11.166945        5.952616       18.162529
 O         4.972822        4.938115       15.347450
 H         4.103023        5.230215       15.618889
 H         5.067301        5.195968       14.400711
 O        13.775342       17.955431       18.912437
 H        13.654492       18.633207       18.215256
 H        13.019623       18.038153       19.497154
 O         8.058835        9.248387       24.256050
 H         8.567691        9.166105       23.482445
 H         7.561110        8.443912       24.195045
 O        18.303478       -0.086854       39.726784
 H        18.704916        0.508813       39.037590
 H        17.373409        0.282684       39.737114
 O        15.334617       14.255229       24.068352
 H        15.282290       14.690856       23.192802
 H        15.433339       14.988717       24.731438
 O        -1.584575       21.153557       37.953239
 H        -2.107163       20.972198       38.724709
 H        -0.760558       21.619753       38.339729
 O        21.847040       13.271092       31.737411
 H        22.490999       12.622944       31.992722
 H        22.243603       13.669169       30.966637
 O        20.900492        8.386862       32.801964
 H        21.225376        7.746148       32.144760
 H        20.021633        8.045622       32.903290
 O        12.358518       11.163004       12.771019
 H        11.863540       10.497249       13.260788
 H        11.910176       11.993051       12.968208
 O        14.974093       15.128952       31.045044
 H        14.854910       15.895988       30.462517
 H        14.751580       15.365806       31.929985
 O         1.830163        4.159211       34.581306
 H         1.949385        4.374263       33.668365
 H         1.049658        3.562482       34.504890
 O        10.885519       -0.205170       20.447136
 H        11.503321       -0.938027       20.610680
 H        10.106685       -0.607268       19.953384
 O        19.508209        3.666162       35.558388
 H        20.190475        2.997396       35.683617
 H        19.988224        4.432798       35.913239
 O        17.083151        1.816523       35.702812
 H        17.821348        2.464061       35.820976
 H        16.228075        2.363809       35.963951
 O        23.260849       23.264915       45.424362
 H        23.351393       22.259872       45.565704
 H        22.727423       23.515846       46.204163
 O        10.022275       19.158741       28.714203
 H        10.537438       18.801783       27.942657
 H        10.486700       18.905512       29.492798
 O        19.422970       22.152643       38.715698
 H        19.271688       22.144476       39.659294
 H        19.192591       23.036283       38.294701
 O        22.417515       21.210518       52.878403
 H        23.228466       21.169836       52.270630
 H        21.651621       21.161026       52.310257
 O        20.020144       23.430397       54.430222
 H        19.329664       22.734297       54.511078
 H        19.725037       24.215860       53.915695
 O        14.125827        1.356143       41.713501
 H        13.504993        0.690424       41.466263
 H        14.203862        1.238159       42.661530
 O        21.761000       12.890363       44.575638
 H        22.339048       13.407644       43.944168
 H        20.979845       12.549259       44.115616
 O         4.630927       20.658800       41.533203
 H         4.007492       19.984344       41.934021
 H         5.498233       20.468014       41.988373
 O         0.711671       21.015930       47.128601
 H         1.398608       20.421379       47.449142
 H         1.089059       21.534767       46.430481
 O         0.341549       22.005259       35.400658
 H         0.299220       21.255096       36.005112
 H        -0.326128       21.856833       34.754501
 O        20.822983       24.637814       41.280029
 H        20.386662       24.195084       40.598297
 H        21.051567       24.041647       41.968704
 O         1.697563       19.028416       40.519760
 H         1.567440       18.759230       39.563309
 H         0.947508       19.640659       40.775131
 O        22.665314        9.787205       15.483437
 H        21.720148       10.078016       15.508522
 H        23.302383       10.343640       15.981438
 O         0.493011       14.924075       41.473145
 H         1.138273       14.748902       40.763824
 H         0.478928       15.914791       41.633163
 O         8.751590       17.210037       25.811356
 H         8.467532       17.501040       26.698372
 H         8.172490       17.514074       25.096077
 O         9.035866       21.860739       28.818771
 H         8.103711       21.608292       28.576782
 H         9.400630       21.119305       29.345070
 O        15.093236       18.423754       21.553185
 H        15.243617       17.969444       22.371864
 H        14.833413       17.765656       20.926102
 O         7.009521       14.023993       27.047256
 H         7.750445       14.549147       27.433411
 H         6.180923       14.270554       27.475487
 O         4.976851       16.689831       40.107849
 H         5.451564       16.089369       39.463860
 H         5.486376       16.598598       40.951538
 O        19.912321        8.459112       40.747162
 H        20.259840        8.985216       39.987854
 H        20.514019        8.543560       41.526001
 O        23.248383        4.295580       37.649139
 H        23.870190        4.896486       38.095947
 H        22.541405        4.113242       38.294357
 O         6.513507       18.744238       19.514809
 H         6.684676       18.160261       20.266014
 H         6.334145       18.191513       18.761543
 O        22.175829        2.178365       43.173080
 H        21.950377        2.219573       42.263885
 H        22.799885        1.426699       43.329559
 O        15.297309       22.148344       30.640617
 H        15.521478       22.902758       30.029068
 H        14.766953       22.630665       31.312149
 O         8.887706       24.047831       26.922699
 H         8.820578       23.265854       27.532700
 H         9.262982       23.564785       26.179291
 O        19.401909       22.755096       51.222443
 H        18.555489       22.790201       50.839111
 H        19.329018       22.512447       52.137390
 O         9.804194       12.588761       43.058334
 H        10.768618       12.520885       42.837311
 H         9.652763       12.559710       43.971024
 O        18.405916        2.235645       48.653763
 H        17.453159        2.063220       48.754471
 H        18.876944        1.554855       49.168884
 O         2.910584        7.510848       17.632652
 H         3.307384        8.335048       17.462402
 H         2.300023        7.392238       16.874847
 O        12.458510       13.821595       24.477020
 H        13.330675       13.802696       24.832817
 H        12.380169       14.582540       23.925659
 O         0.331799       19.745295       30.621895
 H        -0.586263       20.013735       30.640244
 H         0.666874       20.465487       30.011528
 O         1.066302       12.051645       28.699745
 H         1.134892       11.161220       28.330345
 H         1.239665       12.676134       27.929344
 O        14.674578       10.000743       11.093666
 H        14.303720       10.475675       11.824669
 H        15.115165       10.700628       10.549393
 O        18.262339       21.946508       41.223358
 H        18.675318       22.694567       41.655380
 H        17.357643       22.196789       41.041046
 O         4.621951        8.304223       34.264252
 H         5.512168        8.234933       34.672562
 H         4.617772        7.689892       33.499565
 O        15.881537       18.041689       15.915649
 H        16.440086       18.323383       16.689041
 H        16.474165       18.001282       15.092598
 O        18.730806        4.363641       23.839119
 H        19.440199        4.895792       23.427773
 H        18.988043        3.410111       23.843742
 O         0.569903       16.256680       30.797173
 H         1.154375       16.178621       31.558754
 H         0.210516       17.136143       30.836617
 O        17.233276        3.947686       38.407883
 H        17.868217        4.434093       39.038338
 H        16.562542        4.653135       38.201515
 O         7.962430       10.392947       50.260239
 H         8.460618       11.006241       49.655807
 H         8.601703       10.051480       50.910767
 O         6.218421       13.401590       49.127655
 H         6.518522       13.236865       50.016861
 H         5.527969       12.761263       49.035233
 O        10.132519        9.042770       29.896233
 H         9.352680        8.467333       29.669319
 H        10.942326        8.784886       29.378304
 O        -0.019737       15.818007       47.882538
 H         0.385021       16.042225       47.048126
 H         0.035747       16.577049       48.445099
 O        12.042792        8.364687       16.458069
 H        11.337234        8.398264       15.708359
 H        12.764893        8.983271       16.186722
 H         6.734705       10.517577       21.205986
 H         8.274686       16.448349       32.450417
