# Supplementary material for: Multi-proton dynamics near membrane-water interface
Source: Nat Commun. 2025 Apr 6;16:3276. doi: 10.1038/s41467-025-58167-w (PMC11972326; doi:10.1038/s41467-025-58167-w)
Supplement: Supplementary file 3 — Supplementary Dataset 1 [file 41467_2025_58167_MOESM3_ESM.zip › Supplementary Data initial and final configuration for all trajectories/Final_Simulation2b.txt]

3520
 generated by VMD
 C        10.496745       12.006932        2.136963
 H        10.855054       11.951227        3.190765
 H        11.211112       12.686662        1.571510
 H        10.487743       11.009221        1.599770
 C         9.095880       12.599850        2.090401
 H         9.061672       13.619455        2.546516
 H         8.869793       12.818746        1.004639
 C         8.032089       11.704253        2.609261
 H         7.095619       12.107268        2.289314
 H         8.036999       10.685972        2.093353
 C         8.106032       11.596610        4.191200
 H         9.123405       11.268778        4.513016
 H         8.049388       12.590566        4.727692
 C         7.091002       10.664118        4.823151
 H         6.999251        9.727798        4.240135
 H         7.553019       10.400922        5.847572
 C         5.754454       11.251239        4.989525
 H         5.854383       12.254302        5.488266
 H         5.343181       11.507171        3.929489
 C         4.789226       10.364332        5.773720
 H         4.733025        9.257987        5.507835
 H         5.120853       10.367390        6.846748
 C         3.339335       10.932962        5.697784
 H         3.240014       12.003919        5.781784
 H         3.027865       10.627235        4.647240
 C         2.470094       10.196556        6.719276
 H         2.495600        9.109119        6.679550
 H         2.828983       10.500105        7.729012
 C         0.977386       10.710397        6.525917
 H         0.961305       11.856487        6.506752
 H         0.765424       10.418816        5.475204
 C        -0.095019       10.195840        7.512077
 H         0.214392       10.661802        8.501854
 H        -1.114631       10.576721        7.227898
 C        -0.150970        8.650472        7.552063
 H        -0.320124        8.228595        6.471008
 H         0.861017        8.216762        8.002563
 C        -1.330190        8.170293        8.452385
 H        -1.318525        8.698067        9.442924
 H        -2.257199        8.604414        8.033791
 C        -1.357024        6.688218        8.676285
 H        -1.404779        6.152338        7.699600
 H        -0.466592        6.270391        9.250595
 C        -2.570807        6.318263        9.551315
 H        -3.361246        6.887842        9.092964
 H        -2.829703        5.262396        9.312302
 C        -2.418432        6.479375       11.031143
 O        -2.161321        7.503372       11.652100
 O        -2.585692        5.303233       11.759026
 C        -2.290204        5.473773       13.216034
 H        -1.534004        6.344843       13.372070
 H        -3.272188        5.797440       13.667221
 C        -1.783345        4.167682       13.812111
 H        -2.671173        3.483029       14.005127
 C        -0.990594        4.332567       15.129494
 H        -0.562998        3.360241       15.411621
 H        -0.068247        5.065917       15.003838
 O        -1.855892        4.857008       16.153694
 P        -2.617335        3.705966       17.367775
 O        -4.017608        3.353111       16.386902
 C        -5.265141        3.994283       16.178650
 H        -5.069202        5.107666       16.111763
 H        -5.691263        3.757025       15.136848
 C        -6.241330        3.889237       17.330757
 H        -5.845633        4.167286       18.304504
 H        -7.105213        4.452140       17.076691
 N        -6.725882        2.415400       17.507553
 C        -7.070353        1.713061       16.196304
 H        -7.610914        2.418978       15.505806
 H        -6.122153        1.435642       15.786980
 H        -7.635560        0.864730       16.485222
 C        -5.655454        1.616522       18.210876
 H        -4.881094        1.276388       17.574524
 H        -5.084959        2.230633       18.983139
 H        -6.104854        0.765453       18.780754
 C        -7.970895        2.433651       18.377029
 H        -7.683269        3.058156       19.237785
 H        -8.156753        1.416439       18.629684
 H        -8.811854        2.853287       17.816841
 O        -1.752352        2.508132       17.493759
 O        -3.082433        4.612209       18.477463
 O        -0.958396        3.605942       12.692650
 C        -0.929444        2.212196       12.693024
 O        -1.181588        1.608379       13.738075
 C        -0.594996        1.724189       11.356812
 H        -1.075536        0.765758       11.175667
 H         0.506255        1.492799       11.313972
 C        -0.915297        2.609849       10.189171
 H        -0.432248        3.544770       10.519104
 H        -1.960718        2.754649       10.064583
 C        -0.162407        2.201766        8.879677
 H        -0.649835        1.283567        8.578712
 H         0.906729        1.913315        9.158104
 C        -0.154998        3.385956        7.894508
 H         0.535935        4.250968        8.187225
 H        -1.127880        3.962054        7.899673
 C         0.210368        3.021820        6.461914
 H        -0.602495        2.489467        5.962708
 H         1.147060        2.413812        6.449272
 C         0.536955        4.228173        5.526062
 H         1.018348        3.857812        4.605362
 H         1.258159        4.916201        6.107910
 C        -0.746375        4.948881        5.095879
 H        -1.350360        5.186809        5.997658
 H        -1.367319        4.196052        4.606453
 C        -0.575165        6.129868        4.213936
 H         0.319862        6.073730        3.518280
 C        -1.395522        7.159248        4.145157
 H        -1.047984        7.935221        3.277679
 C        -2.592316        7.708291        4.851364
 H        -2.286822        8.566275        5.424095
 H        -3.071862        7.000989        5.567329
 C        -3.555523        8.215802        3.745872
 H        -3.647390        7.274954        3.126389
 H        -2.980150        8.978074        3.153236
 C        -4.935304        8.922258        4.211830
 H        -5.557882        9.196317        3.255775
 H        -4.750465        9.957038        4.553116
 C        -5.738061        8.194958        5.250519
 H        -5.331801        8.389432        6.269707
 H        -5.505510        7.101378        5.196922
 C        -7.260833        8.424300        5.230080
 H        -7.772834        7.793612        5.949509
 H        -7.553169        8.083320        4.224770
 C        -7.750576        9.901548        5.485451
 H        -7.171781       10.655993        4.921432
 H        -7.541116       10.111353        6.535355
 C        -9.227569       10.063787        5.280045
 H        -9.942111        9.345326        5.789604
 H        -9.543176        9.889561        4.163338
 C        -9.657037       11.484346        5.756126
 H        -9.936259       11.378365        6.825768
 H       -10.565589       11.878691        5.314484
 H        -8.887140       12.224360        5.659195
 C        12.088466       20.476061       10.185028
 H        12.090222       21.033335        9.149147
 H        13.116163       20.560169       10.500809
 H        11.555638       21.108545       10.825714
 C        11.408440       19.118452       10.092621
 H        12.039026       18.485357        9.455589
 H        11.322404       18.614191       11.071892
 C         9.954990       19.205734        9.683884
 H         9.338675       19.568468       10.530472
 H         9.769369       19.873367        8.750183
 C         9.425357       17.805456        9.336807
 H         8.392312       17.952343        8.927864
 H        10.133554       17.329172        8.522125
 C         9.352290       16.806747       10.486023
 H         9.190218       17.240877       11.480003
 H         8.421247       16.245159       10.342064
 C        10.373612       15.685636       10.358902
 H        10.271871       15.196001        9.408524
 H        11.366425       16.071922       10.342667
 C        10.095672       14.593410       11.440392
 H         9.616846       15.053180       12.366211
 H         9.336864       13.851213       11.084877
 C        11.287059       13.744786       11.983368
 H        12.154480       14.354320       12.290421
 H        10.912034       13.218859       12.878845
 C        11.709642       12.697852       10.858482
 H        10.774267       12.153255       10.453430
 H        12.018622       13.255836        9.954910
 C        12.642756       11.598145       11.426292
 H        13.460728       12.065766       11.922760
 H        12.072056       11.082276       12.214775
 C        13.193751       10.702533       10.375664
 H        12.360280       10.050157       10.025810
 H        13.547330       11.256154        9.450371
 C        14.335232        9.805018       10.867828
 H        15.137144       10.434797       11.180710
 H        13.929926        9.350270       11.842636
 C        14.765279        8.696541        9.898857
 H        15.144680        7.823699       10.500328
 H        13.838045        8.328053        9.454552
 C        15.723204        9.119903        8.781258
 H        15.795206        8.247239        8.054504
 H        15.267946        9.960886        8.281990
 C        17.147579        9.630723        9.172020
 H        17.711161        9.977959        8.291306
 H        17.088743       10.517683        9.848396
 C        18.016954        8.576488        9.792137
 O        18.618471        7.743444        9.179642
 O        18.068495        8.670503       11.173103
 C        18.955275        7.770230       11.929596
 H        19.568399        7.106990       11.218636
 H        19.633686        8.333562       12.556664
 C        18.203133        6.904795       12.941803
 H        17.219690        6.666592       12.695724
 C        18.226318        7.612650       14.310555
 H        19.312792        7.736849       14.633972
 H        17.796501        8.615670       14.128456
 O        17.530231        6.804294       15.337105
 P        16.169167        7.408593       16.229675
 O        14.870387        7.966971       14.972702
 C        14.130196        7.200023       14.064346
 H        14.436644        7.317373       13.004959
 H        14.223127        6.058547       14.209320
 C        12.650276        7.548659       14.057747
 H        12.585042        8.765668       14.108604
 H        12.163383        7.232893       13.099060
 N        11.871895        6.847981       15.194626
 C        11.555765        5.383860       14.652573
 H        10.867316        4.849061       15.323563
 H        11.137789        5.464259       13.667015
 H        12.523488        4.775811       14.591240
 C        12.615327        6.753432       16.478119
 H        12.820246        7.764891       16.803490
 H        12.065511        6.211378       17.195343
 H        13.581985        6.338112       16.288376
 C        10.599904        7.576284       15.398087
 H        10.166224        7.607910       14.406219
 H        10.724693        8.634922       15.701744
 H         9.967259        6.993462       16.029144
 O        15.617018        6.132806       16.837021
 O        16.462170        8.691798       16.912376
 O        18.818588        5.518336       12.984383
 C        17.850683        4.611271       12.669617
 O        16.663382        4.802595       12.694656
 C        18.513588        3.265372       12.306641
 H        18.967388        2.705789       13.194916
 H        19.369770        3.488467       11.603226
 C        17.485798        2.371702       11.575050
 H        16.533226        2.783570       11.178581
 H        17.188725        1.637025       12.353867
 C        18.218491        1.577354       10.484589
 H        18.498638        2.291625        9.704529
 H        17.405613        0.965451        9.987343
 C        19.320215        0.625824       11.007965
 H        18.901100       -0.132043       11.652313
 H        20.067436        1.197492       11.612602
 C        20.053183       -0.205083        9.887848
 H        20.701530        0.499206        9.275955
 H        19.219667       -0.594496        9.216965
 C        20.869358       -1.293058       10.596413
 H        20.060463       -1.848906       11.099457
 H        21.482868       -0.836368       11.463554
 C        21.748074       -2.258470        9.708618
 H        21.098204       -2.418121        8.832260
 H        22.008314       -3.190493       10.198097
 C        23.083828       -1.732042        9.190552
 H        23.935915       -1.566815        9.900017
 C        23.309986       -1.326881        7.929047
 H        24.315765       -0.958851        7.744720
 C        22.356575       -1.367107        6.758789
 H        21.494150       -1.944660        7.089432
 H        22.859972       -1.977319        5.993507
 C        21.947466        0.028676        6.229912
 H        22.640079        0.410692        5.455742
 H        22.222593        0.778028        7.054810
 C        20.540424        0.045544        5.764664
 H        19.868252       -0.124360        6.642494
 H        20.420538       -0.816289        5.105255
 C        20.157583        1.357491        5.041557
 H        19.099724        1.262685        4.641212
 H        20.745243        1.159715        4.111832
 C        20.378149        2.685541        5.691750
 H        20.152975        3.411822        4.931503
 H        21.443729        2.945570        5.942619
 C        19.498543        2.882445        6.946533
 H        20.070475        2.410063        7.765503
 H        18.620468        2.277033        6.867065
 C        19.255852        4.408765        7.166855
 H        18.679775        4.886899        6.302757
 H        20.262997        4.850630        7.294525
 C        18.372034        4.672853        8.431496
 H        18.023022        5.704432        8.477470
 H        18.980541        4.374799        9.340454
 H        17.490942        3.956403        8.336647
 C        15.886684       20.702694        1.601486
 H        15.696291       20.773386        0.484146
 H        14.945938       21.053560        2.068481
 H        16.183016       19.695368        1.828430
 C        16.954121       21.708338        2.084724
 H        17.873116       21.661425        1.458031
 H        16.634249       22.836958        2.064461
 C        17.176498       21.528133        3.570259
 H        16.965193       22.436695        4.159317
 H        16.426426       20.730837        3.959038
 C        18.553883       21.089569        3.997322
 H        18.823338       20.263304        3.399895
 H        19.258308       21.855740        3.709007
 C        18.699451       20.785067        5.443077
 H        19.722256       21.156509        5.838570
 H        17.952963       21.432117        5.988342
 C        18.527328       19.331118        5.887436
 H        17.463661       19.027941        6.054543
 H        18.963636       18.590506        5.148476
 C        19.241728       19.155848        7.218430
 H        20.351231       19.147675        7.047623
 H        19.100117       20.030521        7.817490
 C        18.761385       17.882345        7.850288
 H        17.663908       17.880913        7.799057
 H        19.016466       17.043343        7.139198
 C        19.261051       17.548647        9.292725
 H        19.295515       18.348549       10.028282
 H        18.487328       16.899387        9.769562
 C        20.557720       16.758917        9.235001
 H        20.531866       15.993745        8.485260
 H        21.352730       17.389839        8.801109
 C        20.949581       16.068169       10.564011
 H        20.135715       15.418624       10.987053
 H        21.800142       15.343053       10.513062
 C        21.471481       16.943214       11.763504
 H        22.521233       17.195585       11.479332
 H        20.865219       17.889929       11.768799
 C        21.448275       16.287859       13.146904
 H        20.997595       15.277333       13.253807
 H        22.463444       16.144993       13.490685
 C        20.791210       17.206957       14.133575
 H        21.159271       16.716248       15.064781
 H        21.274902       18.222496       14.139984
 C        19.282028       17.189373       14.051430
 H        18.905563       17.497351       13.089333
 H        18.837631       16.202171       14.145874
 C        18.565561       18.052635       15.060562
 O        17.768358       17.689991       15.901733
 O        18.851706       19.435080       14.866325
 C        18.375324       20.349525       15.917526
 H        17.310261       20.016735       16.223099
 H        19.026550       20.164953       16.775871
 C        18.305525       21.845003       15.491631
 H        19.207794       22.218275       14.897797
 C        18.372702       22.724497       16.734970
 H        19.448147       23.074083       16.799263
 H        17.820412       23.684618       16.466942
 O        17.950102       22.269388       18.046265
 P        16.432373       22.744699       18.845619
 O        15.479309       21.335606       18.363106
 C        14.486835       21.211302       17.406326
 H        14.766085       21.855335       16.515472
 H        14.435320       20.151888       16.971916
 C        13.110849       21.800529       17.807419
 H        13.327498       22.724533       18.339966
 H        12.479181       22.045893       16.938950
 N        12.258105       20.860725       18.787598
 C        12.995728       20.551096       19.982925
 H        12.330273       20.162600       20.786850
 H        13.668401       19.727859       19.849167
 H        13.577726       21.408527       20.287552
 C        11.007324       21.619125       19.140694
 H        11.379122       22.538095       19.697418
 H        10.384066       21.831196       18.257240
 H        10.457124       21.063538       19.857452
 C        11.864428       19.559513       17.993835
 H        11.272520       19.818209       17.073029
 H        11.281190       18.902185       18.614120
 H        12.794227       18.998817       17.760910
 O        16.702633       22.641560       20.337532
 O        15.890446       24.026840       18.229340
 O        17.062567       21.915203       14.713654
 C        17.051504       22.994883       13.752464
 O        18.065805       23.620607       13.610435
 C        15.720285       23.146019       13.059372
 H        15.190189       22.185089       13.096771
 H        15.910194       23.393766       12.031136
 C        14.852960       24.293463       13.663155
 H        15.464636       25.060963       14.054314
 H        14.497408       23.818872       14.654366
 C        13.675512       24.771873       12.865295
 H        12.814049       25.063650       13.488358
 H        13.234071       23.974693       12.233330
 C        13.990048       26.019257       12.058685
 H        14.498291       25.858215       11.070831
 H        14.762289       26.639090       12.568367
 C        12.754149       26.886614       11.750793
 H        12.191571       26.984865       12.670410
 H        12.102816       26.376989       11.019608
 C        13.075469       28.348732       11.310120
 H        13.674473       28.898575       12.112549
 H        12.144399       28.959831       11.356331
 C        13.855083       28.445469       10.021545
 H        14.540199       27.588940        9.979622
 H        14.482828       29.402603       10.142380
 C        12.932601       28.671408        8.792900
 H        11.882806       28.186876        8.956009
 C        13.198429       29.356764        7.642815
 H        12.304105       29.414064        6.919861
 C        14.508886       30.128830        7.196106
 H        15.230598       30.021046        8.042786
 H        14.385873       31.246168        6.963463
 C        15.190075       29.528561        5.961121
 H        16.247860       29.939579        5.948181
 H        14.747105       29.971735        5.127022
 C        15.324791       28.047647        5.999382
 H        14.274400       27.756081        6.069458
 H        15.718916       27.630556        6.942749
 C        16.068932       27.497967        4.834007
 H        17.187622       27.765558        5.078270
 H        15.797226       28.189461        3.984161
 C        15.902565       26.074179        4.496872
 H        15.975096       25.333418        5.391769
 H        16.790201       25.770292        3.942696
 C        14.600826       25.836014        3.719940
 H        14.545847       26.552013        2.858429
 H        13.751760       26.286934        4.314003
 C        14.179609       24.441568        3.344193
 H        14.243953       23.839472        4.182518
 H        14.897799       23.977320        2.672089
 C        12.721206       24.249599        2.912880
 H        12.388722       24.956209        2.107971
 H        12.027434       24.393461        3.758736
 H        12.671212       23.202511        2.548180
 C        20.850315       12.755313        1.303978
 H        21.805065       13.214911        1.753151
 H        20.545895       13.496558        0.453476
 H        21.125494       11.720371        1.002609
 C        19.708719       12.755743        2.281212
 H        18.917965       12.079832        1.908371
 H        20.045244       12.272385        3.161034
 C        19.224072       14.216459        2.675224
 H        19.966415       14.715551        3.285172
 H        19.201469       14.841126        1.725334
 C        17.921635       14.324906        3.555214
 H        17.055552       14.146004        2.889801
 H        17.838602       13.373103        4.083336
 C        17.773928       15.598031        4.360802
 H        18.800152       15.807349        4.796898
 H        17.440557       16.443491        3.669716
 C        16.735861       15.628705        5.412430
 H        16.548599       16.704542        5.642998
 H        15.729866       15.359189        4.895607
 C        16.957170       14.711735        6.613480
 H        16.991936       13.715525        6.235603
 H        17.912367       14.898454        7.085129
 C        15.849083       14.720206        7.687195
 H        15.814991       15.764237        8.109940
 H        14.903191       14.528024        7.184746
 C        16.166019       13.720922        8.812805
 H        15.150093       13.304960        9.058311
 H        16.896511       12.923529        8.539604
 C        16.779604       14.238605       10.086365
 H        17.654963       14.859801        9.779984
 H        16.061821       14.912366       10.508011
 C        17.117964       13.138119       11.083649
 H        16.275557       12.310307       10.978989
 H        18.026560       12.606749       10.853004
 C        17.185040       13.637629       12.518044
 H        18.139904       14.101979       12.655502
 H        16.438856       14.445698       12.749519
 C        17.199963       12.508986       13.543999
 H        16.099806       12.398618       13.929329
 H        17.428259       11.538405       13.079323
 C        18.080288       12.760175       14.714859
 H        17.977974       11.831882       15.335327
 H        19.187870       12.906071       14.390884
 C        17.729406       13.880110       15.683044
 H        17.572697       14.864910       15.079590
 H        16.726391       13.675841       16.208878
 C        18.778027       14.035729       16.766319
 O        18.522987       14.114226       17.970604
 O        20.066080       14.255956       16.264099
 C        21.147081       14.133676       17.249969
 H        21.829876       14.988286       17.267578
 H        20.733572       14.023299       18.249199
 C        21.931471       12.846231       16.902893
 H        21.218332       11.911437       16.758507
 C        23.020069       12.421720       17.837837
 H        23.904802       12.064998       17.207382
 H        23.406578       13.198583       18.553436
 O        22.545961       11.314707       18.646553
 P        22.800335       10.843113       20.331436
 O        21.418777       11.827367       21.119530
 C        20.079277       11.928622       20.615547
 H        20.023031       12.199675       19.483658
 H        19.524038       10.969943       20.681778
 C        19.344069       13.060369       21.365524
 H        19.966011       13.980343       21.301308
 H        18.363157       13.169347       20.828674
 N        19.163177       12.921852       22.853836
 C        20.450348       12.828447       23.587196
 H        21.180046       13.594247       23.355064
 H        20.243382       12.746437       24.699234
 H        20.905718       11.910915       23.297928
 C        18.397804       14.130523       23.364418
 H        17.635864       14.396907       22.660561
 H        17.900030       13.960485       24.346916
 H        19.058603       15.030910       23.435593
 C        18.361277       11.631450       23.229172
 H        19.113798       10.842830       23.336029
 H        17.675045       11.379788       22.351677
 H        17.853241       11.741602       24.189323
 O        22.503986        9.348148       20.390144
 O        24.141151       11.480861       20.788925
 O        22.516869       13.040718       15.561401
 C        22.298416       11.987519       14.625481
 O        21.754503       10.962714       14.983917
 C        22.641432       12.447680       13.269791
 H        23.575567       11.955239       12.893463
 H        22.863745       13.568838       13.316513
 C        21.537748       12.200514       12.270782
 H        20.785345       12.959894       12.453934
 H        21.160563       11.229940       12.551170
 C        21.942717       12.260414       10.797447
 H        22.898335       11.743222       10.666718
 H        22.154316       13.281346       10.451035
 C        20.931154       11.575878        9.840134
 H        19.856718       11.519141       10.288971
 H        21.208807       10.525631        9.848991
 C        21.004196       12.162728        8.435547
 H        21.991310       11.986110        7.953377
 H        20.880964       13.229550        8.518768
 C        19.931227       11.815907        7.459152
 H        18.939249       12.231027        7.863457
 H        19.788849       10.704558        7.471786
 C        20.178192       12.454350        6.067322
 H        20.131287       13.610422        6.132973
 H        19.332537       12.124614        5.460426
 C        21.396517       11.985865        5.354767
 H        21.613960       10.866625        5.352051
 C        22.354662       12.833944        4.899338
 H        23.246126       12.335812        4.329018
 C        22.477964       14.328814        5.089775
 H        21.582397       14.726448        5.578049
 H        22.455557       14.791825        4.075676
 C        23.721289       14.742917        5.875290
 H        23.951576       15.793994        5.711998
 H        24.563303       14.089526        5.646767
 C        23.563715       14.711140        7.411171
 H        23.652796       13.597992        7.762810
 H        22.526133       15.105982        7.689659
 C        24.600962       15.666841        8.025307
 H        24.298895       16.682642        7.761124
 H        25.527939       15.561211        7.427483
 C        24.857601       15.602345        9.544136
 H        23.921970       15.885818       10.101364
 H        25.568012       16.401590        9.854706
 C        25.526958       14.304127       10.099579
 H        26.493629       14.259440        9.533920
 H        24.960871       13.431177        9.777405
 C        25.807831       14.257770       11.616592
 H        24.839861       14.323680       12.146263
 H        26.349855       15.204366       11.794624
 C        26.724182       13.107781       12.031433
 H        27.583342       13.120547       11.330605
 H        26.097118       12.179988       11.977577
 H        27.060419       13.137073       13.100449
 C        -2.809709       -2.008101        2.332886
 H        -2.958711       -2.261242        3.430298
 H        -2.425413       -2.919853        1.848511
 H        -3.817619       -1.817882        1.935295
 C        -1.896983       -0.720679        2.062263
 H        -1.774610       -0.665946        0.992500
 H        -2.451345        0.153618        2.413155
 C        -0.543380       -0.877159        2.750687
 H        -0.719077       -1.236308        3.837547
 H         0.036948       -1.736434        2.317177
 C         0.352738        0.344524        2.769333
 H        -0.181497        1.207202        3.180161
 H         1.216236        0.114594        3.541695
 C         0.903182        0.633394        1.366188
 H         1.519635       -0.280169        1.226921
 H        -0.003100        0.592821        0.704437
 C         1.782468        1.844371        1.124641
 H         1.937523        1.883456       -0.001717
 H         1.187130        2.695829        1.454041
 C         3.059413        1.840540        1.962982
 H         2.754294        1.824221        3.029076
 H         3.601822        0.932887        1.801704
 C         4.039258        3.025761        1.686813
 H         4.703618        2.997459        0.825417
 H         3.486359        3.933648        1.671646
 C         5.047285        3.256464        2.915138
 H         5.481713        2.257084        3.265945
 H         5.964846        3.760657        2.615868
 C         4.381641        4.000703        4.078796
 H         3.997034        4.979433        3.676796
 H         3.569103        3.456090        4.526947
 C         5.343116        4.523219        5.121025
 H         5.989078        3.730895        5.517525
 H         5.941461        5.301607        4.654411
 C         4.639204        5.098222        6.381554
 H         3.722887        5.587749        6.080406
 H         4.307130        4.201347        6.939751
 C         5.475421        5.887166        7.410110
 H         6.493139        5.405068        7.574989
 H         5.578685        6.992059        7.099030
 C         4.748878        5.912099        8.782494
 H         3.871180        6.486080        8.601295
 H         4.377823        4.862369        9.001175
 C         5.584632        6.536747        9.934784
 H         6.609531        6.044041        9.879402
 H         5.717021        7.596430        9.709908
 C         4.950323        6.422904       11.307701
 O         4.084435        7.070852       11.851044
 O         5.435780        5.229774       12.024261
 C         4.853045        5.038708       13.346924
 H         5.085813        5.949709       14.030479
 H         3.755522        5.022635       13.244293
 C         5.439755        3.788572       14.037437
 H         5.101342        3.653711       15.114037
 C         7.020992        3.635781       13.927383
 H         7.262880        2.622854       14.282539
 H         7.334448        3.845720       12.940117
 O         7.669584        4.648540       14.780754
 P         7.749673        4.556571       16.438400
 O         6.145118        4.841970       17.041321
 C         5.588629        6.085738       17.187439
 H         6.041688        6.903561       16.643646
 H         4.450058        6.032456       16.943298
 C         5.702099        6.497627       18.686241
 H         6.658923        6.154895       19.047684
 H         5.669396        7.589015       18.753494
 N         4.635956        5.936933       19.657539
 C         3.259523        6.489181       19.376312
 H         2.505805        6.223564       20.161469
 H         3.344037        7.530380       19.472580
 H         2.901991        6.137688       18.430893
 C         4.656707        4.437841       19.580055
 H         5.678076        4.086390       19.813789
 H         4.047596        4.087712       20.438438
 H         4.337549        3.894106       18.648216
 C         5.007049        6.212846       21.073410
 H         4.567430        5.462916       21.722885
 H         4.577550        7.230833       21.424240
 H         6.086721        6.219695       21.180374
 O         7.846995        3.052815       16.786270
 O         8.656859        5.672657       16.919678
 O         4.868108        2.493439       13.289238
 C         3.510044        2.270304       13.392685
 O         2.803715        3.025228       14.103294
 C         3.076230        1.093689       12.612068
 H         2.449636        1.397926       11.746330
 H         2.291668        0.555857       13.192932
 C         4.229031        0.154393       12.150574
 H         4.599208       -0.345791       13.040359
 H         5.030782        0.781018       11.786201
 C         3.801337       -0.938129       11.138039
 H         2.837598       -1.438522       11.542366
 H         4.599632       -1.714592       11.075302
 C         3.324692       -0.416378        9.742012
 H         2.288411       -0.021616        9.895714
 H         3.201899       -1.305738        9.054077
 C         4.333331        0.581329        9.070602
 H         4.568870        1.319179        9.872612
 H         3.755694        1.097626        8.231964
 C         5.618484       -0.056548        8.705620
 H         5.885038       -0.937583        9.290024
 H         6.417086        0.612688        8.925499
 C         5.837461       -0.469163        7.223206
 H         5.105113       -1.330335        7.103638
 H         6.875689       -0.877987        7.310867
 C         5.463384        0.525945        6.221786
 H         6.115083        1.480134        6.154724
 C         4.429716        0.367028        5.347031
 H         4.377490        1.083658        4.581505
 C         3.490792       -0.837430        5.243927
 H         2.414866       -0.574709        5.054909
 H         3.498487       -1.372608        6.165840
 C         4.051280       -1.706390        4.094795
 H         5.116362       -1.963977        4.162605
 H         4.015945       -1.016794        3.195541
 C         3.147514       -2.925522        3.859947
 H         2.086178       -2.542223        3.697716
 H         3.010329       -3.477579        4.816177
 C         3.610328       -3.928795        2.839798
 H         4.545123       -4.445612        3.206100
 H         3.850255       -3.345868        1.946808
 C         2.572535       -4.975023        2.406853
 H         1.628659       -4.427958        2.148804
 H         2.230785       -5.611707        3.239426
 C         3.064120       -5.812567        1.234993
 H         2.811250       -5.175646        0.317635
 H         2.296573       -6.642073        1.206131
 C         4.573310       -6.243180        1.368820
 H         4.595507       -6.766428        2.313843
 H         5.357150       -5.361952        1.350746
 C         4.989625       -7.265253        0.291039
 H         4.171356       -7.880530       -0.154175
 H         5.746261       -7.961994        0.731224
 H         5.492091       -6.726106       -0.501823
 C         0.721508       13.153472        1.883018
 H         0.569870       12.240898        1.326591
 H         0.815876       13.990799        1.087036
 H        -0.255491       13.361922        2.353050
 C         1.836460       13.305654        2.876282
 H         1.593022       12.649735        3.740746
 H         2.790910       12.968307        2.406662
 C         1.856449       14.753527        3.404129
 H         1.987265       15.383414        2.524162
 H         0.928716       14.973365        3.886353
 C         2.990319       15.034425        4.315086
 H         2.933311       14.401884        5.231735
 H         3.944182       14.737617        3.780701
 C         3.037796       16.512619        4.753708
 H         3.077372       17.234623        3.867607
 H         2.021814       16.743452        5.200592
 C         4.156756       16.807787        5.734924
 H         3.920584       16.432892        6.798409
 H         5.124491       16.251696        5.422043
 C         4.450060       18.301296        5.713028
 H         5.011259       18.595337        4.764259
 H         3.502925       18.860125        5.658028
 C         5.287719       18.583992        6.975845
 H         4.938014       17.854389        7.753128
 H         6.343044       18.480410        6.703964
 C         5.147480       19.991953        7.462158
 H         5.257163       20.813463        6.807571
 H         4.137947       20.205135        7.910202
 C         6.193772       20.256929        8.557419
 H         7.159396       19.784164        8.367409
 H         6.439019       21.374788        8.572769
 C         5.783291       19.932249        9.993767
 H         6.613648       20.280933       10.672020
 H         4.885402       20.481651       10.313530
 C         5.495137       18.420815       10.330482
 H         4.477273       18.152857        9.999504
 H         6.192066       17.652365        9.861908
 C         5.656988       18.158230       11.908531
 H         6.765473       18.189756       12.097885
 H         5.134228       19.028999       12.393288
 C         4.934566       16.858992       12.363991
 H         3.932375       16.698132       11.825119
 H         5.485332       15.962943       12.038376
 C         4.833281       16.708685       13.867607
 H         5.859399       16.688456       14.402557
 H         4.160235       17.445372       14.294052
 C         4.294428       15.312506       14.194870
 O         4.703643       14.252618       13.702103
 O         3.242544       15.399796       15.055328
 C         2.735301       14.127286       15.559326
 H         1.898991       13.583678       14.905975
 H         3.601982       13.495333       15.743126
 C         2.109711       14.439982       16.881416
 H         2.743326       15.227730       17.355370
 C         1.935292       13.206627       17.688438
 H         1.370204       13.406837       18.645065
 H         1.459304       12.406059       17.099045
 O         3.171439       12.640483       18.183128
 P         4.889055       13.224437       18.455963
 O         4.704824       13.980597       20.052956
 C         3.762838       15.100190       20.305527
 H         3.569930       15.634059       19.321106
 H         2.870461       14.550071       20.549614
 C         4.276036       16.143181       21.300339
 H         5.090095       16.653675       20.792404
 H         3.386138       16.800362       21.518044
 N         4.850061       15.666503       22.599380
 C         4.121973       14.475939       23.135040
 H         3.164110       14.799363       23.552132
 H         3.942708       13.802357       22.319153
 H         4.749519       13.971329       23.883583
 C         6.253667       15.219260       22.297707
 H         6.922926       16.038988       21.850479
 H         6.749074       14.874825       23.211716
 H         6.250754       14.329576       21.614868
 C         4.814402       16.688784       23.714661
 H         4.971808       16.248789       24.742577
 H         3.828449       17.126341       23.631142
 H         5.628419       17.457163       23.560875
 O         5.649281       11.996346       18.725746
 O         5.372738       14.346882       17.586060
 O         0.745741       14.929944       16.884544
 C         0.667874       16.323210       16.667908
 O         1.553627       17.054098       17.039444
 C        -0.607709       16.835844       16.043480
 H        -1.247400       17.257780       16.882088
 H        -1.071224       15.996547       15.534096
 C        -0.281011       18.034533       15.145576
 H         0.124105       18.829874       15.787125
 H        -1.257065       18.390165       14.734612
 C         0.671169       17.758720       13.903206
 H         0.121039       17.072134       13.289833
 H         1.580701       17.299541       14.269753
 C         0.925085       19.001755       13.069321
 H         1.759427       19.650694       13.440880
 H        -0.045974       19.730173       13.027985
 C         1.280346       18.724358       11.614258
 H         0.438661       18.182432       11.056412
 H         2.141683       17.996309       11.474457
 C         1.383419       20.026371       10.718094
 H         2.289710       20.611399       10.817726
 H         0.578893       20.756256       10.957565
 C         1.288749       19.627781        9.240936
 H         0.640727       18.789190        8.941917
 H         2.273928       19.125935        9.056503
 C         1.177186       20.775084        8.325699
 H         1.407592       21.784231        8.774933
 C         0.563271       20.756815        7.061150
 H         0.749444       21.702316        6.490326
 C         0.158559       19.664143        6.154282
 H         0.780398       18.760975        6.292236
 H         0.193890       20.038122        5.083778
 C        -1.362767       19.172104        6.349915
 H        -1.970691       20.102116        6.486488
 H        -1.435577       18.633514        7.265862
 C        -1.856777       18.376492        5.125031
 H        -2.766693       17.809841        5.462448
 H        -1.149175       17.567953        4.898666
 C        -2.019029       19.143229        3.787964
 H        -1.137192       19.871847        3.699959
 H        -2.939615       19.703993        3.923721
 C        -2.241396       18.233706        2.538406
 H        -2.486511       18.849922        1.664063
 H        -3.137796       17.591833        2.657188
 C        -1.023400       17.366764        2.191132
 H        -0.966002       16.495102        2.778801
 H        -0.069025       17.974720        2.285011
 C        -1.062773       16.922016        0.703796
 H        -0.084347       16.594481        0.431290
 H        -1.338340       17.798420        0.081703
 C        -2.056631       15.758733        0.497131
 H        -3.067487       16.138960        0.359337
 H        -2.216933       15.090463        1.346161
 H        -1.752801       15.213896       -0.411682
 C        12.201386       20.661045        4.991943
 H        11.680423       21.567743        4.758415
 H        11.494161       20.180971        5.692665
 H        12.299837       19.933876        4.166679
 C        13.518758       21.077967        5.716019
 H        14.021962       21.932722        5.175438
 H        13.214149       21.515394        6.723251
 C        14.582381       19.937906        5.833580
 H        14.795715       19.518726        4.774628
 H        15.506031       20.428972        6.209938
 C        14.241665       18.904284        6.895241
 H        15.205643       18.441666        7.064636
 H        14.159154       19.447325        7.885178
 C        13.164308       17.856092        6.780716
 H        13.130709       17.216606        7.662346
 H        12.160361       18.402344        6.760742
 C        13.333539       16.986217        5.499001
 H        13.364051       17.635878        4.672440
 H        14.328041       16.480577        5.475365
 C        12.034416       16.031075        5.353477
 H        11.380333       16.151150        6.225403
 H        11.424985       16.395351        4.446922
 C        12.325373       14.589532        4.978012
 H        12.360931       14.466665        3.912575
 H        13.338280       14.386062        5.400154
 C        11.290280       13.544154        5.407288
 H        10.264791       13.872470        5.177650
 H        11.431616       12.651313        4.806152
 C        11.376974       13.185213        6.875175
 H        12.400428       13.032649        7.152870
 H        10.910206       14.048598        7.476768
 C        10.564036       11.895909        7.228508
 H        10.275468       11.795936        8.313545
 H         9.628288       11.888110        6.705452
 C        11.376176       10.600967        6.952843
 H        11.787319       10.631028        5.920921
 H        12.349520       10.506801        7.503708
 C        10.490263        9.408756        6.935425
 H         9.537208        9.772897        6.644630
 H        10.830391        8.707130        6.154007
 C        10.407714        8.669065        8.278450
 H        11.488236        8.640453        8.634163
 H         9.910180        9.280600        9.031853
 C         9.663671        7.363643        8.336105
 H         8.609754        7.489663        7.961632
 H         9.991199        6.522859        7.681763
 C         9.867761        6.962777        9.750572
 O        10.929799        6.667100       10.288841
 O         8.619467        6.876544       10.404648
 C         8.604780        6.657658       11.885376
 H         7.931551        5.768075       12.085442
 H         9.654546        6.499613       12.300247
 C         8.111108        7.993908       12.443871
 H         9.073541        8.695730       12.559540
 C         7.188980        7.910547       13.694069
 H         6.182737        7.789521       13.325882
 H         7.532783        7.121463       14.338539
 O         7.335272        9.159665       14.373871
 P         7.257839        9.593040       16.008133
 O         5.653186        9.506983       16.496452
 C         4.361734        9.917812       16.087021
 H         3.937484       10.505280       16.905174
 H         4.394211       10.646301       15.211205
 C         3.533534        8.659698       15.862892
 H         4.218307        7.920590       15.385033
 H         3.339209        8.272851       16.860741
 N         2.227049        8.739653       15.098030
 C         2.548453        9.307787       13.695999
 H         1.560717        9.398542       13.228889
 H         3.014884       10.253109       13.527199
 H         3.029462        8.494545       13.157471
 C         1.527689        7.441771       15.001053
 H         2.036282        6.712729       14.348900
 H         1.485218        6.929125       16.023468
 H         0.546213        7.656502       14.546616
 C         1.300105        9.602907       15.941902
 H         1.079971        8.988158       16.829292
 H         0.329806        9.728030       15.492104
 H         1.867928       10.494980       16.241585
 O         7.949761        8.704276       16.993256
 O         7.773666       11.064535       16.002419
 O         7.312126        8.742361       11.440910
 C         7.781720       10.055277       11.291229
 O         8.628724       10.536790       12.059792
 C         7.097921       10.638005       10.079193
 H         6.098175       10.155084       10.075211
 H         7.594680       10.203977        9.154579
 C         6.921203       12.143203       10.008553
 H         7.854117       12.546830        9.476822
 H         6.872274       12.528863       11.013962
 C         5.711621       12.702233        9.284630
 H         4.717322       12.248460        9.639183
 H         5.615252       12.346268        8.261124
 C         5.698363       14.272520        9.256676
 H         5.594121       14.723532       10.217567
 H         4.768589       14.616839        8.790642
 C         6.926612       14.913822        8.487984
 H         7.919473       14.607399        8.946060
 H         6.845699       16.022675        8.602539
 C         6.935016       14.575612        6.958084
 H         5.943972       14.364208        6.636353
 H         7.423759       13.583260        6.823189
 C         7.715332       15.643680        6.230049
 H         8.753308       15.546002        6.563972
 H         7.377362       16.624823        6.602348
 C         7.515709       15.779431        4.727272
 H         7.136884       14.940206        4.123222
 C         7.750468       16.936441        4.064034
 H         7.519878       16.977280        2.947716
 C         8.282500       18.191525        4.634521
 H         9.380836       18.140636        4.617783
 H         8.041522       18.327650        5.680313
 C         7.823598       19.435055        3.947929
 H         6.741616       19.357279        3.860550
 H         8.176226       19.480410        2.848305
 C         8.112573       20.776920        4.633598
 H         9.207091       20.817125        4.885040
 H         7.663178       20.836786        5.605675
 C         7.637762       21.897745        3.651192
 H         6.552313       21.946440        3.523018
 H         7.987941       21.701208        2.607880
 C         8.199690       23.289558        4.105675
 H         9.294075       23.242107        4.292511
 H         7.795892       23.421209        5.089508
 C         7.763113       24.404684        3.096001
 H         8.112016       25.424269        3.456398
 H         6.658804       24.507992        3.016273
 C         8.327084       24.268585        1.736671
 H         7.871945       23.324179        1.322189
 H         9.381781       24.077118        1.727684
 C         8.182630       25.513008        0.829720
 H         7.191896       25.897219        0.877716
 H         8.470129       25.266333       -0.195732
 H         8.812400       26.346437        1.281570
 C        12.198120       28.277853        2.469978
 H        12.892757       28.767601        3.103226
 H        11.713485       29.087177        1.790611
 H        12.636417       27.507019        1.806671
 C        11.016955       27.662416        3.296539
 H        10.223605       27.614719        2.592377
 H        11.099680       26.584888        3.613762
 C        10.551346       28.415195        4.572090
 H        11.430673       28.710463        5.180801
 H        10.184760       29.428841        4.429756
 C         9.597698       27.534248        5.419258
 H         8.748673       27.276968        4.861183
 H        10.148914       26.563538        5.601616
 C         9.297287       28.202028        6.758621
 H        10.248096       28.349035        7.273460
 H         8.988093       29.200132        6.443558
 C         8.354894       27.581160        7.769142
 H         7.336988       27.658609        7.421722
 H         8.542077       26.493973        7.883347
 C         8.424945       28.380331        9.145576
 H         8.869993       29.448175        8.947052
 H         7.436733       28.740301        9.508270
 C         9.159213       27.673643       10.282051
 H        10.160894       27.207411       10.067871
 H         9.295297       28.462242       11.086380
 C         8.343301       26.452887       10.807381
 H         7.266867       26.648075       11.177849
 H         8.058098       25.915659        9.900681
 C         9.032664       25.614208       11.885025
 H         9.961705       25.182665       11.460022
 H         9.356136       26.371752       12.690613
 C         8.159654       24.554567       12.591537
 H         8.694984       24.103992       13.498230
 H         7.212457       25.022985       12.871193
 C         7.761494       23.304895       11.832939
 H         6.843634       23.005310       12.297829
 H         7.435355       23.442461       10.861031
 C         8.751020       22.176294       11.655746
 H         8.304772       21.329359       11.121521
 H         9.510129       22.500805       10.949226
 C         9.449577       21.619541       12.931465
 H        10.282422       21.020115       12.592384
 H         9.850505       22.494051       13.448265
 C         8.534032       20.637997       13.750931
 H         7.509279       21.103790       13.922935
 H         8.436100       19.715082       13.123306
 C         8.995926       20.240759       15.183853
 O         9.922690       20.673235       15.787064
 O         8.034707       19.473042       15.764992
 C         8.247946       19.031027       17.154404
 H         8.949239       19.716639       17.674149
 H         7.251059       19.094975       17.654701
 C         8.832783       17.536652       17.067421
 H         8.083229       17.056021       16.360527
 C         8.913105       16.863983       18.431099
 H         7.876472       16.993074       18.796257
 H         9.331817       15.867606       18.280891
 O         9.810641       17.599255       19.296822
 P         9.767749       17.650146       21.075462
 O        11.084513       16.491497       21.093987
 C        10.951359       15.141685       21.363091
 H        11.711084       14.932070       22.200562
 H         9.892065       14.969223       21.756371
 C        11.099596       14.195581       20.164612
 H        11.046118       13.217796       20.618355
 H        10.197831       14.390175       19.569756
 N        12.401341       14.282457       19.308250
 C        13.583668       14.730516       20.076866
 H        14.442130       14.711773       19.367867
 H        13.367055       15.718753       20.462433
 H        13.850314       14.078527       20.918549
 C        12.706350       12.920428       18.849228
 H        13.634235       12.898886       18.239113
 H        12.904541       12.259695       19.720177
 H        11.908327       12.520350       18.175468
 C        12.182245       15.156040       18.106911
 H        13.063061       15.103828       17.383736
 H        11.966206       16.173319       18.430710
 H        11.358409       14.801167       17.499039
 O        10.384049       19.001812       21.423134
 O         8.555696       16.963020       21.603302
 O        10.086478       17.540150       16.294289
 C        10.101323       17.098305       14.958542
 O         9.078416       16.783407       14.351509
 C        11.549886       16.980528       14.344460
 H        11.498763       16.284431       13.502686
 H        12.217356       16.405794       15.081841
 C        12.255779       18.270029       13.910866
 H        12.405212       19.033733       14.736351
 H        11.720215       18.820227       13.095200
 C        13.661160       17.947176       13.350807
 H        13.499381       17.659058       12.268951
 H        14.186244       17.083242       13.815819
 C        14.596531       19.266415       13.420334
 H        14.667044       19.575256       14.543205
 H        14.225086       20.193327       12.845970
 C        15.952971       18.779634       12.965569
 H        16.321362       17.849865       13.475090
 H        16.736145       19.477243       13.282036
 C        16.144384       18.468103       11.488480
 H        15.477863       17.652081       11.104004
 H        17.124887       17.965860       11.453850
 C        16.188622       19.591057       10.513832
 H        15.181473       20.055330       10.504784
 H        16.382721       19.155327        9.534096
 C        17.172071       20.744751       10.775032
 H        17.839273       20.780787       11.652405
 C        17.062206       21.900249       10.130142
 H        17.767946       22.702051       10.523468
 C        16.155046       22.260687        8.967369
 H        15.520508       21.367409        8.712669
 H        16.856905       22.346056        8.074089
 C        15.370312       23.550169        9.208832
 H        16.075865       24.443920        9.302467
 H        14.770071       23.402737       10.092033
 C        14.439482       23.898476        8.007599
 H        13.900451       22.981627        7.691399
 H        15.102472       24.116873        7.107277
 C        13.477775       25.078880        8.244499
 H        14.201204       25.930672        8.397995
 H        12.927673       25.021301        9.194046
 C        12.505363       25.428543        7.183716
 H        13.077125       25.681509        6.232864
 H        11.905196       26.286188        7.498299
 C        11.566557       24.306810        6.958801
 H        12.084588       23.415794        6.487511
 H        10.918563       24.636181        6.071358
 C        10.640671       23.936260        8.121590
 H         9.979007       24.804790        8.308487
 H        11.121129       23.487619        8.968697
 C         9.639628       22.823160        7.724976
 H         8.865538       23.299702        7.050735
 H         9.136174       22.514538        8.658775
 H        10.123018       21.903316        7.371292
 C         9.885326       19.016575       60.040581
 H        10.830626       18.544067       60.474159
 H         8.985877       18.653969       60.651924
 H         9.958785       20.123884       60.347298
 C         9.610525       18.722786       58.566597
 H        10.445016       19.147648       57.995857
 H         9.683903       17.619854       58.461723
 C         8.298450       19.299292       58.128578
 H         8.075057       18.999630       57.095482
 H         7.462547       18.939331       58.812263
 C         8.312833       20.794512       58.098763
 H         8.156590       21.232077       59.071068
 H         9.302326       21.243851       57.856789
 C         7.344978       21.323650       56.970589
 H         7.565800       20.777258       56.029793
 H         6.332212       20.849842       57.220833
 C         7.357073       22.869255       56.720879
 H         7.507907       23.441664       57.651451
 H         8.401975       23.021931       56.231133
 C         6.235052       23.441566       55.832970
 H         6.106291       22.714153       55.014412
 H         5.295185       23.422895       56.396919
 C         6.537466       24.894581       55.389458
 H         6.589305       25.621204       56.245399
 H         7.469004       24.950247       54.842476
 C         5.468534       25.406616       54.400063
 H         5.195325       24.579105       53.708107
 H         4.556880       25.634834       54.973961
 C         5.759352       26.686897       53.578438
 H         4.758080       27.076990       53.349236
 H         6.088106       27.553446       54.256004
 C         6.532809       26.567488       52.291191
 H         6.701259       27.542370       51.778831
 H         7.575361       26.063021       52.442329
 C         5.867388       25.708817       51.236061
 H         5.510281       24.709475       51.600044
 H         4.897256       26.244415       50.915688
 C         6.720803       25.511984       50.008461
 H         5.961714       25.308100       49.214058
 H         7.171722       26.564182       49.737282
 C         7.760247       24.387718       50.062279
 H         8.642426       24.709299       50.740166
 H         7.281024       23.597332       50.611214
 C         8.240345       24.013771       48.695930
 H         7.357042       24.097517       47.970772
 H         8.914961       24.787283       48.293800
 C         8.754580       22.572475       48.871147
 O         9.925840       22.324474       48.777336
 O         7.807348       21.542706       49.031303
 C         8.453239       20.222706       49.024422
 H         9.346437       20.263229       48.374489
 H         8.831712       20.053635       50.021507
 C         7.339769       19.222992       48.598839
 H         7.702891       18.159634       48.763832
 C         6.903663       19.432793       47.171074
 H         6.692022       20.529968       46.904442
 H         7.851136       19.094763       46.632622
 O         5.759974       18.541214       46.851006
 P         4.575805       18.728109       45.637749
 O         3.387431       19.879177       46.338020
 C         3.074163       19.997950       47.751534
 H         2.397232       19.225744       48.021935
 H         3.988318       19.822510       48.388893
 C         2.387984       21.317173       48.060371
 H         1.609128       21.589479       47.316811
 H         1.880522       21.066505       49.010124
 N         3.280324       22.588264       48.243385
 C         2.204914       23.706839       48.271233
 H         1.884379       23.924404       47.232887
 H         1.455970       23.437578       48.972221
 H         2.635006       24.656179       48.646095
 C         4.027495       22.677834       49.564217
 H         3.293957       22.798218       50.366096
 H         4.664541       21.775473       49.693611
 H         4.781433       23.545305       49.537392
 C         4.230367       22.834822       47.074471
 H         5.170695       22.226692       47.144508
 H         4.529680       23.880075       47.042717
 H         3.729807       22.555567       46.117256
 O         5.071936       19.530680       44.421867
 O         3.988424       17.304806       45.531960
 O         6.079839       19.474794       49.421227
 C         6.120437       18.866049       50.711159
 O         7.059552       18.162460       51.002968
 C         4.940602       19.263773       51.522194
 H         4.870468       18.466463       52.268837
 H         3.995072       19.350948       50.860405
 C         5.170529       20.584990       52.317497
 H         5.482207       21.432604       51.712227
 H         6.054274       20.367590       52.935280
 C         4.008593       21.022093       53.227913
 H         3.164477       21.201780       52.520973
 H         4.440089       21.947060       53.653908
 C         3.732436       20.034885       54.361534
 H         4.730490       19.700260       54.834770
 H         3.336584       19.038118       54.005104
 C         2.770844       20.553026       55.499458
 H         1.819926       20.965416       55.087212
 H         3.347129       21.257168       56.139977
 C         2.305634       19.447374       56.436455
 H         3.101043       18.869282       56.930611
 H         1.712729       18.656319       55.857384
 C         1.441841       19.994562       57.612709
 H         0.458334       20.435518       57.284782
 H         1.931095       20.920956       58.005562
 C         1.215627       18.920641       58.636971
 H         2.126251       18.786896       59.250648
 C         0.129321       18.132303       58.802666
 H         0.193955       17.428665       59.635857
 C        -1.030777       18.026939       57.924568
 H        -0.867178       18.667957       56.938087
 H        -1.961088       18.490557       58.295830
 C        -1.402956       16.614723       57.399712
 H        -2.148175       16.670216       56.580055
 H        -1.886127       16.068462       58.200188
 C        -0.228648       15.863189       56.779655
 H         0.523230       15.708718       57.532661
 H         0.196815       16.517714       55.969933
 C        -0.655903       14.486529       56.198433
 H         0.204141       14.003394       55.715340
 H        -1.273031       14.795146       55.334709
 C        -1.321223       13.518608       57.184196
 H        -2.184468       13.956478       57.725365
 H        -0.560278       13.274593       57.958076
 C        -1.883273       12.205084       56.622307
 H        -1.214930       11.918099       55.712334
 H        -2.940249       12.353726       56.313179
 C        -1.886222       11.036851       57.639153
 H        -2.515296       11.461086       58.490135
 H        -0.828819       10.846118       57.873314
 C        -2.563286        9.785673       57.136726
 H        -2.609551        9.035619       57.892006
 H        -2.193126        9.348621       56.204033
 H        -3.629442        9.966951       56.968651
 C         7.718454       23.814503       65.923500
 H         7.487965       23.044937       66.670174
 H         6.718890       24.270866       65.694298
 H         8.282543       24.598587       66.370247
 C         8.324454       23.204714       64.679039
 H         9.212172       22.635696       64.956947
 H         7.526407       22.554745       64.203987
 C         8.788838       24.203539       63.671761
 H         7.945584       24.942375       63.460884
 H         9.678473       24.786667       64.118874
 C         9.355412       23.638790       62.351753
 H         9.778897       22.663168       62.662041
 H         8.484097       23.490057       61.640419
 C        10.339588       24.636274       61.740730
 H         9.832031       25.600138       61.893684
 H        11.234128       24.632956       62.358086
 C        10.616795       24.401890       60.214836
 H         9.665169       24.377029       59.629158
 H        11.284128       25.233799       59.945595
 C        11.350429       23.093645       60.012489
 H        12.044918       22.905930       60.881889
 H        10.641777       22.174179       59.987785
 C        12.159385       23.053595       58.696785
 H        11.364211       22.805468       57.943932
 H        12.816590       24.000618       58.593666
 C        13.115543       21.878061       58.577217
 H        13.900157       21.858732       59.353615
 H        12.562607       20.922754       58.821709
 C        13.637984       21.777290       57.136284
 H        13.833922       22.860323       56.790535
 H        14.576023       21.220562       57.120201
 C        12.680202       21.167200       56.073326
 H        12.152532       20.237518       56.518318
 H        11.843204       21.815584       55.855751
 C        13.552090       20.804594       54.887306
 H        14.251790       19.985044       55.177574
 H        12.947856       20.380486       54.068001
 C        14.303272       21.931738       54.114265
 H        13.986706       21.979132       53.047081
 H        14.087391       22.950127       54.530144
 C        15.824295       21.737028       54.023506
 H        16.245342       22.663902       53.588356
 H        16.465933       21.658052       54.982979
 C        16.294538       20.478544       53.157494
 H        17.335588       20.184320       53.398369
 H        15.605280       19.606339       53.288170
 C        16.394508       20.768311       51.653908
 O        15.694246       21.453491       50.993767
 O        17.560106       19.972559       51.117409
 C        18.353693       20.596228       50.094307
 H        17.711567       21.003754       49.294212
 H        18.836021       21.485189       50.552025
 C        19.313808       19.536304       49.574120
 H        19.966228       20.036402       48.803963
 C        18.608784       18.349380       48.875603
 H        19.285789       17.479740       48.730980
 H        17.747232       17.980101       49.541542
 O        18.068052       18.773024       47.675377
 P        18.233761       17.860336       46.169563
 O        19.922598       18.146191       45.774269
 C        20.366919       19.477121       45.453239
 H        19.780779       19.899839       44.560280
 H        20.239954       20.163616       46.328606
 C        21.863447       19.397850       45.072441
 H        21.992466       18.481707       44.464790
 H        22.062929       20.217529       44.466530
 N        22.877028       19.323235       46.233223
 C        22.932024       20.642387       46.986488
 H        23.198025       21.427435       46.228035
 H        21.944279       20.861723       47.513908
 H        23.737900       20.558399       47.666100
 C        22.486265       18.220575       47.164391
 H        22.400963       17.297943       46.543495
 H        23.284679       18.046133       47.846748
 H        21.481663       18.368595       47.561089
 C        24.248457       19.053562       45.638039
 H        24.469532       19.878439       44.948982
 H        24.137959       18.124018       45.042015
 H        25.077503       18.993574       46.347633
 O        18.050667       16.305590       46.337929
 O        17.214806       18.478638       45.243996
 O        20.031782       18.990480       50.667488
 C        21.397734       19.381817       50.704231
 O        21.833763       20.208223       49.935280
 C        22.038757       18.632793       51.831779
 H        21.223509       18.503954       52.617653
 H        22.720570       19.330303       52.263863
 C        22.693224       17.361946       51.350960
 H        23.288475       17.504364       50.409203
 H        21.960943       16.612289       51.049217
 C        23.591461       16.780947       52.396736
 H        23.079416       16.567032       53.311165
 H        24.316334       17.638561       52.550713
 C        24.218569       15.593455       51.754433
 H        24.599121       15.930511       50.729317
 H        23.488863       14.816466       51.474861
 C        25.278742       14.864758       52.608681
 H        25.667763       13.997715       52.032249
 H        24.720629       14.516332       53.453407
 C        26.486086       15.733642       53.146889
 H        25.975403       16.161034       54.042931
 H        26.654137       16.620789       52.505852
 C        27.783791       14.901777       53.383827
 H        28.148586       14.459888       52.428169
 H        27.435946       14.124268       54.033974
 C        28.942730       15.745511       53.911278
 H        29.583977       16.018791       53.029854
 C        29.367769       16.068323       55.158348
 H        30.267302       16.643661       55.281517
 C        28.579004       15.651299       56.368279
 H        28.367516       14.568988       56.256325
 H        27.500931       16.120853       56.366859
 C        29.286591       15.799071       57.791801
 H        29.570530       16.883209       57.855873
 H        30.187456       15.183441       57.725151
 C        28.544220       15.403784       59.032295
 H        27.551693       15.923512       59.092827
 H        29.111248       15.556776       59.955956
 C        28.134512       13.942655       59.028923
 H        29.051390       13.341127       59.100761
 H        27.626274       13.591032       58.112648
 C        27.343155       13.673724       60.347710
 H        27.718189       14.296900       61.186363
 H        27.422014       12.576752       60.701302
 C        25.842884       13.913051       60.147072
 H        25.330515       13.353011       59.275719
 H        25.793228       14.924395       59.805702
 C        24.947079       13.809602       61.395439
 H        25.394163       14.153542       62.325874
 H        24.784414       12.715625       61.574593
 C        23.570219       14.483911       61.229668
 H        22.943827       13.972782       61.970222
 H        23.090290       14.201931       60.268654
 H        23.606924       15.592706       61.326241
 C        -3.782896       11.857249       61.656212
 H        -4.689970       12.399290       61.873863
 H        -3.543799       12.192939       60.638649
 H        -3.053733       12.137238       62.430550
 C        -4.061665       10.352391       61.764915
 H        -4.041550       10.228330       62.864311
 H        -5.035285       10.063524       61.435814
 C        -3.063496        9.439447       60.979912
 H        -3.294684        8.376966       61.178154
 H        -3.225567        9.546724       59.905907
 C        -1.606779        9.590055       61.336937
 H        -1.183096       10.603991       61.130806
 H        -1.593970        9.523069       62.440422
 C        -0.685304        8.518485       60.765846
 H        -1.089461        7.503574       60.884804
 H        -0.558878        8.650327       59.676842
 C         0.790231        8.532858       61.220436
 H         0.841063        8.603495       62.287926
 H         1.310378        7.557164       60.948372
 C         1.555024        9.650509       60.473640
 H         1.058552       10.692381       60.442085
 H         2.546714        9.859554       60.880196
 C         1.828306        9.315709       58.961220
 H         2.730121        8.601218       59.012459
 H         0.945706        8.795155       58.503075
 C         2.139181       10.549511       58.069817
 H         1.253011       11.217064       58.264198
 H         2.969416       11.127977       58.478691
 C         2.336275       10.222823       56.586632
 H         3.169712        9.502882       56.529228
 H         1.459530        9.686488       56.174187
 C         2.689447       11.513824       55.863029
 H         1.820640       12.250050       55.945992
 H         3.596428       11.899507       56.387962
 C         3.022144       11.431069       54.407188
 H         3.330935       12.352278       53.851036
 H         3.990447       10.838864       54.360466
 C         1.915769       10.794309       53.543480
 H         1.582073        9.900205       54.104576
 H         1.019686       11.524640       53.404060
 C         2.389105       10.391279       52.170067
 H         3.362618        9.823652       52.292976
 H         1.653955        9.645131       51.780006
 C         2.704205       11.558743       51.261894
 H         2.873821       12.516804       51.827171
 H         3.637063       11.289165       50.766243
 C         1.692533       11.877954       50.131111
 O         0.761519       11.272902       49.656380
 O         2.147346       12.977451       49.455818
 C         1.343570       13.559269       48.379601
 H         1.606273       13.071740       47.439568
 H         0.195385       13.499708       48.603630
 C         1.673533       15.064517       48.283546
 H         1.533990       15.578193       49.229637
 C         0.847342       15.850406       47.213158
 H        -0.251469       15.914033       47.460457
 H         1.243543       16.842426       46.921303
 O         0.926761       15.179512       45.942802
 P        -0.181679       14.602185       44.849464
 O        -0.608782       12.948470       45.395195
 C         0.323614       11.895735       45.401253
 H         1.266379       12.342854       44.987083
 H         0.484881       11.433919       46.384941
 C        -0.156672       10.737067       44.509102
 H        -0.303874       11.178156       43.459694
 H         0.628063        9.978687       44.385841
 N        -1.400211        9.920633       44.850227
 C        -1.348264        9.230783       46.127190
 H        -2.272374        8.661376       46.203407
 H        -0.452781        8.590672       46.130363
 H        -1.308736        9.965538       46.932304
 C        -2.615331       10.862850       44.769981
 H        -3.554487       10.361104       44.617317
 H        -2.728765       11.285807       45.790016
 H        -2.479869       11.635524       44.051323
 C        -1.568910        8.886999       43.699181
 H        -0.867592        8.011346       43.783775
 H        -1.533529        9.331869       42.674187
 H        -2.580348        8.511948       43.659554
 O        -1.461696       15.326171       45.045296
 O         0.589245       14.595735       43.543190
 O         3.134476       15.169227       47.992805
 C         3.822694       15.901156       48.924385
 O         3.281807       16.694971       49.672096
 C         5.428029       15.696597       48.824165
 H         5.861894       16.535408       48.246971
 H         5.521697       14.847097       48.064125
 C         6.138058       15.293183       50.085213
 H         6.036957       16.069002       50.928566
 H         7.214575       15.363683       49.832420
 C         5.922364       13.842343       50.469841
 H         6.296523       13.254248       49.527290
 H         4.879648       13.605527       50.564491
 C         6.614237       13.302750       51.728127
 H         6.235078       13.706553       52.714470
 H         7.690252       13.642337       51.763115
 C         6.509843       11.815194       51.860390
 H         6.900903       11.277070       50.994225
 H         5.429485       11.488680       51.999168
 C         7.292366       11.314613       53.125465
 H         6.984511       11.872288       54.029732
 H         8.338673       11.535457       52.904716
 C         7.126379        9.847001       53.419456
 H         7.518091        9.217028       52.602470
 H         6.028545        9.601295       53.511986
 C         7.931462        9.371024       54.601021
 H         8.836461        8.906654       54.243370
 C         7.712942        9.517765       55.897408
 H         8.505087        9.105775       56.482353
 C         6.546677        9.965046       56.702080
 H         5.702126       10.287986       56.082954
 H         6.772967       10.897498       57.268578
 C         6.141480        8.882781       57.723549
 H         6.787456        8.012526       57.676689
 H         5.079439        8.304622       57.546928
 C         6.120836        9.485363       59.135201
 H         5.392475       10.261340       59.085167
 H         7.085213        9.860327       59.313713
 C         5.781382        8.390656       60.180824
 H         6.756148        7.778353       60.362694
 H         5.082020        7.618635       59.795921
 C         5.364866        9.091923       61.521751
 H         4.621799        9.876818       61.274269
 H         6.213039        9.625567       62.024437
 C         4.678739        8.071588       62.499046
 H         3.925476        7.407743       61.933449
 H         4.088973        8.653481       63.200310
 C         5.633573        7.040285       63.173271
 H         6.373037        7.683678       63.716408
 H         6.116009        6.441120       62.377022
 C         4.900561        6.059809       64.026741
 H         4.337058        6.465758       64.983284
 H         5.527886        5.341695       64.581642
 H         4.227183        5.282548       63.634361
 C         3.629678       23.391743       59.448647
 H         3.085072       22.881765       60.201225
 H         4.394150       22.643715       59.071709
 H         3.046797       23.727329       58.525475
 C         4.257487       24.655571       60.098045
 H         4.818508       25.014830       59.248787
 H         3.427501       25.377377       60.274956
 C         5.158039       24.454136       61.303871
 H         4.631634       23.967688       62.110207
 H         5.970541       23.757336       61.035500
 C         5.842215       25.771208       61.859596
 H         5.067647       26.365324       62.433220
 H         6.536624       25.437719       62.680016
 C         6.621442       26.527395       60.735542
 H         7.440482       25.852522       60.429939
 H         5.991855       26.546686       59.808403
 C         7.134874       27.888157       61.154915
 H         6.296825       28.583998       61.381599
 H         7.782763       27.895006       62.068199
 C         8.083766       28.566717       60.143547
 H         8.732014       29.408979       60.502007
 H         8.835370       27.802185       59.869835
 C         7.403274       28.872992       58.815376
 H         7.119595       27.899885       58.309151
 H         6.462227       29.453993       59.070976
 C         8.326805       29.705084       57.892128
 H         8.352126       30.711815       58.233788
 H         9.344011       29.280685       58.065163
 C         8.014820       29.696991       56.424950
 H         8.188561       28.600477       56.057121
 H         6.954648       29.884138       56.327888
 C         8.791311       30.789827       55.685295
 H         8.140788       31.719872       55.776787
 H         9.654685       31.111855       56.262947
 C         9.163012       30.536884       54.229088
 H         8.305313       30.208588       53.610802
 H         9.454184       31.502890       53.834236
 C        10.309319       29.464890       54.083656
 H        11.093947       29.734819       54.816856
 H         9.917316       28.410004       54.427361
 C        10.926856       29.294825       52.704796
 H        11.302711       30.261200       52.319786
 H        11.820772       28.587227       52.768440
 C        10.025453       28.780336       51.600060
 H         9.408157       28.003031       52.010292
 H         9.301997       29.471285       51.159660
 C        10.727771       28.225765       50.330254
 O        11.310949       28.938589       49.544655
 O        10.651977       26.809185       50.068428
 C        11.661840       26.293079       49.107491
 H        11.174706       25.598675       48.371040
 H        12.166443       27.074205       48.518898
 C        12.740987       25.576920       49.861183
 H        12.969210       26.062988       50.793007
 C        14.012692       25.428867       49.001732
 H        14.589112       26.437782       48.915489
 H        14.738948       24.772385       49.503471
 O        13.755260       25.024845       47.592293
 P        14.645630       23.778433       46.779671
 O        13.639317       22.353001       47.090034
 C        13.561422       21.752493       48.320030
 H        14.555138       21.718578       48.823174
 H        12.822908       22.249565       49.086525
 C        13.038816       20.310934       48.166145
 H        12.604486       20.012072       49.220406
 H        12.188923       20.349941       47.480293
 N        14.078870       19.295261       47.732368
 C        14.691049       19.659653       46.409187
 H        15.698149       19.347166       46.239601
 H        13.946671       19.399462       45.617821
 H        14.691611       20.722321       46.328636
 C        15.122528       19.180891       48.722145
 H        14.635623       19.244505       49.735283
 H        15.553766       18.188076       48.657539
 H        15.830074       20.015837       48.574135
 C        13.456765       17.933472       47.550346
 H        12.909307       17.487938       48.377129
 H        14.194603       17.318600       47.046410
 H        12.631349       17.976778       46.767143
 O        14.498405       24.111509       45.306313
 O        15.951302       23.520535       47.444786
 O        12.213640       24.263088       50.251625
 C        11.711597       24.079103       51.499397
 O        11.658110       25.011995       52.293846
 C        11.182291       22.630404       51.715584
 H        12.106770       21.962196       51.898308
 H        10.736043       22.418873       50.685860
 C        10.142593       22.500328       52.806541
 H         9.352243       23.326082       52.659386
 H        10.592864       22.683578       53.796227
 C         9.290974       21.243999       52.827950
 H         8.812140       21.007128       51.910896
 H         8.423033       21.372711       53.531792
 C        10.035143       19.980188       53.239388
 H        10.518095       20.199465       54.186287
 H        10.709787       19.651339       52.453896
 C         9.156433       18.756594       53.618950
 H         8.586438       18.287148       52.750954
 H         8.245424       19.150198       54.153313
 C         9.958371       17.747282       54.444099
 H         9.561340       17.702175       55.469429
 H        10.985452       18.086161       54.531883
 C        10.009131       16.320509       53.950508
 H        10.721704       15.806153       54.502327
 H        10.371632       16.271477       52.912910
 C         8.652634       15.685838       54.022301
 H         7.770257       16.228296       53.592049
 C         8.370584       14.530994       54.628838
 H         7.266610       14.238552       54.615105
 C         9.266908       13.504345       55.331306
 H        10.218749       13.937463       55.688637
 H         9.538088       12.645295       54.746559
 C         8.609127       12.935168       56.608665
 H         9.087978       12.032814       56.970345
 H         7.630415       12.594778       56.287910
 C         8.359350       13.970263       57.698158
 H         7.313256       14.071053       57.819771
 H         8.698802       14.986130       57.336754
 C         8.997596       13.726571       59.018990
 H        10.117659       13.713124       58.917229
 H         8.776852       12.652847       59.395134
 C         8.500580       14.749603       60.012444
 H         7.464333       14.564059       60.342384
 H         8.561431       15.752345       59.568260
 C         9.297411       14.643155       61.371742
 H         9.150207       13.609795       61.657143
 H         8.803891       15.303552       62.148674
 C        10.765135       15.077906       61.281853
 H        10.810040       15.939939       60.615196
 H        11.470407       14.274880       60.863029
 C        11.377155       15.457000       62.631447
 H        11.155275       14.699728       63.376289
 H        10.735263       16.288300       63.007439
 H        12.449821       15.762546       62.593758
 C        25.385534       -2.551851       62.063683
 H        24.522240       -2.285508       62.673286
 H        26.325010       -2.096907       62.383934
 H        25.485687       -3.701549       62.228584
 C        25.071007       -2.258584       60.594795
 H        25.906502       -2.535756       59.947212
 H        24.125952       -2.822931       60.337929
 C        24.701654       -0.761546       60.394569
 H        23.727539       -0.597072       60.943748
 H        25.516573       -0.140959       60.897209
 C        24.576572       -0.332688       58.917458
 H        25.374104       -0.920549       58.298622
 H        23.613304       -0.635418       58.475029
 C        24.727959        1.133016       58.713799
 H        24.323551        1.695192       59.635368
 H        25.813145        1.372442       58.661797
 C        24.099277        1.707552       57.453529
 H        23.021727        1.837872       57.663536
 H        24.421909        2.804644       57.456413
 C        24.298403        1.065717       56.085075
 H        25.383928        0.870743       55.836464
 H        23.779095        0.052064       56.028893
 C        23.568089        1.911743       54.977028
 H        22.438265        1.771933       55.146172
 H        23.790314        2.988501       55.061256
 C        23.997774        1.459376       53.539665
 H        24.006199        0.361953       53.425713
 H        23.134874        1.819291       52.880867
 C        25.277283        2.006367       53.037636
 H        26.082752        1.895377       53.775444
 H        25.586023        1.398488       52.182503
 C        25.247856        3.450315       52.669334
 H        24.272221        3.704992       52.250511
 H        25.266010        4.092484       53.574852
 C        26.479736        3.896486       51.874550
 H        27.035126        4.693228       52.390236
 H        27.180298        3.068550       51.800453
 C        26.185658        4.440044       50.497002
 H        25.342371        5.183178       50.414497
 H        27.146591        4.969707       50.255196
 C        25.921398        3.377432       49.359413
 H        26.753963        2.651481       49.411446
 H        24.982025        2.898588       49.679329
 C        25.922394        3.924066       47.866768
 H        26.824377        4.484997       47.669930
 H        25.924047        2.993204       47.243248
 C        24.781759        4.848875       47.501427
 O        24.791763        5.661888       46.551674
 O        23.694637        4.769017       48.328773
 C        22.569881        5.669051       48.176918
 H        22.515156        6.363689       49.125938
 H        22.703684        6.313376       47.256981
 C        21.264503        4.917616       48.132256
 H        21.531498        3.868898       47.762535
 C        20.185883        5.538362       47.258705
 H        19.396862        4.684149       47.021324
 H        19.646608        6.411090       47.704964
 O        20.772945        6.045211       46.053230
 P        21.347559        5.144423       44.712395
 O        19.947632        4.121861       44.283379
 C        18.715158        4.698543       43.857506
 H        18.127623        4.912108       44.816505
 H        18.820946        5.695709       43.422371
 C        18.012369        3.710099       42.956718
 H        17.782780        2.925845       43.645897
 H        17.058760        4.202230       42.632545
 N        18.792261        3.223170       41.698631
 C        19.095245        4.356144       40.810661
 H        19.387243        3.924413       39.870598
 H        18.151251        4.976633       40.667412
 H        19.974520        4.887786       41.277321
 C        20.123022        2.449028       42.078850
 H        19.810194        1.613979       42.628090
 H        20.675598        2.224982       41.226463
 H        20.625750        3.155377       42.661491
 C        17.873045        2.274899       40.967995
 H        17.823320        1.286844       41.493568
 H        18.339687        1.915038       40.000710
 H        16.836529        2.688589       40.867546
 O        21.551432        6.174709       43.664879
 O        22.417742        4.185286       45.175941
 O        20.806162        4.779789       49.579216
 C        20.736172        3.538335       50.066429
 O        21.016102        2.583139       49.338295
 C        20.530951        3.558770       51.587563
 H        19.992315        4.354383       51.957664
 H        21.573359        3.640750       51.975029
 C        19.865339        2.248051       52.147789
 H        20.505627        1.378403       52.119026
 H        18.995354        1.991514       51.577095
 C        19.458174        2.525646       53.579781
 H        18.833368        3.416121       53.747475
 H        20.409891        2.842112       54.141121
 C        18.885658        1.300750       54.282036
 H        19.726295        0.566495       54.512154
 H        18.196840        0.699106       53.611519
 C        18.259060        1.681142       55.582863
 H        17.544222        2.507538       55.414711
 H        18.964264        2.161339       56.291374
 C        17.513035        0.449729       56.213264
 H        16.743635        0.125684       55.474617
 H        16.907305        0.638875       57.176048
 C        18.459148       -0.749380       56.489708
 H        18.794445       -1.178920       55.530388
 H        17.817047       -1.556920       56.883400
 C        19.620409       -0.392458       57.428123
 H        19.476208        0.279506       58.291435
 C        20.777958       -1.076121       57.396767
 H        21.483355       -0.891358       58.156731
 C        21.251850       -1.982343       56.289238
 H        22.233128       -1.683266       55.857216
 H        20.602446       -2.044186       55.398857
 C        21.541363       -3.380735       56.735558
 H        22.458662       -3.397354       57.388924
 H        21.851379       -3.897334       55.787590
 C        20.351095       -4.162538       57.387566
 H        19.931404       -3.564185       58.230354
 H        20.808092       -5.001563       57.862129
 C        19.171215       -4.564718       56.494469
 H        18.967846       -3.784931       55.787544
 H        18.226416       -4.615997       57.027931
 C        19.483528       -5.914953       55.786034
 H        20.590971       -6.005934       55.652367
 H        18.961409       -6.038261       54.791588
 C        19.147228       -7.155054       56.687584
 H        18.022467       -7.317581       56.822731
 H        19.597237       -6.904735       57.693733
 C        19.608543       -8.513123       56.196495
 H        20.604399       -8.452703       55.693428
 H        18.928209       -8.831292       55.447426
 C        19.671253       -9.593921       57.230461
 H        20.196795      -10.496654       56.894829
 H        18.536774       -9.788516       57.438988
 H        20.068874       -9.230500       58.217995
 C        22.431490        6.330996       53.814980
 H        21.995766        5.366238       53.883430
 H        22.494833        6.717824       54.857353
 H        23.451853        6.256395       53.485863
 C        21.723345        7.278517       52.907433
 H        21.650013        6.696449       51.885292
 H        20.684586        7.427666       53.181679
 C        22.395485        8.673461       52.773293
 H        22.478365        9.105091       53.799782
 H        23.474592        8.689350       52.491707
 C        21.750391        9.607859       51.738365
 H        21.853270        9.070375       50.760994
 H        20.576111        9.634312       51.928078
 C        22.342457       10.974989       51.448753
 H        23.396217       10.780405       51.029182
 H        21.793108       11.437821       50.570290
 C        22.391508       12.067189       52.548042
 H        22.861748       11.657696       53.432671
 H        23.087902       12.807440       52.152046
 C        21.037466       12.627676       53.031822
 H        20.371151       11.759987       53.224754
 H        21.139385       13.188696       54.003563
 C        20.403296       13.666228       52.062233
 H        21.228872       14.342843       51.704018
 H        20.103121       13.187531       51.141197
 C        19.171497       14.376735       52.607689
 H        18.286549       13.848587       52.296410
 H        19.207973       14.303984       53.702126
 C        19.207880       15.901376       52.381737
 H        20.097862       16.231218       52.883675
 H        19.355778       16.132603       51.315224
 C        17.957224       16.620298       52.760765
 H        17.752209       16.428188       53.878166
 H        18.080076       17.738186       52.736259
 C        16.709629       16.177818       51.974846
 H        16.945652       15.984879       50.902519
 H        16.443806       15.191274       52.387413
 C        15.468735       17.077787       52.261192
 H        15.133108       17.118311       53.316429
 H        15.751135       18.063848       51.915962
 C        14.249930       16.636610       51.414192
 H        14.571820       16.789299       50.364265
 H        13.930146       15.616422       51.500221
 C        13.039984       17.514475       51.710442
 H        12.583414       17.085463       52.606926
 H        13.331876       18.572765       52.025627
 C        11.990745       17.680599       50.591164
 O        11.491474       18.765888       50.324272
 O        11.542478       16.541655       50.054344
 C        10.383944       16.770279       49.241081
 H         9.499479       16.827000       49.900703
 H        10.545395       17.728024       48.669792
 C        10.168784       15.580097       48.348869
 H        11.145756       15.310856       47.849190
 C         9.134727       15.710521       47.196709
 H         8.974011       14.654855       46.720360
 H         8.095633       16.040655       47.536446
 O         9.704842       16.661522       46.300484
 P        10.894547       16.368223       45.001427
 O         9.815658       15.947650       43.667931
 C         9.493784       14.626019       43.350395
 H        10.362809       13.940295       43.593269
 H         8.596808       14.331231       43.877998
 C         9.301908       14.455650       41.810310
 H        10.227143       14.769270       41.259956
 H         9.060068       13.423568       41.505806
 N         8.238419       15.432343       41.270943
 C         7.994166       14.941783       39.872810
 H         8.922936       14.821441       39.330803
 H         7.486377       13.982955       39.914101
 H         7.451153       15.692832       39.241539
 C         6.893922       15.537418       41.996407
 H         6.331662       14.597260       42.170158
 H         7.112000       15.862794       43.000572
 H         6.320538       16.293745       41.590309
 C         8.987416       16.713440       41.060921
 H         8.407207       17.471767       40.509087
 H         9.927703       16.525452       40.478172
 H         9.185465       17.234709       41.996071
 O        11.348094       17.785324       44.789162
 O        11.866460       15.261558       45.349770
 O         9.851784       14.432496       49.154930
 C        10.830241       13.428843       49.300682
 O        11.879655       13.522381       48.700813
 C        10.570200       12.351830       50.423424
 H        11.379116       11.564674       50.248802
 H         9.632575       11.862985       50.376350
 C        10.807006       12.967969       51.817467
 H        10.377589       12.257689       52.539085
 H        10.367448       13.955669       51.930336
 C        12.302279       13.053496       52.170723
 H        12.779487       13.723189       51.418083
 H        12.699147       12.025845       51.791496
 C        12.609319       13.346367       53.616112
 H        12.260250       12.488015       54.140083
 H        12.017892       14.184629       53.955620
 C        14.110666       13.699159       53.797874
 H        14.285509       13.933204       54.865379
 H        14.316564       14.642763       53.286034
 C        15.006556       12.536643       53.507637
 H        15.076511       12.204056       52.482674
 H        14.421190       11.699719       54.073997
 C        16.383379       12.766884       54.200661
 H        16.170004       12.908142       55.287682
 H        16.805920       13.699414       53.806648
 C        17.308426       11.574822       53.927635
 H        17.282894       11.216011       52.861214
 C        18.127544       10.907177       54.736824
 H        18.720394        9.949826       54.404640
 C        18.289116       11.350999       56.188393
 H        17.979818       12.388875       56.124428
 H        19.397161       11.427257       56.293709
 C        17.683283       10.524180       57.365776
 H        18.101543        9.536840       57.323677
 H        16.613331       10.304339       57.274254
 C        17.938536       11.171529       58.775093
 H        18.930918       11.742884       58.728386
 H        18.075087       10.367702       59.464104
 C        16.731018       11.983274       59.137642
 H        15.806185       11.308494       59.130974
 H        16.461433       12.798038       58.358604
 C        16.813110       12.685061       60.490547
 H        17.458260       12.080129       61.136406
 H        15.769657       12.689996       61.009346
 C        17.383177       14.089609       60.359352
 H        18.305483       13.949739       59.794075
 H        17.768927       14.497715       61.330803
 C        16.429928       15.188622       59.818626
 H        15.554033       15.210562       60.413902
 H        16.184696       14.891131       58.782555
 C        17.200937       16.502514       59.791206
 H        17.313711       16.782679       60.877052
 H        16.721884       17.346859       59.341743
 H        18.203592       16.334009       59.344322
 C        -4.132848        3.109271       60.951424
 H        -5.131536        2.739260       61.195656
 H        -3.960061        2.865274       59.848122
 H        -4.142855        4.210755       60.935097
 C        -2.959261        2.688417       61.809807
 H        -3.319432        2.650027       62.840538
 H        -2.731044        1.672287       61.581749
 C        -1.699572        3.569806       61.543388
 H        -1.402414        3.368961       60.445808
 H        -1.931415        4.694146       61.558571
 C        -0.530489        3.265004       62.579842
 H        -0.923411        3.557084       63.574959
 H        -0.362922        2.130401       62.554512
 C         0.747529        4.021278       62.193489
 H         0.646806        5.166070       62.338768
 H         1.495558        3.652886       62.918892
 C         1.463571        3.775828       60.881386
 H         1.649694        2.699389       60.938026
 H         0.839266        3.952148       60.004051
 C         2.733271        4.573899       60.813026
 H         2.660788        5.515917       61.493294
 H         3.678265        4.104768       61.295845
 C         3.064827        5.062861       59.417183
 H         2.184196        5.639460       59.019020
 H         3.894619        5.865581       59.370918
 C         3.423110        3.918935       58.396294
 H         4.454965        3.580555       58.610664
 H         2.770591        3.051499       58.677986
 C         3.207127        4.070069       56.873726
 H         3.743290        3.243994       56.313698
 H         2.131296        3.921117       56.604668
 C         3.740330        5.488268       56.399300
 H         3.302513        6.320343       56.915382
 H         4.909821        5.428957       56.523338
 C         3.413054        5.808700       54.899025
 H         3.662742        4.832530       54.402763
 H         2.342497        6.105273       54.639595
 C         4.358283        6.899073       54.430626
 H         4.194177        7.883008       54.950188
 H         5.417854        6.724734       54.771095
 C         4.435229        7.147442       52.960701
 H         3.423980        7.221698       52.521721
 H         4.770495        8.198192       52.806190
 C         5.352941        6.201854       52.238914
 H         6.365935        6.711150       52.282814
 H         5.467463        5.266121       52.856728
 C         5.036699        5.940054       50.746391
 O         4.136972        6.430025       50.093727
 O         5.840129        4.994593       50.150597
 C         5.745538        4.824700       48.695076
 H         6.239147        3.814125       48.485710
 H         4.700933        4.679936       48.332878
 C         6.426306        5.952188       47.998116
 H         5.901994        6.956855       48.250069
 C         6.499743        5.765261       46.505623
 H         7.171089        6.564018       46.070137
 H         6.934975        4.786752       46.256630
 O         5.180209        6.008038       45.961494
 P         4.316067        4.865088       44.986794
 O         5.562511        4.884708       43.732002
 C         6.219519        3.844807       43.019661
 H         6.490942        2.995262       43.621758
 H         5.558260        3.504858       42.226845
 C         7.354432        4.633399       42.291328
 H         6.802891        5.228775       41.500740
 H         7.929168        5.278858       42.936790
 N         8.391850        3.770175       41.569481
 C         9.505365        4.690298       41.065193
 H        10.084732        5.044527       41.882759
 H        10.230508        4.158655       40.428337
 H         8.958107        5.535067       40.561958
 C         9.060222        2.695492       42.451637
 H        10.049201        2.342027       42.083366
 H         9.214025        3.182701       43.465569
 H         8.337632        1.813461       42.506020
 C         7.870283        3.138424       40.275917
 H         7.242165        3.884871       39.787766
 H         7.158578        2.290216       40.424080
 H         8.660649        2.795615       39.594528
 O         4.355651        3.530525       45.637642
 O         3.064675        5.476283       44.504997
 O         7.796421        6.154059       48.501961
 C         8.030277        7.401541       49.074303
 O         7.124131        8.143933       49.372566
 C         9.460505        7.538600       49.478249
 H        10.007506        7.975791       48.602303
 H         9.878372        6.450988       49.610176
 C         9.681742        8.323177       50.769035
 H         9.184925        7.780580       51.630119
 H         9.125562        9.274101       50.795555
 C        11.156576        8.675324       50.960838
 H        11.430963        9.247621       50.079460
 H        11.740201        7.712749       50.908791
 C        11.531884        9.424393       52.234764
 H        10.561992        9.876205       52.581093
 H        12.227942       10.226352       52.006569
 C        12.086113        8.477170       53.336311
 H        12.921589        7.944418       52.903481
 H        11.231304        7.732030       53.664726
 C        12.712839        9.233215       54.508553
 H        11.974124        9.826661       55.044456
 H        13.435625        9.975157       54.091972
 C        13.395572        8.400909       55.621162
 H        14.124773        9.164063       56.127907
 H        14.181983        7.748816       55.172554
 C        12.438074        7.706619       56.601204
 H        11.724406        6.974946       56.167061
 C        12.520665        7.811295       57.969215
 H        11.849787        7.258394       58.670128
 C        13.469618        8.749576       58.749138
 H        14.268002        9.097812       58.054802
 H        13.992614        8.243975       59.599785
 C        12.798273        9.949128       59.435265
 H        13.636718       10.630120       59.815697
 H        12.218880        9.618863       60.362068
 C        11.971359       10.885549       58.538475
 H        11.396478       11.674054       59.124062
 H        11.181194       10.334937       57.933754
 C        12.779052       11.583741       57.447456
 H        12.185744       11.620044       56.562630
 H        13.544893       10.807067       57.050957
 C        13.521143       12.879003       57.744057
 H        14.407025       12.899042       57.044685
 H        13.989522       12.781591       58.717293
 C        12.662971       14.160584       57.561348
 H        11.941351       14.221048       58.422813
 H        11.952230       14.105800       56.750465
 C        13.551270       15.461118       57.532036
 H        14.367964       15.405437       56.798195
 H        14.099199       15.550132       58.551903
 C        12.769476       16.711775       57.385567
 H        12.164591       16.876064       58.305855
 H        12.006102       16.669529       56.612053
 H        13.343455       17.609413       57.287148
 C        24.057259        5.711081       57.243553
 H        24.148197        5.403388       56.206444
 H        24.623774        4.951982       57.812828
 H        24.669403        6.618134       57.401054
 C        22.644003        5.767063       57.799828
 H        22.689377        5.757760       58.919167
 H        22.188334        6.753464       57.505592
 C        21.629391        4.648717       57.267937
 H        21.864288        4.534680       56.151115
 H        21.902819        3.665253       57.693260
 C        20.135456        4.832889       57.473640
 H        19.605429        3.867247       57.305550
 H        19.995590        5.021096       58.567589
 C        19.564264        5.875685       56.494423
 H        19.986063        6.889519       56.804832
 H        19.859613        5.645695       55.415794
 C        18.036255        6.058993       56.519600
 H        17.637350        5.081281       56.185524
 H        17.709917        6.254769       57.528725
 C        17.455332        7.048146       55.524284
 H        16.376156        7.261806       55.796471
 H        17.908669        8.122295       55.634148
 C        17.595676        6.530655       54.127357
 H        18.616804        6.182607       53.933144
 H        17.005911        5.574662       54.111610
 C        17.155279        7.371817       52.913429
 H        17.935406        8.150548       52.582985
 H        17.128939        6.567876       52.092705
 C        15.747463        8.017150       53.008583
 H        14.982738        7.184284       53.098167
 H        15.733675        8.590053       53.958534
 C        15.533064        8.943908       51.786690
 H        14.886832        9.820226       52.084846
 H        16.531523        9.484586       51.505074
 C        15.006680        8.241865       50.604530
 H        15.704929        7.478737       50.248512
 H        14.032117        7.707975       50.815376
 C        14.698040        9.276600       49.529778
 H        13.776428        9.863980       49.783424
 H        15.510298       10.001189       49.421394
 C        14.443468        8.695129       48.051765
 H        14.066670        9.473114       47.372337
 H        15.385828        8.312721       47.584389
 C        13.287157        7.574846       48.048378
 H        13.513496        6.741863       48.748756
 H        12.260454        7.975469       48.519737
 C        13.102733        6.927920       46.694252
 O        12.611912        7.378192       45.697502
 O        13.567901        5.649258       46.803215
 C        13.541361        4.731450       45.654091
 H        12.752791        3.986254       45.871696
 H        13.257854        5.362188       44.785789
 C        14.927778        4.079989       45.522453
 H        15.773479        4.797173       45.179344
 C        14.877361        2.828166       44.519936
 H        15.834782        2.205011       44.628502
 H        14.097712        2.197047       44.860512
 O        14.693618        3.238574       43.160103
 P        13.251039        2.911366       42.102150
 O        13.667515        1.317132       41.563774
 C        13.628481        0.170799       42.366280
 H        14.354903        0.124930       43.207008
 H        12.629551       -0.099697       42.853859
 C        13.940894       -1.060872       41.496025
 H        13.829274       -2.027911       42.072685
 H        13.372538       -0.969499       40.546089
 N        15.373644       -1.124905       41.081612
 C        15.662859       -0.084124       40.000053
 H        15.355713        0.934145       40.306099
 H        16.726030       -0.049399       39.827934
 H        15.097315       -0.271238       39.059074
 C        16.282539       -0.899131       42.213509
 H        16.354006        0.188956       42.291817
 H        15.942553       -1.451589       43.076714
 H        17.312523       -1.153203       41.850899
 C        15.747017       -2.455992       40.358681
 H        14.785740       -2.844574       39.855293
 H        15.984516       -3.183563       41.196983
 H        16.709705       -2.383942       39.708031
 O        11.967962        2.852523       42.884056
 O        13.558794        3.877106       40.976250
 O        15.384895        3.587628       46.812965
 C        16.348505        4.306699       47.509575
 O        16.893930        5.228953       46.911995
 C        16.712870        3.814842       48.899864
 H        17.762928        4.148089       49.063957
 H        16.571514        2.728830       48.991051
 C        15.831749        4.478202       50.012306
 H        14.844910        4.276296       49.679451
 H        15.957092        5.560297       50.065681
 C        16.073517        3.878521       51.366692
 H        16.914831        4.464964       51.915047
 H        16.480223        2.827055       51.536201
 C        14.816013        4.008705       52.237541
 H        13.945270        3.501527       51.785500
 H        14.594546        5.139191       52.309914
 C        14.849590        3.474349       53.632286
 H        13.998437        3.959823       54.188805
 H        15.751408        3.761815       54.187401
 C        14.627996        1.997014       53.795891
 H        15.615572        1.471295       53.556602
 H        13.887450        1.726348       53.067543
 C        14.210629        1.558301       55.248436
 H        14.778629        2.135185       55.995155
 H        14.449927        0.508055       55.402534
 C        12.738949        1.815445       55.601189
 H        11.974018        1.440280       54.809029
 C        12.178452        2.193796       56.785713
 H        11.077539        2.106735       56.942436
 C        12.900425        2.688271       58.061684
 H        13.578031        1.854993       58.476082
 H        12.058284        2.960075       58.807457
 C        13.690380        3.974822       57.864204
 H        13.054421        4.808264       57.769249
 H        14.275271        3.952294       56.966621
 C        14.596251        4.168885       59.015160
 H        15.333103        3.356060       59.121376
 H        13.960753        4.242147       59.939278
 C        15.298122        5.482292       58.908867
 H        14.686583        6.395688       58.812492
 H        15.853939        5.516055       57.952766
 C        16.280474        5.665504       60.006462
 H        17.066944        4.878546       59.978188
 H        15.737329        5.639647       60.974327
 C        16.928747        7.020286       60.054192
 H        16.117483        7.859943       59.976601
 H        17.546198        7.213773       59.096382
 C        17.853737        7.321218       61.251823
 H        17.310406        7.237147       62.162086
 H        18.204176        8.376538       61.146751
 C        19.095676        6.447349       61.399803
 H        19.706453        6.859517       62.182671
 H        19.681177        6.476898       60.397804
 H        18.843391        5.412187       61.547417
 O         5.341472        1.955709       32.460342
 H         5.840763        1.086387       32.424263
 H         5.313477        2.238497       31.532555
 O         4.635662        5.809560       40.418388
 H         4.256009        6.690932       40.681541
 H         4.070892        5.087115       40.766365
 O         0.518999       24.078461       23.634491
 H         0.765862       23.228825       23.256195
 H        -0.246598       24.541210       23.170403
 O        21.422544       21.699453       18.077187
 H        22.273512       22.170588       18.243721
 H        20.787891       22.210392       18.637627
 O        13.106153        2.518945       15.907768
 H        13.916562        2.853704       15.443924
 H        12.426566        2.093786       15.293045
 O         7.091291        0.398130       43.275810
 H         6.078136        0.289620       43.398140
 H         7.448659        0.696474       44.158745
 O        10.641403       13.140838       24.742874
 H        10.477763       12.450581       25.436035
 H        10.009757       12.957282       23.985962
 O         9.268221       10.542485       18.774734
 H         9.487820       10.456711       19.703568
 H         8.695272        9.799154       18.584999
 O        23.296675        1.842064       43.981789
 H        22.958162        2.747256       44.277473
 H        22.499109        1.351046       43.621620
 O         3.951044       18.978846       25.839272
 H         4.387305       19.773069       25.356491
 H         3.068597       19.267778       26.054214
 O         8.030199       10.775870       25.404434
 H         8.811713       10.513816       24.884949
 H         7.343680       10.122231       25.048286
 O        17.166615       14.693217       44.088661
 H        17.483213       15.508508       44.508125
 H        16.765642       14.042816       44.803764
 O         4.760429       13.952275       43.378670
 H         5.307072       13.075649       43.484840
 H         3.904299       13.800567       43.710823
 O         1.909849        2.284502       27.159866
 H         2.053022        1.367455       27.110207
 H         1.181951        2.445296       27.748711
 O        12.902117        9.063403       30.173798
 H        13.008860       10.038893       29.830597
 H        12.016283        8.743480       29.876724
 O        17.672117       21.988445       25.289391
 H        17.352545       21.291048       25.886612
 H        17.504961       22.827406       25.646706
 O         1.211962        0.308718       41.181435
 H         1.248627        1.232307       41.497276
 H         0.305179        0.102080       40.882545
 O         9.116874       18.731028       36.389587
 H         9.673746       19.466164       36.700882
 H         8.453951       18.563120       37.171387
 O         6.298746        4.864096       25.958481
 H         5.821929        5.615700       26.410255
 H         6.652298        5.148668       25.119972
 O        15.040874       17.910177       18.475113
 H        15.502293       18.236639       19.263046
 H        15.762106       17.600536       17.896713
 O        19.047161       23.365414       39.080376
 H        19.819214       23.881033       38.809784
 H        19.292637       22.492060       38.785538
 O        13.011247       12.630456       22.733185
 H        13.301097       11.733123       22.418015
 H        12.039690       12.497302       22.971687
 O        21.046913       23.386433       51.251381
 H        20.317839       22.838995       51.016502
 H        21.264078       23.299479       52.201897
 O        14.043489       18.241858       35.365593
 H        14.896382       18.318333       35.829941
 H        14.140353       17.918501       34.494240
 O         8.687052        1.383002       45.333549
 H         9.618508        1.246057       45.330696
 H         8.451369        1.540471       46.294243
 O        12.997994       14.653273       42.702873
 H        12.680240       15.274988       43.444389
 H        12.942692       15.118120       41.803383
 O        12.622219       24.106411       36.636749
 H        12.523085       24.186052       37.646286
 H        11.760388       23.830870       36.207970
 O        19.215239       12.934656       29.654350
 H        18.335667       12.597570       29.463478
 H        19.281473       13.041046       30.621979
 O        15.934837       13.429806       28.026024
 H        15.433249       12.555452       28.282425
 H        15.900913       14.002208       28.836723
 N        -5.992063       13.609817       32.261131
 H         0.421540       10.683240       29.209053
 H        -6.965606       13.788574       32.264587
 O        15.485889       17.942484       31.641907
 H        15.612717       17.750095       32.598358
 H        15.329687       18.911177       31.674538
 O         4.721297       11.167796       26.018105
 H         4.592443       11.390978       25.113274
 H         3.880907       11.073591       26.371201
 O         5.705162       19.007502       36.218063
 H         6.070679       19.895916       36.339935
 H         5.316649       18.832476       37.100739
 O         9.381988       17.408880       28.079369
 H         9.886590       17.747997       28.846062
 H         9.609776       17.974989       27.305069
 O         8.123339       22.808578       45.650459
 H         8.195844       21.951044       46.071175
 H         9.104897       23.111429       45.714134
 O         1.350440       19.692488       35.567917
 H         1.131423       19.139666       36.346695
 H         2.179357       19.383503       35.046135
 O         2.055858       23.445526       32.081474
 H         2.293384       23.622396       32.964714
 H         1.661251       24.271091       31.837494
 O        17.877932       21.976322       29.078606
 H        17.743502       21.178631       29.627106
 H        17.707348       22.777348       29.619110
 O         3.558660       19.193190       16.824684
 H         2.953005       18.446814       16.604515
 H         3.158608       19.987751       16.360199
 O        16.945898        0.429803       32.074417
 H        17.743546        0.282171       31.465324
 H        16.221327        0.503567       31.462593
 O        10.604275       20.308126       23.978523
 H        11.194586       19.749876       24.447906
 H        10.652420       20.018349       23.043716
 O         3.379516        7.758291       42.102959
 H         2.707929        8.067388       42.704475
 H         3.652001        6.960602       42.473732
 O        13.774950       17.779226       39.007980
 H        13.710450       16.877638       39.440483
 H        13.714769       18.333384       39.730171
 O         0.852153       21.372349       16.751877
 H         0.257049       21.704443       17.489891
 H         0.336159       21.409002       15.932976
 O        16.767950        7.350479       23.979752
 H        17.162329        7.529568       23.084259
 H        16.916557        6.413248       24.133789
 O        20.800018       23.161627       47.964546
 H        20.262861       23.958963       48.110069
 H        21.534832       23.150042       48.668449
 O        13.643062        7.169550       21.047424
 H        14.550750        7.326492       20.797470
 H        13.496551        6.185547       21.033485
 O        18.901182       18.614616       42.376869
 H        18.742794       18.014055       41.647606
 H        19.460165       18.113405       43.046730
 O        10.820294        4.800041       35.791084
 H        11.029075        5.450776       35.207466
 H        11.193721        5.074963       36.681656
 O        10.537724       16.381834       37.013832
 H        10.056389       15.768418       36.422791
 H        10.310522       17.254869       36.600098
 O         8.919861       21.979132       37.537155
 H         8.750654       22.819349       37.920349
 H         8.027636       21.740017       37.355606
 O        20.259415       14.323723       45.140724
 H        21.157310       14.664926       45.106346
 H        19.780481       14.718634       45.864937
 O        18.956257        4.551520       24.536224
 H        18.101025        4.658484       24.014717
 H        19.623203        4.473334       23.864037
 O        10.515155       19.997221       46.408730
 H        10.688144       20.861124       46.028481
 H        10.882995       19.338120       45.774757
 O         3.246938        6.177581       34.910797
 H         3.727107        6.365002       35.725166
 H         3.083966        7.014855       34.486076
 O        12.152835       18.258570       25.808151
 H        12.688571       17.507744       26.131622
 H        12.445907       19.071600       26.261093
 O         0.887330        8.934361       21.757629
 H         0.988045        9.514416       21.057991
 H        -0.040782        8.868990       21.971596
 O        17.620316        8.742882       30.839348
 H        17.510870        8.284178       29.951538
 H        17.800411        8.048381       31.516006
 O        21.529667       21.149628       33.531082
 H        21.776213       21.391781       32.628227
 H        22.246801       21.360744       34.162979
 O        20.970621       22.508482       30.812096
 H        21.855341       22.676020       31.282013
 H        20.435371       22.986336       31.450478
 O        12.039706        3.614297       26.170410
 H        12.985395        3.761001       26.267288
 H        11.863358        2.996851       25.391113
 O        11.391965       10.551566       16.856667
 H        12.225624       10.542054       17.374718
 H        10.685579       10.549702       17.513084
 O        21.435444       21.137354       26.699318
 H        22.297810       21.006088       26.261658
 H        21.650625       21.365768       27.619644
 O        23.667999       16.785500       19.534744
 H        24.315693       17.470293       19.838226
 H        22.842463       17.111700       19.249031
 O         8.233096       13.880264       19.353203
 H         7.985984       13.101551       18.841904
 H         7.473048       14.225948       19.814774
 O        22.767260       18.670996       22.290047
 H        22.599400       18.940104       23.194672
 H        21.929859       18.335403       21.962029
 O        18.998970       10.293132       42.593422
 H        18.038132       10.306081       42.352730
 H        19.144749        9.684279       43.402534
 O        21.018776        0.339896       35.210144
 H        21.867455       -0.139895       35.413879
 H        20.424950       -0.070413       35.872070
 O         7.885629       11.341048       47.564110
 H         8.074670       11.460921       48.512077
 H         7.422140       12.067121       47.234520
 O         5.854500       20.071321       31.399872
 H         6.311224       20.872387       31.236877
 H         6.504442       19.460600       31.832993
 O        18.543470        7.371682       41.727531
 H        19.166756        8.053857       41.331749
 H        17.807747        7.547420       41.176460
 O         0.452000       14.339510       20.613876
 H        -0.069195       13.554286       20.868622
 H        -0.059702       14.950830       20.064072
 O         8.743418       23.600666       15.591522
 H         8.534422       22.738903       15.814972
 H         7.891356       24.031677       15.813362
 O        13.183320       12.862486       46.100090
 H        12.743129       12.855408       46.957176
 H        13.122836       13.857066       45.934013
 O        14.398497        8.642443       39.378914
 H        13.854662        8.072339       39.960747
 H        15.344898        8.512511       39.547127
 O         7.709275        1.145888       35.197838
 H         6.896070        0.827971       34.877937
 H         7.462146        2.001240       35.624847
 O        11.051373        2.270367       39.501907
 H        10.820847        1.689300       38.797020
 H        11.709476        1.764347       39.993690
 O        13.749034        6.474685       27.695435
 H        13.185200        5.740543       28.032845
 H        14.514697        6.014175       27.369873
 O        15.271505        6.159350       40.837852
 H        15.489202        6.582587       41.655663
 H        14.827249        5.354735       40.983101
 O         8.041171       18.535191       43.634300
 H         7.277143       18.149811       44.127220
 H         8.650355       18.720161       44.313896
 O        21.680305       15.088452       48.438622
 H        20.745787       15.358314       48.690758
 H        22.286692       15.303028       49.240837
 O         6.611234        8.540805       29.506081
 H         6.879978        9.469370       29.377716
 H         6.141715        8.597724       30.355782
 O        10.885905       19.013397       42.300835
 H        10.337574       19.653177       42.670784
 H        11.212418       18.402298       43.068672
 O        14.451555        2.826025       38.129875
 H        14.484906        3.013855       39.040123
 H        14.152307        3.661355       37.756409
 O        10.654635       11.303893       14.149185
 H         9.752628       10.985458       13.851280
 H        10.660374       11.080171       15.061127
 O        12.673639        4.538933       20.629913
 H        11.881331        4.775697       20.103622
 H        13.525911        4.417216       20.089142
 O         4.614665        2.655809       35.427597
 H         3.730224        2.765402       35.784637
 H         4.643668        3.143688       34.567986
 O         5.274001       20.759113       13.601128
 H         4.598899       20.814829       14.329292
 H         5.018267       21.298737       12.812531
 O         5.391253       18.439972       41.565758
 H         4.520603       17.974516       41.644279
 H         5.238242       18.964043       42.390373
 O        15.303398        7.192641       43.867744
 H        15.033939        7.147067       44.783165
 H        16.225811        6.968602       43.889473
 O         6.459207       11.380953       43.631203
 H         6.921331       10.563871       43.470238
 H         5.776913       11.263167       44.284233
 O         9.799413       12.907825       35.571144
 H         9.143445       13.533256       35.824448
 H         9.601487       12.547779       34.750015
 O        21.939655        6.607300       20.262596
 H        22.181902        5.974003       19.589409
 H        22.332048        7.460361       20.004936
 O        15.376987        3.567810       14.975708
 H        15.582769        3.900173       14.078545
 H        15.433756        4.303609       15.539680
 O        -0.515300       -1.107145       18.529785
 H        -0.669686       -0.252031       18.900780
 H         0.214734       -1.431686       19.054298
 O        20.194485        7.169559       22.396935
 H        20.602488        6.749355       23.172813
 H        20.768576        7.014317       21.597519
 O        21.500885        6.506700       31.554268
 H        22.118286        5.796371       31.775879
 H        21.506807        6.583687       30.550385
 O        12.121787       22.577150       14.937767
 H        12.213528       23.510580       15.263039
 H        11.212365       22.240414       15.196640
 O         3.566185        4.386899       25.471268
 H         3.112539        3.682654       25.961746
 H         3.718601        4.055583       24.583244
 O        11.221434        8.830044       21.142914
 H        10.733072        8.304135       20.439392
 H        12.149550        8.555551       21.061630
 O         2.531023       16.663473       43.232094
 H         3.019498       17.207701       43.925117
 H         2.229476       15.780843       43.524574
 O        15.815685       13.130537       49.971855
 H        14.985624       13.053426       49.517754
 H        16.301853       12.349323       49.809135
 O         0.459995        4.559516       18.727333
 H         0.564606        4.550510       19.684845
 H        -0.344964        4.850143       18.360344
 O        15.777861       16.883114       27.928131
 H        15.192940       16.814610       27.187271
 H        15.952976       17.790668       28.191071
 O        10.981030        2.545196       23.341682
 H        10.557364        3.358191       23.108757
 H        11.088037        2.120849       22.502251
 O        17.925648       17.249334       38.723396
 H        18.415476       16.507299       38.307411
 H        17.391273       16.750864       39.322136
 O        17.027615       15.605441       34.651169
 H        16.955235       16.517319       34.271599
 H        17.890163       15.674630       35.227997
 O        19.262575       19.537054       20.055679
 H        18.638683       20.240610       20.038307
 H        19.964602       19.884039       19.528732
 O        20.887564       21.638075       37.322380
 H        20.494175       20.820780       37.738182
 H        21.671886       21.454290       36.824547
 O        21.124899       20.946224       12.778763
 H        21.809353       20.312893       12.694641
 H        20.222095       20.671505       12.620880
 O        22.311924        7.483467       16.653450
 H        22.929806        7.707473       15.936241
 H        21.910982        6.592444       16.475578
 O         6.827261       11.768813       22.227005
 H         5.910751       11.603873       22.484711
 H         7.063213       11.253566       21.366737
 O        20.201412        3.806565       33.864258
 H        20.759581        4.587536       33.883430
 H        15.488430       12.687810       34.028297
 O         0.187502       15.919652       29.874321
 H        -0.111485       15.709544       30.798431
 H        -0.074422       16.878469       29.775696
 O         0.888518        7.299275       28.922615
 H         1.114763        8.246201       28.933212
 H         0.646434        7.044243       29.806519
 O         0.869259        6.028201       36.329247
 H         1.478559        6.559422       36.947998
 H         1.559027        5.633214       35.742638
 O        10.447752       21.893631       28.648499
 H        10.560727       21.507025       29.550911
 H        10.637149       22.833986       28.795311
 O         7.850616       17.958342       30.721230
 H         8.638251       18.504997       30.994514
 H         7.852211       17.834743       29.779327
 O        16.442654        5.947568       32.574440
 H        15.913280        6.686347       32.237610
 H        16.465170        5.436747       31.749596
 O         9.116511        9.659940       36.020187
 H        10.030437        9.834128       36.341675
 H         9.233658        9.557142       34.985397
 O        20.221342       24.087242       28.217796
 H        19.401070       24.073748       27.749184
 H        20.056511       23.546541       29.012367
 O        21.876865        9.157233       27.335220
 H        21.779327       10.060089       27.584312
 H        22.179161        9.194314       26.431778
 O         1.005632       22.458170       45.176125
 H         0.563780       23.365620       45.141945
 H         1.750787       22.508699       44.578255
 O         8.787131       14.402371       27.477463
 H         9.066236       15.334909       27.342033
 H         9.533615       13.806262       27.426422
 O        20.679007       22.633728       22.889755
 H        20.830450       22.415720       21.932716
 H        19.726788       22.883770       23.024071
 O        14.689928        8.296308       36.598236
 H        15.567663        8.591707       36.649910
 H        14.322320        8.263488       37.539688
 O        22.171873       19.792830       39.819221
 H        22.342997       18.795305       39.843925
 H        23.024405       20.239323       39.563904
 O        12.896869       21.339834       43.716270
 H        12.285461       21.819729       44.312538
 H        13.881325       21.461470       43.999474
 O        13.434776       13.041809       15.262009
 H        13.803294       13.835960       14.943817
 H        13.471778       12.477857       14.462532
 O        11.462811        1.367138       45.203850
 H        12.260316        1.252455       45.764793
 H        11.792107        1.920343       44.386909
 O        22.306889        4.827977       23.168610
 H        22.484608        4.398715       22.341698
 H        21.968948        4.143147       23.759125
 O         2.323519        6.684474       22.887604
 H         1.986919        6.604868       23.765480
 H         1.958118        7.471652       22.437111
 O        14.402944        5.285816       36.785439
 H        15.373217        5.089899       36.746452
 H        14.406071        6.142760       36.381561
 O        -0.534395        1.028700       33.873573
 H        -0.994511        1.696671       34.338745
 H         0.041422        0.534905       34.540863
 O        13.143741        8.657578       23.634499
 H        14.072638        8.576107       23.370773
 H        12.769550        9.338760       22.983948
 O        15.040442       19.985355       23.809799
 H        15.843737       20.027769       24.381561
 H        14.591678       19.148567       24.042412
 O         0.540868       11.427547       29.813202
 H        13.205049       14.934341       25.916412
 H         0.132266       12.227786       29.381271
 O        11.223584       11.683315       27.342415
 H        12.044834       11.367822       26.977608
 H        10.906786       11.012715       28.014946
 O        24.040054       14.595250       26.970833
 H        24.772921       15.106524       27.305527
 H        23.207870       15.175286       27.009628
 O         5.160690        6.923691       27.629616
 H         4.325271        7.154374       27.977852
 H         5.843605        7.555591       27.930016
 O         6.351593       14.340537       28.827423
 H         6.134692       15.319831       28.729973
 H         7.216377       14.339763       28.323853
 O         4.171087        2.130871       17.187363
 H         4.014710        1.192959       17.007561
 H         5.147123        2.173290       17.191956
 O        14.945875        4.097835       22.444427
 H        14.811625        3.162664       22.205284
 H        15.688646        4.472258       21.919991
 O        13.317237       22.132454       24.256676
 H        12.438478       22.262362       23.815140
 H        13.808873       21.384853       23.798164
 O         4.392986       14.331917       38.644798
 H         5.379140       14.297249       38.413857
 H         3.994672       13.369414       38.568680
 O         1.946995       21.937164       20.116425
 H         1.335579       21.624332       20.840240
 H         2.016643       21.118237       19.506012
 O         6.349780       21.685127       16.735535
 H         5.879078       22.464315       16.401512
 H         5.978733       21.554668       17.605148
 O        21.574837       11.769343       28.401344
 H        21.851910       12.536610       27.757622
 H        20.879656       12.215399       28.934608
 O        21.852192        2.651984       27.557518
 H        21.651876        2.432193       26.578362
 H        20.944784        2.775186       28.017181
 O         5.695045        5.183972       37.917717
 H         5.236408        4.383971       37.450706
 H         5.575611        5.039917       38.900101
 O         0.196569        5.671987       43.439995
 H         0.425284        5.327168       44.287727
 H        -0.648182        6.106441       43.662529
 O        15.673746       12.245118       38.996689
 H        16.138090       13.112693       39.259216
 H        15.219885       12.464452       38.144577
 O         8.011026        8.584521       41.739464
 H         8.780568        8.576716       42.292702
 H         7.825707        7.703656       41.739265
 O         5.353748       11.233725       38.175591
 H         5.225327       10.644801       38.968781
 H         6.093544       11.822546       38.369926
 O         1.578676       20.901766       42.453011
 H         0.744816       21.270424       42.537086
 H         2.260273       21.560354       42.561424
 O         5.593880       14.967549       45.938271
 H         5.198270       15.907655       45.561638
 H         6.549166       14.912217       45.623283
 O         0.982460       19.380175       29.052879
 H         1.768500       19.953987       29.186363
 H         0.474855       19.472111       29.970169
 O         5.856336       20.557388       27.797356
 H         5.640718       21.283676       27.161293
 H         6.797248       20.671206       27.968712
 O         0.901864        8.910856       48.063301
 H         0.746494        9.359958       48.912636
 H         1.632342        9.325787       47.587395
 O        21.692797       15.208447       22.036789
 H        22.529278       15.736339       21.873955
 H        21.048651       15.574431       21.341362
 O        18.778692        7.244987       49.924690
 H        19.411612        8.009603       49.791359
 H        19.241428        6.482959       50.219536
 O        15.987911        9.871895       32.723900
 H        16.494688        9.374129       33.385307
 H        16.313351        9.481976       31.873116
 O        21.119904       23.675291       42.284752
 H        21.291143       23.212868       41.448479
 H        20.311539       23.321547       42.624443
 O        13.059994       21.929138       32.170189
 H        13.991830       21.970680       32.595642
 H        12.499470       21.940565       32.902382
 O         3.169691       16.669832       30.400696
 H         3.750196       17.166746       29.724518
 H         2.469657       17.354509       30.551758
 O         1.165470        5.656371       12.264244
 H         0.402373        6.243824       12.188171
 H         1.516726        5.573238       11.361145
 O         9.962749       14.009011       16.024231
 H        10.291375       13.825372       15.113319
 H         8.988982       14.099299       15.972351
 O         9.937616        7.099539       19.024445
 H         9.766504        6.239228       18.606255
 H         9.891106        7.767610       18.308327
 O        16.487602        7.793404       19.955566
 H        17.056843        8.440042       20.285782
 H        16.774851        7.631444       19.089851
 O        23.071655        8.627682       14.235779
 H        22.678040        9.343140       14.797363
 H        22.625153        8.629242       13.396721
 O        18.285988        2.965367       27.307083
 H        18.268209        2.276171       26.609840
 H        18.662235        3.690751       26.814026
 O         5.373813       23.634876       36.929771
 H         4.412159       23.944481       37.014565
 H         5.429968       22.943899       36.264748
 O        23.022036       17.442770       27.603683
 H        22.645660       18.053947       28.343224
 H        23.964483       17.802717       27.466583
 O        11.890385       10.334097       45.044029
 H        12.155865       11.139991       45.549797
 H        12.386205        9.577152       45.375435
 O         1.243535       19.486471       51.224510
 H         0.377746       19.397196       50.696754
 H         1.584174       18.611301       51.429146
 O        16.863216       17.821138       21.833427
 H        16.675884       18.705570       21.674515
 H        17.721592       17.817019       22.288734
 O         9.384721        5.203798       24.391754
 H        10.258350        5.521158       24.104317
 H         9.522089        4.611194       25.121552
 O         4.994305       20.068333       19.150864
 H         4.735835       19.633587       18.333557
 H         5.299822       19.314930       19.676102
 O        15.387609        0.209313       35.783707
 H        14.525548       -0.235910       35.798599
 H        15.164040        1.108411       35.510521
 O         6.706188       13.307675       25.135841
 H         6.406544       13.700182       25.985992
 H         7.120767       12.419163       25.277740
 O         8.552851        3.788667       37.059608
 H         9.092953        4.331236       36.489861
 H         7.959261        4.437845       37.466988
 O        16.933126       20.658916       43.716179
 H        17.076176       20.596302       44.648354
 H        17.019876       19.833530       43.335579
 O         8.392905       17.604963       24.989830
 H         8.629468       16.667038       24.775047
 H         8.770935       18.203701       24.324997
 O        15.409357       15.401958       47.240135
 H        16.269592       15.787047       47.452873
 H        15.676783       14.482972       46.883308
 O        16.048849       12.971130       35.079338
 H        15.345232       13.027115       35.711937
 H        16.486519       13.878890       34.949318
 O        -0.278099        9.472393       34.631599
 H        -0.190556        9.627251       35.634445
 H        -0.721143        8.555336       34.519905
 O        19.716635        1.964726       46.995461
 H        19.936060        1.935269       47.939598
 H        20.533911        2.422988       46.449684
 O        -1.112532       23.254457       32.100250
 H        -0.752755       24.160988       32.362999
 H        -0.469862       22.609097       32.368019
 O         5.394498        1.173569       46.651680
 H         5.020845        1.944584       46.152626
 H         6.108392        0.948781       46.063194
 O        18.007877       10.959684       50.276482
 H        18.290459       10.211835       49.816032
 H        18.336985       10.900268       51.204430
 O        22.414385        5.413381       34.712608
 H        23.357655        5.029114       34.554169
 H        22.575148        6.155025       35.319664
 O        13.186693       20.373819       36.839294
 H        13.152534       19.540319       36.303299
 H        12.963968       20.125271       37.789742
 O         3.051840       23.071167       43.181725
 H         3.953455       23.054235       43.556068
 H         2.790331       23.987181       43.083214
 O        22.377235       15.297448       39.937050
 H        22.242105       14.949530       40.825279
 H        22.704258       16.180443       40.129402
 O        11.421175        0.035448       29.126183
 H        12.086682        0.309451       29.737968
 H        11.754630        0.420474       28.278046
 O         6.626972       24.059734       31.615540
 H         7.351130       23.892191       30.957909
 H         5.845029       23.485081       31.343987
 O        21.530983       13.844886       35.560402
 H        22.012342       14.643914       35.156143
 H        22.141905       13.405039       36.109406
 O         0.363901        3.708056       37.591042
 H         1.249584        3.816649       37.992126
 H         0.147339        4.487504       37.001671
 O        22.509630       23.489487       39.491188
 H        23.205147       23.002199       39.002213
 H        22.909023       24.413504       39.545464
 O         4.761445       22.852688       29.908577
 H         5.041506       22.222870       29.201813
 H         4.234918       23.525274       29.447624
 O        20.868319       18.753874       31.211433
 H        21.363661       19.090321       31.972496
 H        21.334177       18.016581       30.889862
 O         0.435255       23.122995       13.527184
 H         0.269597       23.420107       12.585289
 H        -0.138102       23.671991       14.020294
 O         4.638046       11.869799       46.670235
 H         4.701406       12.816209       46.774086
 H         4.573442       11.518057       47.551338
 O         4.748744       15.941953       32.966904
 H         5.604737       16.057928       32.556786
 H         4.123828       15.964248       32.273056
 O        19.624912       16.657244       20.060257
 H        19.094143       17.324850       20.431839
 H        20.071941       17.094542       19.326614
 O        15.819611        3.455603       30.713676
 H        16.712132        3.162317       30.473145
 H        15.193470        2.785027       30.716362
 O        12.501377       12.125545       34.071198
 H        11.702501       12.271405       33.604118
 H        12.412941       11.571132       34.885345
 O        12.717653        1.869042       32.246368
 H        11.972733        1.286902       32.502068
 H        13.148685        2.127273       33.070709
 O         6.897069       19.433538       22.727463
 H         7.194750       19.579994       21.803101
 H         6.357143       20.142809       23.049515
 O         3.485213        3.507871       22.416481
 H         2.519688        3.612846       22.298981
 H         3.688869        2.768533       23.040283
 O         4.134586       20.950705       22.352180
 H         3.943396       21.206507       23.296715
 H         4.045581       21.827330       21.870438
 O         0.917022       18.880415       19.657928
 H         1.791411       18.976797       20.020294
 H         1.173860       18.722111       18.698341
 O         5.401917       -0.191592       26.950569
 H         5.299363        0.249852       27.771629
 H         4.728736       -0.814112       26.672554
 O         2.121022       23.062187       28.543343
 H         1.770782       22.247166       28.979263
 H         1.534004       23.884285       28.894958
 O        12.384033       10.815961       36.398041
 H        13.228406       10.372313       36.657509
 H        12.059862       11.301196       37.167236
 O         1.232332        7.732353       51.028633
 H         1.158256        7.322666       51.873833
 H         2.159826        7.620294       50.696358
 O        15.470581        4.949249       19.309906
 H        16.257336        5.467347       19.721626
 H        15.537256        5.060523       18.346504
 O         8.453227       21.250446       42.548149
 H         7.910695       21.580709       43.197136
 H         8.193604       20.303404       42.535637
 O        11.798811        7.046380       41.761177
 H        10.935624        7.524245       41.601143
 H        12.516305        7.761389       41.683647
 O        18.955462       -1.290712       43.814003
 H        18.372133       -1.765000       44.417503
 H        18.961960       -0.335829       44.066231
 O         6.551212        0.369163       17.329193
 H         6.119184        0.335602       18.213043
 H         7.063120        1.178825       17.333344
 O         3.698029       10.159434       40.960655
 H         2.975419       10.785913       41.037117
 H         4.399689       10.525815       41.525291
 O        22.265137        6.777622       40.912132
 H        23.110952        7.129224       40.897408
 H        21.956963        6.599049       41.862434
 O        19.489393        7.370348       17.892944
 H        18.972349        7.438396       18.717476
 H        20.333185        6.943157       18.159294
 O        19.794901        9.568021       47.850670
 H        19.254026       10.162131       47.258232
 H        20.594660       10.041788       48.124901
 O         8.474240       -0.639866       40.525597
 H         9.100696       -1.342338       40.832039
 H         8.024112       -0.322889       41.303993
 O        10.075541        1.542347       33.368431
 H         9.107367        1.413564       33.629158
 H        10.349820        2.482280       33.693947
 O        18.644762       13.419934       42.120979
 H        18.842861       12.518409       42.354164
 H        18.056683       13.814641       42.860588
 O         3.029924       10.958636       43.950386
 H         2.850195       10.072417       43.832787
 H         3.351825       11.113132       44.773933
 O         3.404649       13.129795       28.417114
 H         2.582285       13.312452       28.858330
 H         3.995149       13.928275       28.392540
 O        17.849939       20.630592       31.585144
 H        18.710402       20.996334       31.691933
 H        17.222836       20.929958       32.266106
 O         3.945929       11.142538       23.035858
 H         3.154881       11.294845       22.447014
 H         4.351937       10.326876       22.535072
 O        23.502327       22.290956       50.726463
 H        22.978153       22.978956       50.316032
 H        22.960987       21.494999       50.902870
 O        18.806408       20.348425       39.726883
 H        18.781218       19.937687       40.600319
 H        18.636621       19.631214       39.129189
 O         2.956102        2.780422       38.646446
 H         3.237079        1.901928       38.533218
 H         2.605068        2.857656       39.546783
 O        18.908535        7.507873       33.085991
 H        18.680901        6.681599       32.692970
 H        19.759743        7.404175       33.509605
 O         8.152482       15.732961       35.173782
 H         7.262478       15.567180       35.483727
 H         8.115957       16.461037       34.555626
 O        14.397042       12.281286       42.805458
 H        14.727172       12.484569       43.728050
 H        13.795375       13.048347       42.573006
 O        17.665590        0.348312       25.098946
 H        16.767363        0.076665       24.868973
 H        18.071960        0.587098       24.235794
 O        20.488548       19.291374       23.808495
 H        20.485254       20.215841       24.024757
 H        19.633707       18.843441       24.108627
 O        11.010390       22.703026       46.329369
 H        10.551715       22.867588       47.235970
 H        11.980145       22.734657       46.472511
 O        19.025211       12.770736       47.535927
 H        19.978210       12.557002       47.523277
 H        18.861259       13.193666       46.660408
 O        21.901529       23.933132       25.813622
 H        22.323708       23.045467       25.638351
 H        21.190130       23.757973       26.368370
 O         2.714434       21.445316       37.388939
 H         3.158030       20.880823       38.031296
 H         2.299660       20.876316       36.712738
 O         4.640272       21.523273       34.593567
 H         4.459009       20.723684       34.130920
 H         3.806035       21.718626       34.948906
 O        18.735384        8.150765       38.907440
 H        18.734642        8.966447       38.396095
 H        19.019258        7.534671       38.248108
 O         5.504281        3.279077       28.391556
 H         4.747736        3.778649       28.642883
 H         5.376988        3.226314       27.392113
 O         2.553525        8.614320       33.772835
 H         3.376439        9.076577       33.490868
 H         1.973506        9.193645       34.343582
 O        17.428347        8.128934       46.665138
 H        17.768715        7.824594       47.526466
 H        18.199444        8.245963       46.124855
 O        17.029808        5.022060       35.072472
 H        17.422813        4.179301       34.836021
 H        16.519960        5.324376       34.337044
 O         9.631191       19.945765       31.162598
 H         9.388839       20.422873       31.899422
 H        10.500534       19.648691       31.370071
 O        13.068468        0.432666       26.373100
 H        13.903375       -0.149807       26.428223
 H        12.643477        0.186538       25.532951
 O         4.082433       18.914600       29.446098
 H         4.764276       19.164660       30.158768
 H         4.336785       19.276546       28.572075
 O        10.339649       22.719360       35.229385
 H         9.904813       23.265293       34.598885
 H         9.665492       22.546331       35.901054
 O        19.892374       20.954575       53.540611
 H        20.854702       20.724945       53.677299
 H        19.494469       20.572571       52.714958
 O         2.103565        4.807129       16.431046
 H         1.662000        4.448546       17.253349
 H         2.344455        4.017512       15.948334
 O        10.257351       14.586046       32.851326
 H         9.826119       15.069104       33.558090
 H        10.582287       15.259631       32.221977
 O         6.955438       12.238219       32.038857
 H         7.904010       12.219575       31.697128
 H         6.737083       11.358959       32.105515
 O        13.550662        1.221162       18.515053
 H        13.368556        1.801803       17.758621
 H        14.266330        0.650850       18.252457
 O        11.182338        8.433333       38.943146
 H        11.322723        8.983743       39.723618
 H        11.270907        8.969124       38.148888
 O        16.291407       10.282421       44.807198
 H        15.736629        9.730502       44.200401
 H        16.796946        9.519302       45.233208
 O         1.550462       10.558490       25.951233
 H         2.100072       10.971781       25.331161
 H         0.652391       10.671961       25.706154
 O        18.610331       20.788109       34.534271
 H        18.413160       21.488697       35.138947
 H        19.508484       20.453503       34.567253
 O        17.696531        5.574757       21.540375
 H        18.182770        4.939536       20.942963
 H        18.259996        6.336097       21.479362
 O        17.452990       20.981102       22.559860
 H        17.976810       21.318974       23.289635
 H        17.260056       21.598110       21.864632
 O         5.264260       21.995426       41.291817
 H         5.366556       21.798340       42.284538
 H         4.683909       22.812319       41.258736
 O        -0.548616       21.163288       21.036621
 H        -0.654406       20.276154       21.420776
 H        -1.017197       21.202606       20.191406
 O        21.879614       23.927071       45.611839
 H        21.109093       24.390978       45.753487
 H        21.931618       23.402512       46.385277
 O        11.176497       14.768291       39.400070
 H        11.372123       15.490305       38.801170
 H        11.131222       14.053927       38.750443
 O        10.376032        7.666819       30.038185
 H         9.495255        8.053278       30.070885
 H        10.427164        6.689041       29.874863
 O        19.341375        8.280046       44.602547
 H        20.014107        7.829198       45.272575
 H        19.175356        7.664865       43.810173
 O         1.624197       23.151283       51.941826
 H         1.678213       23.858326       52.611641
 H         0.630475       22.972828       51.729210
 O        14.910473       12.422359       32.928993
 H        15.290550       11.548796       32.582222
 H        13.976172       12.418286       33.203453
 O        23.303942        0.973418       49.036415
 H        22.698605        1.487197       48.508568
 H        23.710495        1.523941       49.677238
 O        21.250950       -0.046354       16.327492
 H        21.210320        0.390045       15.465843
 H        21.936478        0.466150       16.845978
 O         1.239165       12.108048       23.005821
 H         0.762608       11.782040       22.254730
 H         1.471990       13.030471       22.650978
 O         0.657661        9.410665       11.055542
 H        -0.278006        9.103148       11.208206
 H         0.680170        9.663327       10.133842
 O         5.309540        8.562397       24.257248
 H         4.824904        9.334031       24.605392
 H         4.819946        7.802476       24.518463
 O         0.833138        4.307708       29.385315
 H         0.383327        4.181380       30.278381
 H         0.283411        4.791624       28.708778
 O         9.909909        8.746069       24.239708
 H        10.584238        8.049952       24.421875
 H         9.152496        8.196258       24.226715
 O         1.963685        8.052665       44.707069
 H         2.039078        7.094043       44.423622
 H         2.836553        8.201307       45.188896
 O        23.230694        7.839687       24.888809
 H        23.070974        7.442535       25.734978
 H        23.909449        7.356737       24.389503
 O         0.782650       10.099821       37.161858
 H         1.019262        9.271514       37.540329
 H         1.024760       10.771548       37.831924
 O         1.571572       20.093067       24.078064
 H         1.267551       19.395029       24.711731
 H         2.190555       19.756239       23.421814
 O        15.800289       21.448130       36.580040
 H        15.637373       22.312162       36.215134
 H        14.896203       21.025578       36.626678
 O        -0.276622       12.243670       33.625725
 H        -0.416291       11.330302       33.977440
 H         0.683366       12.474513       33.666306
 O         8.970225       20.621607       26.530373
 H         9.384634       20.705572       25.702103
 H         9.418350       21.178102       27.130592
 O        13.730993        9.716403       42.518181
 H        13.766693       10.527434       43.073677
 H        13.905150        8.906185       43.117592
 O         4.076723        8.313713       47.037025
 H         4.819731        8.781726       46.733589
 H         4.370651        7.399029       46.853264
 O        23.651468       13.229142       41.495903
 H        22.788912       12.981925       41.848106
 H        24.272179       13.236865       42.210274
 O        13.134164        8.969013       26.698631
 H        13.283385        8.007212       26.964539
 H        12.829400        8.991318       25.783989
 O        21.328281       15.642369       42.628960
 H        20.357796       15.721951       42.882393
 H        21.795160       15.551286       43.483604
 O        22.166483        2.182798       20.596664
 H        22.435526        2.638351       19.791389
 H        23.018936        1.796098       20.963661
 O        23.167414        4.010935       31.751221
 H        22.852028        3.270437       31.224152
 H        22.901300        3.717434       32.655289
 O         6.994876        1.375431       21.983505
 H         7.933947        1.370312       22.209900
 H         6.818789        0.524849       21.603508
 O        12.071900        5.122306       32.257126
 H        11.767491        5.530915       31.437943
 H        12.501708        4.310585       31.996239
 O         4.733708        7.558499       37.316216
 H         5.111442        6.719141       37.623573
 H         5.504665        8.119189       37.028725
 O        12.189327       18.881365       29.763275
 H        13.064614       18.719952       29.478828
 H        12.161940       18.688595       30.728912
 O        22.362564       12.644029       31.324646
 H        22.698004       11.845161       31.648178
 H        23.100311       13.262515       31.122299
 O         0.817349        4.607657       21.634064
 H         1.220054        5.479958       21.853111
 H         0.247648        4.327436       22.330261
 O         8.627683        6.815858       37.727402
 H         8.188481        7.037583       38.600410
 H         9.623335        6.974416       37.824089
 O        23.666187       16.634060       36.808083
 H        23.017513       16.363947       37.511925
 H        23.141251       17.004265       36.125557
 O        10.779856        4.469467       28.576447
 H        10.968637        4.246825       27.635201
 H        10.155032        3.724752       28.829361
 O         1.176098        3.162365       41.539803
 H         1.299448        3.073101       42.476936
 H         0.486114        3.790485       41.316978
 O         2.236806        7.759068       38.394547
 H         3.071710        7.781038       37.826889
 H         2.482259        8.035823       39.351158
 O        22.493414        0.375008       23.351379
 H        22.076820       -0.096375       22.538277
 H        22.070667        0.031498       24.217934
 O        12.302979       15.240820       26.042053
 H        15.279364       13.826099       26.304199
 H        11.675792       14.579120       25.745018
 O         3.243915       15.955205       27.021034
 H         4.170221       16.192089       27.018623
 H         2.933268       16.223948       27.877357
 O        18.445730       13.096692       26.261330
 H        18.596546       14.008692       26.498314
 H        17.627447       12.952162       26.875145
 O         9.125542       10.016377       33.001221
 H         9.463347        9.202394       32.507881
 H         9.876917       10.636336       33.120636
 O        16.562838       10.233305       41.177849
 H        15.983889       10.768286       41.739372
 H        16.444992       10.710737       40.314339
 O         6.115554       17.225685       26.744942
 H         6.399511       17.979515       26.176765
 H         6.831052       17.161018       27.401161
 O        22.585161       21.257275       15.384254
 H        22.066301       21.586121       14.622360
 H        22.002525       21.479733       16.122200
 O        23.109222        4.145824       40.949318
 H        22.837448        4.042765       41.962563
 H        22.958328        5.164529       40.786598
 O         5.273705        9.743072       32.026596
 H         4.668513        9.053843       31.704552
 H         5.562228        9.194324       32.780548
 O        17.729042       15.394510       40.666298
 H        17.258888       14.679286       40.118690
 H        18.257807       14.919132       41.250542
 O        17.961952        5.496545       29.055023
 H        17.532621        4.707920       28.666481
 H        18.870831        5.313528       29.302917
 O         4.599178        9.830047       20.280296
 H         5.181415        9.524949       19.626640
 H         4.703630       10.750343       20.232277
 O        -0.066982        0.478432       29.186134
 H        -0.818896        0.860035       29.689796
 H        -0.239658        0.429161       28.163857
 O        22.107206       12.386045       47.596153
 H        22.820398       11.915019       48.067085
 H        22.537369       13.006946       47.052513
 O         8.180683        3.156398       28.693176
 H         8.169495        3.085321       27.712646
 H         7.390876        3.609959       28.997971
 O        10.329526       -0.047711       24.227425
 H         9.664735       -0.332316       23.531120
 H        10.147342        0.872400       24.458603
 O        12.251062       12.077920       39.289505
 H        12.934606       11.533211       39.685081
 H        11.375092       11.743951       39.459518
 O        -1.109526       21.608463       24.918228
 H        -0.278198       22.050917       25.068817
 H        -1.000880       21.267139       24.057014
 O         1.233257        1.153613       19.147896
 H         1.351089        1.662222       20.001686
 H         1.659386        1.748835       18.453438
 O        -0.350443       14.894712       32.646263
 H         0.611258       14.943666       32.893555
 H        -0.806775       14.205584       33.235138
 O         8.546320        8.591390       46.328865
 H         7.817880        9.187405       46.149529
 H         9.264359        9.263535       46.342506
 O         1.911592       10.310786       19.186272
 H         1.143088       10.890792       19.594795
 H         2.545367       11.048374       18.931480
 O        17.536331       11.037643       37.062126
 H        17.258352       11.709564       36.417763
 H        17.528156       11.575995       37.922653
 O        14.763089       14.094338       25.570740
 H        19.763262        3.726309       34.692314
 H        14.930454       13.328182       24.892311
 O        14.441329       10.250480       21.588112
 H        15.147940       10.791730       22.082176
 H        14.881579       10.069828       20.783318
 O         9.863369        6.543293       44.278465
 H         9.684075        7.145530       45.057076
 H        10.722548        6.774053       44.029518
 O        12.901301       21.002428       26.811623
 H        12.951860       21.648222       26.042641
 H        12.076265       21.350071       27.309067
 O        13.446989       15.072482       34.011520
 H        12.840014       15.550411       34.587967
 H        13.180473       15.294547       33.118889
 O        19.959196       17.209496       34.772781
 H        20.619930       16.987478       34.081284
 H        19.766714       18.143789       34.645233
 O        11.199618        1.311858       20.832031
 H        12.070985        1.352383       20.336845
 H        10.649617        1.968462       20.375885
 O         4.946939       11.146485       35.174652
 H         5.815063       10.799834       34.957474
 H         4.845753       11.040316       36.131523
 O        22.218960        6.722634       28.831490
 H        22.723793        6.346806       28.060753
 H        21.987919        7.657442       28.618843
 O        19.573236        7.260491       36.363518
 H        20.508869        7.523412       36.062080
 H        19.004190        7.409017       35.623192
 O        20.856089       10.549584       38.156036
 H        20.728214        9.612134       38.017868
 H        21.518114       10.878175       37.551575
 O        23.389557        1.543165       39.922569
 H        24.093094        1.979256       40.462791
 H        22.643480        2.159493       39.820152
 O        19.503717        4.194651       37.076691
 H        19.051979        5.091589       37.346870
 H        20.374317        4.298904       37.392487
 O         3.613277        9.643275       10.589256
 H         3.574373        9.474725        9.618835
 H         3.150156        8.904466       10.962463
 O        17.964699        0.759771       21.396263
 H        17.463659       -0.093809       21.274010
 H        17.400505        1.431773       20.942963
 O        13.041034       15.897086       30.900314
 H        13.141828       14.964667       30.667786
 H        13.232474       16.397524       30.131294
 O        10.001607        0.771722       37.084930
 H         9.158344        0.464188       37.563049
 H         9.900482        1.739962       37.000557
 O        21.604113       18.574348       17.734917
 H        21.762909       19.542830       17.735603
 H        21.101637       18.476374       16.871315
 O        18.153669       14.585044       49.569313
 H        18.797575       14.452988       48.803627
 H        17.663830       13.778418       49.721672
 O        12.108055        5.264462       39.047302
 H        11.957680        6.039415       39.582146
 H        12.702270        4.713867       39.554588
 O        18.229511        2.451872       30.292755
 H        18.125612        2.151992       29.425789
 H        18.937130        3.136150       30.329483
 O        14.030294        9.497467       18.147629
 H        14.841816        9.542733       17.711189
 H        14.186815        9.097517       19.016121
 O        18.422840        9.128013       21.375923
 H        19.334883        9.302501       21.178612
 H        18.568624        8.354677       21.979446
 O         5.768231        1.219448       39.345078
 H         5.406988        0.555534       39.972984
 H         6.429381        0.726756       38.744652
 O         3.930972       22.810202       18.176346
 H         4.149621       23.723707       18.457535
 H         3.291076       22.458801       18.847313
 O         1.151003       17.639488       25.389786
 H         0.909971       17.340841       24.470535
 H         1.958822       17.159214       25.656654
 O         3.176082        0.358290       23.408096
 H         4.083508        0.504139       23.760727
 H         2.541941        0.825305       23.967529
 O        10.393834        4.285727       46.520454
 H         9.499343        4.530197       46.703835
 H        10.988459        4.666926       47.216042
 O         3.090483       22.418371       25.305779
 H         2.399216       21.718359       25.506065
 H         2.597784       23.170603       24.796608
 O        21.763138       16.151751       25.427788
 H        22.147476       16.437435       24.537415
 H        22.107988       16.811617       26.091064
 O        16.988405       19.676550       26.739075
 H        17.913685       19.366886       26.902641
 H        16.478615       19.600784       27.616226
 O         3.317189       23.971563       39.690315
 H         3.280292       23.069260       39.433784
 H         2.422225       24.300606       39.951790
 O        14.621477       10.696605       28.283813
 H        14.157873       10.494986       27.499001
 H        15.361431       10.066978       28.389290
 O        10.942769       21.831568       40.411690
 H        11.161665       21.856846       41.379082
 H        10.985015       20.945707       40.061455
 O        10.925600        0.091913       17.425507
 H        10.903488        0.957390       17.023781
 H        10.131395       -0.361993       17.216682
 O        18.491226        9.707829       25.715332
 H        18.475677        8.851555       26.149933
 H        19.210171       10.191244       26.072578
 O        12.282658        9.331030       32.825111
 H        12.903960        8.879210       32.232979
 H        11.471415        8.781609       32.760109
 O        16.636078       18.655766       36.408836
 H        17.122173       18.313763       37.147301
 H        17.022552       19.488001       36.153595
 O        15.841011       21.910835       33.570221
 H        16.334208       22.703861       33.802101
 H        16.173115       21.205114       34.101967
 O         0.182720        7.467999       18.479851
 H        -0.812057        7.377692       18.360374
 H         0.316824        8.292768       18.958130
 O        18.836294       10.369032       17.622688
 H        18.959711        9.374329       17.553719
 H        19.681423       10.852182       17.731171
 O         0.343771        8.975730       40.738899
 H         1.216727        8.734450       40.929314
 H         0.338428        9.647266       40.028770
 O        13.811963       19.176233       41.499245
 H        14.347564       18.895420       42.267235
 H        13.017497       19.714254       41.850014
 O         5.508862       11.609283       13.455185
 H         6.412774       11.273998       13.344826
 H         5.421557       12.547961       13.135773
 O        20.236830       23.187904       20.003548
 H        19.323185       22.752913       19.843094
 H        20.122734       24.087507       19.633430
 O        10.909809       18.853590       39.424385
 H        10.951792       18.909933       40.453575
 H        11.579905       18.150637       39.165062
 O        10.845490       11.585628       30.668541
 H        10.098938       10.939398       30.600746
 H        10.608128       12.391567       31.172852
 O        15.442146       17.405836       43.008904
 H        16.060703       17.845825       43.654015
 H        16.036451       16.949800       42.431526
 O         7.221063       22.397423       21.028030
 H         7.154478       22.092463       20.083107
 H         6.547111       21.874708       21.482285
 O        -0.084343       19.144505       32.153397
 H         0.412377       19.433462       32.941505
 H        -0.695773       18.499674       32.487152
 O        10.437213       11.344688       22.299210
 H        10.712585       10.387073       22.298172
 H         9.570168       11.398385       21.886070
 O         9.723973       11.082407       39.097687
 H         9.527634       10.507113       38.382431
 H         8.933016       11.286023       39.549911
 O        23.132854       22.000526       43.190605
 H        22.263945       22.136129       42.878029
 H        23.361834       22.816170       43.592003
 O        11.940888        6.025382       23.362717
 H        12.608592        6.731736       23.617310
 H        12.049165        5.887926       22.413712
 O         9.882495       10.241261       43.072960
 H        10.566831       10.136788       43.757545
 H         9.740304       11.203310       42.991203
 O         1.848234       17.488750       36.934937
 H         1.288017       16.723331       37.203972
 H         2.199674       17.266455       36.091812
 O        22.385799        8.106227       38.362862
 H        23.385109        8.174522       38.378296
 H        22.236826        7.333150       38.856987
 O        22.646757        5.307205       26.472015
 H        22.437637        4.513471       27.024086
 H        23.336525        5.031167       25.808548
 O         7.324516       18.802706       33.861153
 H         6.984933       18.426502       34.763054
 H         8.232689       18.502510       33.755409
 O         2.134873        2.430970       32.689255
 H         1.609938        3.168059       32.661674
 H         2.964893        2.946496       32.738846
 O        15.254957       16.390938       23.750534
 H        14.377204       16.088099       23.970993
 H        15.283587       16.552422       22.839684
 O        20.261913        2.236285       23.124115
 H        20.852518        1.474948       23.185364
 H        19.485941        1.949232       23.582077
 O         6.458534        8.303570       35.094856
 H         7.283498        8.360303       35.515511
 H         6.558753        7.639298       34.465805
 O         5.133185       10.061285       49.654060
 H         4.613564        9.644735       50.315895
 H         5.688111        9.426191       49.217705
 O        19.650461       18.957285       27.756409
 H        20.088255       19.351955       28.549240
 H        20.462923       18.660210       27.285210
 O         1.498424        6.539239       25.943016
 H         2.194350        5.879524       25.844513
 H         1.532469        6.888906       26.878525
 O         2.107298       14.972739       35.074905
 H         1.221607       14.816912       35.442642
 H         2.660809       14.529119       35.724052
 O         7.382438       11.514464       40.907997
 H         6.862124       11.948142       41.561333
 H         7.431783       10.602564       41.217110
 O        15.085339        4.919685       25.927338
 H        14.654390        5.092954       25.081970
 H        15.868639        4.399917       25.599838
 O         1.133934       20.318750       39.543221
 H         1.301336       19.447897       39.231209
 H         1.226597       20.397556       40.487114
 O         9.332745        3.438204       19.820351
 H         8.766005        3.621874       20.589188
 H         8.788701        3.242911       18.998337
 O         2.760148       21.356718       13.925529
 H         2.533643       22.195217       13.526764
 H         2.339071       21.471237       14.811035
 O        20.718529        9.459584       31.249229
 H        19.750364        9.277057       31.144363
 H        20.777945       10.406505       31.055824
 O         7.401078       11.076435       28.543671
 H         6.690140       11.805002       28.533073
 H         7.528040       10.747186       27.654137
 O        22.680241       17.191322       33.352180
 H        22.087732       16.773609       32.672798
 H        23.338398       16.462015       33.561165
 O         6.239130        6.305299       32.022346
 H         6.166412        5.583725       32.658180
 H         5.987484        5.936921       31.131699
 O         5.378038        1.450913       24.786621
 H         5.933518        2.214503       24.543846
 H         5.450583        1.451730       25.730133
 O        18.544432       17.397091       24.320984
 H        17.655294       17.253342       24.692726
 H        19.022234       16.707481       24.793900
 O        12.102702       14.101148       29.100510
 H        11.588824       13.352070       29.403481
 H        12.121832       14.041666       28.186401
 O         5.348193       17.175720       17.905602
 H         5.358344       17.409996       16.944389
 H         5.447346       16.165947       18.042084
 O        10.146817        7.286229       33.613937
 H         9.448248        6.872324       34.186165
 H        10.598264        6.546990       33.239281
 O        21.871508        1.762640       30.629433
 H        21.374022        1.322320       31.347038
 H        21.278408        1.551982       29.953667
 O         4.670189        1.003048       20.022652
 H         5.267787        1.615049       20.378372
 H         3.904557        1.101224       20.603333
 O        15.433962       15.678445       37.319191
 H        14.886077       16.493378       37.298271
 H        16.245451       15.814322       36.844360
 O        -0.876812       22.277922       36.048836
 H        -0.733957       22.792511       36.872925
 H        -0.391619       21.445936       36.056419
 O         0.489969       14.340132       38.478905
 H         1.217863       14.625961       39.086273
 H        -0.359469       14.532878       38.954376
 O        19.413149        3.690251       20.494476
 H        20.228336        4.045144       20.044899
 H        19.556271        3.421407       21.423599
 O         3.536384       18.908791       33.673271
 H         4.190191       18.227694       33.594612
 H         2.892851       18.736828       32.991859
 O        18.860132       15.194888       37.022217
 H        18.611248       14.347741       37.461021
 H        19.811846       14.989368       36.708534
 O        -0.573379       21.005264       53.529793
 H        -0.257410       20.779400       54.437202
 H         0.176466       20.733503       52.971489
 O        14.061111        3.221499       34.552940
 H        13.623053        3.713268       35.274872
 H        14.242301        3.849443       33.842590
 O         0.793234        1.101439       36.720451
 H         1.639536        0.632291       36.889336
 H         0.707700        1.919603       37.194679
 O        11.286759       18.740536       33.319778
 H        12.060093       19.184517       33.535156
 H        10.787118       18.622965       34.178558
 O         5.423268       22.206293       44.304970
 H         5.240764       21.245596       44.531883
 H         6.184151       22.433729       44.860802
 O         5.514658       14.963397       35.504768
 H         5.076590       14.844525       34.615997
 H         5.226246       15.804523       35.789726
 O        17.847406        1.069597       44.901085
 H        18.250132        1.511559       45.727791
 H        17.108910        0.535177       45.180855
 O        14.248949       13.391541       36.818108
 H        13.301726       13.182391       36.749146
 H        14.209918       14.348774       36.833389
 O         1.262096       16.250412       22.748238
 H         0.638629       15.557663       22.552002
 H         1.175384       16.794010       22.016357
 O        19.430470        7.239734       26.619286
 H        19.004971        6.727051       25.872528
 H        20.298744        6.842216       26.742943
 O        20.047714        0.650283       32.462906
 H        19.245312        1.135102       32.581833
 H        20.237133        0.398864       33.372467
 O         6.016105       20.088947       38.772644
 H         6.382460       20.954599       39.125641
 H         5.542972       19.761108       39.536552
 O        17.572609        2.658103       33.806313
 H        16.890409        2.732963       33.164871
 H        17.309776        2.032219       34.486404
 O        15.172359        7.196356       30.372086
 H        15.254175        6.906915       29.459549
 H        14.351132        7.694495       30.420219
 O        17.822927       21.899570       46.328957
 H        17.905262       20.951651       46.740883
 H        17.137630       22.262642       46.870567
 O         5.569136       16.906897       38.951042
 H         4.881450       16.759735       38.307846
 H         5.123929       17.068268       39.776863
 O        21.365742       11.225152       41.235466
 H        21.891472       10.946611       40.492424
 H        20.547920       10.740565       41.297173
 O         2.441076       24.220726       16.421837
 H         1.599583       24.072893       16.895134
 H         3.052089       23.554693       16.863068
 O         0.438354        0.586374       45.827110
 H        -0.032183        0.754911       46.649437
 H        -0.200648        0.932127       45.113319
 O         2.581663        1.112078       43.683556
 H         2.970622        1.972123       43.452644
 H         1.940463        1.283172       44.391319
 O        17.976999        1.761633       37.819839
 H        18.632935        1.989107       37.193893
 H        17.164955        1.720130       37.296898
 O        18.239620       24.368971       48.944038
 H        17.912798       25.239071       49.119270
 H        17.499195       23.819653       48.779793
 O        19.970041       10.501695       35.344696
 H        19.777451       11.442792       35.101799
 H        19.793100       10.512578       36.266876
 O        16.504152        0.137980       51.633110
 H        15.558086       -0.106667       51.768471
 H        16.971106       -0.630987       51.375145
 O         8.001499        4.304313       22.215652
 H         7.044871        4.565333       22.338371
 H         8.432669        4.568114       23.040207
 O        16.859818       15.092987       20.276833
 H        17.398104       15.837020       20.742668
 H        17.307493       15.013353       19.420059
 O        21.645517       16.098536       30.694344
 H        21.881887       15.680312       29.882660
 H        20.933352       15.437097       31.015343
 O        19.014191       12.660297       38.733078
 H        19.320181       12.997015       39.644417
 H        19.581024       11.904345       38.680695
 O        10.003808        2.048213       15.268471
 H         9.112810        1.829386       15.647652
 H        10.027751        1.518960       14.468895
 O         0.661589       16.181946       40.980751
 H         0.141684       15.591918       41.560448
 H         1.295826       16.596592       41.542030
 O         0.997742        7.001359       31.854263
 H         1.502084        7.590933       32.329292
 H         0.063094        6.969645       32.064903
 O        16.562876       11.123419       19.745285
 H        16.643732       12.014505       19.366562
 H        17.003735       10.457572       19.165970
 O        16.252447       15.211702       30.143661
 H        16.156685       15.835868       29.345306
 H        15.607643       15.578286       30.867393
 O        14.429150        1.156085       21.979965
 H        13.869516        0.687544       22.613701
 H        14.011322        1.046019       21.122192
 O        -1.354563       12.587381       25.533272
 H        -0.864320       12.894660       24.793152
 H        -1.314484       13.359756       26.209290
 O         2.875908       13.453230       41.095421
 H         2.078878       13.334182       41.669685
 H         3.119575       14.381305       41.138390
 O         5.708196        8.440554       44.191551
 H         5.415439        7.557657       44.455269
 H         5.743110        8.401864       43.220985
 O        18.410391       16.060173       26.697884
 H        18.970881       16.607162       27.205132
 H        17.544994       15.950267       27.172615
 O        15.894270       12.839889       46.058846
 H        16.221783       11.949139       45.826286
 H        15.029819       12.610920       46.399559
 O         7.066051       13.635662       15.561707
 H         6.514302       13.651003       14.716179
 H         6.623373       14.101739       16.308083
 H         7.411085       12.015119       15.924385
 H        -5.624795       14.279462       32.915901
