# Supplementary material for: Multi-proton dynamics near membrane-water interface
Source: Nat Commun. 2025 Apr 6;16:3276. doi: 10.1038/s41467-025-58167-w (PMC11972326; doi:10.1038/s41467-025-58167-w)
Supplement: Supplementary file 3 — Supplementary Dataset 1 [file 41467_2025_58167_MOESM3_ESM.zip › Supplementary Data initial and final configuration for all trajectories/Final_Simulation3a.txt]

3521
 generated by VMD
 C        11.210476        9.512643       -2.098351
 H        11.002763       10.564672       -2.362869
 H        11.700115        9.092416       -2.996613
 H        11.933174        9.587605       -1.297523
 C         9.995670        8.661887       -1.902748
 H         9.459538        8.644460       -2.833687
 H        10.337380        7.619463       -1.795296
 C         9.077561        8.985277       -0.708916
 H         9.652763        9.135037        0.280479
 H         8.608683       10.003295       -0.831688
 C         8.042343        7.873630       -0.385628
 H         8.470840        6.825718       -0.282669
 H         7.744013        8.017220        0.711403
 C         6.736925        7.951694       -1.224792
 H         6.982553        8.195915       -2.331482
 H         6.211079        7.012928       -1.222496
 C         5.708200        9.018055       -0.690208
 H         5.432249        8.686300        0.341446
 H         6.253194        9.994580       -0.560509
 C         4.525333        9.124534       -1.544884
 H         4.843918        9.105366       -2.600960
 H         3.985203        8.157636       -1.449387
 C         3.625510       10.414811       -1.289360
 H         4.351082       11.228155       -1.115936
 H         3.095564       10.747279       -2.282318
 C         2.536461       10.368036       -0.193451
 H         2.992216        9.964443        0.723351
 H         2.301155       11.402545       -0.105179
 C         1.301746        9.585779       -0.596092
 H         0.929282        9.967243       -1.554367
 H         1.623270        8.504268       -0.721100
 C         0.281647        9.736683        0.647514
 H         0.748775        9.737327        1.746529
 H        -0.401544       10.545385        0.550919
 C        -0.832531        8.563774        0.671638
 H        -1.541158        8.812522       -0.212906
 H        -0.319745        7.568017        0.502571
 C        -1.720135        8.484745        1.912567
 H        -1.045923        8.798841        2.809525
 H        -2.518312        9.291698        1.793968
 C        -2.291084        7.097462        2.072227
 H        -2.840410        6.715154        1.149872
 H        -1.521154        6.314055        2.216743
 C        -3.271075        7.059046        3.177834
 H        -4.028124        7.819622        3.095413
 H        -3.954046        6.132827        3.052170
 C        -2.751572        7.017731        4.654572
 O        -2.760838        8.004242        5.346771
 O        -2.058779        5.851536        5.019112
 C        -1.018526        6.038155        6.101753
 H        -0.086375        6.509404        5.783081
 H        -1.531172        6.775144        6.915329
 C        -0.769402        4.621568        6.701546
 H        -1.801944        4.239753        7.046112
 C         0.253122        4.672156        7.818565
 H         0.224288        3.650293        8.321846
 H         1.269195        4.798502        7.263741
 O         0.039070        5.667828        8.740112
 P        -0.020877        5.352218       10.422974
 O        -1.779582        4.528304       10.725113
 C        -2.941844        5.403416       10.528809
 H        -2.951493        6.128954       11.370888
 H        -2.853050        5.959301        9.521538
 C        -4.108107        4.401791       10.650826
 H        -5.090475        5.076157       10.561058
 H        -4.052633        3.703680        9.717873
 N        -4.238460        3.525495       11.926765
 C        -3.265505        2.342349       12.039162
 H        -2.282895        2.801776       12.045891
 H        -3.374523        1.838161       13.005989
 H        -3.322201        1.790914       11.155319
 C        -4.049566        4.441681       13.124962
 H        -3.001226        4.772409       13.172226
 H        -4.719407        5.399148       13.165382
 H        -4.305856        3.916654       14.039398
 C        -5.650490        3.047106       11.935684
 H        -6.362118        3.928253       11.932861
 H        -5.707717        2.394676       12.807549
 H        -5.961924        2.386601       11.004646
 O         1.011248        4.271875       10.799324
 O        -0.133666        6.721210       11.063171
 O        -0.303595        3.762286        5.609016
 C        -0.927124        2.473936        5.532913
 O        -1.707421        2.138289        6.392189
 C        -0.502859        1.651868        4.320183
 H        -0.943267        2.195678        3.414108
 H        -0.876611        0.656637        4.385551
 C         1.027017        1.619685        4.147926
 H         1.354236        0.848839        4.868027
 H         1.459735        2.569253        4.435280
 C         1.489134        1.187794        2.776138
 H         1.123987        0.167695        2.497688
 H         2.597985        1.072947        2.889320
 C         1.088139        2.172919        1.672646
 H        -0.005591        2.230977        1.676605
 H         1.356773        1.742722        0.727150
 C         1.786420        3.565744        1.912498
 H         2.885233        3.394661        2.030701
 H         1.378418        4.055013        2.899323
 C         1.637827        4.609625        0.815926
 H         2.382823        5.470294        1.097046
 H         0.688162        5.120432        0.909447
 C         1.855958        4.108649       -0.613930
 H         1.139479        3.295457       -0.835037
 H         2.827551        3.637022       -0.636101
 C         1.729128        5.387259       -1.442406
 H         2.721195        5.756241       -1.694710
 C         0.611228        5.997407       -2.010002
 H         0.981965        6.847839       -2.625389
 C        -0.806019        5.624719       -1.819481
 H        -1.158829        5.959836       -0.787514
 H        -0.932503        4.469405       -1.795364
 C        -1.749770        6.112439       -2.910057
 H        -1.686612        5.453882       -3.830368
 H        -1.531580        7.207026       -3.222679
 C        -3.139372        5.837449       -2.388336
 H        -3.389287        6.765944       -1.794891
 H        -3.137025        4.978987       -1.625519
 C        -4.225245        5.511220       -3.459938
 H        -5.158539        5.376558       -2.907845
 H        -3.906482        4.585368       -3.971031
 C        -4.387063        6.684916       -4.464844
 H        -5.198410        6.367669       -5.168022
 H        -3.506426        6.610287       -5.125450
 C        -4.551465        8.109080       -3.933052
 H        -3.514508        8.449814       -3.746971
 H        -4.995965        8.147949       -2.947250
 C        -5.190201        8.960450       -5.076942
 H        -6.298388        8.861571       -5.166336
 H        -4.812885        8.587125       -6.097572
 C        -4.963961       10.401691       -4.848473
 H        -5.437300       10.987350       -5.656502
 H        -3.880780       10.690968       -4.893265
 H        -5.391658       10.740315       -3.886169
 C        10.687087       17.914576       -0.830467
 H        10.500811       18.652943       -1.622314
 H         9.728373       17.934172       -0.183708
 H        10.739906       16.890160       -1.252716
 C        11.937317       18.175060       -0.046593
 H        12.719961       18.468796       -0.821663
 H        11.860191       19.210878        0.421570
 C        12.484611       17.075453        0.868088
 H        12.885410       16.359114        0.226791
 H        13.265473       17.634199        1.442963
 C        11.554844       16.393229        1.820572
 H        11.039233       17.144522        2.491753
 H        10.726675       15.922176        1.281120
 C        12.252158       15.336871        2.647423
 H        13.294021       15.606873        2.894493
 H        11.764310       15.250502        3.678856
 C        12.232129       13.974068        1.958740
 H        11.247321       13.557841        1.974792
 H        12.508157       14.120753        0.905266
 C        13.207000       13.007508        2.660942
 H        13.801382       13.532181        3.442238
 H        12.703787       12.228015        3.243835
 C        14.082377       12.232714        1.707275
 H        14.582786       12.858614        0.982185
 H        14.955276       11.848560        2.295761
 C        13.424887       11.087294        0.914276
 H        12.811629       10.427526        1.607361
 H        12.771105       11.434913        0.116341
 C        14.452540       10.153451        0.247063
 H        13.828568        9.308039       -0.148849
 H        14.777714       10.700157       -0.617569
 C        15.584336        9.634362        1.210587
 H        16.224443        8.992959        0.544846
 H        16.122080       10.542639        1.456436
 C        15.063405        8.956023        2.482506
 H        14.840219        9.704556        3.225487
 H        14.055496        8.490851        2.173386
 C        15.895833        7.722486        2.881714
 H        15.380986        7.182008        3.716736
 H        15.888848        6.870832        2.131386
 C        17.352087        7.940644        3.200256
 H        17.841864        7.096955        3.681580
 H        17.944305        8.184517        2.293335
 C        17.698963        9.155158        4.140991
 H        18.660719        9.473710        3.759163
 H        17.038296        9.968206        4.029541
 C        17.913691        8.888069        5.554688
 O        17.138632        9.268545        6.397980
 O        18.935312        7.952836        5.816078
 C        18.750849        7.258515        7.081512
 H        19.688734        6.826972        7.315414
 H        18.426332        8.034281        7.886116
 C        17.708370        6.077246        7.007523
 H        17.082798        6.232299        6.043724
 C        16.832569        6.063491        8.243484
 H        17.443766        6.047844        9.059395
 H        16.361296        7.085282        8.268974
 O        15.916457        4.969543        8.187737
 P        15.180198        4.534966        9.803024
 O        13.588379        5.228297        9.692230
 C        13.256459        6.534280        9.972542
 H        12.852245        6.628097       10.921234
 H        14.129987        7.207458        9.954422
 C        12.100624        6.982852        9.089569
 H        11.298554        6.177298        8.903633
 H        11.688940        7.931417        9.509628
 N        12.325037        7.357007        7.544914
 C        10.898438        7.591038        7.014809
 H        10.883969        7.734030        5.949409
 H        10.117282        6.852522        7.227196
 H        10.531876        8.633213        7.310860
 C        13.141277        8.604727        7.329872
 H        12.710873        9.435913        7.890579
 H        14.220342        8.314922        7.538872
 H        13.157952        8.683058        6.225128
 C        12.955375        6.144281        6.840981
 H        12.540815        5.260193        7.265884
 H        13.994842        6.079516        7.161728
 H        12.844864        6.234991        5.777649
 O        14.927710        3.112607        9.734413
 O        16.012857        5.250213       10.900108
 O        18.443602        4.820019        6.895210
 C        18.815506        4.455746        5.574974
 O        18.460331        4.966136        4.549370
 C        19.587912        3.146433        5.608368
 H        19.487421        2.588667        6.547897
 H        20.664021        3.414350        5.513268
 C        19.179579        2.248860        4.449104
 H        19.009682        2.838341        3.577003
 H        18.196594        1.754174        4.710152
 C        20.315317        1.287835        4.052063
 H        21.216164        1.710792        4.456238
 H        20.407763        1.336636        2.979996
 C        19.988556       -0.208057        4.578110
 H        18.870424       -0.450452        4.377457
 H        20.089275       -0.196902        5.689964
 C        20.934185       -1.238000        4.055138
 H        21.888893       -0.733360        3.769867
 H        20.419872       -1.767051        3.115524
 C        21.460609       -2.331383        4.974594
 H        20.654758       -2.972233        5.365570
 H        21.843576       -1.830660        5.822838
 C        22.473612       -3.216359        4.226753
 H        22.028101       -3.502339        3.249466
 H        22.517172       -4.145592        4.781609
 C        23.848167       -2.636127        4.039543
 H        24.518389       -2.658602        4.910751
 C        24.390703       -2.306274        2.847267
 H        25.415998       -1.934651        2.927162
 C        23.750933       -2.504773        1.424530
 H        23.095922       -3.390532        1.517120
 H        24.568480       -2.867146        0.720581
 C        23.104389       -1.171447        0.951775
 H        23.815866       -0.647696        0.292503
 H        23.011974       -0.504616        1.874947
 C        21.687241       -1.294928        0.267746
 H        20.946634       -2.020649        0.614975
 H        21.838757       -1.493836       -0.800873
 C        20.993727        0.093480        0.224258
 H        20.714056        0.385430        1.206116
 H        20.043154        0.048530       -0.339920
 C        21.823826        1.148192       -0.490227
 H        22.049078        0.817444       -1.505943
 H        22.773865        1.349876        0.067108
 C        21.108721        2.495902       -0.653748
 H        20.094110        2.396022       -1.009941
 H        21.656786        3.159654       -1.394829
 C        21.020557        3.315420        0.630013
 H        20.395781        2.837794        1.415268
 H        20.581631        4.283389        0.404106
 C        22.352903        3.558578        1.171913
 H        23.151056        3.839369        0.495613
 H        22.707033        2.741710        1.782761
 H        22.394457        4.344303        1.953529
 C        21.351404       27.058132       -5.976425
 H        21.630072       27.476959       -5.030487
 H        20.563696       27.717953       -6.243462
 H        22.147160       27.028444       -6.658089
 C        20.865501       25.651007       -5.711472
 H        20.522049       25.155849       -6.640770
 H        21.769688       24.968681       -5.441307
 C        19.787949       25.485897       -4.732819
 H        20.219732       25.649323       -3.675201
 H        19.006208       26.272760       -4.821136
 C        19.023876       24.166611       -4.743851
 H        18.141436       24.236208       -4.150925
 H        18.586336       23.875145       -5.732239
 C        19.730892       22.963629       -4.185852
 H        20.749199       22.943172       -4.633415
 H        19.907167       23.171064       -3.107597
 C        19.068697       21.615702       -4.276962
 H        17.933849       21.736794       -4.275238
 H        19.343397       21.177996       -5.264175
 C        19.398684       20.500614       -3.264542
 H        18.981070       20.738930       -2.266991
 H        18.846146       19.569168       -3.517082
 C        20.873260       20.201708       -3.096886
 H        21.447542       19.984690       -4.073975
 H        21.428209       20.959381       -2.575737
 C        21.167948       18.930626       -2.153793
 H        20.577494       17.972275       -2.407791
 H        22.180037       18.650478       -2.337959
 C        20.938478       19.177662       -0.618355
 H        21.651281       19.995945       -0.410576
 H        19.922218       19.482946       -0.363678
 C        21.187414       17.976799        0.325447
 H        20.398161       17.253122        0.154312
 H        22.130686       17.456968        0.115707
 C        21.130289       18.380241        1.889618
 H        21.950058       19.018082        2.203674
 H        20.251017       18.957455        1.919701
 C        21.128881       17.096880        2.629562
 H        20.449196       16.332872        2.248924
 H        22.159698       16.653557        2.568817
 C        20.903555       17.175905        4.157715
 H        21.196592       16.242872        4.696976
 H        21.513691       18.004948        4.587982
 C        19.481054       17.438366        4.593681
 H        19.084612       18.373524        4.155533
 H        18.851572       16.563103        4.280296
 C        19.238617       17.550550        6.079231
 O        19.921200       17.173706        7.003143
 O        17.981787       18.177868        6.282906
 C        17.550482       18.346642        7.654472
 H        16.433790       18.420153        7.521866
 H        17.742779       17.389034        8.193329
 C        18.112736       19.571365        8.288574
 H        19.204477       19.739843        8.040352
 C        18.048141       19.533997        9.855698
 H        19.072477       19.117558       10.253815
 H        17.943466       20.600857       10.200752
 O        16.967575       18.717617       10.396606
 P        15.802291       19.059097       11.648254
 O        14.500643       18.209129       10.779625
 C        13.919640       18.869545        9.673973
 H        14.689193       19.493809        9.071808
 H        13.476155       18.044113        8.966858
 C        12.810519       19.735758       10.207771
 H        11.743802       19.240633       10.052673
 H        12.954142       19.881578       11.289528
 N        12.757879       21.119146        9.497704
 C        12.340930       20.954893        8.064728
 H        12.099652       22.055597        7.834358
 H        13.246463       20.617504        7.531639
 H        11.428484       20.308535        8.093498
 C        11.605445       21.850266       10.177620
 H        10.613008       21.382692        9.787560
 H        11.570033       21.791780       11.291771
 H        11.645400       22.878248        9.898102
 C        14.037677       21.929583        9.674583
 H        14.332297       21.844610       10.732040
 H        13.801655       22.982529        9.453773
 H        14.960366       21.680462        9.115128
 O        16.334463       18.185530       12.784348
 O        15.517409       20.525553       11.800323
 O        17.258337       20.703922        7.818359
 C        17.897970       21.775570        7.146858
 O        19.125544       21.863010        7.054871
 C        16.930773       22.804861        6.680267
 H        17.434063       23.766106        6.716324
 H        16.160353       22.889843        7.453682
 C        16.329439       22.567289        5.253433
 H        15.972514       21.507219        5.178360
 H        17.177336       22.732338        4.550995
 C        15.254466       23.483398        4.842644
 H        14.413577       23.262753        5.504646
 H        15.008302       23.321014        3.775780
 C        15.452462       24.989996        4.939087
 H        16.230560       25.289963        4.151558
 H        15.982873       25.303375        5.903770
 C        14.189520       25.779408        4.703087
 H        13.431935       25.335888        5.306984
 H        13.828335       25.719830        3.659737
 C        14.364729       27.337477        5.075592
 H        14.698433       27.347715        6.114014
 H        13.276738       27.755577        4.948296
 C        15.359027       28.160154        4.269020
 H        16.329855       27.620985        4.347916
 H        15.554816       29.125303        4.742737
 C        14.772401       28.510929        2.878281
 H        13.868902       29.186848        2.794090
 C        15.290250       28.106848        1.681572
 H        14.702505       28.411154        0.817261
 C        16.456209       27.233227        1.400406
 H        16.066919       26.140984        1.302345
 H        17.069654       27.279985        2.303741
 C        17.229864       27.544930        0.133301
 H        18.253317       27.038080        0.207565
 H        17.552895       28.558914       -0.013702
 C        16.622385       27.153122       -1.194252
 H        15.497165       27.443691       -1.175621
 H        16.672434       26.010485       -1.294380
 C        17.198112       27.866608       -2.423515
 H        18.273340       27.887972       -2.272346
 H        16.693724       28.884043       -2.363121
 C        16.768867       27.343388       -3.827667
 H        15.687964       27.279562       -3.934494
 H        16.940630       26.250294       -3.914116
 C        17.218927       28.067339       -5.059921
 H        17.065092       27.519932       -5.992935
 H        18.303907       28.361897       -5.026756
 C        16.526331       29.488297       -5.111710
 H        17.022753       30.089350       -4.330147
 H        15.411830       29.395458       -4.849976
 C        16.648565       30.144773       -6.445183
 H        17.489239       29.869734       -7.108063
 H        16.773584       31.233376       -6.496414
 H        15.768834       29.865053       -6.993607
 C        18.455505       13.909188       -4.779144
 H        19.129333       13.467548       -5.565521
 H        17.422825       13.880095       -5.217628
 H        18.379704       13.313687       -3.880020
 C        18.808376       15.414697       -4.583939
 H        19.856133       15.430923       -4.174736
 H        18.782146       15.860493       -5.596237
 C        17.878687       16.237511       -3.670547
 H        18.328699       17.243589       -3.462982
 H        16.967289       16.534624       -4.231537
 C        17.496532       15.603825       -2.358650
 H        16.531141       15.114692       -2.532227
 H        18.214466       14.862363       -1.969978
 C        17.212523       16.553177       -1.125511
 H        18.168400       16.609402       -0.557838
 H        16.935116       17.524996       -1.540543
 C        16.110464       16.058964       -0.299339
 H        15.655042       16.873173        0.323715
 H        15.192780       15.586750       -0.771843
 C        16.522053       14.947846        0.705269
 H        15.592841       14.741773        1.330940
 H        16.810492       13.990744        0.280098
 C        17.658979       15.260905        1.683182
 H        18.573650       15.166597        1.080429
 H        17.494204       16.262634        2.014992
 C        17.708473       14.346809        2.926079
 H        17.815586       13.259740        2.601845
 H        18.694269       14.602135        3.428314
 C        16.581875       14.460013        3.894600
 H        16.664707       15.455776        4.336273
 H        15.457837       14.495727        3.471535
 C        16.506079       13.540442        5.104980
 H        15.651526       13.755486        5.817673
 H        16.335102       12.499580        4.791885
 C        17.778572       13.537194        5.977463
 H        18.243944       12.539583        6.033684
 H        18.562538       14.117638        5.466011
 C        17.641750       14.192209        7.391403
 H        17.403341       15.267498        7.270966
 H        16.893246       13.742235        7.952347
 C        18.992435       14.246716        8.157837
 H        19.457510       13.222456        8.181236
 H        19.606867       14.949909        7.602463
 C        18.991154       14.728685        9.608055
 H        18.565653       15.716190        9.756462
 H        18.375340       14.011681       10.221161
 C        20.420906       14.784855       10.099373
 O        20.728134       14.094836       11.044701
 O        21.098749       15.761209        9.461853
 C        22.427702       16.115532        9.980164
 H        22.826639       16.858810        9.302368
 H        22.193911       16.716770       10.921837
 C        23.376011       14.893605        9.953217
 H        22.880411       13.983632       10.434494
 C        24.787842       15.067317       10.495560
 H        25.362206       14.191426       10.007530
 H        25.288937       15.986954       10.049225
 O        24.809658       15.072322       11.870132
 P        24.917664       16.366983       13.049500
 O        23.151531       16.784410       13.174278
 C        22.488850       16.780857       14.439972
 H        23.180073       16.300297       15.138474
 H        22.335943       17.859385       14.694580
 C        21.127445       16.086164       14.294998
 H        20.418596       16.502298       15.037613
 H        20.525290       16.286943       13.303497
 N        21.056314       14.607059       14.530975
 C        21.141382       14.233277       15.992966
 H        20.524042       14.928408       16.704094
 H        20.809467       13.205905       16.261337
 H        22.169247       14.301871       16.327400
 C        19.734192       14.144762       14.052956
 H        19.683651       14.354360       12.978050
 H        19.575357       13.005139       14.106316
 H        18.972134       14.689902       14.578056
 C        22.071157       13.837870       13.761398
 H        22.062500       12.789936       13.889236
 H        23.121199       14.096245       13.922104
 H        21.970455       13.857757       12.638023
 O        25.242222       15.737461       14.377007
 O        25.757553       17.509003       12.448837
 O        23.518299       14.711679        8.414169
 C        22.666237       13.717178        7.849792
 O        22.033350       12.904145        8.502495
 C        22.518309       13.920625        6.393555
 H        23.448568       14.017521        5.953918
 H        21.957115       14.859145        6.287254
 C        21.814903       12.814516        5.617744
 H        20.826403       12.708021        6.087982
 H        22.378159       11.880664        5.836815
 C        21.618870       13.077219        4.059410
 H        22.702049       13.287207        3.693550
 H        21.028360       14.011094        3.915459
 C        20.920319       11.851602        3.461250
 H        19.958540       11.649114        4.053024
 H        21.565222       10.975126        3.549461
 C        20.635874       12.073820        1.946411
 H        21.656725       12.162102        1.486832
 H        20.132875       13.079927        1.790520
 C        19.623154       11.071567        1.322090
 H        18.585579       11.285666        1.667610
 H        19.934053       10.030042        1.604012
 C        19.625505       11.117016       -0.225685
 H        19.600763       12.168616       -0.559853
 H        18.711584       10.613839       -0.580147
 C        20.791679       10.465387       -0.796669
 H        20.890793        9.372091       -0.602180
 C        21.715801       11.034577       -1.561211
 H        22.590088       10.433278       -1.916451
 C        21.717031       12.452682       -2.022324
 H        20.750055       12.967266       -1.583130
 H        21.513102       12.531024       -3.140633
 C        23.040960       13.222426       -1.606102
 H        23.417303       13.899447       -2.422104
 H        23.820883       12.442904       -1.530449
 C        22.944883       13.980636       -0.296806
 H        22.606422       13.315867        0.512794
 H        22.221245       14.821325       -0.371964
 C        24.281185       14.560390        0.102180
 H        24.040434       15.488381        0.662498
 H        24.800419       14.955849       -0.785843
 C        25.225422       13.596562        0.955620
 H        25.276085       12.605898        0.455620
 H        24.774887       13.334655        1.948792
 C        26.509220       14.251170        1.265793
 H        26.293375       15.267498        1.670639
 H        27.193134       14.274990        0.370888
 C        27.341238       13.658990        2.354469
 H        27.654884       12.638255        2.172020
 H        26.666750       13.638325        3.245697
 C        28.616678       14.508667        2.613144
 H        29.170315       14.761830        1.611031
 H        29.292564       14.072951        3.367027
 H        28.260914       15.467238        3.046722
 C         0.056368       -0.073172       -3.959915
 H         0.600490       -0.269738       -3.043655
 H        -0.048575       -0.958531       -4.583237
 H        -0.900547        0.080683       -3.462051
 C         0.481625        1.132327       -4.673691
 H         1.507000        1.121892       -5.027657
 H        -0.050814        1.223371       -5.606354
 C         0.278670        2.395336       -3.853783
 H        -0.787448        2.520786       -3.704086
 H         0.752307        2.379333       -2.852135
 C         0.903102        3.601899       -4.575928
 H         0.696895        3.514362       -5.677368
 H         0.523464        4.587478       -4.186707
 C         2.394540        3.750677       -4.390785
 H         2.649055        3.708844       -3.250687
 H         2.907091        2.825186       -4.749672
 C         3.054513        4.898063       -5.172623
 H         2.771158        4.709518       -6.223289
 H         2.641261        5.878994       -4.852036
 C         4.638312        4.838796       -5.204506
 H         4.838139        3.752574       -5.563164
 H         5.064027        5.512811       -5.954369
 C         5.369473        5.291468       -3.931580
 H         6.285885        5.676332       -4.266846
 H         4.813662        6.213092       -3.579102
 C         5.533825        4.335907       -2.761551
 H         5.872885        4.882586       -1.844620
 H         4.592476        3.809619       -2.526794
 C         6.595819        3.164111       -3.034233
 H         6.202045        2.451494       -3.833115
 H         7.536483        3.674900       -3.460075
 C         7.008231        2.404149       -1.776375
 H         6.077076        1.867377       -1.346878
 H         7.623572        1.574683       -2.187286
 C         7.759115        3.165664       -0.665855
 H         8.520844        3.848938       -1.044914
 H         6.957029        3.789046       -0.160706
 C         8.311435        2.200368        0.412926
 H         9.022552        1.426818       -0.073792
 H         8.970465        2.881423        1.058434
 C         7.294683        1.393068        1.253075
 H         6.411096        1.019199        0.665070
 H         7.611788        0.416134        1.633446
 C         6.752561        2.192456        2.520294
 H         7.623569        2.502389        3.158630
 H         6.172672        3.113803        2.221031
 C         5.712444        1.365075        3.279373
 O         4.711884        1.716865        3.829559
 O         6.127283        0.043870        3.470207
 C         5.241127       -0.603558        4.463036
 H         5.319134       -0.039796        5.449028
 H         4.247683       -0.524506        3.940521
 C         5.650039       -1.991326        4.673981
 H         4.871940       -2.628095        5.037781
 C         6.835464       -2.234215        5.766075
 H         6.956990       -3.356902        5.864090
 H         7.869925       -1.828357        5.377342
 O         6.513411       -1.587994        6.953636
 P         5.686328       -2.439805        8.179375
 O         4.057843       -2.357919        7.187912
 C         3.065036       -1.393121        7.593132
 H         3.460020       -0.471815        8.102081
 H         2.443293       -1.106485        6.640518
 C         2.127619       -2.091612        8.608292
 H         1.990728       -3.157732        8.395325
 H         2.683988       -2.032167        9.550674
 N         0.643709       -1.522113        9.019051
 C         0.739463       -0.080241        9.411011
 H        -0.236184        0.334001        9.610893
 H         1.342038        0.061767       10.291336
 H         1.185580        0.567475        8.676239
 C        -0.354159       -1.676257        7.933311
 H        -1.348554       -1.447076        8.168152
 H        -0.098993       -0.931592        7.129860
 H        -0.406997       -2.723514        7.589989
 C         0.233840       -2.372245       10.176064
 H        -0.727525       -2.202988       10.690651
 H         0.951897       -2.251885       10.954575
 H         0.116846       -3.426469        9.899254
 O         6.199174       -3.849713        8.191216
 O         5.652258       -1.466023        9.290840
 O         6.056129       -2.523239        3.353302
 C         5.046904       -3.140432        2.656425
 O         4.248560       -3.913914        3.233063
 C         5.197338       -3.021964        1.120697
 H         5.492412       -4.024020        0.800697
 H         6.026120       -2.294395        1.018578
 C         3.875553       -2.584908        0.463196
 H         3.070690       -3.293133        0.686676
 H         3.992544       -2.598929       -0.590446
 C         3.470891       -1.214166        1.042648
 H         3.787550       -1.219106        2.138405
 H         2.326111       -1.239205        1.020508
 C         3.864796       -0.176491        0.027756
 H         4.930861       -0.303946       -0.213570
 H         3.829030        0.845318        0.580391
 C         2.983767       -0.135001       -1.182076
 H         2.040642        0.238587       -0.964790
 H         2.755603       -1.156969       -1.494301
 C         3.685010        0.537162       -2.352295
 H         4.254094        1.470476       -2.085182
 H         2.865989        0.909665       -2.982201
 C         4.638112       -0.357691       -3.166000
 H         5.308175       -0.734267       -2.378525
 H         5.196571        0.338962       -3.762581
 C         3.905866       -1.331439       -4.090820
 H         3.120783       -0.816198       -4.623070
 C         3.990142       -2.675458       -4.024857
 H         3.294349       -3.336383       -4.618980
 C         4.947336       -3.540609       -3.241783
 H         4.287128       -4.268357       -2.670525
 H         5.643197       -2.992834       -2.578850
 C         5.897089       -4.278080       -4.215172
 H         6.651058       -3.616854       -4.625198
 H         5.275990       -4.521044       -5.042198
 C         6.538554       -5.489420       -3.604988
 H         5.767582       -6.146851       -3.105499
 H         7.197677       -5.241256       -2.714699
 C         7.497935       -6.243695       -4.493111
 H         7.971884       -7.120797       -3.940269
 H         8.377073       -5.701351       -4.691277
 C         6.859668       -6.715374       -5.817528
 H         7.740147       -6.848700       -6.575829
 H         6.199753       -5.831235       -6.256767
 C         6.077392       -8.053921       -5.797539
 H         5.366437       -8.105031       -4.922752
 H         6.793786       -8.819982       -5.481621
 C         5.545931       -8.538592       -7.168282
 H         5.086658       -9.557757       -7.058983
 H         6.350329       -8.744564       -7.984741
 C         4.352424       -7.695294       -7.715218
 H         3.731144       -7.305562       -6.865898
 H         3.683532       -8.273974       -8.382515
 H         4.700994       -6.815087       -8.197601
 C         9.000185       10.743681       -5.285995
 H         9.440994        9.697218       -5.251785
 H         9.877055       11.348536       -5.122772
 H         8.480844       10.788543       -6.249489
 C         8.044841       10.907524       -4.132362
 H         7.362332       10.066809       -4.127098
 H         8.589397       10.957798       -3.190773
 C         7.123561       12.196116       -4.267319
 H         7.750268       13.058302       -4.189278
 H         6.693762       12.219100       -5.318779
 C         6.026740       12.398119       -3.257629
 H         5.059236       12.102546       -3.698418
 H         6.258970       11.897950       -2.318199
 C         5.854990       13.867668       -2.842163
 H         6.808144       14.261194       -2.397743
 H         5.618301       14.495790       -3.725670
 C         4.770469       14.053093       -1.790314
 H         3.812362       13.650357       -2.099823
 H         5.117167       13.390709       -0.913689
 C         4.641201       15.456338       -1.395470
 H         4.329617       16.127426       -2.205711
 H         3.685098       15.672102       -0.772392
 C         5.901597       16.006062       -0.667030
 H         6.165271       15.377910        0.240395
 H         6.790169       16.038097       -1.335861
 C         5.669127       17.413717       -0.173332
 H         5.180302       18.101337       -0.960632
 H         4.896743       17.445194        0.602188
 C         6.927619       18.006752        0.464027
 H         7.809427       17.425293        0.169777
 H         7.036627       19.020485        0.095253
 C         6.935961       18.037754        1.988464
 H         7.619172       18.789461        2.340324
 H         6.011664       18.392323        2.411575
 C         7.277784       16.625002        2.562317
 H         6.622137       15.877281        2.008347
 H         8.359693       16.457123        2.410324
 C         6.973291       16.597532        4.054031
 H         7.170110       17.600595        4.455833
 H         5.810124       16.565004        4.240723
 C         7.906130       15.501958        4.678535
 H         7.800027       14.616676        4.081573
 H         8.944036       15.867634        4.410980
 C         7.766908       15.099721        6.148560
 H         8.853736       14.699978        6.486450
 H         7.414982       15.955484        6.853073
 C         6.831760       13.895874        6.333351
 O         7.102334       12.766399        6.611397
 O         5.455146       14.260163        6.122719
 C         4.413860       13.253738        5.999893
 H         4.396786       12.668880        5.013161
 H         4.626316       12.477897        6.766167
 C         3.015032       13.763126        6.369431
 H         3.313927       14.468556        7.232674
 C         2.090123       12.633624        7.024284
 H         1.229283       13.162843        7.579994
 H         1.758861       11.986541        6.144249
 O         2.849687       11.804384        7.887321
 P         3.291121       11.805262        9.475548
 O         3.718239       13.283204       10.035095
 C         4.721141       14.263218        9.835670
 H         5.376101       14.026546        8.972481
 H         4.249918       15.265806        9.621635
 C         5.683884       14.360210       10.994949
 H         6.144401       13.353613       11.197533
 H         6.468447       15.026423       10.569130
 N         5.091538       14.892419       12.359261
 C         5.380963       16.366667       12.465385
 H         6.471547       16.457283       12.326874
 H         4.857148       16.923773       11.608192
 H         4.952337       16.836117       13.335503
 C         3.589180       14.697951       12.463264
 H         3.168791       15.076609       11.565254
 H         3.275608       13.700960       12.702026
 H         3.247112       15.290432       13.408035
 C         5.869460       14.145070       13.444801
 H         5.532763       14.421899       14.468491
 H         6.910300       14.479390       13.367981
 H         5.855246       13.081817       13.409744
 O         1.900757       11.669299       10.271042
 O         4.274630       10.694806        9.756828
 O         2.417954       14.516459        5.279518
 C         1.441715       15.466550        5.543945
 O         1.204767       15.835905        6.709335
 C         0.859526       16.160007        4.293869
 H        -0.255496       16.220335        4.385567
 H         1.127065       15.492269        3.407669
 C         1.569899       17.513449        4.204506
 H         2.616636       17.263744        3.997749
 H         1.598449       18.055813        5.173409
 C         1.084962       18.569946        3.209946
 H         1.645760       19.615904        3.370209
 H        -0.047607       18.793482        3.569595
 C         1.081982       18.057560        1.753761
 H         0.187360       18.362598        1.158073
 H         1.128312       16.985149        1.785248
 C         2.275160       18.563494        0.896988
 H         3.142910       17.923868        1.164948
 H         2.479733       19.657219        1.098480
 C         1.999388       18.358667       -0.636101
 H         1.796468       17.255672       -0.811157
 H         3.030310       18.587929       -1.145348
 C         1.012949       19.391294       -1.135544
 H         1.295617       20.276026       -0.538445
 H        -0.096107       19.223572       -1.015327
 C         1.248244       19.737589       -2.538727
 H         1.511379       20.763777       -2.702805
 C         1.161674       19.072626       -3.691780
 H         1.368887       19.630899       -4.639961
 C         0.943801       17.625153       -3.967361
 H         0.548335       17.431479       -4.953819
 H         0.342476       17.070063       -3.187141
 C         2.392249       16.999784       -4.178696
 H         3.014191       17.247080       -3.295624
 H         3.044787       17.440346       -4.959885
 C         2.299577       15.446895       -4.597839
 H         3.233284       14.939281       -4.816147
 H         1.718021       15.492118       -5.537048
 C         1.461685       14.603677       -3.576096
 H         0.397975       15.001136       -3.502853
 H         1.848047       14.802522       -2.547073
 C         1.542138       13.103408       -3.888847
 H         1.197585       12.550467       -2.924706
 H         2.589440       12.732726       -4.027206
 C         0.712241       12.599799       -5.147331
 H         1.285056       12.654856       -6.108765
 H        -0.195048       13.187778       -5.309547
 C         0.239189       11.123959       -5.076859
 H        -0.231264       11.058566       -6.048927
 H        -0.581318       11.032703       -4.336540
 C         1.248666       10.032023       -4.893806
 H         2.219621       10.212306       -5.440826
 H         0.800512        9.083848       -5.314384
 H         1.374618        9.870536       -3.843826
 C        12.528049       11.642384       -7.534142
 H        12.025001       12.602046       -7.131523
 H        12.145329       11.425899       -8.537773
 H        13.571998       11.873446       -7.688423
 C        12.223906       10.491240       -6.684151
 H        12.739527       10.684215       -5.667084
 H        11.135316       10.593543       -6.422333
 C        12.556028        9.133265       -7.292732
 H        11.835505        9.037407       -8.167786
 H        13.596696        9.154465       -7.639320
 C        12.381823        7.971564       -6.298264
 H        11.368364        7.999514       -5.873245
 H        12.645723        6.999946       -6.831604
 C        13.386080        8.041886       -5.160423
 H        14.392309        7.928282       -5.500458
 H        13.400357        9.127222       -4.827538
 C        13.296526        6.910060       -4.084839
 H        12.361019        6.911465       -3.438789
 H        13.620325        5.937228       -4.522995
 C        14.387845        7.322062       -3.018173
 H        15.401162        7.393343       -3.432999
 H        14.265534        8.420140       -2.765839
 C        14.393516        6.647273       -1.626236
 H        14.775875        5.587677       -1.718781
 H        15.180795        7.048206       -0.920906
 C        12.982793        6.626688       -0.968285
 H        12.476349        7.615085       -0.809868
 H        12.379980        6.086858       -1.737167
 C        13.024371        5.963194        0.383522
 H        12.950871        4.831866        0.437347
 H        13.982525        6.281505        0.756279
 C        11.931200        6.375941        1.378052
 H        12.423439        6.012271        2.339691
 H        11.820700        7.514376        1.356361
 C        10.653012        5.585809        1.230896
 H        10.168203        5.800720        0.243393
 H        10.991940        4.467140        1.216469
 C         9.638794        5.822677        2.345055
 H         9.459838        6.871342        2.466507
 H         8.656137        5.408619        1.992859
 C        10.067396        5.281103        3.617012
 H        11.057384        5.735497        3.959770
 H         9.401393        5.604232        4.420441
 C        10.185356        3.752586        3.769325
 H         9.360709        3.165441        3.312912
 H        11.121112        3.371313        3.288681
 C        10.172579        3.319351        5.237709
 O        11.146474        3.270347        5.930374
 O         8.834745        2.764014        5.585892
 C         8.759645        2.122211        6.867363
 H         8.000283        1.357177        6.860512
 H         9.756578        1.602068        7.103455
 C         8.446298        3.175341        7.951340
 H         9.195696        3.909225        8.215042
 C         8.043207        2.493171        9.198257
 H         7.150032        1.883818        8.987007
 H         8.823795        1.789267        9.595512
 O         7.872941        3.549234       10.206703
 P         6.581285        3.837888       11.389793
 O         5.565920        4.852088       10.393936
 C         4.710182        4.484213        9.331192
 H         5.287444        4.369139        8.411644
 H         4.242760        3.449224        9.485069
 C         3.661393        5.564570        9.054642
 H         3.516364        5.654812        7.882156
 H         2.738698        5.292270        9.530144
 N         3.982149        6.994216        9.609550
 C         5.378777        7.446507        9.129799
 H         5.654419        8.520599        9.422226
 H         6.104352        6.749547        9.651115
 H         5.500257        7.325105        8.051338
 C         3.022572        7.926364        9.040123
 H         2.944458        7.654046        7.937782
 H         1.991520        7.871924        9.387634
 H         3.393966        8.958107        9.140778
 C         3.947422        7.090138       11.098686
 H         2.879771        6.970496       11.376038
 H         4.421462        8.003036       11.399521
 H         4.589606        6.290070       11.591270
 O         5.670747        2.655457       11.641685
 O         7.192313        4.820786       12.384468
 O         7.297422        3.995703        7.380074
 C         7.687350        5.295895        7.208595
 O         8.442408        5.869907        7.942322
 C         6.911064        6.008504        6.141220
 H         5.812248        5.907300        6.272354
 H         7.156044        5.551005        5.145889
 C         7.297258        7.446759        6.086716
 H         8.276896        7.582006        5.598335
 H         7.378620        7.812447        7.078781
 C         6.320342        8.223390        5.204544
 H         5.305295        7.835781        5.633118
 H         6.398433        7.863590        4.137558
 C         6.498056        9.745617        5.190735
 H         6.334441       10.188149        6.104752
 H         5.730898       10.174123        4.462257
 C         7.799586       10.338964        4.721916
 H         8.624763        9.646451        4.990837
 H         7.780736       11.317486        5.225639
 C         7.839819       10.608517        3.238403
 H         7.234088        9.810463        2.754913
 H         8.867771       10.480433        2.798943
 C         7.259496       11.958371        2.837067
 H         8.045082       12.760870        2.913132
 H         6.496740       12.279488        3.522911
 C         6.750281       11.856050        1.469452
 H         5.792863       11.371281        1.295258
 C         7.431634       12.175808        0.381355
 H         6.977852       12.083833       -0.633095
 C         8.816685       12.822945        0.415810
 H         9.483933       12.350993        1.183044
 H         8.751623       13.885493        0.739845
 C         9.584883       12.701904       -0.904114
 H         8.931026       12.266724       -1.665939
 H        10.443318       12.034492       -0.827171
 C        10.157981       14.086741       -1.362907
 H        10.901484       14.442761       -0.498459
 H         9.218415       14.754004       -1.315254
 C        10.784642       14.092693       -2.711815
 H        10.832663       15.208406       -2.944458
 H        10.031227       13.770708       -3.510201
 C        12.229879       13.576035       -2.798927
 H        12.166395       12.546815       -2.310997
 H        12.957833       14.115634       -2.134926
 C        12.930545       13.501378       -4.201096
 H        12.882957       14.527824       -4.668648
 H        12.316763       12.752383       -4.823334
 C        14.357023       13.021235       -4.139542
 H        14.971595       13.709960       -3.507507
 H        14.697510       13.105014       -5.171684
 C        14.559105       11.632194       -3.589569
 H        14.137517       11.513114       -2.584366
 H        15.587169       11.226459       -3.609077
 H        13.917151       10.904095       -4.110489
 C         9.320706       30.125744       -4.131538
 H         8.769773       30.033268       -3.205902
 H         8.537305       29.950813       -4.946396
 H         9.773673       31.153315       -4.332428
 C        10.476470       29.148996       -4.194214
 H        10.948325       29.364326       -5.204147
 H        11.173378       29.526913       -3.414581
 C        10.099154       27.665405       -3.953743
 H         9.591136       27.469410       -3.053185
 H         9.353442       27.346796       -4.677917
 C        11.296887       26.692902       -4.046440
 H        10.910707       25.578180       -4.039871
 H        11.812993       26.783672       -5.025848
 C        12.315414       26.836386       -2.917572
 H        13.240502       26.169582       -3.219940
 H        12.690442       27.927107       -2.794136
 C        11.827477       26.420807       -1.516861
 H        11.396630       27.163677       -0.835960
 H        11.146423       25.546284       -1.762352
 C        13.072350       25.894356       -0.697525
 H        13.738091       25.154469       -1.267876
 H        13.756118       26.721794       -0.321808
 C        12.804480       25.248434        0.665825
 H        13.716933       24.778837        1.013657
 H        12.588714       26.119301        1.366295
 C        11.615799       24.219933        0.751038
 H        10.755985       24.598806        0.289719
 H        11.807314       23.367386        0.135094
 C        11.341615       23.878347        2.220535
 H        12.221634       23.672607        2.849426
 H        10.756200       24.714808        2.696976
 C        10.317111       22.751625        2.454308
 H         9.845075       22.857588        3.466240
 H         9.495238       22.741020        1.777222
 C        10.983431       21.278431        2.250931
 H        10.218225       20.479731        1.971054
 H        11.690113       21.345655        1.396599
 C        11.864880       20.610819        3.319893
 H        12.253022       19.640116        3.101303
 H        12.702153       21.263416        3.559364
 C        11.002730       20.495966        4.615173
 H        11.671362       20.081837        5.372887
 H        10.655760       21.435148        5.058250
 C         9.680463       19.531504        4.736214
 H         8.721877       20.040979        4.556099
 H         9.696013       18.648069        4.086205
 C         9.556594       19.096504        6.166870
 O         9.059878       19.800678        7.067192
 O         9.983183       17.869949        6.444817
 C         9.999035       17.423403        7.836037
 H        10.437556       18.243992        8.526192
 H         8.971963       17.135941        8.005066
 C        10.989985       16.295542        7.999077
 H        10.713790       15.342401        7.431183
 C        11.236642       15.996315        9.531059
 H        11.661118       15.041011        9.549477
 H        12.020407       16.775042        9.853142
 O         9.997046       16.249321       10.345345
 P         9.390534       14.990023       11.422195
 O        10.968218       14.902193       12.346390
 C        10.954357       14.354156       13.690475
 H         9.941966       13.962749       14.005440
 H        11.604690       13.528983       13.874466
 C        11.382624       15.412856       14.651344
 H        10.794184       16.412928       14.719452
 H        11.194090       15.024607       15.662056
 N        12.869178       15.803902       14.499619
 C        13.126573       16.508541       13.221970
 H        14.245451       16.841774       13.269783
 H        12.951871       15.872494       12.365952
 H        12.452559       17.338032       12.977852
 C        13.100501       16.777269       15.591927
 H        13.105357       16.235462       16.575630
 H        14.015758       17.271198       15.374367
 H        12.319808       17.513592       15.519844
 C        13.795273       14.631677       14.743919
 H        14.792790       14.850463       14.489120
 H        13.531141       13.761472       14.220490
 H        13.754412       14.293005       15.772041
 O         8.439375       15.618126       12.451241
 O         9.100021       13.685168       10.690697
 O        12.250672       16.756292        7.533218
 C        12.870213       16.078691        6.458618
 O        12.492090       15.028951        6.055061
 C        14.121108       16.833355        5.999779
 H        14.833437       16.176569        5.549034
 H        14.687057       17.303751        6.855675
 C        13.679413       17.915991        4.924431
 H        12.715425       18.379181        5.248138
 H        13.450315       17.329771        3.999977
 C        14.696119       18.955568        4.584282
 H        15.480392       19.137571        5.379486
 H        14.180485       19.948532        4.499840
 C        15.338033       18.559795        3.273537
 H        14.444949       18.502850        2.624008
 H        15.696122       17.559874        3.342979
 C        16.330553       19.621292        2.737923
 H        17.414436       19.465727        3.034691
 H        16.193922       20.653610        3.086159
 C        16.427240       19.527300        1.209694
 H        16.494671       18.405779        1.027649
 H        17.419521       19.811073        0.961449
 C        15.342332       20.114738        0.358627
 H        14.324405       19.692993        0.642479
 H        15.621932       19.852747       -0.725250
 C        15.252213       21.610657        0.427567
 H        14.839478       22.032015        1.388504
 C        15.423400       22.504585       -0.577454
 H        15.287225       23.636639       -0.372116
 C        16.025555       22.318960       -1.939491
 H        15.797387       21.302277       -2.356613
 H        17.078041       22.488430       -1.937195
 C        15.440125       23.237169       -3.051659
 H        16.116768       23.158796       -3.962212
 H        15.456103       24.344400       -2.709915
 C        14.025302       22.899437       -3.508644
 H        14.078518       22.131166       -4.310219
 H        13.705029       23.803249       -4.035622
 C        12.993608       22.477102       -2.492630
 H        13.027977       23.058748       -1.569786
 H        13.111711       21.402740       -2.138344
 C        11.628722       22.647991       -3.085670
 H        11.479362       22.162727       -4.082001
 H        11.548636       23.694912       -3.419724
 C        10.499287       22.230246       -2.139771
 H        10.785343       22.276663       -1.051834
 H        10.220503       21.181358       -2.341187
 C         9.230774       23.170797       -2.253265
 H         8.873110       23.053347       -3.291466
 H         9.535407       24.269184       -2.142334
 C         8.047808       22.825855       -1.344223
 H         8.184237       22.890308       -0.259636
 H         7.528275       21.889673       -1.413277
 H         7.270877       23.619192       -1.520653
 C        16.125856       16.474865       71.584358
 H        15.610332       15.503221       71.765602
 H        16.590181       16.853281       72.553032
 H        17.044119       16.159006       71.008125
 C        15.215508       17.502497       70.907097
 H        14.653296       17.933640       71.763573
 H        15.815194       18.403471       70.607170
 C        14.261060       16.912264       69.818535
 H        14.822380       16.440556       68.981941
 H        13.626284       16.154541       70.353264
 C        13.252019       17.912689       69.207832
 H        12.494759       18.326183       70.017311
 H        13.753627       18.875957       68.916924
 C        12.449850       17.141676       68.171959
 H        13.064431       16.489698       67.524681
 H        11.794981       16.519636       68.823448
 C        11.566814       17.969400       67.311226
 H        10.920219       18.627274       68.008110
 H        12.092732       18.722204       66.676216
 C        10.496868       17.311666       66.465126
 H        10.811430       17.128992       65.441826
 H        10.271579       16.264280       66.840813
 C         9.213449       18.179937       66.358467
 H         8.339452       17.675852       65.794884
 H         8.843667       18.349594       67.440849
 C         9.428715       19.649534       65.797188
 H         9.776202       20.302864       66.641792
 H        10.197118       19.737549       65.045540
 C         8.180854       20.212385       65.085579
 H         7.838574       19.359348       64.455589
 H         7.335608       20.392574       65.770027
 C         8.443438       21.421583       64.145729
 H         8.946529       22.254662       64.621910
 H         9.046246       21.136942       63.257149
 C         7.143559       22.018311       63.502785
 H         6.601080       21.248323       63.012306
 H         6.426669       22.279739       64.352348
 C         7.347298       23.286322       62.646095
 H         6.326641       23.586283       62.359825
 H         7.767447       24.077040       63.251549
 C         8.245992       23.083685       61.364037
 H         9.311347       23.092688       61.634010
 H         7.999510       22.111523       60.899864
 C         7.985026       24.273823       60.365166
 H         6.945921       24.761292       60.500145
 H         8.580667       25.143709       60.666695
 C         8.368126       23.862770       58.952446
 O         9.117198       24.537014       58.191765
 O         7.700317       22.672194       58.483650
 C         7.996860       22.456224       57.151558
 H         7.900842       23.429138       56.524727
 H         8.989181       21.998299       56.945702
 C         6.913196       21.472731       56.555641
 H         7.430218       20.684711       55.907448
 C         5.851591       22.278767       55.792610
 H         5.459050       23.009850       56.500648
 H         6.293369       22.788076       54.888115
 O         4.857352       21.331600       55.271599
 P         3.302761       21.953264       54.683357
 O         2.657964       22.968798       56.152351
 C         1.974804       22.311598       57.185112
 H         1.074119       21.757799       56.766304
 H         2.624590       21.514942       57.700752
 C         1.518384       23.294594       58.292900
 H         0.940107       24.151505       57.822701
 H         0.848947       22.885666       59.036873
 N         2.735797       24.009523       59.058876
 C         2.275409       24.237524       60.650276
 H         1.232156       24.734398       60.652534
 H         2.410497       23.198645       61.126915
 H         3.096324       24.913231       61.139503
 C         4.013764       23.226948       59.147087
 H         3.891430       22.356424       59.737801
 H         4.428117       23.002230       58.198311
 H         4.758136       23.623585       59.780174
 C         3.008046       25.354013       58.468086
 H         3.563145       25.238815       57.502144
 H         3.688545       25.854330       59.112404
 H         2.089553       25.949236       58.280067
 O         3.416482       23.115208       53.734673
 O         2.489133       20.736954       54.515160
 O         6.146738       20.793602       57.647072
 C         6.733692       19.597965       57.975014
 O         7.754810       19.118975       57.576500
 C         5.903151       18.860369       59.048897
 H         5.959999       17.759768       58.982780
 H         4.892507       19.117462       58.719353
 C         6.115365       19.275488       60.484642
 H         5.885006       20.354637       60.544991
 H         7.162495       19.260508       60.752205
 C         5.430225       18.540682       61.665352
 H         6.176805       18.354916       62.405296
 H         5.130090       17.468718       61.337059
 C         4.250852       19.270092       62.211555
 H         4.645111       20.186855       62.690178
 H         3.865421       18.652107       63.021690
 C         3.124474       19.554253       61.243629
 H         2.801296       18.628057       60.680855
 H         3.304233       20.323931       60.442513
 C         1.802353       20.035585       61.852715
 H         1.836704       21.030161       62.372459
 H         1.490385       19.325283       62.636513
 C         0.708087       20.084812       60.771233
 H         0.849254       19.321232       60.021095
 H         0.820184       21.034443       60.270210
 C        -0.677445       19.881891       61.365440
 H        -1.339882       20.788115       61.507774
 C        -1.142517       18.764574       61.915810
 H        -2.155962       18.774055       62.246437
 C        -0.625840       17.372372       61.878593
 H        -0.105601       17.056383       62.779381
 H         0.154322       17.302881       61.077965
 C        -1.855102       16.396917       61.582695
 H        -2.341756       16.693310       60.645821
 H        -2.656562       16.557816       62.353325
 C        -1.435245       14.925742       61.371651
 H        -0.555806       14.657804       62.042320
 H        -1.056406       14.784138       60.380257
 C        -2.582000       13.932105       61.709282
 H        -3.547597       14.081682       61.142052
 H        -2.881474       14.196412       62.698082
 C        -2.055874       12.473683       61.638191
 H        -1.269391       12.297674       62.338081
 H        -1.514103       12.441330       60.700249
 C        -3.125793       11.355443       61.590599
 H        -2.591842       10.435651       61.405357
 H        -3.835518       11.500628       60.757164
 C        -3.972099       11.166789       62.842461
 H        -4.664114       10.366456       62.712868
 H        -4.537538       12.115584       62.924965
 C        -3.340884       10.948693       64.206139
 H        -2.400571       11.513873       64.387459
 H        -3.112003        9.899109       64.420525
 H        -4.012000       11.221899       65.038597
 C        16.351990       19.816248       67.410759
 H        17.149727       20.318541       66.854195
 H        16.309963       18.815048       66.977287
 H        16.854790       19.753157       68.406502
 C        15.131101       20.689005       67.369148
 H        14.380648       20.416626       68.155388
 H        15.377704       21.735777       67.541695
 C        14.354826       20.660185       66.078972
 H        15.103124       20.829544       65.285408
 H        13.900990       19.682880       65.918037
 C        13.292303       21.747267       66.016151
 H        12.521935       21.367828       66.763176
 H        13.656891       22.765532       66.321800
 C        12.588464       21.835550       64.671242
 H        13.167760       21.398170       63.848976
 H        11.729933       21.204987       64.686836
 C        12.062368       23.173353       64.157173
 H        11.213015       22.852789       63.507286
 H        11.786189       23.851210       65.012093
 C        13.146434       23.978741       63.364159
 H        12.878395       25.043932       63.426384
 H        14.129912       23.810936       63.902626
 C        13.485537       23.492500       62.019676
 H        13.398770       22.375734       62.095573
 H        12.772311       23.787676       61.287849
 C        14.900963       23.661211       61.506172
 H        15.131225       24.764809       61.583763
 H        15.603368       23.207333       62.180595
 C        15.084989       23.043379       60.001610
 H        14.201427       23.116579       59.365517
 H        15.782321       23.784101       59.493797
 C        15.703670       21.651798       59.899391
 H        15.318292       21.056110       60.856758
 H        15.362460       21.120071       59.030556
 C        17.251402       21.655945       59.966484
 H        17.555899       22.077112       61.015450
 H        17.604269       20.604387       60.091972
 C        17.947985       22.383347       58.843025
 H        17.537724       23.359871       58.678749
 H        19.028723       22.600559       59.237877
 C        18.243601       21.561174       57.620338
 H        18.458727       20.569977       58.059975
 H        17.438490       21.268326       56.912300
 C        19.471840       22.076157       56.895180
 H        19.268902       23.071016       56.501305
 H        20.238590       22.067125       57.607094
 C        19.936214       21.271257       55.682838
 O        19.495787       21.583687       54.605873
 O        20.806637       20.230700       55.917824
 C        21.244473       19.575548       54.659309
 H        20.607746       19.951340       53.760414
 H        22.321760       19.780865       54.669594
 C        21.017733       18.046043       54.684761
 H        21.527437       17.447567       53.849495
 C        19.575588       17.538757       54.741142
 H        19.550920       16.460268       55.061180
 H        19.058607       18.124290       55.504128
 O        18.857895       17.748524       53.455574
 P        19.014599       16.785336       51.982887
 O        20.625319       17.221987       51.468773
 C        21.005301       18.400152       50.723167
 H        20.276793       18.697039       49.956337
 H        20.955866       19.302162       51.400124
 C        22.450863       18.421976       50.215813
 H        22.844868       19.426193       50.126991
 H        23.082926       17.994286       50.983101
 N        22.724426       17.822021       48.819542
 C        22.149689       16.391161       48.685066
 H        22.411915       15.783072       49.513817
 H        21.014996       16.429588       48.611427
 H        22.444658       15.812531       47.770241
 C        22.080881       18.796047       47.819374
 H        22.507881       18.597668       46.799553
 H        20.989468       18.835943       47.871864
 H        22.628454       19.685902       48.141777
 C        24.200500       17.837698       48.625511
 H        24.676731       17.157761       49.348946
 H        24.630573       18.844296       48.720482
 H        24.435474       17.514929       47.581490
 O        19.071354       15.308007       52.309196
 O        17.889931       17.288576       51.099098
 O        21.583754       17.578455       55.972298
 C        22.707882       16.805803       55.816963
 O        23.081530       16.509417       54.701241
 C        23.407631       16.443974       57.099342
 H        22.762632       15.868591       57.805336
 H        23.714739       17.363844       57.580605
 C        24.730600       15.671423       56.812187
 H        25.507652       16.336763       56.378365
 H        24.480639       14.840068       56.072166
 C        25.296276       14.839606       57.967873
 H        26.017237       14.148801       57.440010
 H        24.431795       14.268382       58.379311
 C        26.093027       15.574321       59.041069
 H        25.574068       16.494949       59.371147
 H        27.014320       15.844299       58.523994
 C        26.356075       14.734484       60.258995
 H        26.802073       13.734838       60.069603
 H        25.433868       14.424170       60.763771
 C        27.226768       15.447983       61.283638
 H        26.892424       16.494665       61.547035
 H        28.245548       15.570442       60.830391
 C        27.323645       14.646960       62.580635
 H        28.005556       13.835214       62.361107
 H        26.329437       14.145262       62.847252
 C        27.809252       15.416435       63.836937
 H        28.785086       16.050508       63.740807
 C        27.079945       15.748281       64.904167
 H        27.605427       16.403708       65.665810
 C        25.566690       15.352895       65.148293
 H        25.368414       14.313974       65.485741
 H        24.899487       15.460638       64.298561
 C        24.829954       16.134481       66.341469
 H        25.531803       16.192410       67.177010
 H        23.926947       15.506996       66.592674
 C        24.433090       17.496887       65.825981
 H        24.204632       17.364733       64.779335
 H        25.306273       18.253925       65.945915
 C        23.162933       18.048838       66.490608
 H        22.349356       17.313480       66.461464
 H        22.799896       18.823240       65.827705
 C        23.295719       18.502586       67.937553
 H        23.480167       17.642462       68.629616
 H        22.302494       18.898409       68.197472
 C        24.330406       19.654013       68.161400
 H        25.302654       19.415220       67.734337
 H        24.439732       19.715725       69.230415
 C        23.669508       20.970123       67.626015
 H        22.703039       21.109884       68.134254
 H        23.521351       20.872231       66.504234
 C        24.379322       22.261475       67.907204
 H        23.934704       23.032330       67.299492
 H        25.457529       22.222084       67.625038
 H        24.353977       22.447203       69.008308
 C        -5.164090       12.911648       72.381294
 H        -5.527590       11.846858       72.564095
 H        -5.913640       13.497244       72.926384
 H        -4.232036       13.168790       72.809929
 C        -5.194703       13.151475       70.862236
 H        -6.224802       12.888571       70.553139
 H        -5.098560       14.232491       70.588493
 C        -4.103939       12.467198       70.128716
 H        -3.223323       12.399918       70.861473
 H        -4.339308       11.395685       69.950050
 C        -3.683732       13.199294       68.814064
 H        -4.556960       13.388410       68.220161
 H        -3.258116       14.194117       69.042885
 C        -2.762873       12.439779       67.889458
 H        -3.374871       11.686508       67.341515
 H        -2.350624       13.130563       67.130486
 C        -1.619938       11.734817       68.590645
 H        -1.141629       12.452692       69.322578
 H        -1.936501       10.793283       69.045860
 C        -0.374730       11.445800       67.649193
 H        -0.330394       12.358323       67.000420
 H         0.589561       11.497810       68.202858
 C        -0.446755       10.221797       66.741356
 H        -0.499453        9.341319       67.457481
 H        -1.424462       10.245453       66.212013
 C         0.682604        9.879685       65.730995
 H         1.711933       10.071184       66.146187
 H         0.727269        8.768445       65.585075
 C         0.547035       10.482461       64.314247
 H        -0.357346       10.057570       63.827843
 H         0.444453       11.510083       64.155251
 C         1.805434       10.210448       63.441978
 H         2.479600       11.055012       63.816902
 H         2.306470        9.213180       63.609032
 C         1.385693       10.415003       61.998650
 H         0.517500        9.688908       61.828819
 H         0.954566       11.410131       61.724037
 C         2.452574       10.007067       61.059364
 H         3.340951       10.642077       61.250374
 H         2.843148        9.003616       61.090355
 C         2.120644       10.276464       59.504555
 H         1.054230       10.687377       59.279839
 H         2.742530       11.221682       59.363060
 C         2.495026        9.129043       58.607277
 H         3.565533        8.934072       58.746941
 H         1.956596        8.255398       58.881386
 C         2.328808        9.451959       57.153999
 O         1.372350        9.359316       56.411171
 O         3.514945       10.004478       56.733681
 C         3.860564       10.116212       55.324287
 H         4.983897        9.839521       55.381706
 H         3.182392        9.486679       54.736992
 C         3.696891       11.585622       54.880302
 H         2.675680       11.905476       55.116295
 C         3.760443       11.676236       53.358147
 H         2.763778       11.302835       52.918907
 H         3.938563       12.704358       53.037636
 O         4.865589       10.857990       52.872719
 P         4.789567       10.284474       51.111458
 O         3.457711        9.259209       51.423698
 C         3.483281        7.819496       51.557152
 H         3.312630        7.440332       50.546486
 H         4.462352        7.396297       51.840034
 C         2.519976        7.346351       52.623604
 H         2.444562        6.246391       52.574516
 H         2.860070        7.679815       53.612389
 N         1.052638        7.900002       52.443748
 C         0.673548        7.873421       50.984108
 H         1.144535        8.729610       50.459206
 H         1.028040        6.984825       50.405586
 H        -0.395434        7.919958       50.861855
 C         0.258441        6.752310       53.134651
 H        -0.819352        7.026836       53.284935
 H         0.038869        5.782766       52.595406
 H         0.779323        6.496739       54.063118
 C         0.853242        9.227686       53.144066
 H         1.625349        9.983556       52.928596
 H         0.884331        9.144819       54.295662
 H        -0.171226        9.659586       52.845314
 O         4.168708       11.389846       50.243462
 O         6.136513        9.638489       50.731056
 O         4.774492       12.363715       55.506035
 C         4.507717       13.479296       56.273262
 O         3.417527       13.969286       56.249504
 C         5.754415       13.996076       56.877815
 H         6.049645       14.985609       56.350227
 H         6.506296       13.174836       56.867271
 C         5.555189       14.407858       58.336571
 H         4.648965       15.109415       58.377068
 H         6.355620       15.124256       58.647072
 C         5.431198       13.196609       59.324440
 H         4.539611       12.578291       59.050819
 H         5.205835       13.746379       60.302238
 C         6.574529       12.244512       59.495811
 H         7.493288       12.773785       59.948494
 H         6.977300       11.949484       58.458473
 C         5.996432       10.936749       60.245918
 H         5.440436       10.345629       59.514793
 H         5.236004       11.218503       61.104118
 C         7.043441       10.042819       60.910652
 H         7.784731       10.741880       61.234932
 H         7.438575        9.293327       60.187920
 C         6.561088        9.258956       62.117897
 H         5.775167        9.792678       62.580055
 H         7.419972        9.168545       62.814522
 C         6.227982        7.878486       61.657005
 H         6.197646        7.715460       60.589745
 C         6.323643        6.765296       62.418297
 H         6.131948        5.835813       61.897087
 C         6.888383        6.801315       63.798027
 H         7.497338        7.740108       63.904076
 H         7.553417        5.949307       64.061241
 C         5.663320        6.898611       64.828178
 H         5.392382        5.871020       64.995369
 H         4.747657        7.464120       64.360191
 C         6.100251        7.427809       66.190666
 H         6.636719        8.397899       66.017693
 H         6.827428        6.741516       66.700737
 C         5.009964        7.714016       67.256569
 H         4.545887        6.775612       67.469749
 H         4.201635        8.317958       66.792915
 C         5.496720        8.309187       68.573158
 H         5.952385        9.310823       68.618385
 H         6.288606        7.649488       68.965233
 C         4.334012        8.235211       69.549171
 H         4.742130        8.561469       70.561546
 H         4.110380        7.136928       69.791359
 C         3.117410        9.158086       69.194176
 H         2.471450        8.815156       68.359978
 H         3.492520       10.196265       68.889381
 C         2.210907        9.465153       70.379066
 H         2.865196        9.847773       71.163536
 H         1.819642        8.510880       70.618416
 H         1.426304       10.223748       70.103920
 C        15.668651       27.458645       69.246010
 H        16.654844       27.170816       68.816658
 H        15.805676       27.551851       70.366646
 H        15.339059       28.431286       68.815437
 C        14.679312       26.338902       69.112297
 H        15.310910       25.347475       69.217262
 H        13.900567       26.455065       69.892464
 C        13.920436       26.450657       67.723015
 H        13.432137       27.400257       67.754265
 H        14.710073       26.537842       66.905128
 C        12.973800       25.358067       67.415108
 H        12.624311       25.579569       66.407845
 H        13.471503       24.367064       67.284660
 C        11.798877       25.075136       68.356956
 H        11.279336       24.224266       67.912010
 H        12.175332       24.660389       69.287407
 C        10.910145       26.243689       68.653236
 H        10.027798       25.976583       69.331581
 H        11.499294       26.986183       69.247292
 C        10.261565       26.943245       67.343117
 H         9.575167       27.662939       67.750816
 H        11.030451       27.424572       66.859459
 C         9.498528       25.911243       66.477455
 H        10.264833       25.258902       65.862785
 H         9.039400       25.237307       67.198235
 C         8.483347       26.416340       65.506630
 H         7.939531       25.541708       65.103966
 H         7.707131       27.052198       66.043083
 C         8.888412       27.256920       64.270302
 H         7.992884       27.645121       63.770622
 H         9.511704       28.120155       64.737312
 C         9.747077       26.422327       63.357063
 H        10.660982       26.083586       63.939247
 H         9.174501       25.476503       63.015450
 C        10.178409       27.122391       62.105949
 H         9.268100       27.285828       61.464836
 H        10.521747       28.179880       62.396461
 C        11.165848       26.275608       61.298073
 H        12.139280       26.264122       61.753426
 H        10.980973       25.156986       61.157280
 C        11.319276       26.786707       59.908531
 H        10.422808       26.470198       59.385078
 H        11.237352       27.831903       59.869560
 C        12.491009       26.167402       59.190483
 H        13.415700       26.537582       59.747978
 H        12.469652       25.070280       59.275566
 C        12.683124       26.412157       57.701836
 O        11.953542       27.142448       56.987022
 O        13.688212       25.606489       57.231041
 C        13.975822       25.796743       55.789864
 H        13.215829       26.524733       55.464989
 H        14.999053       26.175343       55.671654
 C        13.725892       24.474634       55.092064
 H        14.543730       23.752668       55.261604
 C        13.655034       24.665062       53.516273
 H        12.837258       23.968311       53.072105
 H        13.320709       25.673866       53.151741
 O        14.946651       24.335144       52.933815
 P        14.971536       23.849737       51.128822
 O        15.136180       22.165615       51.352654
 C        14.097637       21.344938       51.732430
 H        13.172087       21.830160       51.585258
 H        14.051691       20.480057       51.016579
 C        14.168724       20.764853       53.107872
 H        14.193497       21.607763       53.829811
 H        13.155213       20.299791       53.360390
 N        15.207522       19.733761       53.477211
 C        14.891702       18.427994       52.850319
 H        14.022684       17.909494       53.259819
 H        14.937462       18.422960       51.696663
 H        15.774835       17.759909       53.071983
 C        16.552551       20.280148       53.051781
 H        16.524950       20.425915       52.000801
 H        16.777290       21.307394       53.413765
 H        17.331991       19.486118       53.376930
 C        15.097651       19.450609       54.959496
 H        15.362117       20.385302       55.572304
 H        15.664674       18.549257       55.252144
 H        14.077777       19.241428       55.173302
 O        13.668081       24.211044       50.376640
 O        16.259338       24.400747       50.571770
 O        12.551766       23.839125       55.609505
 C        12.899652       22.585669       56.276451
 O        14.038339       22.199638       56.146538
 C        11.641260       21.949938       56.807808
 H        11.245467       21.199488       56.089058
 H        10.865166       22.747082       56.869499
 C        11.837799       21.470051       58.248299
 H        12.347243       22.235586       58.920128
 H        12.551247       20.618622       58.185982
 C        10.613180       20.936087       58.878670
 H         9.939528       20.521660       58.172905
 H        10.105239       21.811169       59.343163
 C        10.982783       20.028971       60.079323
 H        11.772602       20.515814       60.755638
 H        11.373245       19.070999       59.670586
 C         9.754648       19.586893       60.844215
 H         9.026384       19.056482       60.190712
 H         9.147403       20.477545       61.135185
 C        10.077631       18.701237       62.052544
 H         9.224089       18.731895       62.785759
 H        10.864257       19.148462       62.725075
 C        10.448518       17.186182       61.842720
 H        10.650494       16.690580       62.795204
 H        11.357081       17.085871       61.201439
 C         9.330963       16.510801       61.089607
 H         9.407548       16.586618       59.976936
 C         8.215728       15.921816       61.558937
 H         7.626215       15.279869       60.816643
 C         7.841738       15.781408       63.082008
 H         6.676378       15.554980       63.109550
 H         8.027815       16.719063       63.595238
 C         8.611780       14.667253       63.830437
 H         8.223154       14.841368       64.891396
 H         9.700769       14.817069       63.865868
 C         8.273207       13.228563       63.385002
 H         8.887535       12.582668       63.967400
 H         8.477708       13.080144       62.336037
 C         6.802980       12.809494       63.525261
 H         6.608395       11.771446       63.006355
 H         6.106852       13.575928       63.032784
 C         6.247665       12.672543       65.028221
 H         6.221344       13.666324       65.610191
 H         7.003136       12.161155       65.648186
 C         4.921750       11.920716       65.011848
 H         5.012165       11.074210       64.332298
 H         4.158697       12.638646       64.636223
 C         4.415141       11.430719       66.451256
 H         5.361513       11.160839       67.094368
 H         3.763849       10.472493       66.209602
 C         3.612556       12.465840       67.200722
 H         3.086093       11.880827       67.987816
 H         2.749252       12.912654       66.615211
 H         4.273283       13.205638       67.626625
 C        28.269173       -4.136289       66.348488
 H        29.380713       -4.326838       66.222054
 H        27.698168       -5.116404       66.452675
 H        28.185619       -3.560482       67.248222
 C        27.534222       -3.328690       65.309196
 H        27.940229       -3.480308       64.249016
 H        26.483990       -3.709439       65.216316
 C        27.598030       -1.792408       65.366585
 H        27.175615       -1.494065       66.289146
 H        28.618984       -1.396844       65.430977
 C        26.885313       -0.982789       64.204384
 H        27.241789        0.073342       64.330864
 H        27.121170       -1.298480       63.209892
 C        25.364176       -1.022989       64.436440
 H        24.965986       -2.040493       64.303917
 H        25.166328       -0.779089       65.531548
 C        24.426003       -0.277850       63.550011
 H        24.421741       -0.733557       62.582314
 H        23.396229       -0.491977       63.885780
 C        24.680607        1.262637       63.549873
 H        24.629185        1.635426       64.655540
 H        25.729372        1.464838       63.209663
 C        23.709917        2.101950       62.792549
 H        22.665728        2.115062       63.241920
 H        23.978191        3.179258       62.892281
 C        23.654385        1.780128       61.307762
 H        24.638243        2.206985       60.925850
 H        23.676163        0.711332       61.163994
 C        22.507954        2.357280       60.525734
 H        21.553823        2.297206       61.135674
 H        22.458864        3.481728       60.316017
 C        22.333250        1.602318       59.144081
 H        22.387951        0.525987       59.334419
 H        21.388874        1.802434       58.688866
 C        23.426212        2.022660       58.201759
 H        24.385853        1.763126       58.762215
 H        23.440563        1.313435       57.333290
 C        23.497160        3.488929       57.735558
 H        23.636154        4.180119       58.571785
 H        24.479399        3.565655       57.257072
 C        22.389526        3.917173       56.700935
 H        22.100132        2.967960       56.155159
 H        21.477285        4.378323       57.164909
 C        22.994156        4.910961       55.673027
 H        23.565405        5.684077       56.225075
 H        23.776508        4.393119       55.037148
 C        22.001652        5.699284       54.888222
 O        21.594683        6.821466       55.054253
 O        21.479765        4.948097       53.801155
 C        20.290001        5.573452       53.226784
 H        19.664156        6.120430       53.964317
 H        20.687347        6.227325       52.435768
 C        19.375555        4.491903       52.622765
 H        19.874010        3.641886       52.135536
 C        18.441530        5.142931       51.618523
 H        17.856718        4.350204       51.164452
 H        17.739056        5.958860       52.103554
 O        19.258755        5.860455       50.581673
 P        18.780668        6.984607       49.380333
 O        17.813700        8.007786       50.606651
 C        18.315029        9.287928       50.990288
 H        19.363453        9.563056       50.490364
 H        17.722412       10.145888       50.824181
 C        18.763113        9.265733       52.466850
 H        19.206673        8.255350       52.572227
 H        19.520454       10.028426       52.615334
 N        17.699100        9.604313       53.483589
 C        16.468237        8.678286       53.372520
 H        15.743194        8.821771       54.197670
 H        15.959882        8.978692       52.474419
 H        16.829687        7.621735       53.407814
 C        18.331026        9.441039       54.843300
 H        19.147488       10.161163       54.954659
 H        17.652323        9.600039       55.677742
 H        18.755566        8.470716       55.136772
 C        17.307520       11.068949       53.437386
 H        18.197271       11.680372       53.206444
 H        16.886417       11.288185       54.364403
 H        16.581411       11.303307       52.609001
 O        20.009661        7.698982       48.946999
 O        17.651802        6.421094       48.556541
 O        18.490170        4.000466       53.766716
 C        18.879133        2.766560       54.248604
 O        19.883286        2.159605       53.885048
 C        17.880705        2.254356       55.328590
 H        17.012056        1.842161       54.826088
 H        17.421680        3.070126       55.891472
 C        18.404589        1.176068       56.244743
 H        19.342873        0.786258       55.868797
 H        17.790089        0.299134       56.227699
 C        18.851379        1.571257       57.675224
 H        19.387249        2.504719       57.541206
 H        19.544483        0.860611       58.196526
 C        17.718449        1.925988       58.625191
 H        16.800476        1.224122       58.511147
 H        17.385410        2.894442       58.409187
 C        18.199142        1.639292       60.083168
 H        19.227396        2.023979       60.256706
 H        18.278389        0.488171       60.079475
 C        17.304977        2.130052       61.172935
 H        16.213667        1.926048       61.016426
 H        17.401541        3.229764       61.273140
 C        17.642181        1.465980       62.446144
 H        17.184839        0.457347       62.446968
 H        17.128450        2.040918       63.256691
 C        19.164177        1.535946       62.764854
 H        19.328760        2.478628       63.360176
 C        20.096025        0.572859       62.990837
 H        20.989756        0.875197       63.556465
 C        20.076033       -0.837928       62.441032
 H        20.843784       -0.837116       61.644585
 H        19.111311       -0.890605       61.894127
 C        20.213964       -2.053363       63.440544
 H        19.634216       -1.742713       64.332344
 H        21.232101       -2.152571       63.780739
 C        19.619884       -3.317769       62.867027
 H        20.143515       -3.718466       61.906990
 H        18.546535       -3.151532       62.651543
 C        19.761576       -4.507700       63.855797
 H        19.217886       -4.252066       64.809715
 H        20.852655       -4.491396       64.013741
 C        19.309963       -5.821907       63.245079
 H        19.888004       -5.853461       62.288155
 H        18.230968       -5.662600       63.004723
 C        19.530180       -7.004058       64.101921
 H        18.920527       -6.765457       65.030205
 H        20.634851       -7.223686       64.313377
 C        18.822353       -8.261614       63.469902
 H        19.210932       -8.244826       62.429054
 H        17.770754       -8.071361       63.330513
 C        18.962564       -9.636419       64.105812
 H        19.956970       -9.844440       64.548607
 H        18.600067      -10.361855       63.354530
 H        18.326492       -9.615644       64.989647
 C        23.126976        6.876682       60.027107
 H        22.657719        7.156508       60.995888
 H        24.166016        7.244715       59.896019
 H        23.067083        5.843241       59.785240
 C        22.229244        7.547822       58.970467
 H        22.027161        6.843850       58.147408
 H        21.204830        7.711808       59.428001
 C        22.725853        8.859704       58.402428
 H        22.930559        9.574759       59.205696
 H        23.701265        8.696580       57.959175
 C        21.702078        9.453064       57.429848
 H        21.277746        8.637791       56.670815
 H        20.797722        9.836623       57.929039
 C        22.224085       10.455292       56.418098
 H        22.949591        9.893765       55.811821
 H        21.414940       10.644364       55.725822
 C        22.921722       11.708452       56.951637
 H        23.832018       11.479074       57.475395
 H        23.073637       12.419769       56.075294
 C        22.112936       12.570204       57.890495
 H        21.752125       11.934124       58.762199
 H        22.858994       13.311461       58.280220
 C        20.903193       13.188616       57.229774
 H        21.308771       13.963300       56.514290
 H        20.321960       12.437902       56.665306
 C        20.034925       13.950675       58.261803
 H        19.619030       13.176250       59.014351
 H        20.644442       14.661494       58.814980
 C        18.838341       14.634390       57.654747
 H        19.121210       15.278022       56.793495
 H        18.125687       13.877357       57.233131
 C        18.075676       15.420503       58.760246
 H        17.933975       14.768126       59.570900
 H        18.822166       16.160471       59.206367
 C        16.783092       16.084360       58.244865
 H        16.990904       16.568758       57.259956
 H        16.097893       15.294062       58.054726
 C        16.182951       17.122778       59.221626
 H        16.036068       16.613029       60.190742
 H        16.921909       17.955935       59.476341
 C        14.850139       17.734945       58.671318
 H        14.766639       18.670786       59.311058
 H        15.009345       18.091908       57.652977
 C        13.594025       16.907623       58.817451
 H        13.849174       15.929371       58.571526
 H        13.133615       16.877226       59.839790
 C        12.516073       17.408533       57.778328
 O        12.814029       18.012774       56.795967
 O        11.217984       16.797995       57.929955
 C        10.219038       17.338713       57.002815
 H         9.247272       17.264179       57.457726
 H        10.514861       18.319143       56.650368
 C        10.160503       16.572042       55.647148
 H        11.200938       16.565908       55.182472
 C         9.082245       17.148773       54.559013
 H         9.286280       16.508381       53.659477
 H         8.055311       16.860294       54.911812
 O         9.157834       18.544996       54.508919
 P         9.994078       19.577009       53.432854
 O         8.588082       19.953854       52.257011
 C         7.664054       21.023769       52.579292
 H         7.568809       21.234392       53.673973
 H         7.901738       21.995197       52.007469
 C         6.219109       20.554514       52.143639
 H         5.463445       21.130522       52.765373
 H         6.059934       20.776691       51.110390
 N         5.743907       19.031759       52.339958
 C         4.290352       18.976923       52.040672
 H         3.734990       19.508984       52.879173
 H         4.117728       19.581514       51.063988
 H         3.903579       17.944202       52.025658
 C         6.484147       18.135445       51.472679
 H         6.143561       18.236290       50.465614
 H         7.474669       18.366232       51.563972
 H         6.247155       17.081121       51.806511
 C         5.955225       18.589930       53.751945
 H         5.612761       17.508039       53.890160
 H         5.341673       19.321861       54.406059
 H         7.041090       18.596100       53.910973
 O        10.178878       20.867533       54.154640
 O        11.072805       18.809393       52.715309
 O         9.830088       15.134124       55.961281
 C        10.828852       14.141154       55.859154
 O        11.903512       14.305493       55.305153
 C        10.265595       12.845048       56.463600
 H        10.990488       11.973827       56.281792
 H         9.358045       12.597178       55.940941
 C        10.019816       13.031153       57.969719
 H         9.473887       12.152180       58.324867
 H         9.281920       13.869429       58.121971
 C        11.231330       13.339252       58.827766
 H        11.693025       14.339407       58.494972
 H        12.086368       12.637407       58.587181
 C        10.944411       13.386176       60.304863
 H        10.548742       12.464209       60.760139
 H        10.116933       14.088009       60.420738
 C        12.107322       13.946021       61.101738
 H        11.909896       13.694098       62.196419
 H        12.187521       14.963172       61.010155
 C        13.446392       13.416748       60.713341
 H        13.659919       13.481325       59.662163
 H        13.556558       12.285231       60.882210
 C        14.585238       14.176232       61.360512
 H        14.476269       14.334199       62.521889
 H        14.587829       15.193564       60.931602
 C        15.896943       13.474998       61.155098
 H        16.432064       13.553933       60.163506
 C        16.473377       12.793482       62.125938
 H        17.564342       12.515130       61.912834
 C        16.137199       12.622751       63.601707
 H        15.035233       12.564520       63.786369
 H        16.357853       13.610548       64.073509
 C        16.864088       11.483163       64.382881
 H        16.457699       11.544651       65.478737
 H        17.947483       11.590859       64.432472
 C        16.640314       10.129986       63.698677
 H        17.131481       10.056203       62.736168
 H        15.558700       10.053200       63.465752
 C        16.896160        8.861773       64.607491
 H        16.466656        8.040482       64.002159
 H        16.346611        8.854711       65.543709
 C        18.306248        8.561954       64.999519
 H        18.968878        8.859494       64.177910
 H        18.515234        7.470991       65.180367
 C        18.842176        9.130272       66.314095
 H        18.791651       10.251143       66.169868
 H        19.901159        8.834471       66.607765
 C        17.959736        8.625656       67.489204
 H        17.945713        7.495678       67.400398
 H        16.890503        8.891935       67.379112
 C        18.603205        9.058040       68.787910
 H        18.591385       10.096225       68.921745
 H        19.648973        8.677550       68.773003
 H        18.101318        8.670131       69.662895
 C        -7.538122       -1.405933       69.577461
 H        -7.788679       -0.527877       70.145485
 H        -7.017796       -1.986752       70.261360
 H        -8.369146       -1.984746       69.243004
 C        -6.733424       -1.122699       68.320335
 H        -6.530253       -2.008632       67.780128
 H        -7.523893       -0.734410       67.630333
 C        -5.696292       -0.011581       68.495003
 H        -6.276920        0.944577       68.534904
 H        -5.205298       -0.193626       69.528191
 C        -4.666400        0.020242       67.342659
 H        -4.427897       -0.989651       67.121330
 H        -5.269907        0.341434       66.455452
 C        -3.379630        0.763701       67.655922
 H        -3.613151        1.593820       68.312355
 H        -2.602145        0.227012       68.236794
 C        -2.681334        1.282865       66.422676
 H        -2.254044        0.431797       65.797905
 H        -3.477312        1.774211       65.807121
 C        -1.635422        2.373294       66.722908
 H        -1.477473        2.842762       65.764244
 H        -2.152117        3.141181       67.385262
 C        -0.227844        1.918283       67.298729
 H        -0.243345        1.446038       68.334633
 H         0.162945        1.032980       66.667839
 C         0.762817        3.052450       67.313683
 H         0.914019        3.351455       66.263039
 H         0.268521        3.942795       67.685066
 C         2.093106        2.708179       68.042122
 H         2.521417        3.627028       68.507286
 H         1.822055        2.001656       68.906029
 C         3.184005        1.993802       67.160530
 H         3.806340        1.299444       67.732643
 H         2.612990        1.436345       66.460258
 C         4.141264        2.900277       66.375435
 H         4.285466        3.793046       66.920631
 H         5.113345        2.416465       66.204002
 C         3.624904        3.489733       65.033150
 H         2.567425        3.559597       65.215858
 H         3.985867        4.517341       64.915916
 C         3.858551        2.804388       63.656609
 H         3.559191        1.727876       63.649055
 H         3.220641        3.384994       62.933800
 C         5.273554        2.873474       63.119957
 H         5.729544        3.907401       63.224648
 H         5.890559        2.256638       63.777657
 C         5.460716        2.428394       61.698845
 O         4.829599        1.578317       61.074471
 O         6.342134        3.285155       61.094795
 C         6.748735        3.065921       59.720695
 H         7.704868        2.416097       59.740395
 H         5.952931        2.561668       59.058220
 C         7.275962        4.371532       59.041161
 H         6.525142        5.122947       58.978432
 C         7.731935        3.923313       57.561272
 H         8.059070        4.921519       57.106285
 H         8.628468        3.259082       57.719582
 O         6.740608        3.279174       56.832970
 P         5.210453        3.685002       56.160789
 O         5.687468        4.045746       54.556892
 C         6.262080        5.242898       54.052818
 H         5.559384        6.137876       53.956291
 H         7.157572        5.621315       54.653572
 C         6.919960        5.076148       52.699867
 H         6.160872        4.755408       51.924767
 H         7.252673        6.114075       52.275902
 N         8.118024        4.213166       52.496193
 C         8.584660        4.431703       51.085060
 H         8.980824        5.448632       50.896950
 H         9.452114        3.805851       50.847237
 H         7.777695        4.239992       50.421150
 C         9.259604        4.533313       53.418587
 H         9.422867        5.633642       53.546577
 H         8.991274        4.112324       54.391380
 H        10.162692        4.054655       53.092781
 C         7.762806        2.760707       52.693489
 H         7.075644        2.499232       51.882332
 H         7.239824        2.614852       53.641945
 H         8.731155        2.173522       52.589012
 O         4.397223        2.452141       56.017876
 O         4.721178        4.961463       56.809181
 O         8.501037        4.804678       59.697548
 C         8.752416        6.230566       59.872551
 O         8.187568        7.001937       59.160316
 C         9.886477        6.591423       60.838615
 H        10.548953        5.756724       60.834694
 H         9.516792        6.559114       61.911369
 C        10.494372        7.946536       60.497063
 H         9.713693        8.749023       60.748573
 H        10.734323        8.074853       59.408165
 C        11.682312        8.322854       61.337776
 H        12.060633        9.372261       61.064171
 H        12.490395        7.612257       60.990013
 C        11.580765        8.190324       62.888420
 H        12.575582        8.334900       63.301003
 H        11.299908        7.168830       63.180840
 C        10.588361        9.223544       63.504158
 H         9.538042        8.887412       63.269569
 H        10.705319       10.136104       62.971169
 C        10.700874        9.402768       65.009605
 H        10.519800        8.360063       65.479622
 H         9.866986       10.080641       65.280006
 C        11.946132       10.191450       65.490517
 H        12.296583       10.987933       64.756187
 H        12.678033        9.398417       65.578041
 C        11.638333       10.828983       66.892769
 H        10.599814       10.636782       67.187904
 C        12.515348       11.457013       67.709938
 H        12.178863       11.805183       68.718437
 C        13.971771       11.788149       67.400124
 H        14.282593       11.313057       66.451759
 H        14.539076       11.225573       68.189949
 C        14.415417       13.282720       67.381859
 H        15.514222       13.234616       67.487236
 H        14.077232       13.712008       68.389717
 C        13.870748       14.089903       66.197029
 H        12.810652       14.451345       66.363869
 H        13.811492       13.299431       65.320320
 C        14.752385       15.288167       65.825111
 H        15.668342       15.022942       65.294395
 H        15.207017       15.756117       66.708199
 C        13.937001       16.241320       64.826256
 H        13.119642       16.688660       65.436775
 H        13.281788       15.604345       64.178596
 C        14.827948       17.320797       64.193764
 H        15.779603       16.879694       63.864433
 H        15.084861       18.008959       65.028206
 C        14.054623       17.994402       63.139046
 H        12.975016       18.221823       63.403084
 H        13.877709       17.178125       62.372917
 C        14.709748       19.165743       62.457344
 H        13.984155       19.755583       61.934105
 H        15.480746       18.868847       61.747643
 H        15.250831       19.717894       63.227715
 C        24.206877        5.919504       65.166847
 H        24.840950        6.663515       65.726097
 H        24.810799        5.234907       64.553352
 H        23.658985        5.261684       65.998360
 C        23.045900        6.502859       64.402901
 H        22.568977        7.263682       65.083168
 H        23.376570        7.101392       63.543571
 C        22.014009        5.534237       63.894875
 H        22.538776        4.906476       63.169151
 H        21.626162        4.741887       64.642937
 C        20.920635        6.277997       63.189293
 H        20.221119        6.789491       63.859276
 H        21.359388        7.063651       62.541115
 C        20.114876        5.283656       62.295280
 H        20.758501        4.977820       61.419518
 H        20.039545        4.287603       62.843224
 C        18.752388        5.778843       61.802895
 H        18.310694        4.994757       61.216927
 H        18.027494        5.794881       62.682823
 C        18.731672        7.124431       60.956688
 H        19.349398        7.815860       61.555565
 H        19.139189        6.951958       59.984306
 C        17.401934        7.730613       60.730492
 H        16.759790        7.001886       60.162743
 H        16.836151        7.788964       61.696800
 C        17.472092        9.050062       59.967476
 H        17.936062        9.829745       60.583595
 H        18.243595        8.901472       59.172035
 C        16.128321        9.697205       59.547859
 H        15.371512        9.349411       60.262810
 H        16.238110       10.807361       59.663612
 C        15.710687        9.076739       58.208855
 H        16.318865        9.437415       57.363304
 H        15.909793        7.931548       58.232033
 C        14.210929        9.405976       57.925865
 H        13.584249        8.832313       58.622902
 H        14.016632       10.464546       58.231667
 C        13.843387        9.056038       56.486458
 H        14.491408        9.682227       55.838097
 H        14.073884        7.942039       56.356071
 C        12.384817        9.226663       56.180305
 H        11.874555        8.392424       56.715202
 H        11.979830       10.132529       56.713966
 C        11.953527        9.315811       54.754219
 H        11.100960        9.990626       54.660728
 H        12.685899        9.819256       54.095329
 C        11.713571        8.024193       54.069069
 O        10.867268        7.806858       53.276466
 O        12.658692        6.973726       54.459511
 C        12.667938        5.700777       53.650490
 H        11.931868        4.923547       53.990883
 H        12.398644        6.075709       52.641502
 C        14.057555        5.157694       53.825890
 H        14.861008        5.986635       53.527122
 C        14.383728        3.861960       53.019051
 H        15.181615        3.294373       53.535789
 H        13.565897        3.133809       52.840477
 O        15.022880        4.157463       51.732460
 P        14.308887        4.853146       50.368904
 O        14.667042        3.835743       49.107552
 C        15.812083        3.825079       48.359047
 H        15.583192        4.128703       47.298058
 H        16.628431        4.551472       48.718605
 C        16.320171        2.394589       48.350365
 H        16.310446        1.994617       49.433693
 H        15.610816        1.845779       47.678337
 N        17.704258        2.275451       47.756447
 C        17.740231        2.909020       46.354012
 H        16.910408        2.453346       45.868767
 H        17.765005        3.950660       46.405525
 H        18.616991        2.590798       45.793251
 C        18.787857        2.923043       48.537010
 H        18.851526        3.988487       48.222664
 H        18.565649        2.789545       49.666435
 H        19.738668        2.521177       48.232552
 C        17.957699        0.809245       47.534431
 H        17.090569        0.487584       47.027962
 H        18.061438        0.303861       48.518394
 H        18.863018        0.579848       46.923256
 O        12.838359        4.902762       50.431847
 O        14.984281        6.250472       50.019615
 O        14.208145        4.818713       55.196281
 C        15.358874        5.404210       55.769432
 O        15.991086        6.201578       55.179207
 C        15.563375        4.854674       57.191719
 H        16.633146        5.070283       57.537483
 H        15.610070        3.783860       57.094856
 C        14.477547        5.195190       58.254234
 H        13.513031        4.676059       57.919731
 H        14.274130        6.302419       58.251060
 C        14.927027        4.665783       59.670860
 H        16.001371        5.046726       59.766197
 H        14.965898        3.504572       59.648277
 C        14.043139        5.133171       60.889702
 H        13.027597        4.714039       60.863625
 H        14.000813        6.340993       60.976967
 C        14.638346        4.713404       62.227287
 H        15.659411        5.138931       62.430550
 H        14.704010        3.561889       62.128349
 C        13.720912        4.969923       63.412941
 H        12.712605        4.597255       63.178123
 H        13.711121        6.028926       63.499855
 C        14.326967        4.367104       64.735008
 H        14.849221        3.380671       64.528252
 H        13.406303        4.035088       65.229622
 C        15.087062        5.439435       65.559120
 H        14.505414        6.332256       65.827202
 C        16.309231        5.258597       66.074974
 H        16.780762        6.197917       66.479576
 C        17.270681        4.102354       65.849297
 H        17.374886        3.973930       64.708992
 H        16.838074        3.184880       66.260109
 C        18.698429        4.335311       66.384789
 H        19.145714        5.184926       65.864479
 H        19.224672        3.441626       66.054115
 C        18.742683        4.567173       67.901329
 H        18.290680        3.649347       68.398125
 H        17.998297        5.408370       68.040672
 C        20.001411        4.929183       68.670631
 H        20.743040        4.094007       68.884041
 H        19.670963        5.217987       69.757027
 C        20.786631        6.147696       68.104607
 H        20.010160        6.982497       68.022957
 H        21.251112        5.948245       67.093010
 C        21.795006        6.697074       69.110802
 H        21.186707        6.812953       70.040352
 H        22.030502        7.772101       68.773857
 C        23.053816        5.889725       69.301582
 H        23.505074        5.639450       68.309059
 H        22.833311        4.903760       69.772118
 C        24.066828        6.596329       70.266212
 H        23.660086        6.512097       71.301094
 H        24.257437        7.676440       70.024498
 H        25.053907        6.132698       70.188026
 O        -0.272330       10.291226       47.857384
 H        -0.730001        9.481457       48.141045
 H        -0.946902       10.988397       47.844246
 O        13.870703        4.309923       16.589180
 H        14.154382        5.253265       16.484650
 H        14.290687        3.844018       15.886665
 O        22.123949       18.282454       18.109634
 H        22.889822       18.171902       17.489082
 H        22.116779       19.227499       18.427818
 O        18.582596       11.506187       15.436310
 H        18.872841       10.609013       15.415527
 H        18.302013       11.705662       16.354134
 O        14.955508       20.695936       17.609436
 H        14.718789       21.340349       18.306602
 H        14.617673       21.045240       16.770897
 O         1.098113        4.615378       61.198418
 H         0.413647        4.938241       61.771080
 H         1.937023        4.913461       61.566826
 O         2.933176        8.266165       43.899132
 H         3.241736        7.482098       44.373878
 H         3.696560        8.822155       43.685143
 O        10.981795        3.471213       10.828918
 H        10.293215        4.171731       10.665558
 H        11.824445        3.950114       10.681252
 O         3.380212       17.091358       35.081612
 H         4.164496       17.395906       34.615952
 H         3.635369       16.820431       36.023415
 O         6.197663       24.353584       14.984131
 H         6.719978       24.917416       15.598389
 H         6.763532       23.710957       14.457985
 O        18.216303        6.879484       14.222145
 H        17.804316        7.044578       13.368393
 H        17.634541        6.384977       14.763313
 O        15.500983       18.451849       46.755623
 H        15.757457       18.961292       45.934517
 H        16.345631       18.176540       47.074883
 O        -0.248165       22.333382       54.075905
 H         0.288018       22.866768       54.681053
 H        -1.090074       22.822119       53.925484
 O        16.477209       15.637533       13.611069
 H        16.465199       16.626787       13.549179
 H        16.760500       15.340453       12.693611
 O         1.443650        3.973890       19.957817
 H         1.566707        3.341367       19.199829
 H         2.354755        4.248218       20.309464
 O        14.845399        5.125876       13.530449
 H        15.297423        5.455746       12.728722
 H        13.933883        5.513430       13.534073
 O         7.707203       18.203234       38.581505
 H         7.074664       18.043318       39.342201
 H         7.874895       19.143745       38.641342
 O         4.339670        0.149418       28.806274
 H         5.045453        0.805793       28.974586
 H         3.566254        0.654811       28.533302
 O         3.319717       17.713879        7.642670
 H         3.908524       17.983843        6.939888
 H         2.458409       17.414314        7.280014
 O        18.563227       17.926649       15.174591
 H        18.672939       18.210125       16.067802
 H        17.910021       18.509674       14.752373
 O        22.357529       11.333076       51.046013
 H        21.750273       12.101748       51.079445
 H        22.917408       11.317646       51.817574
 O        22.470552       18.733379       27.102364
 H        23.165691       18.048088       27.049271
 H        21.683830       18.390511       26.704758
 O        21.686693        0.028928       54.864357
 H        22.046947        0.939088       54.724205
 H        21.388559       -0.180838       53.986382
 O         6.362146        3.298287       30.517365
 H         6.348862        2.371025       30.873276
 H         7.117299        3.779585       30.823868
 O         8.754147        9.313001       50.087654
 H         7.828247        9.568274       50.139427
 H         8.809967        8.500388       49.557854
 O         7.998212        2.368759       36.855347
 H         8.846331        2.237746       36.465591
 H         7.374538        1.962448       36.228149
 O         9.003932        7.577882       46.438637
 H         9.308522        7.441568       45.502159
 H         9.742588        7.522161       47.029198
 O         6.339788       13.052155       40.865379
 H         5.932684       12.763751       40.043831
 H         6.762493       13.895623       40.668282
 O        17.208208       17.015902       19.379677
 H        18.126936       16.871920       19.586166
 H        16.806318       16.129305       19.578041
 O         6.474825       14.454063       29.539154
 H         6.943415       14.069380       28.771790
 H         5.472026       14.293782       29.462364
 O        10.433624        4.864080       26.887703
 H         9.597225        4.543632       27.297653
 H        10.343457        5.767195       26.598564
 O         7.887737        5.445666       48.252205
 H         7.785235        6.031529       47.445930
 H         8.582408        4.805999       47.953209
 O         6.443683       20.995775       39.608597
 H         5.901582       21.830145       39.691467
 H         6.907121       20.879725       40.385155
 O         2.086985       20.095621       12.015274
 H         1.407598       19.446920       11.734055
 H         2.846835       19.593742       12.273422
 O         2.131404       19.807549       46.752632
 H         3.095997       20.045462       46.606178
 H         1.667383       20.418423       46.198524
 O        11.560208       12.328415       50.982994
 H        12.297818       12.906178       51.337776
 H        10.746268       12.738582       51.321907
 O         1.902156        1.653529       18.354225
 H         2.840749        1.584181       18.514648
 H         1.689634        0.974956       17.759705
 O         9.753208       22.379980       18.278534
 H         8.924936       22.747923       18.650658
 H        10.167444       21.951843       19.060188
 O         9.619947        8.824330       10.358711
 H         8.966525        8.911427        9.599899
 H         9.669060        9.750042       10.534950
 O        14.909385        7.681602       17.802238
 H        14.014089        7.380375       17.683105
 H        14.961686        7.949746       18.749809
 O        10.371663       19.178047       12.433868
 H         9.470411       19.498098       12.245293
 H        10.246918       18.230766       12.264984
 O        21.557217        7.548777       37.694313
 H        21.869213        6.928323       37.028152
 H        20.833244        7.086228       38.052483
 O        12.557220        4.964912       38.657333
 H        13.334054        4.947988       38.053886
 H        12.032296        5.760252       38.451752
 O        21.753117       19.726192       10.484581
 H        21.781752       20.486443        9.885361
 H        21.921310       19.012171        9.817711
 O        15.491427       13.460161       17.397079
 H        15.362939       12.683346       17.905907
 H        16.295553       13.296870       16.859612
 O         0.896080        5.320722       48.607170
 H         0.204637        4.901970       49.196083
 H         1.319620        4.635553       48.003090
 O         6.930501        7.862281       12.896950
 H         7.753541        8.387843       13.049660
 H         7.174152        7.123226       12.317307
 O        10.066255        0.964246       35.061470
 H        10.287827        0.364589       35.830238
 H        10.125048        0.429055       34.224449
 O        21.385109       15.293490       19.088196
 H        21.819904       16.067625       18.668373
 H        22.040081       14.588378       19.078926
 O         6.935219       12.134460       23.494278
 H         7.228602       13.034297       23.358643
 H         6.732396       12.082233       24.408966
 O        14.160756       10.271059       47.902702
 H        14.690763        9.553936       48.276985
 H        13.467872       10.355983       48.575203
 O         3.962789       15.246861       44.459724
 H         3.564192       16.142351       44.732994
 H         3.333542       14.979604       43.738701
 O        15.874436       15.573243       10.422020
 H        15.250953       14.844102       10.400040
 H        15.428275       16.413971       10.370865
 O        21.496151       15.194960       44.849693
 H        21.241709       15.903425       44.219795
 H        21.110088       15.352998       45.726952
 O        -0.121542        1.414664       40.344215
 H         0.709360        1.962584       40.363411
 H         0.149161        0.653281       40.882957
 O         2.196033        1.622672       22.502312
 H         2.664251        0.849686       22.178688
 H         2.129533        2.300622       21.821495
 O         8.147632       15.199379       40.635902
 H         8.871667       15.382868       40.001732
 H         1.376102       15.050790       33.060257
 O         0.220033       -0.670514       45.914467
 H        -0.180607       -1.546922       46.089836
 H         0.166000       -0.216332       46.747581
 O        13.208112       23.776819       35.846146
 H        13.280224       22.861807       36.173523
 H        13.600573       23.773335       34.974495
 O        20.356394       14.054527       48.550575
 H        19.896770       13.472446       47.922295
 H        19.922949       13.921346       49.422661
 O        13.208904       22.978840       17.673447
 H        13.651510       23.849382       17.442146
 H        12.600500       22.814138       16.858429
 O        22.517937        9.441865        8.436432
 H        22.557011       10.091604        9.151588
 H        22.178617        9.912916        7.674568
 O         3.621723       23.622927       22.694527
 H         4.475772       23.372566       22.405449
 H         3.063068       22.842905       22.792572
 O        16.897488       20.468908       15.081902
 H        16.120653       20.861235       14.654228
 H        17.607838       20.919867       14.608612
 O         1.721035       10.568642       20.786064
 H         1.034845       10.846940       20.197258
 H         1.816756       11.214196       21.474205
 O         9.282830       12.603824       16.048492
 H         8.734844       12.802875       16.806473
 H        10.138557       12.678720       16.505013
 O         1.511816       14.025636       53.882988
 H         1.580551       14.881801       53.456490
 H         1.360498       14.214588       54.767097
 O        15.372100        0.598267       37.585693
 H        14.589730        0.255428       37.142876
 H        15.063121        1.243679       38.208153
 O        14.237626       13.215714       57.189735
 H        13.511528       13.319191       56.567253
 H        14.613052       12.344505       57.100807
 O         7.690519       21.054636       13.386253
 H         7.677489       21.695417       12.627281
 H         8.641178       20.866158       13.576447
 O        19.789108       10.255854       47.624413
 H        20.391150        9.567615       47.938927
 H        20.063332       11.148208       47.879112
 O         9.337709        7.635516       35.031860
 H         9.897377        8.040854       34.375038
 H         9.781274        6.899578       35.479424
 O        13.264401        0.843050        8.442474
 H        12.483109        1.386213        8.485413
 H        13.902794        1.306727        8.992744
 O        14.680760       23.543737       47.354073
 H        13.766508       23.741598       47.331718
 H        14.735044       23.195280       48.283440
 O        19.260687        6.488580       40.022209
 H        18.515333        6.682376       40.671379
 H        19.210943        7.108465       39.338913
 O         7.048091        6.270653       40.693428
 H         7.003513        5.320295       40.581078
 H         6.453715        6.336607       41.472298
 O        22.309340        8.647957       52.606956
 H        21.593287        8.248859       52.046898
 H        21.959351        9.185184       53.324654
 O        12.386041       -1.116427       12.820892
 H        11.466194       -0.852125       12.611443
 H        12.849775       -0.346164       12.443588
 O        10.623140       10.933577       42.429375
 H        10.812550       10.994287       41.477501
 H         9.803728       10.451825       42.428307
 O        10.118923       21.040581       49.483864
 H        10.847413       21.653833       49.796120
 H         9.965422       20.427008       50.162285
 O        21.795837       22.045115       59.644646
 H        21.775375       21.090557       59.413536
 H        22.055897       22.080736       60.531853
 O         9.787662        5.904615       10.479080
 H         9.009734        5.929352        9.869347
 H         9.646448        6.802514       10.882439
 O         4.206139       18.586220       38.079636
 H         4.542964       19.451149       38.374809
 H         4.130591       18.490154       37.079453
 O        17.866890        9.853920       45.126717
 H        18.187067        9.705978       46.022423
 H        17.089117       10.477868       45.121452
 O        10.750054       12.772305        8.206215
 H        10.842932       11.845185        8.239456
 H         9.836588       12.998047        8.383629
 O         7.255369        5.728147       25.064476
 H         7.028807        5.387896       24.177338
 H         6.809300        6.584498       25.233154
 O         0.782805       14.166816       27.303200
 H        -0.028303       14.366946       26.779907
 H         0.462959       13.504816       27.935547
 O        -1.110975       17.785503        6.901108
 H        -1.891005       17.223415        6.874084
 H        -0.312095       17.242165        7.036591
 O        14.746442        1.789859       45.284508
 H        15.028958        0.924520       44.991585
 H        14.384651        2.357996       44.557045
 O         7.925041        8.570626       53.648262
 H         8.442532        8.429191       52.870003
 H         8.539604        8.716015       54.370369
 O         6.819860       14.730276       51.860924
 H         5.877289       14.848413       51.912422
 H         6.903337       13.995176       52.458916
 O        18.969650        8.560260       42.721138
 H        18.764997        8.787563       43.607368
 H        19.508261        7.727367       42.796761
 O        20.573408       13.887049       29.685799
 H        20.778667       12.950734       29.812866
 H        20.493433       14.037597       28.709312
 O        15.481177       17.808443       17.201836
 H        16.406414       17.842228       17.424759
 H        15.185138       18.731703       17.162132
 O        22.121803        7.837287       24.564346
 H        22.868422        8.439417       24.730835
 H        22.391167        7.169522       23.901527
 O        21.560709       11.215275       16.877907
 H        21.203457       10.945069       17.763451
 H        21.717707       10.424541       16.306923
 O         4.422472        6.509458       19.832512
 H         4.491137        5.570147       19.512672
 H         4.314384        7.014601       19.001823
 O         9.434122       23.307608        8.608856
 H         9.152307       22.440378        8.392586
 H         9.041019       23.960310        7.973145
 O         0.485117        9.299123       10.864082
 H        -0.140140        8.538393       10.796844
 H         0.096125       10.067075       10.435387
 O        12.009620        8.488224       17.185081
 H        11.736473        8.220111       16.283966
 H        11.427950        8.115083       17.827393
 O         6.887538        7.105585       50.754402
 H         6.800722        7.050692       49.745033
 H         6.656322        8.045519       51.043282
 O        14.949042       15.688416       55.612022
 H        14.158127       16.203310       55.713264
 H        14.912689       14.912624       56.166695
 O        22.229055       10.995830       11.364632
 H        21.749020       11.425790       12.142891
 H        22.582855       11.777313       10.863472
 O         8.940445        1.881527       12.901260
 H         8.074271        2.302371       12.708961
 H         9.662031        2.276284       12.327324
 O         4.436502       17.320753       31.334549
 H         5.357832       17.098642       31.018913
 H         4.087515       17.959970       30.682747
 O         1.739740        2.365861       47.353355
 H         0.876954        2.222352       47.892693
 H         1.410035        2.694451       46.523491
 O         6.303473        3.535160       26.789383
 H         5.429544        3.746921       27.183121
 H         6.144327        3.456438       25.822350
 O         9.891429       21.070847       24.313866
 H         9.271625       20.814829       23.665733
 H         9.372422       20.954214       25.106956
 O         5.667472       21.841021       31.196030
 H         6.427586       21.282522       30.916359
 H         5.983622       22.784147       31.324699
 O        22.346094       20.304741        7.676186
 H        22.826687       19.511625        7.573990
 H        21.670113       20.303770        6.992928
 O         0.514437       12.471756       12.594643
 H         0.184061       13.397062       12.512146
 H         0.864897       12.575929       13.500961
 O         3.200390       12.900554       15.116905
 H         1.779789       11.994303       11.206581
 H         2.629435       13.007633       15.978485
 O        -0.959505       12.985993       19.034157
 H        -0.622216       13.018230       18.113098
 H        -0.215201       13.315251       19.570358
 O        17.151720       18.955776       30.801796
 H        16.581678       18.201473       30.572601
 H        17.179216       19.016378       31.763245
 O        -1.119672        4.436762       40.405983
 H        -1.511829        4.307471       41.291618
 H        -0.215146        4.346736       40.559776
 O         0.424471       22.439814       37.780128
 H         0.568596       22.953142       36.954765
 H        -0.455215       22.112911       37.647148
 O         7.487625       22.612581       27.393059
 H         7.236563       22.773022       26.452332
 H         6.809391       23.082949       27.947594
 O        21.770790       21.848806       16.297096
 H        22.379725       21.497360       15.639458
 H        22.328968       22.117462       17.017334
 O        10.102910       23.705641       28.733238
 H        10.098580       22.945686       28.162567
 H         9.797867       24.433821       28.170586
 O         9.916565       22.708368       44.166069
 H        10.473922       21.993332       44.540199
 H        10.586572       23.384806       43.904442
 O        12.218072       12.386482       16.373398
 H        12.059443       12.247600       17.331223
 H        12.363332       11.574360       15.894882
 O         1.569147       20.876356       39.853523
 H         1.482705       21.433495       39.054527
 H         0.648205       20.718889       40.193932
 O        13.051217       12.767894       48.230919
 H        12.220315       12.866541       48.762459
 H        13.768025       12.797022       48.885994
 O        16.987520       21.934025       46.202339
 H        16.916851       22.068502       45.225929
 H        16.213802       22.263500       46.669701
 O        -0.125596       20.667152       28.937401
 H         0.407245       21.403572       28.607735
 H        -0.983625       21.080399       29.211182
 O        22.025820        8.503489       46.340874
 H        22.831388        8.125728       45.978951
 H        22.068520        9.446352       46.232521
 O        -1.207983       20.394196       35.189842
 H        -0.400314       20.045454       34.847221
 H        -1.355260       21.236446       34.712738
 O        10.768232       23.327631       50.891228
 H        11.578928       23.871685       50.777748
 H        10.226789       23.866970       51.473656
 O        14.393188       10.714515        5.489990
 H        14.191583       11.655968        5.541817
 H        15.339492       10.601583        5.658447
 O        11.100001        1.967268       52.660866
 H        10.413926        1.578779       52.100883
 H        10.953513        1.701670       53.592537
 O         0.093243        5.254516       13.883171
 H        -0.778939        5.580001       13.743118
 H         0.462682        4.992125       13.060745
 O         4.592439        1.648653       46.051445
 H         4.248717        2.206538       46.786537
 H         4.027604        1.836711       45.294243
 O         7.618545        8.797727       27.471405
 H         8.316370        8.314954       27.912865
 H         6.776229        8.306662       27.472115
 O         4.500323        7.844666       30.692940
 H         5.241206        8.403113       30.344803
 H         4.695980        7.700502       31.636566
 O         8.149165       16.073771       22.394890
 H         8.416939       16.333889       21.534096
 H         8.431024       15.193571       22.530128
 O        15.205285       22.819092       14.071419
 H        15.699283       23.206676       13.364853
 H        14.706333       22.084150       13.690559
 O         1.838431       10.874732       27.656219
 H         1.104735       10.578592       28.220940
 H         2.111773       10.122567       27.151276
 O         7.833930       10.209068        8.696800
 H         7.015973        9.962070        9.222473
 H         7.578304       11.032407        8.246246
 O         2.262493        5.019548       36.042976
 H         1.821948        5.875175       36.003937
 H         2.982265        5.110403       35.376213
 O         7.512462       21.703369       46.468880
 H         8.028646       20.907625       46.165688
 H         6.747740       21.395367       46.965569
 O         1.983283       11.322644       17.306206
 H         1.696381       10.405272       16.984184
 H         2.796352       11.268603       17.842484
 O         4.266237       17.980940       14.812698
 H         4.768008       18.759239       14.630997
 H         3.360581       18.052830       14.547699
 O         7.454000        6.924114       19.548058
 H         6.599941        6.680588       19.913086
 H         7.912066        6.097049       19.411888
 O        13.717354       16.918402       19.985039
 H        13.423112       17.390512       20.830116
 H        14.558225       16.481277       20.169312
 O        17.208189       22.794868       33.590378
 H        16.987474       22.012054       34.122208
 H        18.158766       22.748287       33.375359
 O        -0.017132       18.082518       16.692680
 H         0.266117       17.281132       16.260406
 H         0.405482       18.765032       16.147682
 O         5.245200       19.083813        5.408615
 H         5.068367       19.751682        6.126915
 H         4.949368       19.508877        4.535851
 O        12.447990       13.681019       18.911926
 H        12.330385       12.923529       19.491760
 H        13.117647       14.274025       19.286392
 O        17.963654       10.886565       19.648125
 H        17.621336       10.421681       20.443977
 H        17.789267       11.833640       19.936615
 O         2.484775        8.675414       41.064980
 H         2.779612        8.182424       40.285164
 H         1.883523        9.289890       40.700020
 O        22.687166       22.889301       57.069618
 H        22.512926       23.497152       56.312798
 H        22.485790       23.432371       57.842644
 O         8.019822       14.320190       46.995552
 H         8.916306       14.187494       46.678230
 H         7.771996       13.631337       47.604530
 O        17.326929       16.197588       47.612389
 H        17.838491       16.778431       48.213127
 H        17.658026       15.342491       47.693504
 O         1.523933        6.309371       24.637299
 H         1.945854        6.864099       23.975975
 H         2.075343        5.543263       24.709564
 O        19.316870       12.087424       43.389565
 H        18.353935       12.015236       43.260017
 H        19.731089       11.494531       42.786751
 O        15.114255       16.628622       49.745598
 H        15.734427       15.859762       49.962578
 H        14.857822       16.516930       48.844414
 O        11.638046       22.963650       15.498779
 H        11.809221       23.279909       14.566353
 H        10.837058       22.472235       15.370270
 O         5.135359        2.802711       24.363251
 H         4.415923        2.136858       24.498657
 H         4.733850        3.554085       23.885689
 O         2.427755        6.560270       62.872688
 H         1.783759        7.193543       63.241112
 H         3.271394        6.562310       63.314735
 O        19.472641       20.940641       14.153061
 H        20.378376       21.103207       14.495216
 H        19.584951       20.239305       13.439453
 O         0.108456       19.464691       53.378761
 H        -0.376466       20.318892       53.195717
 H         0.884670       19.718094       53.934349
 O         6.222216       17.841040       41.129662
 H         5.424287       18.115902       41.585991
 H         6.939841       17.827444       41.795906
 O        20.479969       -0.444359       39.343521
 H        19.588989       -0.918944       39.433372
 H        20.538252       -0.180908       38.422699
 O        19.272932       20.327085       17.498764
 H        18.947926       21.197008       17.219116
 H        20.047897       20.211130       16.926033
 O        22.065331       24.094175       23.022041
 H        21.658632       23.206957       22.837036
 H        22.629877       24.338381       22.245224
 O         4.379444        6.535408        2.415779
 H         4.281870        6.786304        1.447113
 H         5.255889        6.157600        2.490807
 O         9.722636        6.495500       13.922554
 H         9.251439        5.635617       14.011421
 H         9.656821        6.870673       14.847733
 O         8.735241       22.661081       40.364540
 H         9.104143       22.304815       39.537582
 H         9.401718       23.289707       40.666618
 O        13.818401        9.588043       11.885551
 H        14.115484       10.257162       12.511330
 H        13.559364       10.117510       11.084694
 O        19.241709        8.495628       10.497086
 H        19.053139        7.618831       10.823769
 H        20.200329        8.531388       10.362221
 O        10.522506       13.908304       21.234703
 H        11.267845       14.174170       21.768929
 H        10.407798       14.582569       20.572693
 O        22.392427       23.349628       35.746613
 H        22.360310       23.891556       36.576866
 H        22.011021       23.870678       35.079552
 O        18.019062       22.534290       11.678024
 H        17.573395       23.278034       11.293098
 H        17.330059       21.878021       11.859169
 O        12.636029       15.286242       51.048271
 H        13.524391       15.710262       51.040092
 H        12.395747       15.286931       52.021584
 O        20.401476       18.662823       59.110115
 H        19.666718       18.034622       58.797707
 H        20.253471       18.904932       60.051231
 O        -1.026284        5.187666       20.559372
 H        -0.710656        6.091619       20.691498
 H        -0.243892        4.613068       20.390472
 O        12.992787        1.841547       41.697319
 H        13.684699        1.201625       41.538063
 H        12.151693        1.400442       41.423286
 O         9.523603       20.648838       16.091331
 H         9.517845       21.273708       16.849693
 H         9.001930       19.854031       16.310394
 O         9.199954       14.209190       43.472206
 H         9.152315       13.388924       42.946327
 H         9.356944       13.896836       44.380745
 O        11.923428        3.243465       14.757019
 H        12.043578        4.209055       14.659668
 H        12.567145        2.891728       14.122711
 O         1.015338       15.516276       32.280388
 H         5.779789       15.036534       44.784431
 H         1.459725       15.112512       31.486725
 O         1.956632       16.741505       45.827324
 H         1.627435       17.621584       45.951408
 H         1.648426       16.192717       46.609230
 O         7.495805       24.665834       31.803497
 H         8.089518       25.421600       32.051033
 H         7.744967       23.886568       32.364883
 O        -0.100462        6.027290       45.967476
 H        -0.088173        5.540302       46.807030
 H         0.321651        6.855311       46.219261
 O        17.782757       13.471232       45.961555
 H        18.688873       13.315641       45.606895
 H        17.227524       13.699664       45.165092
 O        10.285709        1.755878       26.265488
 H        10.363196        1.338720       25.381332
 H         9.392268        2.147248       26.347885
 O         3.826930       11.892456       40.046669
 H         3.831660       11.463017       40.935997
 H        15.944272        6.352150       49.770241
 O         9.489866       16.221802       19.321159
 H        10.011399       16.175684       18.539108
 H         9.566487       17.157219       19.576729
 O        20.604483       -0.917991       48.521736
 H        21.282007       -0.186825       48.484825
 H        20.186928       -0.867635       49.382072
 O        18.126482       13.278468       50.256752
 H        17.282202       13.523580       49.879662
 H        17.992458       13.098723       51.188820
 O         3.079092       15.058352       41.726753
 H         3.454533       14.307540       41.279808
 H         2.861367       15.670586       41.020912
 O         5.743862        2.240804       50.641747
 H         6.018687        1.451491       50.034340
 H         4.976181        1.898121       51.150047
 O         7.415529        0.858840       46.058311
 H         6.531018        0.841859       45.712151
 H         7.822020       -0.040621       46.052498
 O         3.964455       11.666792       44.784737
 H         3.217891       11.478791       44.153633
 H         3.393330       11.853180       45.536903
 O        15.878446        2.119474       33.229912
 H        16.560684        1.877219       33.895645
 H        15.758285        3.097701       33.324814
 O        15.963368       22.161963       30.528542
 H        15.840655       21.286531       30.113869
 H        15.743085       22.035879       31.448517
 O        22.713110       21.542967       49.499001
 H        21.774422       21.859903       49.469505
 H        23.063917       21.834684       50.342079
 O         1.639245       19.832254       15.173271
 H         1.795862       20.629099       15.687309
 H         1.148109       20.037663       14.379135
 O         0.942360       11.158086       50.658348
 H         1.693382       11.452520       50.087761
 H         0.376013       10.635572       50.084770
 O        -0.543511        2.544042       31.246910
 H        -1.299702        3.086189       31.580780
 H        -0.128319        3.178919       30.569038
 O         3.849055        5.022743       22.841316
 H         2.866322        4.832835       22.822693
 H         4.092143        5.768544       22.273911
 O        16.070028        0.292142       12.216522
 H        15.211205        0.704162       12.161705
 H        16.604425        0.811594       12.865570
 O         9.630552       17.607685       49.568413
 H        10.086340       17.752272       50.430016
 H         8.718617       17.184191       49.726311
 O        12.239407       19.860601       26.715385
 H        12.346783       20.540154       27.369972
 H        12.241071       20.285154       25.831612
 O        15.045362       12.793446       20.631302
 H        15.298835       13.593974       21.100563
 H        15.391654       11.961573       21.068436
 O         6.615773       12.088095       48.412987
 H         7.024605       11.416510       49.077583
 H         5.712604       11.729115       48.293526
 O         4.630610        1.783983       37.169571
 H         4.929245        1.409035       36.321678
 H         3.972188        2.472456       36.957588
 O        22.884026        0.645953       37.906761
 H        22.268288        1.370175       38.299789
 H        23.757210        0.685486       38.379745
 O         9.107769        1.245806       19.518433
 H         9.654726        1.555412       20.274818
 H         9.501296        1.601080       18.734985
 O        -0.830117        4.155715       34.163353
 H         0.009956        3.948128       34.458725
 H        -0.943690        5.062338       34.070343
 O        19.249418       10.201536       13.110504
 H        19.894194        9.609882       13.481689
 H        18.520031        9.670587       12.972115
 O         4.263309       19.176088       10.347893
 H         3.909981       18.937832        9.472977
 H         4.932965       19.875113       10.067490
 O         7.201862        0.849415       55.245705
 H         6.517425        1.448527       55.643822
 H         8.011676        1.346330       55.369789
 O        21.410753       20.965315       37.380531
 H        22.153585       20.811401       36.776184
 H        21.372410       21.939293       37.411575
 O        12.573241       18.690954       50.408974
 H        13.091126       17.847075       50.500542
 H        12.145484       18.891710       51.277626
 O        23.115429        3.449564       52.138191
 H        22.619812        4.066452       52.690575
 H        23.303530        2.725076       52.777351
 O         2.402044        6.871233        4.333679
 H         1.634859        7.069803        4.880386
 H         2.250143        7.146814        3.449356
 O         4.201300        1.406381       52.922813
 H         4.122094        0.633281       53.491371
 H         4.780855        1.965989       53.435310
 O         4.146684       13.794087       27.813034
 H         3.337901       13.242499       27.926231
 H         3.862199       14.584113       27.369690
 O        16.717779        4.499372       42.807213
 H        16.286575        3.625320       42.763710
 H        17.617769        4.443685       42.439079
 O        10.808290        4.631705       23.036148
 H        10.345978        5.473770       23.068893
 H        11.326811        4.556243       22.239098
 O         1.967288       14.244694       48.485802
 H         1.050071       14.492161       48.661903
 H         2.447012       14.176288       49.376106
 O        -0.738216        5.185928       43.410637
 H        -0.385276        5.107056       44.305504
 H        -0.005947        5.526486       42.894112
 O         7.509981        9.888633       15.253662
 H         7.065960       10.595506       15.750450
 H         8.039098        9.400012       15.912621
 O        -0.638480       11.959536       53.622856
 H         0.278222       12.106031       53.295677
 H        -0.750603       12.412645       54.460274
 O         8.631779       23.528948       48.668816
 H         8.596327       22.898041       47.894341
 H         9.559599       23.979610       48.556480
 O         6.009834        0.984954       34.657509
 H         5.207387        0.647803       34.271126
 H         6.550653        0.243567       34.956825
 O        13.670014        9.801812       45.135948
 H        13.069358        9.024126       45.015663
 H        13.937441        9.801135       46.030083
 O         8.846660        8.200480       56.527214
 H         9.692452        8.120358       57.118919
 H         8.247891        7.528908       56.805183
 O         0.557568       12.160150       41.060280
 H         1.242429       12.697365       40.579567
 H        -0.043210       12.907979       41.292824
 O         3.484566        7.756641       38.569672
 H         3.695413        6.833901       38.694954
 H         2.876529        7.835093       37.802513
 O        -0.207066       -0.938293       24.933983
 H        -0.009389       -0.099809       24.506943
 H        -1.118470       -1.166174       24.697662
 O        -0.482414        1.212363       53.653313
 H        -0.151945        0.652549       52.943062
 H         0.263570        1.369889       54.286018
 O        11.746296        4.552719       47.031029
 H        11.780593        4.619444       46.059395
 H        12.644238        4.355277       47.374321
 O         0.783338       20.092604       43.286095
 H         0.368850       19.256056       42.961678
 H         0.483606       20.705574       42.605446
 O         8.450514        5.138785       33.262848
 H         8.683805        6.099372       33.423866
 H         8.908652        4.647616       33.874100
 O        20.112268        6.169994       45.970177
 H        20.783781        6.806967       46.307991
 H        19.600702        6.067615       46.835884
 O         5.844737        4.479472       43.991722
 H         6.525191        3.846152       43.704887
 H         6.115779        4.586675       44.886894
 O        19.610332        1.933668       36.474991
 H        19.404181        2.782815       36.094772
 H        20.543047        1.901784       36.358772
 O         1.102823        8.963292       15.972549
 H         1.170686        8.913980       15.005043
 H         0.745810        8.118063       16.257256
 O         9.265985        2.600791       29.382851
 H         9.926360        2.618878       28.733780
 H         9.475735        2.029368       30.138268
 O         2.539150        6.486027       55.688438
 H         3.282491        5.881010       55.817116
 H         2.692537        7.385065       55.978767
 O        14.509288       23.948797       41.260094
 H        15.253312       24.404428       41.716103
 H        14.617647       24.070574       40.289726
 O         0.210669        0.681349       49.120644
 H         0.740516        0.301071       49.837868
 H        -0.584893        1.049110       49.430153
 O        16.740175       19.371788       49.811928
 H        15.842269       19.022718       49.686989
 H        17.244734       18.634209       50.177025
 O         7.651878       23.268435       37.226479
 H         8.366252       22.658903       37.015190
 H         7.127584       22.950319       37.936783
 O        16.711714       21.832205       43.187752
 H        16.928848       22.502016       42.556328
 H        16.088436       21.291351       42.668343
 O         9.982173        1.567117       49.975624
 H         9.315144        2.005372       49.396950
 H        10.798091        1.464330       49.416862
 O        16.733166       13.686278       54.163567
 H        16.633684       13.884351       55.098640
 H        17.688822       13.857349       53.954994
 O        21.698267        9.273612       29.134911
 H        21.797888        9.905124       28.419838
 H        21.803692        8.420878       28.672096
 O         4.276006       21.929907       13.377991
 H         5.208731       22.049618       13.141823
 H         3.760270       21.570490       12.606300
 O        11.160044       12.703508       45.804222
 H        11.909245       12.950603       46.410973
 H        11.548981       12.116590       45.126991
 O        20.934652       17.288759       30.476204
 H        20.794147       16.511614       29.876328
 H        21.420145       16.969406       31.262520
 O         3.961655       22.674906       33.606941
 H         3.837993       21.789001       33.994354
 H         4.535457       22.566471       32.834808
 O        17.920193       24.041958       53.637825
 H        16.934153       24.178707       53.570107
 H        17.976719       23.068716       53.745583
 O         6.617833       17.305067        8.303299
 H         6.350208       17.960106        7.634743
 H         6.036583       17.398342        9.087257
 O         9.009008        2.600832       47.466682
 H         8.336460        2.096257       47.066856
 H         9.809185        2.446153       46.959099
 O        21.466225        2.915856       38.635330
 H        20.539408        2.828139       38.931389
 H        21.938915        3.589971       39.166710
 O        22.748709        1.838882        9.303925
 H        22.247541        1.835032        8.446274
 H        23.006704        2.739761        9.415100
 O        10.714073        7.104494       48.482689
 H        11.381959        7.604296       48.984734
 H        10.785933        6.142547       48.534111
 O         0.704237       23.710884       41.892052
 H         1.314364       23.249817       41.329872
 H         1.294220       24.125444       42.620949
 O        12.794050       -0.285873       20.758919
 H        12.446388       -1.117507       21.156525
 H        12.941072       -0.510743       19.815140
 O        16.735687       21.758650       20.115112
 H        17.427921       22.444427       20.083351
 H        17.022655       20.932852       19.668533
 O        21.718342        1.903855       24.867912
 H        20.965736        2.078819       25.431648
 H        21.591770        1.158055       24.274902
 O         0.859564       23.246616       19.225800
 H         1.803739       23.503857       19.370872
 H         0.353244       23.760067       19.879990
 O        -0.883797       -0.471423       29.740463
 H        -1.618186       -0.314828       30.407188
 H        -1.260660       -0.809855       28.922211
 O        21.029936       23.743393        8.592636
 H        20.087458       24.059004        8.633293
 H        21.021030       22.953945        9.137611
 O        23.459866       20.740522       40.847008
 H        22.852978       21.407240       41.297340
 H        22.990015       20.562019       39.939537
 O        16.082003        7.979757       43.493584
 H        16.894835        7.938094       42.939705
 H        15.727403        8.882234       43.372459
 O         4.579538       10.448083       19.115936
 H         3.745295        9.967009       19.227509
 H         4.282166       11.270604       18.694740
 O        18.430988        6.472635       56.893608
 H        18.988695        7.100248       57.353920
 H        18.909412        5.639232       56.918068
 O        20.418922       21.536318       51.664314
 H        19.998896       21.311243       52.495140
 H        19.756527       21.355488       50.953560
 O         2.431432        5.583836       28.533356
 H         2.733906        6.016961       27.694305
 H         3.213347        5.724825       29.105614
 O        21.687416        0.870554       41.826820
 H        21.304853        0.381724       41.095238
 H        22.558167        1.098096       41.490089
 O        18.411940       13.253545       22.320923
 H        18.759855       13.248314       21.441986
 H        19.088013       12.905346       22.932053
 O         6.140451        7.683811       35.445389
 H         7.120408        7.578701       35.446251
 H         5.898792        7.240363       36.282043
 O         3.078024       10.178430        4.112686
 H         2.765465       10.052702        3.211082
 H         2.419552        9.634535        4.608185
 O         8.383388        4.961433       16.688644
 H         7.840909        4.621462       15.954453
 H         8.885311        4.178113       16.937813
 O         6.700795       14.717912       44.639534
 H         6.622803       13.634613       44.149773
 H         7.192313       14.705864       45.507301
 O        16.764025        7.963861       11.793854
 H        16.616737        7.108432       11.365997
 H        15.892650        8.320697       11.930489
 O        14.564991       10.634184       51.689522
 H        14.498883       11.614704       51.675392
 H        13.932897       10.241520       51.089226
 O         3.080395        5.756118       15.023239
 H         3.185695        5.124777       14.287239
 H         3.411093        6.625333       14.745468
 O        21.497046        4.036890       49.597862
 H        20.991642        4.684336       50.115105
 H        22.037128        3.554705       50.201210
 O         3.251912       11.726753       24.618416
 H         3.935617       12.082581       24.064415
 H         3.573920       11.876532       25.518211
 O         0.248206       14.357803       50.842461
 H        -0.510622       14.791725       51.295815
 H         0.041763       13.426039       50.904869
 O         9.042975       17.976950       26.608383
 H         9.976656       18.282524       26.522087
 H         8.612306       18.706648       27.136894
 O         0.270507        1.787659       13.177811
 H         0.121838        1.846000       12.245651
 H         1.227947        1.531884       13.267433
 O        15.360682       15.177807       52.133125
 H        15.015807       14.654576       52.870735
 H        16.247169       15.313933       52.455391
 O        21.859255       -0.049356       51.390327
 H        21.531733        0.890343       51.206825
 H        21.070038       -0.544417       51.579994
 O        18.686974        0.954290       51.089272
 H        17.733929        0.718333       51.052818
 H        18.847708        1.298845       52.018425
 O        11.028522       22.009371       21.523506
 H        10.062955       22.111414       21.366638
 H        11.160171       21.551624       22.371590
 O         5.320024       16.285017       47.470573
 H         6.213338       16.652761       47.604500
 H         5.286156       15.371052       47.833717
 O        19.551802       17.233318       11.807632
 H        18.643257       17.481426       11.949402
 H        20.072313       18.010914       11.658646
 O        18.802589       18.388765       33.737892
 H        19.096584       19.325268       33.853561
 H        19.404890       18.016760       33.101486
 O         1.520987        8.536090       31.782539
 H         0.606934        8.537047       31.544334
 H         1.990716        8.490744       30.959496
 O        20.804903       12.593109       39.322517
 H        21.522141       13.098130       38.947426
 H        21.311163       11.978405       39.893135
 O        11.538547       18.849365       47.580132
 H        11.759921       18.483574       48.453880
 H        11.596954       19.782463       47.767860
 O         0.884375        4.033494       16.312538
 H         1.222908        4.492660       15.541557
 H         0.348963        3.305582       16.004944
 O        19.319258        9.037842       26.727806
 H        18.981564        8.055915       26.692108
 H        18.779182        9.616870       26.082420
 O         0.398441       13.585480       16.321915
 H         0.646475       14.355585       15.784088
 H         1.113568       12.914619       16.070808
 O        11.587857       18.314911       22.612061
 H        11.726574       18.670321       23.495872
 H        10.613660       18.414816       22.398087
 O         6.394867        4.160287       20.543823
 H         6.046676        3.697331       21.332909
 H         6.574629        3.464429       19.904747
 O         3.276990       12.870897       32.311554
 H         3.440488       11.947355       32.266350
 H         3.994387       13.399725       31.974724
 O        15.336673        7.733164       47.352074
 H        14.710177        7.001885       47.353416
 H        16.096539        7.353603       47.840736
 O         5.642283        7.837358       57.619499
 H         5.387905        7.226596       56.896019
 H         5.359187        7.374197       58.375938
 O        18.605099       21.011177       36.112213
 H        19.520157       20.855225       36.557228
 H        18.470655       22.022135       36.059509
 O        20.202066       16.330912       25.766090
 H        20.055109       15.436549       25.554489
 H        19.310854       16.736643       25.676956
 O        12.057397       11.005040       31.455292
 H        11.743185       11.615126       32.167702
 H        12.888906       10.656850       31.808128
 O        21.832321       10.722054       22.381073
 H        21.469076       11.338776       21.752914
 H        22.580799       11.087073       22.888641
 O         4.124619        4.986188       38.920692
 H         4.963120        4.550487       39.133881
 H         3.507331        4.388508       38.532921
 O        10.890315       15.323030       47.465706
 H        11.597908       15.866104       47.194313
 H        10.253158       15.874222       47.868797
 O         6.698178       24.312447       22.182144
 H         7.450114       23.813234       21.890022
 H         6.659996       25.110161       21.646385
 O         2.562555        2.206503        6.817879
 H         2.567310        3.106248        6.486214
 H         3.393130        2.198510        7.237625
 O         1.411359        5.549093       32.849113
 H         1.369073        4.992632       32.053108
 H         1.340553        6.422860       32.475517
 O         7.592940       -1.027855       11.089638
 H         6.991821       -0.185717       11.200966
 H         8.316393       -0.792974       10.492928
 O        11.719707        1.894208       32.105904
 H        11.546254        2.686195       32.635155
 H        11.638300        2.227839       31.147003
 O        20.206244        4.197945       42.535820
 H        20.684608        5.019137       42.715385
 H        19.998785        3.943929       43.411293
 O        22.562815        0.261686       14.551689
 H        23.235434        0.921787       14.324387
 H        23.010698       -0.579917       14.777367
 O        22.177538        3.239266       45.178169
 H        22.529240        3.493815       46.035164
 H        21.580580        3.947576       44.952217
 O         2.265008       11.851175       46.739021
 H         2.538403       12.245053       47.594460
 H         1.719330       11.046784       46.975563
 O         0.339534        2.377770       35.750420
 H         0.107860        1.627227       35.118523
 H         0.901061        1.950997       36.407410
 O         7.616619        9.720030       18.369576
 H         7.487061       10.286074       19.128105
 H         7.593793        8.836084       18.681847
 O        11.514608        1.292422       45.166725
 H        12.366187        1.597033       45.023842
 H        10.906266        1.805270       44.595253
 O         4.402205       23.414631       18.167000
 H         5.183863       23.063690       18.635796
 H         4.303185       22.862761       17.398590
 O         3.869838        4.578041        5.531235
 H         4.144580        4.167353        4.724983
 H         3.595339        5.445030        5.227806
 O         2.966326        0.714190       25.781654
 H         2.731848        0.325395       24.937569
 H         3.484539        0.031123       26.216408
 O        10.159382        0.972220       55.438515
 H        10.344709        0.185447       55.960106
 H        10.696562        1.706876       55.694298
 O         4.564716        7.875092       17.315239
 H         4.160222        8.609789       16.872093
 H         4.588027        7.158165       16.645538
 O        19.050375        1.035199       43.493126
 H        19.712868        1.010732       42.843163
 H        19.394901        0.846693       44.374031
 O         1.540695       22.675739       28.028641
 H         7.669471       16.028814       40.762413
 H         1.084755       23.545376       28.126495
 O        16.599091       10.104571        9.181717
 H        17.103964        9.444126        9.676048
 H        16.613930        9.967450        8.197014
 O        -0.635446        5.511294       37.565735
 H        -0.003002        5.047614       37.004623
 H        -1.230283        4.864948       37.985664
 O         7.896579        9.345959       42.601082
 H         7.665326        9.916309       43.349922
 H         7.413693        9.663507       41.806435
 O         7.628824       10.707636       36.600502
 H         8.063422       10.626697       37.503181
 H         7.384261        9.822024       36.344742
 O         1.419440       10.903555       43.520668
 H         1.962294       10.120254       43.583046
 H         0.899068       10.895877       42.688194
 O         4.422343        8.529921       14.618042
 H         5.367021        8.383858       14.532921
 H         4.254304        9.212419       13.917404
 O         6.186852       23.361919       25.182686
 H         6.429812       23.766251       24.339424
 H         5.333128       22.951712       25.051720
 O        13.806146        2.874776       35.227928
 H        13.619173        1.933053       35.207809
 H        14.528207        2.993695       35.867119
 O        13.010308        6.517896       34.067764
 H        13.597784        6.630116       33.262444
 H        13.383458        5.691330       34.444847
 O         7.573161       11.529345       53.626289
 H         6.683004       11.685984       53.258659
 H         8.048860       11.071885       52.932259
 O         8.027871       18.967144       23.052422
 H         7.136925       19.045441       23.415588
 H         8.275043       18.056456       23.233284
 O        22.010225       11.910166       45.559883
 H        22.888056       12.326995       45.593193
 H        21.607306       12.444320       44.914131
 O        -0.031584        9.525546        5.816406
 H        -0.282670       10.042968        6.589844
 H        -0.809823        9.121826        5.407333
 O        18.290628        0.887683        9.989655
 H        17.813984        1.114042        9.173592
 H        17.528286        0.597492       10.546478
 O         0.456268       14.752766       39.342461
 H         0.445307       15.454719       40.023521
 H         0.112480       15.127883       38.546181
 O         5.552882       19.870113       33.498497
 H         4.634858       19.799744       33.237556
 H         6.058301       19.739250       32.718681
 O        18.014372       14.112186       41.493950
 H        18.927933       13.779088       41.292274
 H        17.530636       14.074250       40.662315
 O        20.109854       12.699460       53.493965
 H        19.906807       13.481922       52.894188
 H        21.026653       12.826487       53.861778
 O        21.648649       10.747954       41.436714
 H        20.835272       10.229024       41.785713
 H        22.337063       10.075027       41.219810
 O         3.697411       14.459179       50.887016
 H         3.558288       13.506843       51.037834
 H         3.276827       14.925812       51.591576
 O        12.628521       12.022050       10.496338
 H        12.917453       12.547017        9.741852
 H        12.466142       12.558438       11.318268
 O        10.701371        0.252062       39.172974
 H        10.828956        0.114581       38.229324
 H         9.754552        0.192666       39.304665
 O         2.270803        4.151576       53.979546
 H         2.949152        3.523236       53.662636
 H         2.291362        4.069708       54.945015
 O        12.115808        2.901197       20.785240
 H        12.294971        1.945566       20.861839
 H        12.807975        3.326369       20.288353
 O         0.729003        8.505101       37.334167
 H         0.311495        7.969718       36.658997
 H         0.887816        9.410204       36.939415
 O        -0.895001       19.047022       31.076035
 H        -1.146904       18.177822       30.781738
 H        -0.185384       19.356796       30.531181
 O         3.970546       22.274134       49.779823
 H         3.696104       23.145416       50.105659
 H         4.142906       22.542141       48.836952
 O        19.645069       17.248194       46.302467
 H        18.706511       16.918337       46.277321
 H        19.570366       18.252953       46.413063
 O        12.497208       15.199518       23.025063
 H        13.281885       14.802901       23.403503
 H        12.722957       16.043474       22.657433
 O        -0.017515       13.377713       45.033989
 H         0.097594       12.483192       44.628517
 H         0.647691       14.002398       44.746223
 O         1.685954        1.341024       55.460716
 H         2.402788        2.003466       55.589119
 H         2.001123        0.480637       55.640617
 O         5.691556       12.650557       16.601433
 H         5.912105       13.464034       17.091919
 H         4.730414       12.656671       16.360336
 O        11.398602       21.589392       37.786942
 H        11.123859       21.159538       36.958427
 H        11.537915       20.828548       38.406853
 O        16.460863        1.448276        7.865067
 H        16.868279        2.130131        7.284546
 H        15.499618        1.738424        7.879448
 O         8.223104        5.426571       28.766335
 H         8.545618        5.757372       29.619797
 H         7.921544        4.536780       28.947655
 O        22.278913       13.804911       23.245705
 H        22.374105       14.770988       23.290176
 H        23.030678       13.448490       23.672577
 O        19.712278       21.486162       32.840347
 H        20.523806       21.977438       32.861328
 H        19.856482       20.738113       32.223404
 O         3.741344       22.146502       25.714127
 H         3.745023       21.805265       26.590576
 H         2.846461       21.970982       25.399712
 O         2.961239        3.927931       12.734879
 H         3.821532        4.157013       12.332939
 H         2.303439        3.987660       12.024559
 O        16.156874       12.189804       11.477577
 H        15.851550       11.732083       10.659378
 H        17.010019       12.612793       11.213669
 O        -0.361252        6.029942       29.954552
 H        -1.162041        6.235341       29.546867
 H         0.310784        6.081251       29.206291
 O        15.094432        5.896931       45.190483
 H        15.337792        6.728316       44.791527
 H        15.598336        5.120827       44.831154
 O         9.258489       11.120841       12.977707
 H         9.497261       10.854978       13.894867
 H         9.184764       12.118655       12.934853
 O        22.064722       10.535774       26.193291
 H        21.961922       11.232163       25.471634
 H        21.474113        9.811377       25.956467
 O         8.338346       21.344318       30.032326
 H         8.327656       22.206556       29.621307
 H         9.277432       20.993786       29.853798
 O         8.888128       17.599110       42.165718
 H         9.017579       18.520658       41.745110
 H         9.057951       17.743946       43.098793
 O         2.038544        0.213085       44.189995
 H         2.692028        0.126064       44.930946
 H         1.161718        0.322631       44.617271
 O         1.868800       23.922045       35.083687
 H         2.467037       23.993671       34.335899
 H         1.156485       23.406250       34.710892
 O         5.569523        4.032806       47.560585
 H         5.875342        4.818592       48.048836
 H         6.051908        3.257849       47.896751
 O        13.725873        2.681059       12.507965
 H        14.130931        3.542779       12.744965
 H        13.875703        2.562680       11.560226
 O        19.125416       20.381550       47.520180
 H        18.797615       20.629280       48.385857
 H        18.505449       20.918253       47.012260
 O         1.077701       17.938496       40.869698
 H         1.061961       18.789263       40.444786
 H         1.822907       17.922016       41.520622
 O        -0.632930        4.099029       27.349571
 H         0.305729        4.113555       27.638817
 H        -0.573929        3.963584       26.384758
 O         3.632756        0.962866       14.302361
 H         4.502867        0.562975       14.393280
 H         3.615148        1.896193       14.300751
 O         5.146487       20.760941       28.603096
 H         5.931765       21.299101       28.400246
 H         4.846892       21.041924       29.454552
 O         6.307366       12.137724       33.568878
 H         7.241372       11.853654       33.553925
 H         6.047353       12.107290       34.517288
 O        -0.224894       20.791080       18.443947
 H         0.162868       20.778961       19.333633
 H        -0.056158       21.648796       18.064690
 O         6.596605        3.240532       39.433388
 H         6.336305        2.639781       40.146751
 H         6.556612        2.788228       38.572586
 O         5.603543       10.078453       46.543404
 H         5.082127       10.324108       45.768700
 H         6.544382       10.358815       46.454628
 O        10.759354        3.456325       42.970070
 H        10.831896        4.356434       43.318275
 H        11.336304        3.464356       42.190712
 O         1.521955       23.632057       13.931305
 H         2.494509       23.770714       13.974709
 H         1.360171       22.703960       13.704163
 O        18.722303       14.578328       19.323669
 H        19.508390       15.116018       19.567245
 H        18.567316       14.721672       18.370453
 O         7.353886       20.406069       43.014763
 H         8.032735       20.496666       42.326256
 H         6.895580       21.319605       43.100151
 O        18.268349       -0.616904       36.860069
 H        18.540163        0.332663       36.878288
 H        17.424086       -0.639467       36.411575
 O        -0.324278        1.668599       43.705757
 H        -0.468800        1.992176       42.763878
 H        -0.986025        2.141588       44.297401
 O         2.186430        8.838951       48.325127
 H         2.502145        7.963423       48.658333
 H         2.953769        9.441507       48.181557
 O        11.987525        9.669282       50.402306
 H        11.447271        9.112864       51.015785
 H        11.391564       10.418599       50.319527
 O         0.360811       16.091249       18.788437
 H        -0.332589       15.562377       18.387459
 H        -0.126765       16.830173       19.184235
 O         2.369751        4.052485       41.446129
 H         2.748259        4.975072       41.411766
 H         2.999256        3.524118       40.934883
 O         9.496442       -0.900053       13.012177
 H         8.869530       -0.943350       12.261681
 H         9.565583        0.026262       13.348686
 O         5.261113        1.123612        8.074280
 H         5.906978        1.037477        7.343826
 H         5.268746        0.307949        8.586525
 O         3.975625       10.800393       12.860023
 H         4.854283       10.760507       12.404053
 H         3.361532       10.282311       12.321358
 O         9.818040        2.074990       16.446289
 H        10.553240        2.597982       16.051712
 H         9.835430        1.188812       15.913010
 O        20.540533        0.332332       30.094788
 H        19.973558       -0.376180       29.704605
 H        20.262661        1.119056       29.525887
 O        -0.462747        6.605274       16.593323
 H         0.121750        5.822959       16.698868
 H        -1.270699        6.351661       17.074776
 O         2.442712        7.905225       21.840027
 H         2.913967        7.902271       21.010811
 H         2.061007        8.733372       21.991943
 O        22.870960       20.056822       13.135933
 H        23.254013       19.215229       13.017273
 H        22.298592       20.119631       12.323120
 O        18.123228        2.130501       40.225883
 H        18.557251        1.232529       40.205681
 H        18.724312        2.621480       40.832344
 O        14.276450       13.019133        7.506325
 H        14.604411       13.598649        8.205658
 H        13.584579       13.502522        7.060463
 O        15.327800        2.854312       39.432571
 H        14.928013        3.321350       40.158424
 H        16.146847        2.342802       39.741005
 O         2.640839        7.795318       34.615005
 H         2.158597        8.590208       34.264847
 H         3.130493        7.461441       33.870529
 O         8.763550       19.655121        9.912369
 H         8.344141       19.644312        8.971870
 H         8.487080       18.801432       10.304825
 O        14.625177       20.565401       36.465172
 H        14.659119       19.952227       35.755226
 H        15.355590       20.350330       37.080841
 O         7.152663       18.720472       47.477531
 H         7.252302       17.997267       46.887581
 H         8.044554       18.927761       47.781364
 O        15.571984       12.129596       44.220634
 H        15.091575       12.888534       43.917076
 H        15.063645       11.803417       44.972267
 O        22.708796        8.738446       13.697922
 H        22.706413        9.223234       12.870781
 H        23.595079        8.755208       14.066673
 O        23.183041       18.441833       44.824348
 H        22.870798       17.869551       44.121895
 H        24.096046       18.251604       44.983467
 O        22.458971       14.253673       52.883980
 H        21.732777       14.804528       52.634254
 H        22.989077       14.765844       53.585686
 O         0.798483       16.840187       52.601280
 H         1.202191       17.731255       52.491920
 H         0.139450       16.955219       53.278862
 O        10.554501        3.995029       36.026482
 H        10.859667        3.090739       35.892769
 H        11.259869        4.411736       36.548561
 O         1.215281       24.116123       51.598213
 H         2.155461       24.142767       51.642281
 H         0.868420       23.587093       52.400108
 O         6.064025        0.502936       48.332359
 H         5.390237        0.588718       47.674339
 H         6.782220       -0.048229       48.001534
 O        -0.330676       20.110798       57.158424
 H        -0.827262       19.538601       57.728188
 H        -0.879760       20.920059       57.038124
 O         7.208863       23.282913       43.399361
 H         7.086048       24.013626       42.800072
 H         8.141925       23.282520       43.777962
 O        16.247591        5.998671       36.423431
 H        16.024076        6.925478       36.331238
 H        15.873790        5.747115       37.263771
 O         5.454365        5.871743       32.862328
 H         6.075523        5.890954       32.111015
 H         5.559066        5.055605       33.294571
 O        15.725863        9.537056       16.006950
 H        15.385385        8.844436       16.644798
 H        16.331392        9.078771       15.429764
 O         1.091851       19.476419       33.379463
 H         0.605456       19.156813       32.597145
 H         1.519949       18.631483       33.706100
 O        10.815387       17.862459       44.777489
 H        11.264085       17.061163       44.534660
 H        11.237691       18.244152       45.561775
 O        10.048870        1.187375       23.407585
 H        10.204000        1.910425       22.813576
 H         9.353070        0.599913       23.053833
 O        20.833847        3.757990       33.219200
 H        20.503342        3.512230       32.313499
 H        21.196012        4.672617       33.245453
 O         6.215701       12.593220       43.613533
 H         5.301867       12.315036       44.002068
 H         6.269958       12.489248       42.617104
 O         6.177465       11.645345       26.633163
 H         5.369903       11.461720       27.185127
 H         6.992154       11.279799       27.001968
 O        21.335575        6.793842       42.201134
 H        22.198599        7.115595       42.535393
 H        21.457373        6.629891       41.251762
 O        16.110163        0.588378       43.148964
 H        15.850320       -0.258171       43.555336
 H        17.089443        0.700536       43.039101
 O         3.663554       -0.185691       11.656746
 H         3.377961       -0.188508       10.729393
 H         3.934947        0.778998       11.778542
 O        12.337718        1.112092       48.335197
 H        12.905111        1.561693       47.652046
 H        12.937947        0.744585       49.050209
 O         4.043353       22.982525       38.602112
 H         3.268407       22.631802       38.070854
 H         4.040241       23.921017       38.426849
 O        12.733358       22.011131       28.795792
 H        12.191232       22.841396       28.797157
 H        13.507288       22.251562       29.314392
 O        18.124264       21.839315       50.159813
 H        17.454170       21.139248       49.890327
 H        17.579138       22.600370       50.416206
 O         8.251743       10.737833       45.654778
 H         8.630556        9.902682       45.911400
 H         8.714705       11.468381       46.159554
 O        21.327892        0.195210       45.225563
 H        21.306623       -0.722194       45.468010
 H        21.915424        0.184134       44.475594
 O         1.436465        7.984198       13.347649
 H         1.016393        7.117938       13.294899
 H         0.927110        8.521021       12.744598
 O        14.245478       11.107067       14.290657
 H        15.098548       11.462725       14.104568
 H        14.380995       10.315549       14.819824
 O        22.043713        1.187436       33.880737
 H        21.960022        0.925687       32.920921
 H        21.847857        2.162400       33.980019
 O        -0.409144       22.482548       32.804077
 H        -0.077299       22.547678       31.906006
 H        -0.801796       21.646145       32.865250
 O        12.473738       20.013329       14.411278
 H        11.881496       20.674301       14.892052
 H        12.029662       19.695263       13.579628
 O        14.288611       15.249381       45.425179
 H        14.087401       14.642518       46.152962
 H        14.875403       15.929100       45.770866
 O         0.159116        8.066102       27.877869
 H         0.767591        7.630485       27.235138
 H        -0.730048        7.710355       27.652641
 O        17.863686       15.428231       16.341415
 H        16.946939       15.152416       16.287010
 H        17.932619       16.099655       15.676811
 O         5.000093       21.412663       15.873337
 H         5.861171       21.361797       15.507347
 H         4.432452       21.948555       15.267067
 O         4.822771        4.548185       17.769623
 H         5.451714        3.910354       18.173767
 H         4.657984        4.106432       16.941467
 O        12.240447        7.384466       13.712593
 H        11.301870        7.318003       13.931694
 H        12.381359        7.985316       12.971962
 O        10.906905        5.371338       56.781334
 H        11.537869        5.995869       56.459496
 H        11.323530        4.482106       56.840141
 O         7.462158       10.725263       56.481789
 H         7.468902       10.939837       55.540535
 H         6.638979       10.160395       56.599739
 O        19.989342       19.994886       30.349213
 H        20.905642       19.775480       30.308327
 H        19.607275       19.082466       30.350258
 O         4.809571       15.311695       53.715950
 H         4.912491       14.522344       54.254250
 H         4.132028       15.815325       54.158272
 O        11.582417        9.341930        4.754120
 H        11.235567        9.052025        3.917061
 H        12.080801       10.126487        4.502182
 H         3.051225       11.998443       14.849556
 H         2.406878       22.777048       28.499245
 H         3.216799       11.464468       39.358910
