# Supplementary material for: Multi-proton dynamics near membrane-water interface
Source: Nat Commun. 2025 Apr 6;16:3276. doi: 10.1038/s41467-025-58167-w (PMC11972326; doi:10.1038/s41467-025-58167-w)
Supplement: Supplementary file 3 — Supplementary Dataset 1 [file 41467_2025_58167_MOESM3_ESM.zip › Supplementary Data initial and final configuration for all trajectories/Final_Simulation3b.txt]

3809
 generated by VMD
 C        24.816641       25.657618       13.130194
 H        25.083496       26.403006       12.322227
 H        25.684946       25.344000       13.689124
 H        24.217648       26.265188       13.865892
 C        23.943369       24.586233       12.561761
 H        23.745668       23.861261       13.448641
 H        22.894886       24.892099       12.293030
 C        24.497858       23.781071       11.454278
 H        24.622084       24.471182       10.568934
 H        25.565006       23.469187       11.710501
 C        23.627449       22.574238       10.948186
 H        23.488426       21.881289       11.804493
 H        22.614759       22.881208       10.621796
 C        24.329948       21.859760        9.827301
 H        24.860197       22.529686        9.118850
 H        25.116827       21.180634       10.275266
 C        23.347235       20.995983        9.133317
 H        22.865232       20.323656        9.848791
 H        22.474991       21.610664        8.805620
 C        23.844555       20.241247        7.950317
 H        24.455202       20.957073        7.251066
 H        24.685934       19.547140        8.208168
 C        22.681536       19.541893        7.275311
 H        21.939156       20.290518        6.976838
 H        23.092541       19.026320        6.359066
 C        21.958935       18.464598        8.039336
 H        21.994570       17.539368        7.294030
 H        22.540405       18.132938        8.933674
 C        20.477314       18.840048        8.469318
 H        20.450024       19.725273        9.125354
 H        19.924625       19.168196        7.625461
 C        19.840549       17.630583        9.093400
 H        19.942099       16.727970        8.476266
 H        20.221558       17.403057       10.086686
 C        18.329645       17.838465        9.195918
 H        17.949999       18.756485        9.811317
 H        17.983925       18.104868        8.129594
 C        17.453423       16.717848        9.783141
 H        16.411621       16.875328        9.574708
 H        17.663845       15.775761        9.237748
 C        17.689104       16.585815       11.268713
 H        18.729862       16.436979       11.462306
 H        17.311699       17.569141       11.783836
 C        16.985815       15.422789       11.804503
 H        15.853720       15.521839       11.976841
 H        17.137484       14.535072       11.102937
 C        17.597887       14.968184       13.103770
 O        16.986401       14.797352       14.117378
 O        18.947268       14.964442       13.035864
 C        19.728373       14.707193       14.223692
 H        18.978691       14.683029       15.012328
 H        20.317225       13.735483       14.110435
 C        20.638767       15.889006       14.653872
 H        21.690605       15.737766       14.815710
 C        20.152380       16.518745       16.092552
 H        21.066248       16.964455       16.510761
 H        19.374178       17.249043       15.874696
 O        19.825174       15.485990       16.978449
 P        20.236383       15.375458       18.721691
 O        21.904547       15.441798       18.731745
 C        22.784430       14.441248       18.261894
 H        23.459658       13.973149       19.122252
 H        22.079039       13.638290       17.951756
 C        23.731821       15.026585       17.152794
 H        23.039488       15.319721       16.330112
 H        24.108522       15.958272       17.568520
 N        24.915382       14.218489       16.704327
 C        25.496033       14.801826       15.511728
 H        26.023478       15.731625       15.847851
 H        26.326174       14.149282       15.096712
 H        24.726564       14.878327       14.773227
 C        25.866798       14.269429       17.863754
 H        26.849442       14.070510       17.479612
 H        25.849707       15.278194       18.346912
 H        25.643103       13.644069       18.700893
 C        24.528370       12.806034       16.391903
 H        23.997402       12.398793       17.265875
 H        25.425816       12.148145       16.191513
 H        23.898020       12.885900       15.457438
 O        19.882574       16.648979       19.451319
 O        19.615726       13.998465       19.073658
 O        20.555174       16.947083       13.609927
 C        21.573303       17.869654       13.895749
 O        22.441435       17.692751       14.719766
 C        21.483097       19.129093       12.974536
 H        22.234032       18.987314       12.164460
 H        21.912453       19.900753       13.534003
 C        20.098196       19.583710       12.646166
 H        19.394096       19.737459       13.558929
 H        19.557953       18.782698       12.009207
 C        20.055063       20.919703       11.875869
 H        20.489475       20.884521       10.825496
 H        20.687586       21.657188       12.437779
 C        18.654154       21.449017       11.588481
 H        18.025444       21.448444       12.556080
 H        18.182224       20.828333       10.873995
 C        18.703550       22.852133       11.079076
 H        19.467031       22.873343       10.318951
 H        18.999859       23.535719       11.895782
 C        17.341711       23.481426       10.578012
 H        17.617863       24.506418       10.387399
 H        16.604889       23.469690       11.509833
 C        16.625933       22.782637        9.342905
 H        16.626339       21.658890        9.494046
 H        17.111641       23.020697        8.378021
 C        15.152892       23.184925        9.354239
 H        14.553621       22.673822       10.130772
 C        14.473529       24.103193        8.641871
 H        13.403692       24.040274        8.935048
 C        15.076057       25.088842        7.671451
 H        16.070353       25.417316        8.098672
 H        14.471539       26.014675        7.833497
 C        15.321668       24.634586        6.186143
 H        15.531814       23.530930        6.299725
 H        16.323298       24.974876        5.798891
 C        14.254078       24.849407        5.209454
 H        13.271374       24.417046        5.563737
 H        14.630649       24.358566        4.265962
 C        13.901940       26.297531        4.890957
 H        14.592103       26.899292        4.372179
 H        13.895843       26.872396        5.929277
 C        12.549955       26.432306        4.353550
 H        11.858280       25.926531        5.070963
 H        12.538580       25.953129        3.422863
 C        12.091062       27.903734        4.103909
 H        12.134856       28.592686        4.984801
 H        11.024886       28.016197        3.811257
 C        12.891375       28.495071        2.989467
 H        13.956845       28.164871        3.101142
 H        12.852448       29.649218        2.951358
 C        12.334858       27.982653        1.591142
 H        11.467155       28.491804        1.281652
 H        11.945483       26.934372        1.710198
 H        13.129459       27.990562        0.832210
 C        14.461984       19.218336        1.335792
 H        14.634693       20.243143        1.800191
 H        13.493158       19.069624        0.935244
 H        15.143978       19.297970        0.421608
 C        14.959278       18.051016        2.205247
 H        16.086639       18.172441        2.115522
 H        14.700636       18.231470        3.272032
 C        14.588546       16.681870        1.663969
 H        14.821125       16.666138        0.562241
 H        15.234921       15.922145        2.258778
 C        13.115654       16.374069        1.957392
 H        12.871502       16.471210        3.060370
 H        12.399143       17.183729        1.533522
 C        12.758316       14.980249        1.381020
 H        11.672680       14.902494        1.032344
 H        13.375363       14.923957        0.443793
 C        13.126530       13.684476        2.150400
 H        12.541988       12.803638        1.864729
 H        14.197707       13.398829        1.883641
 C        12.987153       13.668166        3.647251
 H        13.597029       12.789123        4.040606
 H        13.370592       14.527225        4.198264
 C        11.532910       13.542942        4.082270
 H        11.043779       14.549946        3.862802
 H        11.008973       12.782859        3.454508
 C        11.353436       13.156849        5.568501
 H        10.262301       13.060911        5.604261
 H        11.707514       12.112727        5.781979
 C        11.916440       13.995034        6.726125
 H        13.001088       14.164726        6.550182
 H        11.392581       14.991482        6.867015
 C        11.910460       13.309583        8.090122
 H        10.913024       13.035471        8.415348
 H        12.398822       12.324207        8.133007
 C        12.610163       14.134247        9.154891
 H        12.656590       13.584281       10.163064
 H        13.688041       14.254974        8.847214
 C        12.014569       15.501559        9.494991
 H        12.144069       16.201714        8.633930
 H        10.843529       15.371795        9.746387
 C        12.759063       16.265797       10.586899
 H        13.840910       16.197840       10.369790
 H        12.478803       17.330591       10.417789
 C        12.576159       15.890912       12.025310
 H        11.522233       15.673199       12.244248
 H        13.173338       14.967137       12.357677
 C        13.048159       16.970722       12.912425
 O        14.028922       16.968805       13.584624
 O        12.116536       18.087433       12.783565
 C        12.617887       19.381077       13.172381
 H        11.739445       20.105024       12.832321
 H        12.791986       19.550333       14.214218
 C        13.884727       19.803804       12.381694
 H        14.566612       18.946238       12.455646
 C        14.617117       21.038740       12.896688
 H        15.544922       21.164576       12.306954
 H        13.926270       21.909588       12.783256
 O        15.116773       21.037176       14.306410
 P        14.218973       21.619656       15.763322
 O        13.876921       20.108778       16.442665
 C        14.710128       19.188997       17.111403
 H        15.853292       19.480886       17.170118
 H        14.300626       19.081991       18.217144
 C        14.502083       17.880264       16.401051
 H        13.410197       17.596272       16.361351
 H        14.888573       17.843008       15.327683
 N        15.365787       16.573055       17.126677
 C        15.016306       15.360059       16.282684
 H        15.517908       14.472497       16.667885
 H        13.920704       15.217750       16.198265
 H        15.424190       15.533150       15.357192
 C        16.789324       16.826323       17.010740
 H        16.964495       16.986589       15.959585
 H        17.083401       17.777925       17.508055
 H        17.343758       15.964327       17.477797
 C        14.870360       16.289942       18.526199
 H        13.805980       16.227959       18.566343
 H        14.884898       17.173971       19.202538
 H        15.311237       15.404099       19.086159
 O        15.259008       22.283337       16.616570
 O        12.880949       22.190224       15.271341
 O        13.507834       20.022743       10.924524
 C        14.582120       19.684649       10.080935
 O        15.678406       19.248518       10.457111
 C        14.170280       19.642782        8.617020
 H        13.431213       20.534534        8.422396
 H        13.467755       18.772936        8.577251
 C        15.173491       19.524046        7.451711
 H        16.046192       18.851244        7.679974
 H        15.558664       20.502224        7.139035
 C        14.475943       18.917797        6.142504
 H        15.259075       19.030664        5.242352
 H        13.709850       19.624231        5.922375
 C        13.860338       17.504086        6.138380
 H        13.428752       17.419128        5.153316
 H        13.040810       17.606592        6.889254
 C        14.826233       16.408550        6.622432
 H        14.172359       15.531790        6.858004
 H        15.299075       16.590460        7.595067
 C        15.743712       15.986285        5.488898
 H        16.256531       16.748987        4.858227
 H        15.082228       15.386554        4.757079
 C        16.856689       15.111065        6.026091
 H        16.390707       14.325566        6.742627
 H        17.533283       15.784757        6.708366
 C        17.674398       14.534180        4.893663
 H        17.109138       13.854296        4.162609
 C        19.025717       14.520839        4.809775
 H        19.482864       13.898006        4.015377
 C        20.039656       15.358322        5.544779
 H        20.942493       14.718030        5.851778
 H        19.638115       15.750018        6.522188
 C        20.537111       16.573534        4.781097
 H        20.848650       16.383856        3.716984
 H        21.459723       16.907076        5.383874
 C        19.436050       17.681471        4.865173
 H        19.151558       17.901051        5.866247
 H        18.465691       17.342630        4.353383
 C        19.904268       18.988932        4.287623
 H        19.949629       19.018763        3.179514
 H        20.974421       19.205160        4.608336
 C        19.112762       20.260138        4.623498
 H        19.668121       21.147009        4.246403
 H        18.981155       20.451958        5.716359
 C        17.778584       20.196417        3.925255
 H        17.176346       19.310459        4.172097
 H        18.054958       20.060192        2.864879
 C        16.886318       21.415377        4.052128
 H        16.636406       21.694599        5.105882
 H        15.900475       21.058115        3.653950
 C        17.161406       22.599133        3.160582
 H        18.165886       22.949995        3.084183
 H        16.654684       23.522917        3.385749
 H        16.950094       22.419659        2.088961
 C        10.274908        4.758903        8.966659
 H        10.371120        4.033110        9.767328
 H         9.244712        5.033481        8.988136
 H        10.778073        5.678417        9.218800
 C        10.741579        4.204888        7.665694
 H        10.699666        4.943444        6.848456
 H        11.763644        3.881765        7.827380
 C         9.912473        2.957076        7.303882
 H         8.840128        3.150149        7.527651
 H         9.754668        2.928680        6.229590
 C        10.507594        1.622999        7.848222
 H        11.524514        1.403318        7.516671
 H        10.492481        1.610829        9.010378
 C         9.623137        0.474191        7.344075
 H         8.563910        0.625320        7.720510
 H         9.546230        0.435239        6.230764
 C        10.223442       -0.894405        7.774914
 H         9.842131       -1.558296        7.058753
 H        11.298441       -1.003642        7.592946
 C         9.972158       -1.433650        9.195662
 H         8.900988       -1.416320        9.276375
 H        10.283920       -2.553384        9.288211
 C        10.658290       -0.651529       10.311788
 H        10.966552       -1.458253       11.086607
 H        11.571138       -0.238544       10.030422
 C         9.796532        0.313791       11.074401
 H         9.315791        1.062959       10.422094
 H         8.920437       -0.301685       11.426997
 C        10.496942        1.027221       12.236092
 H         9.740378        1.412328       12.923893
 H        11.079438        0.213164       12.859255
 C        11.479609        2.127247       11.883445
 H        11.518393        2.355542       10.820814
 H        11.069377        3.078475       12.208118
 C        12.873446        1.897550       12.454492
 H        12.815031        1.473040       13.515673
 H        13.467337        1.103848       11.908125
 C        13.803520        3.107068       12.434996
 H        13.709390        3.495765       11.368766
 H        13.387383        3.960639       12.987047
 C        15.232674        2.868344       12.936814
 H        15.229990        2.648196       14.018672
 H        15.717231        1.979904       12.460279
 C        16.179884        4.101007       12.683520
 H        17.237577        3.742223       12.572436
 H        15.861013        4.609816       11.727803
 C        16.070835        5.144555       13.804019
 O        15.239054        6.017425       13.893427
 O        17.131893        4.946256       14.784815
 C        16.864922        5.725905       15.992776
 H        16.773161        6.759039       15.815916
 H        15.945144        5.368402       16.508266
 C        18.133263        5.496491       16.890896
 H        18.105257        4.420177       17.133837
 C        17.997520        6.526147       18.026371
 H        17.913364        7.583325       17.694613
 H        17.050558        6.332757       18.611797
 O        19.052824        6.475031       19.004118
 P        18.979637        5.587659       20.535200
 O        19.005680        3.791519       20.146992
 C        20.014442        3.095386       19.411867
 H        20.039234        3.364212       18.323944
 H        21.017401        3.342480       19.851973
 C        19.621702        1.640685       19.502911
 H        19.631250        1.277921       20.543695
 H        18.603724        1.421447       19.069424
 N        20.479517        0.654280       18.755878
 C        20.139233        0.644989       17.198893
 H        20.357679        1.707843       16.893169
 H        20.887728       -0.019850       16.799892
 H        19.110464        0.373807       17.019840
 C        22.007214        0.993421       18.848667
 H        22.631672        0.255912       18.256710
 H        22.202295        2.005113       18.428177
 H        22.258728        0.885975       19.945915
 C        20.271027       -0.758456       19.232206
 H        20.358652       -0.815122       20.305428
 H        20.954050       -1.406532       18.669561
 H        19.178476       -0.973917       19.052511
 O        20.159678        5.978781       21.349894
 O        17.549522        5.645303       21.038036
 O        19.389887        5.858104       16.152134
 C        19.995274        4.760419       15.574097
 O        19.675833        3.624316       15.820591
 C        21.174456        5.097860       14.653122
 H        22.054258        4.505334       14.977596
 H        21.394598        6.149737       14.805052
 C        20.962803        4.701582       13.192058
 H        20.690697        3.613955       13.187699
 H        21.995979        4.777902       12.713019
 C        19.905720        5.508308       12.468050
 H        20.121490        6.635664       12.387774
 H        18.975801        5.533323       13.170897
 C        19.414858        4.977778       11.134643
 H        18.484547        5.609242       10.774615
 H        19.041773        3.976020       11.291529
 C        20.588968        4.921429       10.118773
 H        21.305456        4.231207       10.483459
 H        21.141752        5.914523       10.074192
 C        20.197172        4.625576        8.672939
 H        21.067362        4.246013        8.171638
 H        20.061941        5.604843        8.111558
 C        18.929703        3.748713        8.467825
 H        18.026291        4.338797        8.517880
 H        18.741249        3.018901        9.225322
 C        18.926451        3.123666        7.057151
 H        18.421257        3.781193        6.305853
 C        19.393822        1.875089        6.733251
 H        19.261259        1.535510        5.629306
 C        20.293537        1.148857        7.699734
 H        20.033123        0.001915        7.716058
 H        20.085135        1.503686        8.735163
 C        21.807610        1.378863        7.423277
 H        22.413603        1.070780        8.277060
 H        21.910938        2.463784        7.333927
 C        22.260860        0.791726        6.097415
 H        21.750725        1.273367        5.222433
 H        21.889093       -0.264557        6.049159
 C        23.778624        0.722607        5.893932
 H        24.223801        0.348507        6.851383
 H        24.176048        1.756726        5.700754
 C        24.276857       -0.123761        4.744563
 H        24.003742       -1.193072        4.908389
 H        25.375582       -0.257265        4.676397
 C        23.718454        0.196631        3.333602
 H        24.568922       -0.160134        2.669531
 H        23.685095        1.346336        3.094907
 C        22.467888       -0.350350        2.792148
 H        21.576113        0.000636        3.393622
 H        22.496017       -1.431945        2.893937
 C        22.170317       -0.121656        1.316397
 H        22.612038       -0.851836        0.681390
 H        22.459570        0.834545        0.972168
 H        21.092476       -0.196378        1.186806
 C         9.090452        0.523315        2.235032
 H         9.566173       -0.050540        3.004502
 H         9.508071        0.257204        1.287968
 H         7.999280        0.233926        2.176989
 C         9.211451        2.006559        2.642197
 H         8.985631        2.030792        3.721916
 H        10.218158        2.477323        2.545686
 C         8.209566        2.868687        1.866239
 H         8.569483        2.809477        0.788007
 H         7.194438        2.469984        1.932598
 C         8.404445        4.282251        2.398532
 H         7.877967        4.328604        3.383803
 H         9.528762        4.435403        2.515977
 C         7.735551        5.418817        1.594799
 H         8.267817        5.563636        0.587004
 H         6.728941        4.992120        1.412035
 C         7.630896        6.737443        2.333245
 H         6.840237        6.709590        3.131933
 H         8.649658        7.044281        2.725660
 C         7.135772        7.796540        1.362900
 H         7.948787        8.026182        0.642020
 H         6.237626        7.413060        0.681156
 C         6.895977        9.163966        1.918195
 H         7.756261        9.484235        2.507867
 H         6.910870        9.893648        1.081362
 C         5.621883        9.391322        2.752408
 H         4.900033       10.177773        2.348160
 H         4.970390        8.504572        2.792708
 C         5.937764        9.886845        4.171021
 H         6.806554       10.650269        4.123048
 H         5.087199       10.476437        4.665184
 C         6.362179        8.767794        5.120473
 H         5.567577        8.034863        5.018128
 H         7.185176        8.176626        4.673640
 C         6.767615        9.184639        6.485598
 H         7.895385        9.425489        6.554585
 H         6.322490       10.236088        6.728161
 C         6.262348        8.317476        7.732400
 H         5.148362        8.087324        7.627687
 H         6.848484        7.322574        7.691752
 C         6.413022        9.088348        9.074335
 H         7.360739        9.562093        9.081695
 H         5.657503        9.913033        9.037374
 C         6.114288        8.319172       10.318240
 H         5.088547        7.847011       10.218541
 H         6.947562        7.624331       10.549343
 C         5.882468        9.204153       11.554003
 O         5.119625       10.158340       11.649556
 O         6.656229        8.808716       12.599831
 C         6.164648        9.099607       13.937609
 H         5.858169       10.186807       13.856833
 H         5.281543        8.475418       14.262652
 C         7.251826        8.763079       14.955301
 H         7.314755        7.657987       14.949128
 C         7.101992        9.308135       16.395796
 H         6.101425        8.856115       16.797644
 H         7.917805        9.034348       17.048294
 O         7.050821       10.786894       16.377441
 P         7.240460       11.786229       17.733744
 O         5.648456       11.070930       18.690481
 C         5.409396       11.696228       19.969028
 H         6.385324       11.706682       20.532425
 H         5.058008       12.722525       19.997810
 C         4.266544       10.971712       20.683716
 H         4.211109       11.269913       21.725225
 H         3.291893       11.275909       20.246084
 N         4.499334        9.388336       20.678432
 C         3.631579        8.762009       21.749237
 H         2.642787        9.173344       21.724287
 H         3.563878        7.700016       21.524494
 H         4.031029        8.932282       22.775045
 C         3.949056        8.820368       19.352753
 H         4.645337        9.075321       18.565273
 H         4.000370        7.723645       19.391121
 H         2.901580        9.091050       19.174377
 C         5.913481        9.016283       20.929369
 H         6.271949        9.517577       21.833107
 H         6.484784        9.308334       20.020128
 H         6.035470        7.988890       21.014004
 O         8.426028       11.309277       18.513803
 O         6.947734       13.138097       17.175388
 O         8.493727        9.299946       14.413819
 C         9.742865        8.863302       14.939749
 O         9.878825        7.918121       15.687665
 C        10.912374        9.603801       14.361228
 H        11.865797        9.101465       14.533572
 H        10.891133       10.605475       14.903200
 C        10.784561        9.900311       12.862537
 H        11.619534       10.661369       12.743993
 H         9.878481       10.479094       12.688083
 C        10.899411        8.701633       11.917640
 H        10.413191        7.905467       12.446522
 H        11.948809        8.309533       11.813585
 C        10.219104        8.911668       10.557452
 H         9.196110        9.220759       10.745083
 H        10.177058        7.914868       10.047557
 C        10.943048        9.915631        9.625002
 H        11.473326       10.718679       10.266511
 H        10.215842       10.488807        9.022862
 C        12.004332        9.303586        8.691307
 H        12.616825        8.550675        9.153812
 H        12.683208       10.147311        8.412375
 C        11.348881        8.608169        7.411440
 H        10.391349        9.184176        7.097422
 H        11.092776        7.630510        7.783132
 C        12.340117        8.418174        6.263324
 H        13.276040        7.927950        6.576074
 C        12.178496        8.759636        4.966463
 H        12.977820        8.667132        4.244000
 C        10.975681        9.336287        4.344517
 H        10.561472       10.181130        4.926234
 H         9.979048        8.732436        4.340283
 C        11.160757        9.897040        2.922045
 H        12.140207       10.496967        2.848605
 H        10.501415       10.770933        2.703299
 C        11.122121        8.901888        1.762113
 H        10.188688        8.335497        1.712892
 H        11.861339        8.036612        1.863219
 C        11.282954        9.595194        0.443842
 H        10.588878       10.474381        0.487991
 H        10.968959        8.937619       -0.437013
 C        12.763571       10.102400        0.174841
 H        13.479593        9.212622        0.104155
 H        13.162559       10.619421        1.073285
 C        13.060431       10.912935       -1.144823
 H        12.592726       11.897676       -1.005416
 H        12.531789       10.447694       -1.929403
 C        14.525503       11.082695       -1.448127
 H        14.604444       11.538914       -2.429302
 H        14.982020       10.119516       -1.484705
 C        15.220098       11.998358       -0.463440
 H        14.877903       13.040535       -0.626843
 H        16.273739       11.981627       -0.577005
 H        15.065437       11.654263        0.609046
 C         7.670998       20.840685       -0.812093
 H         6.645392       20.900965       -1.185920
 H         8.233919       21.521833       -1.464921
 H         7.715158       21.246353        0.225816
 C         8.085729       19.407263       -0.835687
 H         7.376420       18.757727       -0.265307
 H         8.032360       19.031597       -1.876582
 C         9.524588       19.078051       -0.400768
 H         9.673505       17.977274       -0.639419
 H        10.342587       19.693346       -1.004812
 C         9.859543       19.245367        1.048101
 H        10.974916       19.268713        1.142884
 H         9.469111       20.290205        1.327677
 C         9.093300       18.288509        1.929563
 H         8.109358       18.141739        1.450511
 H         9.555227       17.255287        1.977304
 C         9.008261       18.758129        3.427584
 H         8.638816       19.788383        3.513161
 H         8.137980       18.039906        3.854016
 C        10.330276       18.474449        4.261659
 H        10.737155       17.484159        3.956471
 H        11.020319       19.220551        3.901997
 C        10.255518       18.589170        5.795004
 H        11.359879       18.755844        6.184068
 H         9.882809       19.639515        5.946602
 C         9.617444       17.548140        6.737017
 H         8.630763       17.227816        6.186141
 H        10.281888       16.678299        6.799082
 C         9.361793       17.924475        8.165664
 H        10.287302       18.009272        8.718610
 H         8.835406       18.867403        8.289897
 C         8.460109       16.885761        8.838070
 H         7.571170       16.523891        8.305573
 H         9.051423       15.939059        8.888487
 C         8.039198       17.287348       10.202905
 H         7.761535       18.387674       10.128889
 H         7.096160       16.726452       10.462956
 C         9.114585       17.140787       11.262160
 H         9.644608       16.149664       11.186858
 H         9.876538       17.886829       11.119358
 C         8.556341       17.230747       12.712801
 H         7.816518       16.380430       12.943116
 H         9.369997       16.986258       13.397039
 C         8.080357       18.617146       13.024725
 H         8.923101       19.374134       12.712871
 H         7.263470       19.038952       12.396262
 C         7.789332       18.750563       14.516501
 O         8.400157       18.264536       15.447270
 O         6.529151       19.554255       14.724880
 C         6.246611       19.619806       16.145546
 H         6.194635       18.606836       16.586998
 H         7.022491       20.113657       16.685232
 C         4.988584       20.417707       16.393810
 H         5.143786       21.472271       15.948495
 C         4.646641       20.853218       17.822857
 H         5.570323       21.400423       18.229511
 H         3.741828       21.576323       17.862778
 O         4.347064       19.727640       18.681597
 P         5.464247       19.045353       19.779751
 O         5.254247       20.066381       21.186718
 C         6.035610       21.221018       21.404753
 H         6.970134       21.037287       20.807222
 H         5.562909       22.096846       20.912937
 C         6.388939       21.430084       22.911821
 H         6.778774       20.507566       23.309940
 H         7.120483       22.223007       22.932262
 N         5.182555       21.869133       23.794579
 C         5.738557       22.251490       25.139982
 H         6.527627       22.971823       25.011944
 H         5.002502       22.607172       25.812094
 H         6.030770       21.367846       25.615799
 C         4.446878       23.044249       23.176956
 H         3.798932       23.486067       23.919912
 H         5.117398       23.789003       22.831755
 H         3.828258       22.756941       22.258751
 C         4.137394       20.784653       24.021624
 H         3.418628       21.101938       24.795086
 H         4.532709       19.887142       24.495426
 H         3.481479       20.488302       23.244860
 O         4.850070       17.749180       20.187010
 O         6.908876       19.237610       19.340536
 O         3.885960       19.796537       15.661933
 C         2.966001       20.626839       15.015667
 O         3.081367       21.834173       15.122673
 C         1.898383       19.827232       14.286892
 H         1.515665       20.439224       13.452653
 H         1.007667       19.687775       14.950740
 C         2.474060       18.483343       13.747590
 H         1.591463       17.898886       13.296875
 H         2.830634       17.921459       14.601414
 C         3.523167       18.590071       12.715922
 H         4.491443       19.076731       13.120021
 H         3.232237       19.277378       11.930949
 C         4.008584       17.284010       12.138751
 H         3.630553       16.448637       12.767289
 H         5.121226       17.275753       12.075507
 C         3.492038       17.002892       10.647972
 H         3.987574       16.098431       10.212493
 H         3.895116       17.777624        9.910314
 C         1.989918       16.778988       10.548434
 H         1.609599       16.809828        9.460971
 H         1.527545       17.607313       11.047127
 C         1.628516       15.430292       11.133409
 H         2.212852       15.080721       12.017530
 H         1.789879       14.520875       10.475770
 C         0.155588       15.273927       11.583869
 H        -0.186964       16.144962       12.260487
 C        -0.748031       14.246475       11.403632
 H        -1.768364       14.337756       11.887676
 C        -0.580910       13.120831       10.464231
 H        -0.451056       12.177772       10.999017
 H         0.412103       13.194805        9.975096
 C        -1.688000       13.012910        9.295498
 H        -1.342961       12.171860        8.688860
 H        -1.489004       13.964541        8.615654
 C        -3.157571       12.892444        9.612492
 H        -3.512860       13.846497       10.060286
 H        -3.254669       12.031951       10.314587
 C        -3.940028       12.506313        8.301233
 H        -3.417078       11.569592        7.818460
 H        -3.846766       13.318239        7.475890
 C        -5.438448       12.261484        8.523290
 H        -5.911960       13.260927        8.793097
 H        -5.506642       11.494329        9.385117
 C        -6.119227       11.601047        7.277803
 H        -5.902565       10.561588        7.276074
 H        -5.595488       12.005296        6.346711
 C        -7.652397       11.786856        7.151694
 H        -7.950998       12.835159        6.956808
 H        -8.074300       11.598144        8.227903
 C        -8.271664       10.908222        6.086255
 H        -7.942301       11.189309        5.093150
 H        -9.380189       10.911285        6.169371
 H        -8.015215        9.843942        6.069786
 C        16.688082       10.944804        2.725985
 H        15.785154       10.545188        3.245461
 H        16.529888       10.798903        1.641589
 H        16.706881       12.026373        2.965619
 C        17.923819       10.250093        3.168880
 H        18.701460       10.470900        2.399106
 H        18.311432       10.862316        4.082388
 C        17.816677        8.724418        3.272909
 H        17.262228        8.376565        2.362138
 H        18.757505        8.188241        3.247547
 C        17.011553        8.294799        4.500947
 H        17.518749        8.639725        5.429708
 H        16.041445        8.675630        4.387929
 C        16.798269        6.777804        4.668887
 H        15.790195        6.566110        4.165124
 H        17.495214        6.154104        4.059332
 C        16.688721        6.145197        6.039193
 H        16.765966        5.030438        5.927178
 H        17.592007        6.457043        6.679439
 C        15.368237        6.540516        6.824075
 H        15.253854        7.656807        6.871339
 H        14.489726        5.989317        6.432363
 C        15.381651        6.044234        8.278762
 H        14.361303        6.302994        8.710304
 H        15.565764        4.933973        8.162352
 C        16.550003        6.584474        9.186003
 H        16.690071        5.846951        9.981016
 H        17.513309        6.602547        8.664705
 C        16.317101        7.956020        9.915918
 H        17.199907        7.990360       10.599357
 H        16.472782        8.684515        9.102465
 C        15.017007        8.260271       10.698418
 H        14.066916        7.908404       10.159673
 H        15.056539        7.772045       11.672894
 C        14.694260        9.753403       10.827246
 H        14.671056       10.216724        9.790807
 H        13.624683        9.813853       11.238583
 C        15.596778       10.642038       11.682308
 H        15.799620       10.222113       12.702195
 H        16.621027       10.691900       11.138873
 C        15.108897       12.092225       11.850161
 H        15.997564       12.639867       12.295806
 H        14.969441       12.701802       10.926721
 C        13.888523       12.226268       12.744965
 H        13.594965       13.294718       12.573576
 H        13.041022       11.525992       12.561810
 C        14.139276       12.148376       14.261881
 O        15.231086       12.126815       14.801093
 O        12.991691       12.158788       14.986253
 C        13.055219       12.083465       16.455978
 H        12.724048       11.049096       16.864239
 H        14.118397       12.165082       16.791594
 C        12.132315       13.190435       17.039856
 H        12.456274       14.165747       16.576792
 C        11.904178       13.278571       18.512115
 H        11.341425       14.173233       18.743126
 H        11.373262       12.395488       18.885820
 O        13.180346       13.367484       19.188297
 P        13.343001       13.375026       20.880228
 O        11.982584       14.324903       21.269791
 C        12.082441       15.739791       21.776226
 H        12.157667       15.613616       22.949343
 H        13.000727       16.272272       21.382711
 C        10.820902       16.440527       21.357880
 H        11.055299       17.530903       21.143820
 H        10.410578       16.061621       20.406900
 N         9.556724       16.412800       22.344931
 C         9.038190       15.034320       22.510498
 H         9.801603       14.420000       23.023157
 H         8.132911       15.052102       23.064798
 H         8.910050       14.592762       21.507460
 C        10.077403       16.997580       23.715311
 H        10.891451       16.399063       24.149794
 H        10.421683       17.997932       23.615681
 H         9.175725       17.040525       24.349478
 C         8.446140       17.338093       21.797680
 H         7.758385       17.702637       22.615593
 H         7.944844       16.721561       20.992487
 H         8.760110       18.258356       21.305349
 O        13.007067       11.903646       21.361166
 O        14.588263       13.908388       21.465029
 O        10.795066       12.966961       16.432297
 C        10.475144       13.889598       15.297928
 O        11.206077       14.806764       15.103665
 C         9.182964       13.383181       14.664400
 H         8.350520       14.139838       14.781771
 H         8.916961       12.421062       15.197462
 C         9.289373       13.278650       13.144990
 H        10.093565       12.530893       12.921249
 H         9.724960       14.200969       12.664392
 C         7.933566       12.841712       12.455942
 H         7.344676       13.761671       12.381187
 H         7.303544       12.188479       13.117242
 C         7.989874       12.205836       11.059289
 H         7.105262       11.481275       10.924002
 H         8.964470       11.629516       10.895632
 C         7.897347       13.293814        9.955997
 H         8.804576       13.964854        9.946754
 H         7.031991       13.923401       10.207692
 C         7.766479       12.523383        8.607992
 H         6.877399       11.890079        8.802225
 H         8.572889       11.805989        8.387484
 C         7.580878       13.453308        7.427487
 H         7.417694       12.826649        6.532618
 H         8.545236       13.952179        7.212833
 C         6.456994       14.390608        7.553706
 H         5.968357       14.436453        8.513345
 C         6.034094       15.273640        6.623003
 H         5.183432       16.086166        6.800530
 C         6.661984       15.568085        5.252099
 H         7.765129       15.190741        5.190793
 H         6.699664       16.708229        5.135520
 C         5.779579       15.079092        4.047433
 H         6.025237       15.618463        3.087575
 H         4.695465       15.294827        4.288756
 C         5.961558       13.617018        3.766807
 H         5.261289       13.224428        3.000047
 H         5.855966       13.062035        4.705941
 C         7.428771       13.432902        3.184332
 H         8.034246       12.699219        3.719148
 H         7.961015       14.369826        3.346186
 C         7.407733       13.192240        1.682194
 H         6.778249       13.904210        1.152258
 H         6.973164       12.170135        1.583430
 C         8.788781       13.202313        1.038793
 H         9.481829       12.473883        1.479453
 H         9.159451       14.220307        1.194698
 C         8.707500       12.777830       -0.445442
 H         7.811628       13.257487       -0.858864
 H         8.522529       11.742168       -0.549536
 C         9.976051       13.196674       -1.235748
 H        10.888950       12.651278       -0.951983
 H        10.185019       14.284514       -1.054933
 H         9.731487       13.112240       -2.288914
 C        23.789164       18.533556        3.879526
 H        23.472523       19.007769        2.894618
 H        24.343227       19.292599        4.452212
 H        22.766571       18.454580        4.413731
 C        24.485092       17.191517        3.943479
 H        23.852791       16.311354        3.959113
 H        25.174717       17.042446        3.013712
 C        25.261316       17.117468        5.216261
 H        26.072239       16.376814        5.086257
 H        25.720451       18.038614        5.442742
 C        24.629570       16.578154        6.482429
 H        25.267584       16.682421        7.328199
 H        23.878721       17.291864        6.714283
 C        23.919643       15.277522        6.356623
 H        23.337837       15.008271        7.238974
 H        23.170881       15.296225        5.553777
 C        24.993616       14.096069        6.153713
 H        24.655361       13.284726        5.434196
 H        25.893999       14.471776        5.595044
 C        25.491394       13.549005        7.471677
 H        26.037163       14.337333        8.008884
 H        24.630280       13.193404        8.046197
 C        26.607138       12.405571        7.239596
 H        27.100981       12.433507        6.229026
 H        27.503860       12.407827        7.966843
 C        25.935207       11.010548        7.341950
 H        25.104050       10.945825        6.537822
 H        26.678394       10.209000        6.987622
 C        25.341356       10.706692        8.708912
 H        26.051048       11.027175        9.448981
 H        24.482746       11.409525        8.868567
 C        24.938585        9.278291        8.860857
 H        24.147346        9.015804        8.181877
 H        25.737524        8.655171        8.427372
 C        24.578163        8.906699       10.266872
 H        25.191086        9.382150       11.055589
 H        23.543245        9.188635       10.578787
 C        24.553396        7.372026       10.317698
 H        23.685061        6.959743        9.693100
 H        25.545038        7.096351        9.910933
 C        24.447399        6.697547       11.734602
 H        23.558258        7.142541       12.338884
 H        24.278145        5.540082       11.696002
 C        25.755281        6.838810       12.533212
 H        26.602400        6.169255       12.251835
 H        26.123524        7.874254       12.520716
 C        25.362379        6.592366       14.067905
 O        25.162783        5.491082       14.574438
 O        25.358131        7.796537       14.751414
 C        24.859940        7.644638       16.125195
 H        24.253452        6.617217       16.223709
 H        25.789539        7.515443       16.820671
 C        23.899666        8.807721       16.371922
 H        24.309111        9.787508       15.989910
 C        23.415930        8.712760       17.874945
 H        22.316061        8.484035       17.924879
 H        23.880384        7.771513       18.270418
 O        23.871151        9.910575       18.470770
 P        23.169525       10.604280       20.111475
 O        21.660585       10.899333       19.503824
 C        20.486231       10.066704       19.506380
 H        20.611845        9.495781       18.577801
 H        20.481089        9.262237       20.338327
 C        19.230211       10.930251       19.391552
 H        19.509989       12.012701       19.481340
 H        18.793762       10.659842       18.436548
 N        18.178780       10.768873       20.591858
 C        17.405340        9.359134       20.373219
 H        18.140099        8.579405       20.396996
 H        16.658791        9.355232       21.213312
 H        16.933596        9.483606       19.373203
 C        18.852835       10.780500       21.886499
 H        19.434084        9.841171       22.080252
 H        19.539164       11.582103       21.888796
 H        18.179693       10.953857       22.732996
 C        17.144646       11.844631       20.529518
 H        17.602362       12.693784       21.035471
 H        16.243805       11.478593       21.106573
 H        16.781647       12.061815       19.487551
 O        23.240004        9.679518       21.370638
 O        23.938145       11.878862       20.081945
 O        22.717110        8.562330       15.460696
 C        22.075533        9.706161       14.973101
 O        22.438915       10.824101       15.252045
 C        20.910231        9.366041       14.057035
 H        20.012196        9.913013       14.435875
 H        20.689686        8.296610       14.244075
 C        21.092636        9.850318       12.672067
 H        22.067823        9.508577       12.303831
 H        21.124809       10.943396       12.572919
 C        20.101719        9.246219       11.700106
 H        19.118052        9.752961       11.552524
 H        19.801626        8.268083       12.025154
 C        20.736351        9.089118       10.287375
 H        21.688543        8.435122       10.277561
 H        21.123497       10.081626        9.983100
 C        19.923994        8.595946        9.142098
 H        19.023632        9.257646        9.087363
 H        19.571293        7.598913        9.430402
 C        20.747147        8.650243        7.851490
 H        21.639313        8.057035        7.789703
 H        21.245512        9.689050        7.824790
 C        19.840502        8.561503        6.610866
 H        19.154032        9.376114        6.497264
 H        19.240904        7.657324        6.832063
 C        20.557072        8.395870        5.320593
 H        20.847935        9.286837        4.748928
 C        20.964188        7.222705        4.780303
 H        21.588049        7.336432        3.844799
 C        20.961668        5.834913        5.381161
 H        19.937662        5.679620        5.665319
 H        21.624823        5.791722        6.304502
 C        21.367222        4.753182        4.331743
 H        21.925041        3.939705        4.790485
 H        22.157932        5.240881        3.630927
 C        20.198454        4.253282        3.506526
 H        19.323385        4.990921        3.355598
 H        19.660170        3.566835        4.245847
 C        20.485605        3.524371        2.240272
 H        21.498236        3.060557        2.425449
 H        20.610346        4.330921        1.435973
 C        19.495789        2.535680        1.722604
 H        19.211304        1.910496        2.604095
 H        19.962336        1.812759        1.077112
 C        18.229628        3.110082        1.051918
 H        17.711594        2.294231        0.404102
 H        18.542078        3.902630        0.392472
 C        17.167774        3.675189        2.073413
 H        17.592134        4.614892        2.361228
 H        17.053116        3.128932        3.058640
 C        15.845499        3.895114        1.486401
 H        15.316963        2.951468        1.505258
 H        15.976399        4.201015        0.416272
 H        15.398816        4.700513        2.006032
 C         6.704137        4.858468        6.106120
 H         7.750346        4.805436        5.975513
 H         6.413495        4.810111        7.181674
 H         6.353131        5.769204        5.642054
 C         5.961185        3.779758        5.394928
 H         4.913074        3.841049        5.780925
 H         5.815538        3.992465        4.362432
 C         6.577191        2.371695        5.505806
 H         7.486504        2.279467        4.879315
 H         6.887007        2.139163        6.602977
 C         5.659314        1.253870        4.984047
 H         4.686183        1.345360        5.506430
 H         5.468914        1.367860        3.892727
 C         6.349841       -0.121744        5.107159
 H         7.131143       -0.031924        4.353045
 H         6.809539       -0.150226        6.119898
 C         5.402472       -1.330777        4.952645
 H         4.485943       -1.191282        5.620634
 H         4.901250       -1.280669        3.907040
 C         6.076369       -2.677528        5.221496
 H         5.431587       -3.446486        4.794098
 H         6.966085       -2.879895        4.598953
 C         6.401731       -3.102593        6.619635
 H         6.843203       -4.138233        6.738262
 H         7.040914       -2.367303        7.152056
 C         5.130351       -3.224487        7.529376
 H         4.213643       -3.242517        6.801134
 H         5.149277       -4.218444        7.963835
 C         4.797604       -2.212905        8.595062
 H         4.738584       -1.209766        8.019222
 H         3.764278       -2.489336        8.914242
 C         5.661527       -2.088261        9.883690
 H         5.726329       -3.057941       10.368857
 H         6.730795       -1.904238        9.595983
 C         5.154650       -1.047102       10.877188
 H         4.956284       -0.155459       10.279884
 H         4.170012       -1.345508       11.205331
 C         6.045162       -0.743334       12.021365
 H         6.252153       -1.651350       12.516582
 H         7.015157       -0.331564       11.691372
 C         5.448369        0.158131       13.050576
 H         5.021730        1.113787       12.595901
 H         4.667335       -0.440250       13.483741
 C         6.527186        0.609319       14.152660
 H         7.017508       -0.316403       14.646398
 H         7.299468        1.317702       13.640965
 C         5.719098        1.428709       15.179397
 O         5.478239        1.133929       16.339634
 O         5.357945        2.662591       14.632188
 C         4.738166        3.627986       15.533942
 H         3.967122        4.073543       14.932780
 H         4.308853        3.138254       16.485662
 C         5.821435        4.641317       16.010725
 H         6.842496        4.234087       16.325863
 C         5.420496        5.676208       17.099316
 H         5.127180        6.615125       16.570263
 H         4.512302        5.303842       17.598431
 O         6.427993        5.959387       18.132210
 P         7.117104        4.782351       19.235683
 O         8.376419        3.922281       18.314014
 C         9.392735        4.590516       17.580917
 H         9.019466        4.800195       16.540344
 H         9.646105        5.555489       18.080582
 C        10.705438        3.785233       17.700056
 H        11.619366        4.179745       17.205311
 H        10.883143        3.823225       18.782459
 N        10.468737        2.145756       17.388697
 C        10.127013        1.404651       18.613260
 H        10.972873        1.598228       19.294233
 H         9.217701        1.812346       19.137957
 H        10.029464        0.328824       18.488514
 C         9.511103        1.967484       16.292753
 H         9.836295        1.151711       15.668020
 H         8.544003        1.529743       16.690445
 H         9.510825        2.873415       15.702826
 C        11.856365        1.646116       16.916090
 H        12.185368        2.230011       16.060863
 H        11.882860        0.615698       16.640949
 H        12.553382        1.802633       17.743223
 O         7.803221        5.612170       20.335733
 O         6.069563        3.764687       19.599325
 O         6.168601        5.381166       14.709222
 C         7.279557        4.922141       14.100587
 O         8.112443        4.178288       14.582158
 C         7.296346        5.575999       12.694172
 H         8.083886        6.355044       12.630271
 H         6.296577        6.038280       12.606414
 C         7.656089        4.633234       11.543454
 H         8.476869        3.911369       11.907569
 H         8.013791        5.273292       10.683084
 C         6.497709        3.813537       11.028439
 H         5.681095        4.588521       10.936466
 H         6.324725        2.985964       11.774063
 C         6.592015        3.281536        9.635514
 H         7.386480        2.493853        9.728279
 H         6.790194        4.090632        8.915144
 C         5.244645        2.714265        9.152284
 H         5.148646        1.758427        9.733462
 H         5.297568        2.332000        8.115658
 C         4.002135        3.582321        9.186174
 H         4.324625        4.597083        8.854334
 H         3.628217        3.778131       10.219512
 C         2.792975        3.180129        8.227236
 H         2.346599        2.309642        8.700492
 H         3.204798        2.915139        7.188955
 C         1.700922        4.193447        8.296684
 H         1.151817        4.258773        9.267852
 C         1.261662        5.145790        7.465737
 H         0.384457        5.766956        7.672944
 C         1.872067        5.507918        6.107275
 H         1.351500        4.992548        5.296062
 H         2.916612        5.141491        6.094140
 C         1.835841        7.018577        5.658912
 H         2.479054        7.605343        6.405574
 H         0.771201        7.419427        5.698938
 C         2.234539        7.198763        4.116311
 H         1.587174        6.524842        3.573501
 H         3.208648        6.677127        3.931762
 C         2.340918        8.635165        3.670448
 H         2.745450        8.701652        2.616494
 H         3.012063        9.291993        4.329058
 C         0.975183        9.258814        3.607130
 H         0.450819        9.286592        4.564475
 H         0.227655        8.633745        3.073421
 C         0.951354       10.745141        3.114041
 H         1.258041       10.822245        2.039409
 H         1.629259       11.320209        3.800363
 C        -0.433489       11.337337        3.139714
 H        -1.242189       10.660535        2.695447
 H        -0.421164       12.248218        2.535917
 C        -0.858896       11.740768        4.567336
 H        -0.146614       12.498744        4.996714
 H        -0.842955       10.879962        5.253847
 H        -1.904693       12.082816        4.511854
 C        13.104182       14.726723       65.495056
 H        12.502856       14.392417       66.319412
 H        13.862417       13.930837       65.396530
 H        12.474836       14.543941       64.667801
 C        13.569882       16.175104       65.684555
 H        14.319363       16.061037       66.490555
 H        14.122501       16.534554       64.804001
 C        12.476186       17.110455       66.223251
 H        11.613052       16.916246       65.595383
 H        12.070309       16.769917       67.172562
 C        12.874357       18.561357       66.252533
 H        12.315955       19.139654       67.015961
 H        13.965954       18.718361       66.519196
 C        12.716120       19.340225       64.982925
 H        13.542701       19.081860       64.263641
 H        11.739667       19.151175       64.412804
 C        12.738607       20.868198       65.322662
 H        12.080091       21.140203       66.229477
 H        13.760306       21.315809       65.438004
 C        12.236452       21.635378       64.119370
 H        11.399610       21.117872       63.618729
 H        11.809279       22.605940       64.478836
 C        13.286359       22.060743       63.104633
 H        14.257693       22.305351       63.704590
 H        13.596809       21.201172       62.409916
 C        13.000208       23.193253       62.186401
 H        12.447276       24.072226       62.699585
 H        13.978140       23.637211       61.743523
 C        12.213085       22.692179       60.968861
 H        12.806084       22.001896       60.413364
 H        11.247663       22.205410       61.207851
 C        11.845452       23.841181       59.993515
 H        11.060034       24.466358       60.420540
 H        12.831680       24.364651       59.852032
 C        11.161227       23.286772       58.716190
 H        11.327750       24.053541       57.972370
 H        11.746401       22.398066       58.345936
 C         9.700218       22.945105       58.828796
 H         9.541878       21.873238       59.236744
 H         9.337405       23.630613       59.595669
 C         8.806264       22.996302       57.519218
 H         7.768991       22.694288       57.844128
 H         8.751199       24.017530       57.071362
 C         9.382604       21.970215       56.529720
 H        10.450624       22.127535       56.664280
 H         9.196829       20.944221       56.886303
 C         8.915861       22.176630       55.158539
 O         8.271469       23.164028       54.834270
 O         9.309001       21.149626       54.323936
 C         8.852936       21.276375       52.910343
 H         8.004593       22.002724       52.852543
 H         9.625766       21.845793       52.345940
 C         8.389595       19.895897       52.363483
 H         9.247254       19.145931       52.284721
 C         7.688164       20.022339       51.064861
 H         7.568244       19.042568       50.527775
 H         6.671337       20.521511       51.303463
 O         8.441743       20.923006       50.160957
 P         7.533319       21.764727       49.009686
 O         7.046472       20.274847       48.066368
 C         5.834804       19.617376       48.130119
 H         5.764529       19.015499       49.171349
 H         5.000581       20.353788       48.171780
 C         5.724951       18.730928       46.882103
 H         5.120274       17.768328       47.022160
 H         5.151343       19.265196       46.005081
 N         7.039012       18.183359       46.282192
 C         7.877123       17.534599       47.340126
 H         8.565954       18.286451       47.759609
 H         7.206613       17.010094       48.027916
 H         8.474163       16.758366       46.853867
 C         6.611078       17.285103       45.181198
 H         6.007232       17.763849       44.473595
 H         7.400724       16.768787       44.581181
 H         6.044483       16.397268       45.591587
 C         7.753312       19.294724       45.665302
 H         7.956480       20.069876       46.357410
 H         7.225003       19.686438       44.751053
 H         8.795900       18.959185       45.305519
 O         6.295489       22.415047       49.566959
 O         8.580249       22.383945       48.144951
 O         7.391140       19.405918       53.399483
 C         7.457875       18.063015       53.715900
 O         7.539323       17.281601       52.782513
 C         7.274512       17.809889       55.207684
 H         6.863421       16.821314       55.362377
 H         6.404157       18.473141       55.468884
 C         8.629548       18.042633       55.851986
 H         9.015090       19.017870       55.413490
 H         9.264148       17.244270       55.393379
 C         8.722720       18.059048       57.357811
 H         8.193265       17.172760       57.789215
 H         8.142690       18.930874       57.733288
 C        10.177412       18.236376       57.866024
 H        10.565427       19.219818       57.617058
 H        10.794356       17.414597       57.379646
 C        10.280452       17.960743       59.392521
 H        10.333176       16.874714       59.511749
 H         9.408373       18.190954       59.934883
 C        11.387854       18.799095       60.074310
 H        11.291317       19.832735       59.724560
 H        12.420048       18.542948       59.700027
 C        11.510326       18.652863       61.591232
 H        10.615076       18.846972       62.180126
 H        12.288099       19.485220       61.939514
 C        12.058376       17.281960       61.852982
 H        13.087893       17.137068       61.452881
 C        11.478197       16.261478       62.506706
 H        12.082666       15.434566       62.843468
 C        10.058369       16.312723       63.026634
 H         9.457249       16.270334       62.128105
 H         9.874686       17.250048       63.546787
 C         9.687085       15.172104       63.987015
 H        10.140108       15.246095       65.006363
 H        10.052015       14.157452       63.604836
 C         8.113495       15.078027       64.228561
 H         7.967933       14.131709       64.813065
 H         7.735720       14.904928       63.131283
 C         7.525949       16.368567       64.831711
 H         7.428829       17.045046       63.913914
 H         8.289082       16.856256       65.480469
 C         6.177347       16.325336       65.541962
 H         5.478807       15.601341       64.970245
 H         5.679648       17.314137       65.316605
 C         6.230928       16.152193       67.048355
 H         7.233244       16.498634       67.422318
 H         6.109463       15.093093       67.305756
 C         4.966558       16.885836       67.646881
 H         4.104323       16.450274       67.135880
 H         4.945886       18.049959       67.539719
 C         4.802685       16.706724       69.161774
 H         5.621422       17.197906       69.681305
 H         4.992850       15.626996       69.453003
 H         3.841157       17.066006       69.416824
 C         7.923679        7.534042       65.045715
 H         7.392967        6.771863       65.600830
 H         8.252628        7.027519       64.155441
 H         7.173810        8.154181       64.655586
 C         9.099338        8.196926       65.764511
 H         8.849868        8.106864       66.799820
 H        10.007028        7.652852       65.444214
 C         9.374882        9.629816       65.376556
 H         8.574676       10.311231       65.735626
 H        10.341191        9.934821       65.799133
 C         9.516640        9.793344       63.845024
 H        10.203814        8.981899       63.544819
 H         8.492073        9.696059       63.431194
 C        10.118318       11.169563       63.430527
 H         9.491467       11.885350       63.924862
 H        11.184476       11.263874       63.840607
 C        10.081861       11.326111       61.918827
 H        10.028946       10.385229       61.371849
 H         9.074001       11.757664       61.707314
 C        11.206180       12.195437       61.409542
 H        11.484262       13.062166       62.097225
 H        12.090206       11.628117       61.468258
 C        11.060516       12.647096       59.926994
 H        12.105028       12.558633       59.570442
 H        10.380131       11.946284       59.329834
 C        10.608140       14.130408       59.582157
 H        11.071320       14.854136       60.268757
 H        10.979292       14.398066       58.555595
 C         9.075970       14.331379       59.526890
 H         8.572267       13.952708       60.507153
 H         8.708561       15.378493       59.481819
 C         8.328509       13.634316       58.380878
 H         8.613487       12.563183       58.442318
 H         7.274230       13.810914       58.598072
 C         8.626573       14.235070       56.991169
 H         8.835994       15.308613       57.151802
 H         9.605231       13.834929       56.702263
 C         7.501075       13.983177       55.987026
 H         7.041089       13.023231       56.390751
 H         6.672920       14.747439       56.015842
 C         8.010887       14.054750       54.493607
 H         8.600722       15.006104       54.323040
 H         8.721908       13.282991       54.172333
 C         6.798174       13.923121       53.540501
 H         6.154476       12.990528       53.761223
 H         6.150506       14.777118       53.583340
 C         7.309987       13.719265       52.164772
 O         7.326609       14.506453       51.233398
 O         7.786380       12.388578       52.035629
 C         8.690019       12.127241       50.855396
 H         8.584661       10.959706       50.751755
 H         8.182162       12.644127       50.007278
 C        10.068065       12.550738       51.241306
 H        10.093130       13.449725       51.953827
 C        10.944807       12.944543       50.011459
 H        10.529337       13.726595       49.360966
 H        11.957579       13.248631       50.413555
 O        11.124848       11.737020       49.324081
 P        12.276044       11.434869       47.999313
 O        13.542846       10.636497       48.808376
 C        13.731640       10.153038       50.162781
 H        13.253402       10.883223       50.832798
 H        13.129370        9.205270       50.257565
 C        15.247066        9.942013       50.379711
 H        15.715403       10.876645       49.968792
 H        15.563111        9.899829       51.447624
 N        15.999258        8.799178       49.648865
 C        15.917535        8.945534       48.160812
 H        14.835907        8.834894       47.839634
 H        16.263729        9.945175       47.905296
 H        16.591887        8.169258       47.703224
 C        17.416574        8.872770       50.116997
 H        17.900343        8.097551       49.503029
 H        17.808537        9.860804       49.840885
 H        17.413090        8.722831       51.213024
 C        15.448955        7.459198       50.096836
 H        15.320543        7.296007       51.164261
 H        16.207077        6.721167       49.669830
 H        14.488279        7.307547       49.654346
 O        11.533228       10.641896       47.029289
 O        12.691676       12.887424       47.486446
 O        10.695771       11.409004       51.958210
 C        11.035131       11.520777       53.276134
 O        10.952628       12.644122       53.839314
 C        11.599174       10.234984       53.853516
 H        12.559732        9.926748       53.392937
 H        10.905267        9.367470       53.542439
 C        11.854353       10.411020       55.347115
 H        10.999094       10.970418       55.735275
 H        12.833562       10.919099       55.454243
 C        12.068485        9.038811       56.164234
 H        12.976499        8.542765       55.715935
 H        11.292621        8.272303       56.036346
 C        12.169579        9.216996       57.721001
 H        12.200383        8.191552       58.217682
 H        11.217155        9.692212       57.989014
 C        13.161602       10.174628       58.418758
 H        12.885515       10.070493       59.452415
 H        12.898571       11.194619       58.035686
 C        14.690487       10.002342       58.282997
 H        14.985303        9.930731       57.208252
 H        14.969266        9.027855       58.681515
 C        15.502788       11.035612       59.103008
 H        15.194519       11.167514       60.142300
 H        15.300967       12.013897       58.619759
 C        16.962820       10.798278       58.926033
 H        17.403141       11.060418       58.010014
 C        17.728458       10.113040       59.838017
 H        18.770710       10.005453       59.478901
 C        17.410364        9.572952       61.198433
 H        16.737526        8.650802       61.059677
 H        16.691454       10.327105       61.780991
 C        18.655073        9.167887       62.022179
 H        19.354824       10.072940       62.067276
 H        19.282120        8.439224       61.484093
 C        18.229982        8.547809       63.385830
 H        17.797821        7.551894       62.988159
 H        17.411160        9.228281       63.749027
 C        19.385538        8.349936       64.388664
 H        19.832407        9.251644       64.754723
 H        20.266617        7.775678       63.916912
 C        18.934849        7.461959       65.650879
 H        19.839317        7.244486       66.325668
 H        18.638100        6.517088       65.217285
 C        17.793896        7.992567       66.488785
 H        16.913387        8.048833       65.803848
 H        17.958519        9.020504       66.876984
 C        17.523897        7.143343       67.708420
 H        18.267927        7.423309       68.505188
 H        17.558283        6.078516       67.472168
 C        16.164623        7.398632       68.345276
 H        15.360671        7.163279       67.637177
 H        16.093128        8.479556       68.474960
 H        16.071226        6.800585       69.240036
 C        23.325867       16.930786       68.953125
 H        23.328796       16.041546       69.562988
 H        23.975578       17.585848       69.521469
 H        23.888771       16.568832       68.055389
 C        21.931583       17.485090       68.971558
 H        21.202463       16.775169       68.579315
 H        21.687475       17.760326       69.974869
 C        21.732441       18.725613       68.127609
 H        22.589899       19.420397       68.040497
 H        21.630802       18.393711       67.004105
 C        20.381285       19.405508       68.490723
 H        19.588392       18.659203       68.585709
 H        20.409554       19.791862       69.538788
 C        20.057093       20.521290       67.543915
 H        20.955658       21.136967       67.390213
 H        19.674210       20.063801       66.657181
 C        18.918032       21.431549       68.171677
 H        19.085325       21.591129       69.277237
 H        18.993906       22.532269       67.693283
 C        17.557487       20.895273       67.882324
 H        17.504469       19.892372       68.361191
 H        16.875902       21.447886       68.588974
 C        16.885372       20.981049       66.531784
 H        15.824302       21.187984       66.719284
 H        17.316582       21.735851       65.919662
 C        17.020124       19.660036       65.721191
 H        17.996740       19.276983       65.796890
 H        16.459480       18.841356       66.176910
 C        16.534794       19.736588       64.218880
 H        15.484447       19.524584       64.315804
 H        16.598425       20.715208       63.782887
 C        17.122314       18.677551       63.265831
 H        18.194990       18.858257       63.085712
 H        17.133085       17.671898       63.749535
 C        16.316874       18.503307       62.005783
 H        16.854780       17.802303       61.350685
 H        15.382548       18.040009       62.189960
 C        16.139668       19.846146       61.250237
 H        15.724102       20.578863       61.890244
 H        17.176620       20.259808       60.961300
 C        15.283895       19.817675       59.993488
 H        15.496778       18.954315       59.426838
 H        14.232412       19.771242       60.323814
 C        15.536537       21.148808       59.172310
 H        15.377824       22.027130       59.846279
 H        16.556683       21.185801       58.856251
 C        14.717216       21.416563       57.960793
 O        14.361726       22.538725       57.672680
 O        14.293511       20.336485       57.273952
 C        13.517000       20.564528       56.115635
 H        12.484923       20.971821       56.583294
 H        13.831811       21.368694       55.494064
 C        13.233445       19.294853       55.343021
 H        14.097682       19.035034       54.762226
 C        12.108574       19.404865       54.346344
 H        11.814042       18.341522       53.981243
 H        11.167272       19.808397       54.869614
 O        12.509017       20.299902       53.300591
 P        12.474559       19.834208       51.656643
 O        14.083899       19.030809       51.575901
 C        15.280725       19.563774       52.207104
 H        15.696623       20.289850       51.480328
 H        14.970915       20.218197       53.063896
 C        16.224577       18.455791       52.653507
 H        15.685996       17.725847       53.264442
 H        16.623613       17.867147       51.814274
 N        17.494829       18.935698       53.420536
 C        18.475340       17.744522       53.477383
 H        19.448824       17.984568       53.938713
 H        18.012903       16.830545       54.019428
 H        18.742912       17.380688       52.503765
 C        18.104959       20.056181       52.579533
 H        18.224155       19.761065       51.519604
 H        17.409843       20.893053       52.672035
 H        19.083334       20.246410       52.999138
 C        17.251982       19.430573       54.806885
 H        16.503246       20.231352       54.769886
 H        18.149300       19.854647       55.182735
 H        16.865976       18.555780       55.340714
 O        11.485163       18.698038       51.538467
 O        12.650193       21.074472       50.805393
 O        13.019272       18.141315       56.248966
 C        14.145120       17.411655       56.661434
 O        15.195921       17.460384       56.040455
 C        13.863427       16.499193       57.741680
 H        12.785423       16.113188       57.625767
 H        13.877770       17.068411       58.604588
 C        14.801362       15.325986       57.667992
 H        15.404317       15.316609       56.814312
 H        14.243817       14.368236       57.555622
 C        15.746233       15.204000       58.931107
 H        16.196407       16.223692       59.109867
 H        16.517817       14.450176       58.803680
 C        15.027089       14.845184       60.230881
 H        14.237379       14.111714       60.029987
 H        14.470201       15.749330       60.658188
 C        16.064249       14.133286       61.184479
 H        16.864145       14.889491       61.432655
 H        16.394938       13.124497       60.716923
 C        15.451019       13.802511       62.523808
 H        14.622516       13.109491       62.388706
 H        14.942399       14.660049       62.997402
 C        16.377203       13.043563       63.529362
 H        16.845636       12.197130       63.016926
 H        15.754451       12.519781       64.359039
 C        17.426062       13.956481       64.102188
 H        17.091349       14.990260       64.151192
 C        18.587099       13.585160       64.647705
 H        19.200874       14.349357       65.100449
 C        19.058968       12.143622       64.877823
 H        19.962908       12.010007       64.286057
 H        18.280596       11.466381       64.483131
 C        19.257360       11.792208       66.398056
 H        19.427607       10.650848       66.330872
 H        18.413073       11.854297       67.086548
 C        20.530382       12.341453       67.059525
 H        21.466692       12.298322       66.312759
 H        20.868143       11.570944       67.748947
 C        20.616940       13.713532       67.742813
 H        20.554049       14.686232       67.170639
 H        21.659561       13.765119       68.010208
 C        19.775656       13.892350       69.057327
 H        20.263561       14.613204       69.810883
 H        19.779259       12.908336       69.621048
 C        18.348326       14.226334       68.788162
 H        17.736774       13.633834       69.515701
 H        18.005005       13.746621       67.868607
 C        17.912262       15.720284       68.724335
 H        18.353056       16.336550       69.455811
 H        16.862623       15.715948       69.009964
 C        17.941397       16.330246       67.313538
 H        17.730743       17.433195       67.319901
 H        17.281321       15.903274       66.555923
 H        18.984901       16.296158       66.937439
 C         3.818352       -2.967444       65.018784
 H         3.906087       -2.662766       64.016632
 H         4.318400       -3.884200       64.934509
 H         4.473431       -2.362192       65.641342
 C         2.391777       -3.187805       65.467651
 H         1.800219       -3.691566       64.641693
 H         2.369957       -3.875174       66.271652
 C         1.671792       -1.899838       65.826538
 H         0.694765       -2.243705       66.211655
 H         2.231056       -1.507701       66.672256
 C         1.471574       -0.921772       64.665512
 H         2.426358       -0.565950       64.303421
 H         1.082769       -1.467421       63.755589
 C         0.612511        0.268312       65.080215
 H        -0.260808       -0.073576       65.634140
 H         1.188631        0.948873       65.815506
 C         0.216446        1.116218       63.918465
 H        -0.221986        2.084180       64.236832
 H         1.229036        1.325637       63.433464
 C        -0.708112        0.579184       62.858540
 H        -0.548359       -0.545723       62.594204
 H        -1.720111        0.414990       63.311459
 C        -0.864079        1.468795       61.614517
 H        -1.631223        0.997999       60.910019
 H        -1.247914        2.442591       61.985748
 C         0.360628        1.781943       60.778965
 H        -0.045854        2.343632       59.901237
 H         0.999877        2.553090       61.312378
 C         1.371423        0.801425       60.234287
 H         0.884830        0.062561       59.552078
 H         1.850553        1.407085       59.475391
 C         2.284176        0.048797       61.188396
 H         2.723060        0.854049       61.771305
 H         1.602378       -0.559293       61.794601
 C         3.396338       -0.775852       60.594429
 H         4.055685       -0.957819       61.481159
 H         3.124181       -1.781084       60.196495
 C         4.353016       -0.032154       59.654259
 H         3.847910        0.165750       58.679298
 H         4.555272        0.995792       60.073826
 C         5.634626       -0.688620       59.472153
 H         6.229120       -0.017524       58.862049
 H         6.155576       -0.770797       60.466351
 C         5.479584       -2.102533       58.853714
 H         6.471284       -2.644370       58.767097
 H         4.882968       -2.711022       59.534122
 C         4.845752       -2.127490       57.446491
 O         3.672358       -2.269260       57.206005
 O         5.827640       -2.062682       56.412163
 C         5.273792       -2.024692       55.019558
 H         6.117848       -2.323231       54.430573
 H         4.485785       -2.859060       54.943245
 C         4.732098       -0.612432       54.641644
 H         3.701013       -0.550333       55.129662
 C         4.689416       -0.320035       53.140171
 H         4.183301        0.654100       52.872658
 H         5.663588       -0.318087       52.684391
 O         4.083419       -1.380924       52.416260
 P         2.306537       -1.318672       52.154217
 O         2.135496        0.022500       50.930038
 C         3.055076        0.081200       49.913727
 H         4.123879        0.363945       50.194710
 H         3.029052       -0.899736       49.381557
 C         2.553875        1.240158       48.957298
 H         1.509720        1.046254       48.611622
 H         2.595898        2.138918       49.543121
 N         3.377556        1.435336       47.715889
 C         4.837850        1.727210       48.030323
 H         4.921831        2.721363       48.346745
 H         5.213418        1.046287       48.798744
 H         5.438387        1.656575       47.143284
 C         3.359384        0.174023       46.977337
 H         3.853025        0.171759       46.050682
 H         3.727597       -0.686320       47.545864
 H         2.301435        0.042320       46.715889
 C         2.739832        2.496983       46.889839
 H         3.329403        2.596769       45.997028
 H         2.735958        3.466394       47.463749
 H         1.843859        2.082478       46.512215
 O         2.008532       -2.604103       51.446644
 O         1.512492       -0.746045       53.313049
 O         5.664608        0.402549       55.188309
 C         5.011278        1.242556       56.068638
 O         3.844687        1.237469       56.415916
 C         5.940973        2.316002       56.505600
 H         6.633565        2.689358       55.688076
 H         6.719704        1.865552       57.099590
 C         5.295693        3.441325       57.269318
 H         4.387690        2.995692       57.841732
 H         4.797626        4.140099       56.605698
 C         6.194960        4.161745       58.296860
 H         5.572890        4.931549       58.858189
 H         6.921947        4.846096       57.860535
 C         6.943147        3.282991       59.286510
 H         7.804807        2.822435       58.808624
 H         6.327891        2.431324       59.760689
 C         7.474389        4.102593       60.453068
 H         6.802166        4.823612       60.889881
 H         8.371866        4.680487       60.016392
 C         8.006730        3.045812       61.433880
 H         8.537686        2.204812       60.987175
 H         7.171444        2.600618       62.049000
 C         9.079309        3.616371       62.392696
 H         8.717669        4.540793       62.884209
 H         9.984390        3.951751       61.874306
 C         9.605782        2.610133       63.344707
 H         9.872582        1.623512       62.884617
 C         9.878968        2.741383       64.674484
 H        10.439493        1.916867       65.080994
 C         9.598268        3.874428       65.550049
 H         8.920954        3.495901       66.380341
 H         8.992951        4.625231       65.111343
 C        10.751425        4.560338       66.330521
 H        11.202127        3.852212       67.046524
 H        10.265853        5.356446       66.993988
 C        11.752222        5.241371       65.423508
 H        11.192725        5.979050       64.756775
 H        12.144020        4.483394       64.704346
 C        12.802815        6.129534       66.126572
 H        13.404528        5.479317       66.773193
 H        12.337214        6.875884       66.779175
 C        13.830469        6.780700       65.187668
 H        14.044729        6.055904       64.345818
 H        14.807402        6.835855       65.723083
 C        13.452506        8.193220       64.830795
 H        13.525027        8.924140       65.647095
 H        12.402055        8.203368       64.581757
 C        14.188373        8.784648       63.650227
 H        14.171443        8.045197       62.817127
 H        15.240939        8.993027       63.983177
 C        13.547897       10.037601       63.120293
 H        13.387599       10.791068       63.930340
 H        12.578929        9.886750       62.556126
 H        14.201020       10.474776       62.386166
 C        26.360369        3.972183       70.857376
 H        27.031866        3.153116       70.494705
 H        25.780216        3.593585       71.674911
 H        26.990547        4.827812       71.113449
 C        25.340183        4.576408       69.873871
 H        24.806652        5.314044       70.477386
 H        25.848305        5.046868       69.059570
 C        24.256054        3.613669       69.299805
 H        24.703880        2.693069       68.825729
 H        23.608723        3.327432       70.134293
 C        23.506508        4.326243       68.146774
 H        22.966032        5.272351       68.536758
 H        24.143244        4.894782       67.421066
 C        22.599569        3.328180       67.408463
 H        23.202194        2.640166       66.818268
 H        22.208010        2.648027       68.183029
 C        21.349499        3.894154       66.727524
 H        20.594116        3.050246       66.728088
 H        20.903273        4.613060       67.388855
 C        21.475721        4.448445       65.331848
 H        21.632614        3.584744       64.649261
 H        20.429792        4.856759       65.072495
 C        22.648336        5.468333       65.067673
 H        22.262161        6.523001       65.278732
 H        23.570309        5.134891       65.625473
 C        23.113161        5.575572       63.541527
 H        23.864267        6.394591       63.633297
 H        23.768797        4.710744       63.217365
 C        22.058575        5.866776       62.536530
 H        21.205933        5.176013       62.687016
 H        21.649336        6.861876       62.833851
 C        22.581068        5.892892       61.059128
 H        23.443209        6.612278       60.979660
 H        22.994875        4.906765       60.816780
 C        21.573751        6.346771       60.017700
 H        21.132967        7.274500       60.393166
 H        22.136202        6.562051       59.068687
 C        20.442020        5.324269       59.888962
 H        20.872950        4.338201       59.598194
 H        19.938612        4.995680       60.829414
 C        19.381744        5.592554       58.810307
 H        19.746017        5.336084       57.734516
 H        18.647688        4.844924       59.036049
 C        18.800520        6.996256       58.893097
 H        18.529558        7.295070       59.879177
 H        19.577778        7.725592       58.516087
 C        17.513262        7.146008       58.104614
 O        17.175764        7.994381       57.322586
 O        16.586494        6.122735       58.428558
 C        15.281716        6.211705       57.578564
 H        14.375653        6.501120       58.248741
 H        15.462473        7.017107       56.806389
 C        15.170005        4.896892       56.886650
 H        15.956676        4.640939       56.147537
 C        13.907933        4.753580       56.023670
 H        14.117676        3.991594       55.200241
 H        13.041238        4.436674       56.601036
 O        13.456655        6.019019       55.349262
 P        14.056724        6.131422       53.788990
 O        12.591551        5.116031       52.878765
 C        11.334303        5.857695       53.051014
 H        11.068868        6.346814       54.059917
 H        11.352950        6.717431       52.275284
 C        10.125689        5.065406       52.601109
 H         9.222804        5.647355       52.969650
 H        10.159455        5.076626       51.481552
 N        10.025858        3.543878       53.129246
 C        10.839552        3.317261       54.373466
 H        10.651599        4.095092       55.186298
 H        10.725964        2.302605       54.741280
 H        11.903991        3.351094       54.002884
 C         8.543590        3.169414       53.498714
 H         8.490230        2.214424       54.167557
 H         8.200077        3.903393       54.246830
 H         7.939599        3.133925       52.564396
 C        10.560639        2.665541       52.009720
 H        10.580917        1.599111       52.358341
 H        11.579062        3.018786       51.698723
 H         9.770709        2.785394       51.166618
 O        13.909850        7.558290       53.317123
 O        15.192110        5.212097       53.474937
 O        15.181550        3.809659       57.859589
 C        16.322367        3.058035       58.040051
 O        17.289816        3.283220       57.332775
 C        16.211161        1.938647       58.989483
 H        16.170355        1.028294       58.316273
 H        15.267118        2.028533       59.480171
 C        17.413055        1.938090       59.956352
 H        17.633980        3.056452       60.286877
 H        18.298788        1.586742       59.389080
 C        17.093136        1.037990       61.173267
 H        16.781662        0.024561       60.784882
 H        16.129995        1.341343       61.704559
 C        18.160095        0.835652       62.210712
 H        19.131975        0.644213       61.701733
 H        17.961771       -0.119422       62.752144
 C        18.293463        2.044701       63.088665
 H        17.237011        2.339535       63.274597
 H        18.705944        2.871813       62.533737
 C        18.944859        1.892913       64.524597
 H        19.542011        2.825699       64.651184
 H        19.647785        1.093940       64.634659
 C        17.884834        1.794158       65.635666
 H        18.494869        1.485777       66.598602
 H        17.160746        1.039176       65.354538
 C        17.286037        3.115157       65.891464
 H        18.005514        3.858634       66.336441
 C        15.991362        3.495360       65.870422
 H        15.798967        4.519041       66.210663
 C        14.860541        2.637764       65.305191
 H        15.386265        1.801442       64.798920
 H        14.335855        3.297533       64.575188
 C        13.871681        2.224514       66.341766
 H        12.952042        1.834823       65.884644
 H        13.524076        3.133837       66.827560
 C        14.271218        1.212630       67.395370
 H        15.237235        1.566146       67.920822
 H        14.449126        0.209112       66.966064
 C        13.270214        1.062407       68.504944
 H        12.219578        0.725426       68.105728
 H        12.884059        2.039976       68.991470
 C        13.734015        0.186489       69.717987
 H        14.452536        0.724924       70.354584
 H        14.281054       -0.657647       69.295700
 C        12.563179       -0.286517       70.600510
 H        11.875776       -0.840858       69.946014
 H        12.005172        0.542420       70.971970
 C        12.948042       -1.093041       71.874832
 H        13.916629       -0.796380       72.267487
 H        13.126557       -2.141529       71.636459
 C        11.844241       -0.792111       72.892029
 H        11.837587        0.396511       73.038818
 H        11.911427       -1.196131       73.884888
 H        10.841887       -0.999497       72.467255
 C        16.282549        5.305813       62.063805
 H        16.215147        5.775187       63.057804
 H        16.336613        6.192676       61.354969
 H        17.226952        4.789776       61.969299
 C        15.061955        4.639730       61.555740
 H        15.324490        4.274840       60.538250
 H        14.758958        3.846332       62.231865
 C        13.826945        5.579167       61.431759
 H        13.439085        5.784095       62.419167
 H        14.132779        6.527103       60.947117
 C        12.649331        4.990522       60.638378
 H        13.021029        4.732901       59.609871
 H        12.331050        4.128655       61.152130
 C        11.542071        5.888015       60.340538
 H        11.842917        6.716787       59.666241
 H        10.728000        5.257893       59.859489
 C        10.881807        6.731634       61.433601
 H        10.611420        6.194498       62.368553
 H        11.491840        7.565132       61.951313
 C         9.542900        7.410818       61.012047
 H         8.776181        6.625768       60.622997
 H         9.134133        7.810802       61.945049
 C         9.659559        8.444254       59.852562
 H        10.585802        9.044508       60.063774
 H         9.942683        7.883362       58.886730
 C         8.359360        9.295578       59.617676
 H         7.875014        9.430870       60.636295
 H         8.625315       10.366982       59.322338
 C         7.453576        8.650352       58.631344
 H         7.319326        7.563772       58.844749
 H         6.375653        8.944205       58.716660
 C         7.989433        8.615536       57.177940
 H         9.088709        8.323833       57.175201
 H         7.573654        7.738638       56.699184
 C         7.755414        9.981750       56.449444
 H         6.717861       10.325557       56.702129
 H         8.419857       10.744217       56.904858
 C         7.928707        9.898811       54.962997
 H         7.793487       10.938530       54.561481
 H         8.886990        9.441337       54.658245
 C         6.848372        9.004657       54.270485
 H         7.078703        7.937766       54.348370
 H         5.877514        9.143251       54.804955
 C         6.665863        9.539297       52.840118
 H         6.503954       10.643143       52.971691
 H         7.622183        9.393291       52.289383
 C         5.560169        8.830908       52.106869
 O         5.633229        8.002133       51.222218
 O         4.308501        9.286887       52.525532
 C         3.119336        8.667834       51.857929
 H         2.426268        9.527657       51.883312
 H         3.304481        8.429194       50.815987
 C         2.754127        7.457266       52.622650
 H         3.598601        6.726217       52.757355
 C         1.464811        6.731967       52.200020
 H         1.160862        6.201307       53.114155
 H         0.622936        7.508682       52.072556
 O         1.691527        5.767214       51.154476
 P         0.687227        5.215475       49.835556
 O        -0.362192        4.019676       50.580429
 C        -1.389413        4.239721       51.472092
 H        -1.658060        5.325578       51.608410
 H        -2.323865        3.683421       51.012356
 C        -1.056121        3.707277       52.898788
 H        -0.414506        4.434942       53.449856
 H        -1.915469        3.451193       53.505493
 N        -0.212512        2.346745       52.756344
 C        -0.257371        1.629110       54.101479
 H        -1.279396        1.303140       54.237350
 H         0.354324        0.670524       54.012901
 H         0.084570        2.305156       54.894680
 C        -0.716971        1.386099       51.753178
 H        -1.838369        1.234980       51.817181
 H        -0.562461        1.733178       50.670315
 H        -0.144791        0.387753       51.779339
 C         1.269855        2.569934       52.425560
 H         1.375963        2.700261       51.393353
 H         1.833687        1.670034       52.655540
 H         1.662112        3.410028       52.970608
 O        -0.141354        6.345721       49.234184
 O         1.585645        4.303223       49.078114
 O         2.381511        7.793948       54.020115
 C         3.265387        7.321433       54.977650
 O         4.223177        6.590040       54.760975
 C         2.784776        7.733649       56.339703
 H         1.874009        7.140792       56.629116
 H         2.477934        8.855889       56.361225
 C         3.811419        7.389026       57.417152
 H         4.842437        7.808788       57.126499
 H         3.915756        6.291887       57.512844
 C         3.510746        7.850402       58.848686
 H         2.512977        7.596179       59.235691
 H         3.445963        8.967401       58.739216
 C         4.518604        7.189883       59.808567
 H         5.487203        7.021228       59.304420
 H         4.172654        6.160091       60.085228
 C         4.748628        7.985698       61.106647
 H         3.796952        8.386084       61.495911
 H         5.350632        8.867991       60.787411
 C         5.569982        7.277872       62.166298
 H         6.007389        7.981431       62.970638
 H         6.369785        6.798312       61.678856
 C         4.861174        6.128031       62.939297
 H         5.729656        5.459485       63.280254
 H         4.404804        5.482250       62.120155
 C         3.851222        6.583744       63.928547
 H         3.146507        7.298733       63.645187
 C         3.873789        6.145178       65.228867
 H         3.036427        6.493755       65.949600
 C         4.861121        5.111508       65.682495
 H         5.521708        5.652517       66.404602
 H         5.472661        4.726423       64.880569
 C         4.179788        3.962362       66.435089
 H         3.380078        3.487556       65.806793
 H         3.584009        4.374676       67.281769
 C         5.154342        2.953751       67.079056
 H         5.848581        3.387815       67.803680
 H         5.878017        2.528675       66.308456
 C         4.399265        1.807290       67.802872
 H         3.445706        1.474071       67.228790
 H         4.054344        2.265376       68.803299
 C         5.068741        0.512718       68.261597
 H         5.933758        0.770125       68.853394
 H         5.391383       -0.177061       67.427979
 C         4.086461       -0.214641       69.244125
 H         3.030104        0.030245       68.976791
 H         4.183060        0.270642       70.274277
 C         4.250121       -1.708644       69.221222
 H         5.223703       -2.048659       69.706665
 H         4.274694       -1.969350       68.110504
 C         3.086829       -2.395713       69.856934
 H         3.104165       -2.321515       70.975296
 H         3.066572       -3.457865       69.566971
 H         2.129885       -2.153692       69.437485
 C         2.370240       13.954026       70.623520
 H         3.104635       14.695812       70.949829
 H         2.426986       13.241734       71.447830
 H         1.387635       14.384232       70.676178
 C         2.582873       13.357744       69.238663
 H         1.786336       12.589896       69.093948
 H         2.618474       14.084303       68.437469
 C         3.856845       12.536391       69.058838
 H         4.750129       13.146751       69.342667
 H         3.804317       11.593781       69.707291
 C         3.966829       12.247492       67.588867
 H         3.206109       11.481383       67.398132
 H         3.725192       13.127984       67.062057
 C         5.326448       11.739627       67.050903
 H         5.852091       12.633406       66.631287
 H         5.952520       11.370549       67.898560
 C         5.177271       10.557117       66.052231
 H         6.129318        9.883637       66.156250
 H         4.401971        9.877100       66.315933
 C         4.968925       10.985133       64.615021
 H         4.838448       10.082492       63.993282
 H         3.964092       11.595287       64.481140
 C         6.058818       11.883276       64.071823
 H         5.837927       13.038475       64.231155
 H         7.033231       11.722162       64.527603
 C         6.209257       11.776790       62.541553
 H         7.097885       12.421807       62.298866
 H         6.616768       10.815865       62.296650
 C         5.030558       12.140058       61.677692
 H         4.129322       11.494991       61.814465
 H         4.750741       13.181442       61.897636
 C         5.427611       12.005971       60.229092
 H         6.180245       12.748646       60.013885
 H         5.949559       10.992460       60.104317
 C         4.224544       12.036554       59.284290
 H         3.438240       11.250792       59.613373
 H         3.739554       13.068362       59.354187
 C         4.688924       11.894641       57.840237
 H         5.382850       12.710075       57.493076
 H         5.309615       10.992205       57.724365
 C         3.452855       11.800147       56.951481
 H         2.943721       10.781004       56.964546
 H         2.676068       12.546420       57.109631
 C         3.815230       12.103988       55.428387
 H         4.386261       13.081668       55.338581
 H         4.431818       11.215583       55.021404
 C         2.655246       12.338529       54.484680
 O         1.581087       12.872441       54.725834
 O         3.076899       11.927606       53.187519
 C         2.192331       12.288674       52.074532
 H         1.897584       11.366259       51.598980
 H         1.297591       12.826765       52.430355
 C         3.056098       13.105329       51.128563
 H         2.492746       13.513081       50.242569
 C         4.338292       12.459912       50.579746
 H         4.980906       13.275173       50.306103
 H         4.796816       11.869946       51.395790
 O         4.051207       11.699747       49.461899
 P         5.037450       11.596505       47.993736
 O         6.168667       10.329924       48.496918
 C         5.896022        8.988136       47.987679
 H         5.882819        8.246297       48.805790
 H         4.896520        8.944947       47.506531
 C         6.751651        8.576989       46.809597
 H         6.228891        7.773606       46.284679
 H         6.986029        9.388431       46.054848
 N         8.263153        8.200636       47.214886
 C         8.225571        6.896744       47.985870
 H         9.230645        6.636567       48.296051
 H         7.488137        6.969928       48.815708
 H         7.897734        6.152309       47.219711
 C         9.039663        7.990465       45.926216
 H         8.480526        7.292508       45.262062
 H         9.105047        8.871072       45.334362
 H        10.078094        7.686678       46.145466
 C         8.828733        9.241469       48.058781
 H         9.758273        9.061828       48.598186
 H         8.123403        9.522512       48.893387
 H         9.020431       10.202717       47.581352
 O         4.105374       11.125954       46.891151
 O         5.921772       12.841083       47.986004
 O         3.417234       14.374013       51.869305
 C         3.697754       15.492328       51.085911
 O         3.274389       15.570337       49.966434
 C         4.482653       16.544817       51.908852
 H         4.673515       17.384809       51.207550
 H         5.438407       16.202339       52.198635
 C         3.664392       17.153345       53.055927
 H         2.618991       17.367826       52.785149
 H         4.182042       18.075350       53.313751
 C         3.762923       16.326880       54.364693
 H         4.786095       16.245850       54.714710
 H         3.481758       15.241563       54.243198
 C         2.875362       16.919188       55.409164
 H         1.931092       17.337549       55.005505
 H         3.291199       17.883205       55.962246
 C         2.454921       15.985912       56.555191
 H         1.914803       15.050444       56.189430
 H         1.619544       16.479652       56.998596
 C         3.550822       15.530120       57.522865
 H         4.272730       14.911339       56.999405
 H         3.027963       14.824195       58.247929
 C         4.370490       16.634602       58.286030
 H         3.740886       17.217464       58.937073
 H         4.949280       17.242504       57.506710
 C         5.397972       15.865079       59.045071
 H         5.776502       14.871984       58.652702
 C         5.780399       16.102549       60.298935
 H         6.509276       15.399454       60.656464
 C         5.585875       17.238184       61.314800
 H         5.397699       16.788042       62.314774
 H         4.657089       17.807589       61.113621
 C         6.754168       18.156784       61.364765
 H         6.996314       18.608130       60.400219
 H         7.587404       17.448837       61.640972
 C         6.517536       19.212389       62.457253
 H         5.798424       18.797430       63.201950
 H         5.926388       20.062998       61.986519
 C         7.850512       19.855669       62.936218
 H         8.421532       20.245331       62.099297
 H         8.536264       19.156591       63.515411
 C         7.518761       21.009924       63.899784
 H         8.207442       20.943678       64.760040
 H         6.411309       20.887354       64.267921
 C         7.636334       22.445871       63.307323
 H         7.251901       22.410261       62.290401
 H         8.704157       22.885612       63.247231
 C         6.770267       23.432138       64.139030
 H         7.187331       24.476112       64.111382
 H         6.848895       23.234110       65.247726
 C         5.284472       23.458862       63.749966
 H         5.025301       24.517744       63.723186
 H         4.661759       22.985935       64.525864
 H         5.086391       22.945456       62.784954
 C        21.062248        7.558441       68.978973
 H        21.230923        6.681054       68.417191
 H        19.970476        7.523184       69.095886
 H        21.562067        7.397135       70.012039
 C        21.556273        8.726570       68.144485
 H        20.957788        8.558347       67.183121
 H        21.355673        9.743897       68.534012
 C        23.055494        8.550321       67.908371
 H        23.558353        8.647818       68.913879
 H        23.326818        7.529243       67.638412
 C        23.763176        9.549047       66.884583
 H        23.533503       10.631407       67.128494
 H        24.880383        9.408799       66.859070
 C        23.188040        9.288027       65.497742
 H        23.505363        8.309710       65.141205
 H        22.028601        9.361770       65.412201
 C        23.811304       10.174722       64.447525
 H        23.496504       11.250140       64.576958
 H        24.882080       10.158331       64.546486
 C        23.413212        9.729965       63.077873
 H        23.582834        8.622072       63.027256
 H        22.299021        9.812185       63.000847
 C        24.111279       10.417924       61.845177
 H        23.982103       11.515302       61.905983
 H        25.215387       10.313404       61.942810
 C        23.671484        9.922394       60.511307
 H        24.410841       10.161940       59.609203
 H        23.737787        8.825382       60.469887
 C        22.329363       10.365005       59.964642
 H        21.603138       10.056797       60.711636
 H        22.325611       11.504979       59.864067
 C        21.774851        9.898366       58.539711
 H        21.876392        8.750844       58.424782
 H        20.691322       10.123404       58.554562
 C        22.507723       10.470773       57.360523
 H        22.714947       11.570383       57.359299
 H        23.520973        9.936919       57.444088
 C        21.710951       10.085912       56.052368
 H        21.322826        9.045918       56.272446
 H        20.794344       10.727265       55.977291
 C        22.459669       10.110339       54.724281
 H        22.863724       11.112113       54.638733
 H        23.399117        9.517478       54.835270
 C        21.640717        9.651026       53.510921
 H        22.150743        8.838373       52.997364
 H        20.748400        9.158271       53.867065
 C        21.198444       10.821439       52.588367
 O        21.642250       11.030858       51.498783
 O        20.319508       11.673365       53.212746
 C        19.802700       12.770082       52.357075
 H        20.582794       13.559660       52.339664
 H        19.758823       12.382300       51.301624
 C        18.451357       13.132527       52.941902
 H        17.968096       12.208051       53.351940
 C        17.540947       13.836319       52.013836
 H        17.139448       13.006623       51.276066
 H        16.534369       14.121099       52.499901
 O        18.090557       14.987956       51.373032
 P        17.549171       15.756368       49.936314
 O        18.731020       14.851613       48.994564
 C        20.074492       15.332115       48.866936
 H        20.085665       16.466837       49.069752
 H        20.698824       14.867902       49.709255
 C        20.618155       14.804402       47.576134
 H        21.735590       14.488523       47.640472
 H        20.221251       13.766177       47.320740
 N        20.568964       15.717153       46.376156
 C        21.005177       14.960209       45.128025
 H        20.326950       14.116635       44.886002
 H        20.985374       15.702980       44.343105
 H        22.062225       14.513536       45.187794
 C        19.129576       16.220942       46.281250
 H        18.967957       16.912844       47.090652
 H        19.093237       16.779673       45.343258
 H        18.509821       15.396412       46.268867
 C        21.442282       16.950197       46.571728
 H        21.904818       16.900219       47.561279
 H        20.841772       17.810860       46.545429
 H        22.257496       17.091257       45.814129
 O        16.238596       15.232136       49.352261
 O        17.827543       17.232655       50.157528
 O        18.783476       14.112475       54.087822
 C        18.455923       13.710425       55.368748
 O        17.807661       12.713264       55.452232
 C        19.071339       14.446832       56.475002
 H        20.206312       14.233824       56.395725
 H        18.753494       14.023350       57.476860
 C        18.797735       15.917273       56.504448
 H        17.680090       16.142450       56.507755
 H        19.295656       16.506472       55.665531
 C        19.459322       16.483973       57.739281
 H        20.553513       16.391094       57.660172
 H        19.188375       15.821594       58.617146
 C        19.187757       17.969131       57.854836
 H        18.121748       18.215635       57.878166
 H        19.555815       18.447512       56.915752
 C        19.789312       18.594467       59.086353
 H        20.887842       18.533930       59.054760
 H        19.438677       18.020340       60.003857
 C        19.342411       20.012798       59.269650
 H        18.251728       20.036758       59.253319
 H        19.736425       20.595640       58.416843
 C        19.820223       20.722616       60.517445
 H        19.316984       20.359507       61.468605
 H        19.501772       21.764154       60.597691
 C        21.319941       20.646137       60.659527
 H        21.972294       20.834385       59.811546
 C        22.020876       20.314411       61.771172
 H        23.117252       20.158123       61.640347
 C        21.369091       19.738371       63.009666
 H        20.409899       20.311031       63.127781
 H        21.987356       20.008900       63.940510
 C        21.006758       18.286531       62.948940
 H        21.863815       17.701420       62.593536
 H        20.248835       18.147022       62.218544
 C        20.660639       17.664698       64.348572
 H        19.831768       16.986988       64.388847
 H        20.407013       18.556141       64.933319
 C        21.844337       16.928782       64.963776
 H        21.636618       16.691299       66.012421
 H        22.734938       17.643314       65.016525
 C        22.168785       15.625832       64.317101
 H        22.295847       15.801665       63.207882
 H        21.379957       14.911347       64.421341
 C        23.463587       15.082207       64.818878
 H        23.381050       14.255935       65.551102
 H        24.013699       15.753450       65.473557
 C        24.349798       14.492249       63.745823
 H        24.332567       14.968402       62.762711
 H        24.024887       13.469697       63.610878
 C        25.843752       14.519070       64.020599
 H        26.480104       14.054173       63.267937
 H        26.140833       14.178907       65.023590
 H        26.106052       15.566937       63.964199
 O        14.294024       23.416344       35.712257
 H        15.006833       22.903780       35.280300
 H        13.986473       24.017090       34.999588
 O        19.032137        6.773320       45.486710
 H        19.701471        7.077831       44.912010
 H        19.436747        6.010325       45.914608
 O         3.998303        5.736224       32.733917
 H         3.922539        4.899858       32.261307
 H         5.023047        5.858109       32.801247
 O         5.840332       12.419011       29.895084
 H         5.420063       11.891852       29.201298
 H         6.798091       12.443461       29.623278
 O         8.378313       17.271101       18.317774
 H         8.436149       17.720711       17.443420
 H         7.844254       17.959059       18.797922
 O        15.366847       17.077507       28.326471
 H        16.286419       16.978460       28.049364
 H        14.987284       17.920731       28.042282
 O        20.554304       22.088892       39.960518
 H        20.920162       22.867437       40.434311
 H        20.356091       22.315678       39.058178
 O        20.423107       23.629852       34.461811
 H        20.150415       24.181099       33.664551
 H        20.202845       22.735214       34.309460
 O        13.555104        1.694320       56.040829
 H        13.840993        1.460631       56.942535
 H        12.854276        1.082254       55.803890
 O         2.590173       16.543825       31.765915
 H         2.645605       15.992998       33.201794
 H         3.291018       16.033003       31.286322
 O        14.982663        3.097705       47.681519
 H        14.588341        2.844344       46.826763
 H        15.552903        2.329965       47.849705
 O         3.734404        7.669627       34.789066
 H         4.044199        6.848094       34.440693
 H         2.766479        7.710919       34.790142
 O        12.046259        2.580515       36.967747
 H        11.227656        2.271180       37.255997
 H        12.334365        3.106196       37.725742
 O        17.487974        3.650716       39.194355
 H        18.105339        3.405120       39.910728
 H        18.056889        4.053643       38.450169
 O         4.102611        5.719381       48.968269
 H         3.745104        4.817106       49.078682
 H         3.450430        6.396422       49.208420
 O        11.935364        9.600494       20.481943
 H        12.562481        9.567835       19.703932
 H        11.200829        9.069584       20.248589
 O        13.873376       16.214151       41.229637
 H        13.923465       10.585898       25.038960
 O         4.997115       12.693379       32.667229
 H         5.748948       12.165221       32.278934
 H         4.373872       12.745808       31.963198
 O         8.757935       13.133673       39.605743
 H         8.010523       12.442707       39.526466
 H         9.352865       12.897877       40.298576
 O        15.018321       10.115269       22.120552
 H        14.436976       10.605287       22.689262
 H        14.534108        9.945828       21.282881
 O        17.130650       17.995935       33.972767
 H        16.865263       17.167780       33.615265
 H        16.889208       18.615583       33.229160
 O        20.623798       19.920303       28.924791
 H        20.246792       19.374109       29.621513
 H        21.217974       20.613024       29.160553
 O        12.094075       23.208872       53.358521
 H        12.157022       22.244804       53.453049
 H        12.641429       23.446377       52.540607
 O        22.900887        8.137340       32.162338
 H        22.713116        7.265946       31.829454
 H        22.442787        8.817238       31.678127
 O        17.994808       15.064931       22.755938
 H        17.570227       14.841771       23.580603
 H        17.329588       14.814815       22.075907
 O         9.117537       19.721157       29.945282
 H         8.672818       18.833021       29.919424
 H         9.703709       19.833633       30.748903
 O         2.021180        3.075449       18.786030
 H         2.901132        2.704342       18.586369
 H         1.598443        2.555873       18.041216
 O        20.506245       20.798830       49.815742
 H        19.707924       21.308472       49.822701
 H        20.363005       20.138748       50.464550
 O        10.949854       22.938614       49.779018
 H        10.162795       22.590168       49.352669
 H        11.332708       22.142101       50.153076
 O         4.466415        4.811718       37.031719
 H         5.079484        4.404172       37.684685
 H         3.734050        5.321204       37.472862
 O        10.065294       15.908994       33.627506
 H        10.394161       16.755840       33.374363
 H         9.732444       15.978237       34.534256
 O        17.599968       19.912663       49.503448
 H        17.543627       18.935127       49.380802
 H        16.786793       20.248882       49.108009
 O        22.726139        4.097000       57.697388
 H        22.047352        3.383507       57.673885
 H        22.100887        4.852205       57.413177
 O        20.343218       10.370524       25.743614
 H        19.870890        9.523187       25.944063
 H        20.740292       10.346436       24.824053
 O         4.879940       15.557915       30.481085
 H         5.464040       15.929340       31.123163
 H         5.102618       14.629125       30.332714
 O        17.561598        8.154958       13.765885
 H        17.538948        8.807878       13.037679
 H        16.826231        7.508268       13.674943
 O         5.337089       13.766400       45.078388
 H         5.868481       13.404869       45.766144
 H         4.515289       13.371664       45.204681
 O        14.571231       18.124580       22.487242
 H        14.661024       17.914467       23.446194
 H        15.145252       17.492323       22.031126
 O        22.801273       15.607946       51.247025
 H        23.466290       16.192225       51.623653
 H        21.961622       16.109358       51.369461
 O        20.816437       16.611996       22.093235
 H        20.764181       16.569529       21.117008
 H        19.910101       16.493998       22.389442
 O        17.637527        1.424741       47.945030
 H        17.170546        1.317945       48.780411
 H        18.376303        0.807191       47.952309
 O        16.951967       18.453300       46.903721
 H        16.051519       18.637695       47.199638
 H        17.195892       19.223217       46.372562
 O         9.383137        6.187369       43.009327
 H         8.613138        6.724792       42.750519
 H         9.062981        5.636164       43.698479
 O        15.172532       20.380980       38.931629
 H        15.271058       19.931158       38.058182
 H        14.853503       21.311724       38.804379
 O         1.621946       14.246323       60.609993
 H         1.161025       14.017096       59.809124
 H         2.473015       13.747094       60.620770
 O         8.867666       19.089811       39.660690
 H         9.455401       18.959879       40.479332
 H         8.744199       20.059067       39.585533
 O        12.291680       19.936209       25.011753
 H        12.517924       19.796350       25.928968
 H        12.393804       19.091661       24.566442
 O         6.706726        5.483830       51.206532
 H         6.659588        6.456704       51.133633
 H         5.885164        5.230361       50.739777
 O        15.022640        4.131895       37.347305
 H        15.921821        4.338655       37.587952
 H        14.445252        3.800536       38.066299
 O         4.992192       12.668465       14.708772
 H         5.686687       12.761382       14.025640
 H         5.493060       12.931993       15.505606
 O        19.293076       20.367706       46.159767
 H        18.608088       21.051882       46.160900
 H        19.376839       19.923037       47.013073
 O        17.121218        5.482590       26.021339
 H        17.338142        5.020712       25.168522
 H        17.532009        4.887564       26.647446
 O        22.413727       21.689741       21.762579
 H        22.947351       21.070242       21.246111
 H        23.191738       22.184757       22.072193
 O        14.682294       13.934587       25.074240
 H        13.926539       13.598968       24.576088
 H        14.538896       13.689624       26.004641
 O         9.285975       14.538339       37.080906
 H        10.251737       14.719175       36.892696
 H         9.252316       14.216950       37.991501
 O        10.870051       20.468222       16.475266
 H        11.506143       21.161371       16.216068
 H        11.234213       19.679552       16.097275
 O        14.023544        7.390104       42.965370
 H        14.838075        7.525760       43.569908
 H        13.828411        8.125730       42.334984
 O        20.331312        2.391079       49.299438
 H        19.915100        3.025563       48.672203
 H        21.109343        2.089292       48.829720
 O        14.871247       12.752397       41.048367
 H        14.514694       12.018770       40.448944
 H        15.788314       12.738626       40.914852
 O         4.848813        5.317392       46.097534
 H         4.531800        5.112931       46.997097
 H         4.186698        5.961354       45.765434
 O         8.580148       17.247372       42.661900
 H         7.903129       17.831619       42.253731
 H         8.605939       16.492970       42.110371
 O         7.723543       10.977538       41.811981
 H         8.517803       11.021625       42.383522
 H         7.070732       11.508791       42.290852
 O        18.593239       12.893262       30.047503
 H        19.259741       12.892037       29.360432
 H        18.498672       11.947296       30.258539
 O         4.066410       10.761169       24.695805
 H         4.489130       10.273620       25.415077
 H         3.106606       10.575995       24.758146
 O        23.917379        1.329894       22.318268
 H        23.083868        1.831447       22.195898
 H        24.660128        1.878731       21.966509
 O        21.231443       10.480105       45.181847
 H        20.679296       10.467923       44.394520
 H        21.086779       11.319473       45.606800
 O         8.423238       21.549959       38.080318
 H         8.225402       22.417482       37.653214
 H         9.402965       21.405266       37.915363
 O        10.595560        2.282672       42.041462
 H        10.239850        2.773817       41.299522
 H        11.551854        2.232297       41.823414
 O        13.999610        2.287062       52.824024
 H        13.775057        3.229518       52.879650
 H        14.915243        2.250123       52.417980
 O         4.266082       22.879349       30.972063
 H         5.174520       23.056679       30.644762
 H         4.322801       22.184166       31.647533
 O         1.066523       21.093550       30.738852
 H         1.559278       21.963120       30.820944
 H         1.735791       20.404850       30.965624
 O        22.581081       18.759232       32.389053
 H        23.069933       18.191450       32.973591
 H        23.067539       18.668562       31.556684
 O        11.943159        2.376871       48.301918
 H        12.341262        2.811792       49.072201
 H        11.865435        1.476057       48.704010
 O        22.291925        3.334226       27.853201
 H        22.323025        4.322233       27.756828
 H        22.255447        2.945779       26.949671
 O         4.361280        0.377949       40.917030
 H         4.410763       -0.592531       40.914131
 H         5.162175        0.551286       41.501072
 O        14.081685        0.838733       50.107124
 H        13.222270        0.430701       50.254295
 H        14.025916        1.653246       50.626137
 O        23.721773       12.258781       37.874035
 H        23.034613       11.561800       38.043686
 H        24.563797       11.767759       37.940689
 O        12.482110       21.872288       21.514883
 H        11.515816       21.894644       21.530453
 H        12.764995       22.263941       20.672880
 O         5.277698        1.375367       37.846016
 H         4.307384        1.402128       37.648617
 H         5.337754        0.549516       38.396481
 O         5.922588       21.885239       36.116550
 H         5.882513       21.110556       36.702026
 H         5.885712       22.609386       36.773621
 O         8.882151        2.376031       44.152924
 H         8.433273        3.181825       43.807987
 H         9.453793        2.061434       43.369057
 O        12.989434       10.519971       29.042593
 H        12.941022        9.491438       29.010849
 H        13.745118       10.813211       29.601568
 O        11.945848       10.689559       36.545574
 H        11.619341       10.765585       37.425980
 H        12.758597       11.203372       36.510075
 O        21.088564       20.248301       37.391220
 H        20.705769       20.153761       38.281609
 H        21.581638       21.104170       37.457554
 O         0.741204       12.388927       26.921059
 H         0.695745       11.705179       26.242008
 H         1.235769       13.165593       26.621517
 O        16.416407       12.107185       23.871798
 H        15.937864       12.873718       24.153946
 H        16.636156       11.559071       24.647211
 O        18.881086       12.820344       45.948978
 H        17.943602       12.931998       46.096581
 H        19.277201       12.144436       46.526062
 O        10.246294        9.453062       23.366659
 H        10.626420        9.168076       22.563215
 H        10.920201        9.312446       24.043163
 O         9.551980        6.487029       25.673883
 H        10.415080        6.940433       25.849886
 H         9.739437        5.593965       25.435328
 O         2.454797       20.464958       42.521179
 H         3.037297       20.443327       41.753330
 H         1.605217       20.873543       42.180054
 O         6.552754        7.910330       28.992979
 H         6.071647        7.394610       29.648785
 H         7.118516        8.539271       29.477224
 O        13.235563       11.287560       24.891907
 H         9.031852       16.102303       30.815847
 H        12.645996       11.193332       25.625570
 O        11.726377       18.417398       27.822098
 H        12.453511       19.023697       28.047419
 H        10.916696       18.860571       28.010391
 O        21.570143       12.392443       30.892355
 H        21.078491       11.644821       31.248125
 H        21.416136       12.388138       29.947203
 O        19.583981        0.646516       45.530281
 H        19.052742        1.342564       45.926979
 H        20.340862        0.600931       46.140736
 O         7.461916       14.611582       32.644047
 H         8.431699       14.727747       32.776730
 H         7.083503       15.378533       33.149452
 O        22.631018        5.781991       30.673128
 H        23.587915        5.778930       30.721462
 H        22.382113        5.867120       29.719650
 O         2.904969       22.601686       20.578762
 H         3.477275       23.095896       20.024431
 H         2.038083       23.033487       20.572990
 O        12.645627        7.698038       24.593822
 H        13.248974        7.439441       25.329767
 H        12.928847        7.013420       23.924967
 O         9.246446        3.524463       33.830479
 H         9.964931        3.351114       33.167385
 H         9.802113        3.879547       34.597866
 O        22.172735       14.330290       36.032688
 H        22.855253       13.860965       36.566605
 H        21.299513       14.263203       36.352707
 O        23.738554       21.859053       17.278479
 H        23.319584       21.018953       17.529705
 H        23.547878       21.884703       16.332245
 O         3.947853       10.871259       16.469727
 H         4.172040       10.752526       15.547696
 H         4.792221       10.691196       16.945208
 O         8.655806        0.721227       32.666603
 H         9.083596        1.264442       33.329338
 H         9.033144        1.061543       31.848503
 O        15.491336       21.445759       34.151230
 H        15.163216       20.624342       34.529068
 H        15.405916       21.185238       33.180683
 O        18.375820       19.789392       22.930159
 H        18.640421       19.626516       23.849524
 H        19.058420       19.543371       22.335148
 O        22.237597       21.871159       14.475915
 H        22.746469       22.146521       13.705669
 H        21.432323       22.404892       14.390885
 O        15.046965        1.316458       38.286125
 H        15.434745        2.201106       38.032864
 H        14.435811        1.040599       37.608002
 O        18.185532       12.014081       13.724836
 H        18.943766       11.807405       14.305696
 H        17.375170       12.217071       14.234503
 O         2.218569        8.084966       47.554535
 H         2.475676        7.688937       46.675182
 H         1.809589        7.385869       48.082214
 O         8.787746        2.703395       47.030239
 H         9.105198        2.704080       46.121197
 H         8.755531        1.776684       47.344746
 O         5.260481        2.444324       44.956707
 H         4.706910        2.103243       44.161270
 H         6.063994        2.737392       44.565456
 O         9.668221        4.362191       49.197876
 H         8.917913        3.735970       49.204044
 H        10.424241        4.103482       48.680756
 O        15.811146       16.502106       31.187588
 H        15.086432       16.272009       30.585932
 H        16.585648       16.551544       30.630310
 O         3.303232       17.186983       16.995501
 H         4.156280       17.396454       17.334759
 H         2.783715       18.026823       16.966972
 O         2.970584       21.364725       37.647202
 H         2.825666       22.325968       37.613750
 H         2.138357       20.986439       37.413101
 O        17.319069       23.178474       14.402525
 H        16.776192       23.936699       14.647541
 H        16.690159       22.427750       14.382430
 O        18.370129        9.077995       16.216949
 H        19.041773        9.770029       16.172340
 H        17.757446        9.115184       15.480762
 O        13.691759        1.145539       23.127321
 H        13.612255        0.663477       22.292723
 H        14.579549        1.596887       23.200979
 O         5.528748       11.042377       35.655190
 H         5.175491       11.787230       36.096134
 H         6.456847       11.155009       35.393761
 O         2.681437       17.407307       41.731731
 H         1.866024       17.088408       42.151405
 H         3.336646       16.704113       41.898064
 O         3.332365       16.438864       36.668457
 H         2.666875       16.588718       37.357658
 H         4.138282       15.939435       37.004688
 O        13.559473        4.395459       16.122910
 H        13.720544        4.691972       15.236395
 H        13.280005        5.228750       16.554337
 O        22.031488        5.369779       17.614016
 H        21.240791        5.340333       18.152676
 H        22.222164        4.445338       17.483597
 O        13.126123        7.822835       30.254242
 H        13.217889        7.030210       29.674021
 H        13.826667        7.626324       30.888952
 O        11.484407        4.055399       29.329477
 H        10.938307        4.698321       29.887978
 H        10.776507        3.542408       28.849989
 O         8.815722        9.182952       36.257824
 H         8.509111        9.996805       35.879826
 H         8.070122        8.565706       36.347416
 O         8.791209       18.503042       33.293659
 H         8.915171       19.414080       33.050571
 H         8.673836       18.472109       34.269894
 O        16.960747       22.086727       18.884428
 H        16.595381       22.292730       19.766096
 H        16.180046       21.892464       18.296423
 O        23.671740        7.191055       23.637611
 H        23.015400        6.648133       23.120327
 H        23.234144        7.969873       23.897652
 O        20.986732       17.200392       37.846149
 H        20.038801       17.110271       38.080669
 H        21.339088       16.939322       38.666012
 O         5.016698        3.576217       53.483231
 H         4.378775        4.282625       53.317661
 H         4.463182        2.816646       53.437222
 O        15.108350        1.258716       44.500717
 H        14.326048        1.813154       44.369896
 H        15.722215        1.437456       43.764313
 O        21.029686       12.558417       42.706341
 H        21.314581       11.650092       42.423573
 H        21.712271       12.840266       43.337463
 O        11.261045       12.633776       41.349850
 H        10.845150       11.818970       41.266716
 H        10.789010       13.179042       41.980938
 O        10.902559       10.907249       44.037888
 H        11.456132       11.684640       43.771915
 H        11.221879       10.474782       44.822868
 O        10.626971       11.415706       28.069300
 H        10.358495       10.934464       28.855392
 H        11.612086       11.477954       28.207907
 O        10.557179        5.526561       20.511427
 H         9.570026        5.717335       20.575373
 H        10.960090        5.898655       19.733244
 O         6.418333       21.352831       31.989334
 H         7.103200       21.311508       31.377266
 H         6.696883       21.836851       32.765270
 O        22.687382        5.818151       26.912642
 H        23.580076        5.726484       26.587107
 H        22.175394        5.523247       26.110640
 O        20.661655        7.758415       50.341599
 H        21.432735        7.238800       50.107658
 H        20.806343        8.653268       49.973267
 O        23.196026       23.711224       44.679504
 H        22.807001       23.011614       44.144733
 H        22.481672       24.015287       45.227531
 O        19.746805        9.302955       36.663010
 H        19.955931        8.361235       36.859814
 H        18.844406        9.352786       36.270649
 O         6.155868       16.690020       34.062050
 H         6.737800       17.480774       33.802856
 H         5.288670       17.010010       33.674595
 O        19.417000       20.568415       16.330029
 H        19.162561       19.796913       15.835473
 H        19.208193       21.329798       15.748834
 O        12.312140       20.929066       41.097965
 H        12.638070       20.962076       42.016136
 H        11.338074       20.878927       41.116531
 O        20.966890        8.338745       22.672306
 H        21.547081        9.025229       22.394493
 H        20.947735        7.588523       21.996246
 O        18.627436        9.917193       30.388397
 H        19.221338        9.288280       29.926085
 H        18.175615        9.282294       30.981684
 O         2.707500       11.369570       13.302939
 H         2.730618       10.490050       12.980403
 H         3.642704       11.517271       13.507380
 O        19.356131       15.194504       34.447529
 H        18.607937       15.043056       33.791737
 H        19.909718       14.359471       34.379601
 O        23.813465        1.318383       30.022406
 H        23.534365        1.743887       30.862991
 H        24.261539        2.041157       29.587587
 O         1.516424        9.688991       25.890154
 H         0.724489        9.894453       25.310024
 H         1.087184        9.560105       26.708735
 O         8.485864        2.686689       25.249800
 H         9.151197        2.068310       24.871616
 H         8.431827        3.403284       24.594919
 O        11.144769        7.477367       36.449287
 H        10.467736        8.142587       36.462975
 H        11.703117        7.540229       37.253536
 O        11.242428        7.553979       48.359756
 H        11.789762        7.635625       47.516411
 H        11.834253        7.125594       48.972801
 O         2.013050       16.852404       25.645096
 H         1.994999       17.307177       24.778347
 H         1.430578       16.072140       25.640579
 O         2.316194        1.428808       36.967358
 H         2.129961        2.397012       36.942596
 H         2.777358        1.194867       36.130749
 O        19.992290        2.894087       56.739441
 H        19.977020        2.922628       55.782097
 H        19.105129        3.174565       57.025253
 O        16.616821        6.648562       37.752655
 H        17.091362        6.453951       38.612907
 H        17.076607        7.338998       37.223927
 O        19.320976       17.998968       32.011234
 H        19.226500       17.638111       32.898300
 H        20.292313       17.930351       31.866453
 O         6.562598        9.042098       25.973227
 H         7.437625        9.461417       26.081905
 H         6.079000        9.237617       26.797255
 O         3.701440        7.682929       44.987965
 H         2.854355        7.502645       44.556549
 H         3.891613        8.615780       44.741840
 O         6.162858       15.356170       41.574276
 H         5.443886       15.938456       41.309021
 H         6.815546       15.345633       40.856945
 O        16.601580       22.219156       46.668335
 H        15.903427       21.840570       47.242504
 H        16.411989       23.112169       46.434769
 O        10.541948       19.446611       48.670952
 H         9.734695       19.439486       49.226410
 H        11.078930       20.236835       48.843483
 O         9.427059       14.722655       18.414951
 H         9.215174       15.553827       18.037451
 H         8.731324       14.121558       18.241276
 O         2.969350       19.470779       32.075985
 H         3.796760       19.282015       31.626402
 H         2.905597       18.934589       32.871708
 O        22.074465       10.530809       47.621067
 H        22.596306       10.681201       48.381584
 H        22.796843       10.471088       46.954124
 O         8.810311        6.474976       28.569191
 H         9.152644        6.481471       27.648279
 H         7.944110        6.893278       28.523790
 O        19.095108        7.322057       25.966511
 H        19.784164        6.644803       25.988316
 H        18.332253        6.724195       25.768358
 O        12.934392        7.653162       33.374493
 H        12.278783        7.988690       33.992195
 H        12.805031        6.645746       33.297474
 O        23.786970       20.629040       46.983936
 H        24.510780       20.088146       47.392071
 H        23.268862       20.121883       46.332287
 O        15.543848       20.644966       21.130957
 H        16.299351       20.049480       21.315226
 H        14.793250       20.290426       21.627840
 O        18.440657        5.079630       31.722702
 H        18.680233        4.458508       31.058342
 H        18.502754        5.935719       31.251585
 O        19.195250       21.226843       33.857983
 H        20.041866       20.900736       33.460922
 H        18.868158       20.459095       34.412773
 O        18.148804        8.305880       42.604652
 H        18.488251        8.899481       43.321487
 H        17.227907        8.249503       42.793503
 O         7.497342        8.044865       42.131226
 H         7.805431        8.814591       41.611549
 H         6.591640        7.870688       42.013195
 O         3.450912       19.478741       44.937931
 H         2.638002       19.913519       45.382915
 H         3.238841       19.464172       43.968452
 O        11.101183       16.226089       40.437489
 H        11.545399       17.071558       40.598339
 H        11.896193       15.647165       40.432556
 O        22.649803       13.291763       14.307003
 H        23.154121       13.526626       13.503460
 H        22.385986       12.351470       14.238696
 O         9.478383       12.958690       31.240364
 H         9.794256       13.362612       30.419764
 H        10.003908       13.340605       31.974638
 O        22.175114       22.860943       28.088903
 H        22.627773       23.074686       28.949511
 H        22.319267       23.619204       27.547028
 O        18.508217       11.786816       49.415646
 H        18.176117       11.997536       48.505356
 H        19.281071       12.382521       49.578453
 O         9.687819       14.703380       27.702522
 H         9.488233       15.467206       28.267492
 H         9.173892       14.817279       26.907238
 O         2.128680       18.182493       49.021412
 H         1.993676       18.966829       49.646393
 H         2.527655       17.493496       49.576855
 O         5.985734       16.004816       17.536716
 H         6.124965       15.029045       17.341934
 H         6.865941       16.419758       17.791689
 O        18.198359       14.851540       26.823017
 H        19.006735       14.315848       26.608658
 H        17.508692       14.216719       27.104031
 O        14.192730       10.098341       18.941481
 H        14.524738       10.995798       19.024862
 H        14.812504        9.473479       18.515413
 O        12.259811        7.355687       17.139685
 H        11.425464        7.213975       16.727966
 H        12.203026        8.299247       17.361046
 O        12.670127        1.517637       26.713045
 H        12.904726        2.437858       26.667992
 H        13.463844        1.038456       26.440233
 O         8.867950       12.458321       35.192261
 H         8.971536       13.077283       35.939159
 H         9.272235       12.851371       34.367393
 O        19.915735        0.079909       22.339691
 H        19.528601        0.412000       23.150507
 H        20.791998       -0.209533       22.388161
 O        17.879860        8.553671       23.572618
 H        18.742876        8.179405       23.776697
 H        17.255011        7.830112       23.702520
 O        22.092218       15.514290       24.968546
 H        21.464502       16.226547       24.723877
 H        21.604982       14.674780       24.825148
 O        22.495241       11.432619       23.446720
 H        22.418747       12.381366       23.425240
 H        23.069761       11.197718       22.706306
 O         2.723382       13.471221       31.494499
 H         2.336824       14.108928       32.109764
 H         2.051548       13.225045       30.821457
 O        11.449446       20.067915       45.957294
 H        10.964389       19.657995       46.702240
 H        11.041890       21.011023       45.788517
 O        16.264914        7.607892       45.175697
 H        16.207504        6.851824       45.731987
 H        17.155031        7.530096       44.827000
 O         3.487503       15.128358       46.978024
 H         3.033711       15.774113       47.505970
 H         3.692090       14.489236       47.689049
 O        18.184631        5.782999       52.015720
 H        17.260614        5.641593       52.372456
 H        18.816904        5.983912       52.740623
 O        10.258539        3.104411       21.991920
 H         9.460999        3.332830       22.469000
 H        10.281102        3.639150       21.205263
 O        11.789065       13.208474       33.884804
 H        11.172030       12.478697       34.211655
 H        12.603353       12.905779       34.379490
 O        22.635046       19.355787       23.638063
 H        21.793911       18.953228       23.870869
 H        22.501612       20.313604       23.387516
 O        12.047962       16.845011       17.992214
 H        11.459027       17.540749       18.327208
 H        11.412983       16.373848       17.441088
 O        12.337320        7.988943       45.019165
 H        12.497136        7.814837       44.069481
 H        12.853092        8.787362       45.136681
 O         2.964741        4.454252       59.493229
 H         2.990388        3.983816       60.365128
 H         2.057603        4.357160       59.242912
 O        21.906843       21.530937       32.986023
 H        21.921913       22.100748       32.170906
 H        22.199745       20.645361       32.707096
 O         2.314900       10.507651       31.981550
 H         3.305243       10.638322       32.107029
 H         1.965932       11.257223       32.437984
 O         7.155394        2.353902       50.765148
 H         7.136312        1.513656       50.289970
 H         6.760943        3.045014       50.209045
 O        20.568991       23.596840       31.374687
 H        20.185331       22.776445       31.137465
 H        20.620005       24.157978       30.562103
 O        17.685875       23.618921       39.625168
 H        16.950365       23.072241       39.234043
 H        17.874727       24.272440       38.920849
 O         3.756263       15.838238       27.503466
 H         1.712597       16.268948       31.333733
 H         3.079697       16.486845       27.669374
 O        13.992045       12.527655       35.816566
 H        14.026202       12.982947       36.694859
 H        14.887750       12.662786       35.440430
 O        16.584387       13.645343       35.078220
 H        17.124321       13.981456       34.405876
 H        17.151894       13.686870       35.868988
 O        19.922670       20.960037       55.153500
 H        20.396328       21.525869       55.844475
 H        20.647673       20.382517       54.917622
 O         4.948231        9.468156       40.999096
 H         5.256711       10.343740       41.099644
 H         4.618990        9.131675       41.838032
 O         2.411920        1.446883       16.734919
 H         2.572045        1.217264       15.799075
 H         2.178913        0.641123       17.209703
 O        13.975429       13.982035       49.870438
 H        14.124481       13.440834       50.632301
 H        14.790879       14.472431       49.601753
 O        22.837824       19.895298       40.501530
 H        22.198469       20.056162       39.772316
 H        23.278452       19.082817       40.258991
 O        21.382820       22.026810       43.307846
 H        21.118652       21.500648       42.515984
 H        20.678370       22.041939       43.959572
 O         4.552642        3.135922       22.068436
 H         5.218322        3.280759       21.338264
 H         3.696223        3.520319       21.789221
 O        13.114459       22.102587       18.857862
 H        13.327320       21.367165       18.181858
 H        13.684676       22.871590       18.715530
 O         4.781747        6.398494       42.522243
 H         5.009263        6.637844       43.439854
 H         4.038877        5.771653       42.573227
 O        21.650087       18.560106       26.336824
 H        22.019928       19.268286       25.806913
 H        21.234610       19.003471       27.119484
 O         5.867570       12.853290       42.602184
 H         5.860301       13.612613       41.900059
 H         5.969334       13.356680       43.450756
 O        17.077728       13.194636       17.234791
 H        18.016891       13.342017       17.538794
 H        17.015446       13.307552       16.250380
 O         6.575529        5.806655       26.150188
 H         5.910814        6.521847       26.106377
 H         7.422618        6.187772       25.954933
 O         0.301670        3.810608       20.958920
 H         0.829479        3.675198       20.121140
 H         0.055521        4.756582       20.905449
 O        14.138895       10.354863       45.274681
 H        14.960952       10.220857       44.818329
 H        13.793464       11.176517       44.883095
 O        13.478367        1.798465       40.360485
 H        14.101411        1.495896       41.037636
 H        13.992143        1.761943       39.501759
 O        14.203962       22.459068       25.450743
 H        13.704706       21.852100       24.850533
 H        14.730675       22.944212       24.742125
 O         9.745553        9.127892       33.100246
 H        10.111478        8.317695       32.699059
 H        10.010358        9.204780       34.024536
 O         1.508214        9.052098       29.356197
 H         2.251297        8.502434       29.646542
 H         1.486663        9.866890       29.935465
 O         6.338187       20.543056       43.260777
 H         5.571608       20.809872       43.741219
 H         6.266096       19.939640       42.489788
 O         8.534941       15.709585       30.097836
 H         7.868870       15.158383       30.494028
 H         3.510212       15.284007       26.762875
 O         6.991446        7.495769       32.568714
 H         6.873149        7.374378       33.510620
 H         7.950522        7.586110       32.483433
 O        22.625591        3.066753       38.664352
 H        23.068350        3.897673       38.912880
 H        22.136589        3.119980       37.834522
 O         5.486741       13.622375       39.196278
 H         6.097597       12.965385       38.899677
 H         5.556611       14.399873       38.601131
 O         3.670469        7.493397       27.935274
 H         3.241651        7.320160       28.781118
 H         4.623473        7.609011       28.112129
 O         4.102343       18.494001       34.827023
 H         3.869779       19.468891       34.931503
 H         3.515551       17.897429       35.376690
 O         6.672120       11.517803       22.879757
 H         6.212465       11.199094       23.660376
 H         7.459151       11.923281       23.254496
 O        19.333107       12.096610       38.004158
 H        19.691618       12.946770       38.245045
 H        19.999380       11.471645       37.822094
 O         7.686374       11.297181       45.057373
 H         8.464489       11.028363       45.557293
 H         7.181780       11.901274       45.566936
 O         1.417609       13.866102       22.460423
 H         1.827177       13.148493       21.941130
 H         0.470216       13.943716       22.194433
 O        15.843330       13.415549       28.577826
 H        16.787840       13.149109       28.755411
 H        15.451769       13.628703       29.422224
 O        16.057083       13.323250       44.756756
 H        15.193618       13.054930       44.392494
 H        15.784473       14.152351       45.226566
 O         5.689591        2.498973       26.578194
 H         6.550160        2.617343       26.230680
 H         5.110998        3.059570       25.956497
 O         9.910858        9.911909       39.962593
 H         9.411201        9.373402       40.575008
 H         9.301205       10.592814       39.588757
 O        19.015490       15.207787       40.669907
 H        18.640900       14.695676       41.382614
 H        18.421209       15.219649       39.935211
 O         5.633243       20.895844       28.921619
 H         6.426340       21.351973       28.720974
 H         4.905332       21.340012       28.480820
 O         9.292641       21.792046       43.310318
 H         8.596625       21.518053       43.914703
 H         9.909109       22.152180       43.893215
 O        20.781355       13.491803       28.030363
 H        21.547956       13.125779       27.632294
 H        20.848991       14.398470       27.923225
 O        12.133726       12.960649       38.613285
 H        11.911373       13.208130       39.529026
 H        12.765985       12.228898       38.731827
 O         7.112062        4.284224       29.294086
 H         6.563962        4.016662       28.527014
 H         7.916863        4.761075       29.026852
 O        18.833105        1.131695       25.433952
 H        18.629576        1.249530       26.394016
 H        18.140514        1.639571       24.951595
 O         6.467532       18.467646       40.807037
 H         7.293609       18.652929       40.211895
 H         5.747499       18.302433       40.154488
 O        10.424322       22.666800       45.842243
 H        11.236122       23.243856       45.797703
 H         9.939977       22.886120       46.645985
 O        21.173441        6.017382       55.146038
 H        20.226540        5.898689       54.833282
 H        21.512043        6.819513       54.727520
 O         4.997409       18.514868       26.387180
 H         5.399745       17.888073       27.033411
 H         4.173670       18.716381       26.876598
 O         8.332981       21.572098       17.910913
 H         8.010797       20.946692       18.545265
 H         9.129194       21.260195       17.403814
 O        13.669878        1.722128       31.275576
 H        13.332432        2.624198       31.372494
 H        12.870804        1.167557       31.280502
 O        14.671621       17.573435       38.842911
 H        14.427016       16.975119       39.531223
 H        14.076385       18.322348       39.140327
 O        21.097328        5.767156       24.334784
 H        20.639650        6.481794       23.823038
 H        20.826557        4.879158       23.964390
 O        13.065233       18.231085       31.011328
 H        13.578563       17.760708       31.665907
 H        12.286128       17.731810       30.772295
 O         0.614693       13.169353       44.813835
 H         1.395325       13.399500       44.247162
 H         0.947683       13.097967       45.752678
 O        15.907361        4.119055       50.490673
 H        16.716328        3.628804       50.366844
 H        15.842110        4.464989       51.384602
 O         4.259017       16.249269       22.671772
 H         3.473247       15.633364       22.578712
 H         4.281643       16.839798       21.854502
 O         1.615624       19.728781       59.250805
 H         1.006670       19.015560       59.601097
 H         1.101505       20.315859       58.700069
 O        16.519169       12.928246       47.413582
 H        15.591605       12.790421       47.235626
 H        16.652191       13.897486       47.574921
 O        20.044012        0.912645       14.251294
 H        19.040703        0.608425       14.153790
 H        19.949762        1.845900       14.336088
 O        10.919361        0.954622       24.716053
 H        11.364072        1.154412       25.566608
 H        11.568274        0.654207       24.057356
 O         6.914956        0.337335       45.498207
 H         7.618593        1.015839       45.266384
 H         7.371981       -0.184551       46.161327
 O         3.681048        3.032529       61.918633
 H         3.300493        2.667794       62.717274
 H         4.653732        3.146623       62.103397
 O        20.451897       12.607811       33.789856
 H        19.786274       11.950522       33.540012
 H        21.079834       12.164425       34.426544
 O        17.758156       12.021885       41.042553
 H        18.062220       12.522877       41.859634
 H        18.393589       11.298081       40.985283
 O        18.409401       17.347471       25.529266
 H        18.065346       16.587214       25.995668
 H        19.261496       17.519148       25.922222
 O         5.000558        6.360216       23.332388
 H         5.435670        5.782794       22.677254
 H         4.296672        5.717078       23.615717
 O        14.037187       17.163193       49.057327
 H        14.836459       16.676432       49.226620
 H        13.800571       17.366726       49.981049
 O        11.238729       21.456112       27.838234
 H        10.345800       21.118713       27.485334
 H        11.795421       21.656061       27.073917
 O        17.561092       14.309929       32.353054
 H        17.854942       13.591331       31.800329
 H        17.512699       15.110670       31.801643
 O        16.377079       12.362777       38.429092
 H        17.369501       12.430726       38.320576
 H        16.189304       13.285730       38.508427
 O        15.073847        5.137093       41.272366
 H        14.754780        5.869979       41.895737
 H        14.928117        4.306908       41.706306
 O         6.124747        7.940434       35.908531
 H         6.031723        7.129098       36.394650
 H         5.224603        8.201153       35.670181
 O        14.287915       15.597087       46.072754
 H        13.317985       15.690728       45.842419
 H        14.496861       15.845970       46.967197
 O        16.999258        2.715650       33.420853
 H        16.711166        1.869428       33.755169
 H        17.936184        2.683764       33.208035
 O        19.885408       12.260042       16.462551
 H        20.483408       11.597505       16.756845
 H        19.954586       12.939623       17.158545
 O        22.878931       22.485914       37.750710
 H        23.396793       23.037897       37.159492
 H        22.815195       23.030119       38.558731
 O        20.067173        1.923019       41.697235
 H        21.004200        1.728346       41.593388
 H        19.931681        2.655113       41.052055
 O         3.381098        5.864577       20.125181
 H         2.565440        5.546245       19.692471
 H         3.931414        5.109962       20.434519
 O         3.013683        1.005679       43.377647
 H         2.803629        0.326255       42.732719
 H         2.196518        1.454572       43.590153
 O        18.228615       13.940344       43.132622
 H        17.571878       13.900938       43.854820
 H        18.993681       14.408230       43.512852
 O         3.545270        2.534768       32.097427
 H         3.583743        1.621979       31.685656
 H         3.853979        2.383583       33.050781
 O        16.175482       22.808298       30.916430
 H        15.584223       23.587856       30.871819
 H        15.609669       21.996922       30.949133
 O        22.467865       16.659285       60.145901
 H        21.952738       15.870432       60.228546
 H        23.313555       16.441093       60.501324
 O        22.875229       18.680510       43.751389
 H        22.096996       19.160759       44.003334
 H        23.314335       19.113892       42.982769
 O         1.059354        3.813395       24.042654
 H         1.513958        4.215407       23.303268
 H         1.759986        3.891321       24.737762
 O        21.096542        3.199137       30.200939
 H        21.664091        3.111495       29.424541
 H        21.156805        4.100478       30.590099
 O         9.487757       12.085285       21.135674
 H         9.337254       11.614118       20.286673
 H         9.320509       11.573772       21.945679
 O        18.495104       21.714966       42.874413
 H        18.655556       22.522034       42.348217
 H        18.268238       21.037470       42.207268
 O        14.381004       13.388900       31.895819
 H        15.234033       13.925927       32.000500
 H        14.266720       13.045076       32.771843
 O        20.427019       18.047073       35.274643
 H        20.160725       18.816511       35.855629
 H        20.835077       17.404472       35.886055
 O         0.853873        6.286062       41.799358
 H         1.598660        5.672044       41.546425
 H         0.918116        6.391026       42.785992
 O        18.913490        8.975323       47.363335
 H        19.647396        9.609276       47.266689
 H        18.967598        8.280236       46.698872
 O        18.801382       21.709341       30.843254
 H        18.708565       21.406099       31.759562
 H        17.971100       22.158535       30.576254
 O         3.392457        7.562129       30.902552
 H         3.827533        6.729400       31.225748
 H         2.914064        7.989224       31.582727
 O         7.504405        5.342746       45.076397
 H         7.965548        4.580213       45.449169
 H         6.608606        5.116929       44.930214
 O        14.311012        3.118109       28.734642
 H        13.982859        2.549211       29.462715
 H        14.366205        4.016302       29.012983
 O        19.635660        1.235086       28.111139
 H        20.401934        0.643618       28.090298
 H        19.337463        1.077142       29.035198
 O        15.587930       18.797340       36.318687
 H        15.431904       18.084963       36.941898
 H        16.288408       18.519852       35.682632
 O        15.719323       10.853993       30.861830
 H        16.025339       10.812017       29.957344
 H        15.843676        9.998742       31.298853
 O         0.635681       19.207218       36.886963
 H        -0.246227       19.613653       37.009216
 H         0.824801       18.812155       37.773560
 O        14.932554       22.446955       41.107342
 H        14.044752       22.037107       40.954102
 H        15.382301       21.912321       41.740528
 O        20.032215       19.376682       40.575130
 H        20.295872       20.355255       40.738602
 H        19.288267       19.494287       39.940266
 O         4.433681        1.683802       34.711449
 H         4.635567        0.709320       34.576435
 H         5.245798        2.092476       35.110218
 O        21.072456       19.362535       52.625771
 H        21.534121       20.237068       52.597828
 H        21.848392       18.721668       52.796436
 O        14.783972        4.487413       19.654020
 H        15.532660        4.660458       20.222681
 H        15.130023        4.600612       18.724339
 O         1.782180        4.067434       35.615761
 H         2.478886        3.520624       35.208027
 H         2.016499        4.985910       35.287453
 O        22.432516        2.843314       16.467333
 H        21.909748        2.313375       15.837564
 H        23.235743        3.044410       15.904033
 O        17.651375       11.056410       33.402012
 H        17.366594       10.686667       34.289669
 H        16.880732       11.438164       32.980648
 O        14.788612        3.901693       25.012482
 H        15.180636        4.603265       24.444681
 H        15.300480        3.860097       25.808102
 O         7.457579       11.216702       32.658344
 H         7.691756       12.150622       32.534302
 H         8.248818       10.726258       32.832294
 O         4.847311        9.863338       32.548279
 H         5.412261       10.116747       31.796385
 H         5.291603        9.910510       33.429703
 O        10.677235       17.271912       36.293312
 H        11.287799       17.505333       36.973488
 H         9.964672       17.864933       36.563236
 O         2.641233       15.635487       34.152912
 H         2.938550       14.599179       34.358173
 H         1.876200       16.092073       34.682877
 O         9.733321        4.964485       40.445595
 H         9.735175        5.211002       41.353024
 H         9.238049        5.711349       39.986080
 O         6.190535       17.651108       24.015028
 H         5.663119       17.735563       24.845333
 H         5.546385       17.233438       23.434551
 O        15.688367       22.120417       53.970505
 H        14.946548       22.639353       53.549229
 H        16.214012       22.813656       54.402138
 O        10.755718        5.131361       45.701611
 H        10.465859        5.523552       46.550018
 H        10.849941        4.149032       45.833336
 O         4.355547       13.542296       10.562879
 H         4.617205       12.753894       10.080587
 H         3.711926       13.184677       11.207973
 O         7.011618        5.638604       54.302536
 H         6.450693        5.445888       53.551975
 H         6.459207        6.093699       55.032051
 O        16.279020        1.908860       55.160427
 H        16.731726        1.793522       56.005089
 H        15.303387        1.799713       55.306210
 O        10.557155        6.201028       31.739397
 H         9.736032        6.480359       31.263685
 H        11.308980        6.363574       31.169228
 O        13.870972        6.068668       46.496494
 H        13.336185        6.622529       45.857414
 H        13.231478        5.436218       46.847195
 O        13.477027       16.004507       52.504829
 H        13.317956       16.985909       52.416672
 H        13.358381       15.544686       51.625412
 O         6.991861        5.682012       40.464005
 H         6.894269        4.922168       39.832699
 H         6.602576        5.508330       41.325302
 O         5.825722       18.030910       37.766502
 H         5.845206       18.230505       36.828102
 H         6.835784       17.782347       37.916405
 O        20.574289        5.212162       41.227440
 H        20.723051        5.796335       41.984291
 H        20.733509        5.668512       40.396080
 O        10.495039        9.696313       18.013025
 H        10.033307        9.257354       18.679867
 H         9.874536       10.348599       17.645710
 O        12.257789       14.030108       56.092693
 H        11.314276       14.148852       56.130230
 H        12.423761       13.744585       55.201065
 O         1.939245       18.256325       28.357790
 H         1.734604       18.232203       29.333036
 H         1.252244       18.650772       27.777721
 O        23.455471       18.139261       52.890499
 H        23.541487       18.570374       53.757153
 H        23.899891       18.796490       52.279499
 O         2.596309       17.937098       62.215942
 H         2.156903       17.202541       61.759342
 H         1.914822       18.565865       62.342060
 O        13.380097       18.639303       34.459423
 H        13.414431       17.764177       34.011784
 H        13.031094       18.523449       35.399521
 O        20.717237        3.326291       23.249540
 H        20.052773        3.544021       22.558666
 H        21.572342        3.331253       22.786325
 O        16.905260       22.335606       24.009106
 H        17.244114       21.719864       24.663549
 H        17.290768       22.043377       23.235317
 O         5.905394        3.873021       34.813374
 H         5.649782        4.363451       35.648849
 H         6.018097        4.529406       34.105881
 O        21.883108       10.308327       35.116451
 H        21.266136        9.970073       34.451488
 H        21.393114       10.493846       35.951866
 O         1.979545       19.876141       20.572908
 H         2.379289       19.309422       19.908878
 H         2.622130       20.612965       20.746538
 O         2.984445       12.864122       42.991005
 H         3.946180       12.948857       42.813576
 H        13.192152       13.578801       47.941727
 O         3.394039        3.126146       40.657864
 H         3.276639        2.191059       40.499035
 H         3.670673        3.313874       41.570206
 O        21.284359       13.684476       39.448658
 H        21.027084       13.553687       40.385563
 H        22.149248       13.289398       39.505455
 O        11.822988       21.046497       31.210562
 H        12.090964       20.751015       30.341135
 H        12.655974       20.888828       31.738445
 O        16.763868        5.783327       47.634315
 H        16.326080        4.981643       47.923332
 H        17.661724        5.475843       47.387291
 O        21.577211        6.504972       38.163609
 H        20.735615        6.662742       37.700748
 H        22.224060        7.224188       37.962280
 O        10.223312       20.890097       20.011232
 H        10.394558       20.360361       19.230282
 H         9.321521       21.117640       19.971674
 O        15.067911       14.458257       54.428112
 H        14.615743       15.227632       54.002350
 H        15.980865       14.817986       54.655403
 O        13.950142       20.262266       28.283010
 H        14.286458       21.149191       28.088482
 H        14.359405       19.670399       27.615593
 O         8.074704       22.692293       28.438616
 H         8.325602       21.972765       29.045208
 H         8.550856       22.577972       27.594353
 O        19.581615        4.942962       35.820152
 H        20.448462        4.484954       35.802410
 H        18.877775        4.307385       35.973877
 O        13.228889       12.491575       43.635967
 H        13.585153       12.163483       42.771957
 H        12.917187       13.415764       43.545444
 O         6.982058        2.060038       22.720469
 H         6.690046        3.015251       22.862904
 H         7.064312        2.061413       21.724428
 O        11.733661       15.752182       48.258125
 H        11.042930       15.857326       48.958179
 H        12.544836       16.276823       48.509190
 O         9.035157        8.430893       51.196789
 H         9.935905        8.712512       51.049461
 H         9.014461        7.780593       51.924744
 O        22.287407        9.850114       38.640640
 H        22.961269        9.381086       39.197742
 H        21.490240        9.911173       39.172089
 O        17.564592        3.590025       23.361752
 H        18.113413        3.952960       22.644629
 H        16.901352        3.077826       22.886459
 O         2.856392        4.488842       43.494171
 H         3.283788        4.116941       44.256973
 H         1.921547        4.382698       43.561844
 O        10.887388        1.245486       34.776814
 H        10.255702        1.191317       35.516525
 H        11.514000        1.933880       34.970795
 O        21.497658        8.426736       28.627151
 H        22.190578        8.305902       29.252409
 H        21.828196        8.474272       27.750654
 O        16.013062       19.871464       31.979294
 H        15.211754       19.445400       31.537401
 H        16.732077       19.455425       31.404491
 O        17.598166        6.139261       41.008293
 H        18.210503        5.498904       41.329159
 H        16.715126        5.651468       41.082005
 O        16.931192        2.174656       42.312210
 H        16.737686        2.055183       41.370663
 H        17.280550        1.327961       42.661598
 O        18.812063        8.810237       39.904301
 H        18.618359        8.047996       40.456158
 H        18.346098        8.485941       39.070797
 O         1.453440       22.549339       56.835979
 H         2.002191       21.904297       57.351017
 H         2.215922       22.995522       56.377853
 O         1.504874       10.061937       49.477753
 H         1.116327        9.164803       49.574070
 H         2.133690       10.000088       48.731560
 O        15.753767       10.639474       42.963196
 H        15.420986       11.495065       42.550056
 H        15.154079        9.896104       42.715080
 O        16.608231       23.038980       51.002213
 H        15.711866       22.723993       50.806000
 H        17.189861       22.311516       50.767460
 O        23.188528       14.051945       33.080784
 H        22.755457       14.501465       33.854172
 H        22.699980       13.253957       33.005421
 O         6.197174       16.243563       49.262337
 H         5.449050       15.694466       49.004456
 H         6.593934       15.586506       49.871468
 O        10.915537       23.797962       30.911263
 H        10.635854       24.094618       30.051306
 H        11.083586       22.877529       30.879988
 O        18.303215        0.572308       53.492207
 H        17.643925        0.738059       52.781380
 H        18.970280       -0.153717       53.351490
 O        20.345053        9.656419       32.896492
 H        20.378147        8.722486       32.550667
 H        19.482021        9.913973       33.246201
 O        21.655706       18.493610       49.079407
 H        21.925371       19.386726       48.698238
 H        22.388157       18.344687       49.667942
 O         5.908691       14.932254       36.411091
 H         5.601311       14.361106       35.738388
 H         6.253781       15.684772       35.958179
 O        10.348472       19.795689       22.834366
 H        10.784342       20.488270       23.335121
 H        10.206320       20.269585       22.024916
 O        21.397532       13.405186       21.804249
 H        21.000044       14.282680       21.818569
 H        21.452936       13.187578       20.833397
 O        23.496878       21.841337       24.755760
 H        23.253502       22.052912       25.641081
 H        23.065710       22.565739       24.329596
 O        10.155343       16.471254       50.449657
 H         9.498924       16.438570       51.196571
 H        10.511518       17.376602       50.425144
 O        21.819700        2.975431       35.927799
 H        22.701817        3.036629       35.573719
 H        21.438028        2.135307       35.635204
 O        18.995512       16.489471       28.890274
 H        19.597742       15.854794       29.284000
 H        18.492937       16.017941       28.180084
 O        22.439318       13.269112       49.742432
 H        22.428286       12.449925       50.308781
 H        22.515532       13.981335       50.419804
 O        12.895285        2.369475       20.162672
 H        13.663989        2.977676       19.905367
 H        13.051847        2.158744       21.127331
 O         6.299474       12.636209       26.177713
 H         6.627224       13.541499       25.908747
 H         6.967998       11.979144       25.936230
 O        17.518688       19.490211       14.680551
 H        16.770010       20.201891       14.609875
 H        17.491816       19.094584       13.793357
 O        12.120237       21.190887       35.693901
 H        11.516088       20.964748       34.922062
 H        12.810211       21.756565       35.310638
 O         2.133813       10.747696       40.860485
 H         2.162543        9.824396       40.655495
 H         2.656586       11.133222       40.142162
 O         6.373765       15.398895       14.450971
 H         5.817323       15.263604       13.615083
 H         6.131020       16.322254       14.738355
 O        15.270968       16.772507       24.659008
 H        14.336954       16.673410       24.926828
 H        15.553699       15.970341       24.199978
 O         3.931036       21.389463       33.953312
 H         3.406048       21.461292       33.132423
 H         3.292400       21.403603       34.657997
 O        16.330322       19.879633       43.689827
 H        15.558634       20.104265       44.290119
 H        17.067549       20.448696       44.002552
 O         8.654412        2.014632       36.661728
 H         7.928222        2.445917       36.146656
 H         9.300757        2.741887       36.782978
 O        11.047945       20.507484       38.128986
 H        11.156041       19.715111       38.614407
 H        11.581056       20.593952       37.315083
 O         4.416851       10.218117       43.867233
 H         4.264238       10.595390       44.732273
 H         5.357667        9.960926       43.762131
 O         1.576950       10.425206       45.795490
 H         2.226275       10.245347       46.512524
 H         1.779784       11.400500       45.591949
 O        12.481878        4.278710       39.579460
 H        11.581429        4.428220       39.876122
 H        12.789993        3.410617       39.974117
 O         7.627134        8.049810       23.288445
 H         8.262191        8.146203       24.047865
 H         6.758571        7.639010       23.508163
 O         3.127682       14.024785       25.273222
 H         3.032974       14.348955       24.357697
 H         3.630785       13.205323       25.219336
 O        23.191601       15.980968       30.047230
 H        22.466248       15.528640       30.495605
 H        22.814774       16.058819       29.140821
 O        20.800909       15.049630       30.736685
 H        21.164799       14.173486       30.805431
 H        20.745935       15.290517       31.688658
 O        11.062708        5.242484       14.398233
 H        11.235763        5.286211       13.424119
 H        11.730762        5.877111       14.776352
 O        16.646236        7.895863       28.294373
 H        16.591539        8.842330       28.191275
 H        15.772716        7.480453       28.368387
 O        10.515624       16.157497       54.045132
 H        10.306521       15.632420       53.271461
 H        11.390027       15.827386       54.260170
 O         1.281316       12.855528       47.670837
 H         2.146790       12.609818       48.034348
 H         0.637868       13.035076       48.398590
 O         6.594882        1.301968       30.261963
 H         6.511411        2.094648       30.849476
 H         7.033694        1.513508       29.438818
 O         1.247238       19.707153       55.339108
 H         1.355917       20.597158       55.036144
 H         1.801759       19.622257       56.144165
 O        17.105274       19.337843       40.874516
 H        16.877878       19.261013       41.801773
 H        16.240797       19.530516       40.369610
 O        21.362492        9.137181       41.623932
 H        20.916094        8.521707       42.235901
 H        20.931128        9.048947       40.776875
 O        14.139921       10.862869       38.706028
 H        15.053537       11.171718       38.574127
 H        13.997801       10.014696       38.245045
 O        22.141451        7.915074       46.096195
 H        22.215393        7.692293       47.053459
 H        22.048386        8.910281       45.961422
 O         4.596160        1.605150       19.109213
 H         4.737127        1.296382       18.196398
 H         5.222021        2.322222       19.362591
 O         6.806612        3.384561       38.779076
 H         6.035447        2.815127       38.468590
 H         7.617347        3.278475       38.272873
 O         6.651608        4.499145       31.892813
 H         6.613338        4.378846       30.929777
 H         7.605361        4.674384       32.130219
 O         5.589344       18.708164       31.392914
 H         5.980611       18.289034       30.606634
 H         6.196995       19.395285       31.716787
 O        19.744652       18.518330       43.971207
 H        19.177317       19.101082       44.527412
 H        20.086100       18.987501       43.207176
 O        11.654593        7.109186       40.940296
 H        12.013158        7.455081       40.090832
 H        11.693587        6.150375       40.849567
 O        20.857670       13.366230       59.115833
 H        20.159536       12.920464       59.584160
 H        21.534811       13.649390       59.736908
 O        12.088420       15.130844       43.525127
 H        11.945765       15.756106       44.254303
 H        11.251092       15.187869       43.053349
 O        21.345684        4.709828       46.361076
 H        20.484697        4.240541       46.217514
 H        21.401329        5.025794       47.257534
 O         8.167791       14.126231       47.866558
 H         7.981500       14.821372       48.525017
 H         7.442122       13.413856       47.902794
 O        22.298607       19.343441       17.720509
 H        22.114483       18.931820       16.821472
 H        22.271721       18.660526       18.400826
 O        18.076981       11.022392       27.718477
 H        18.744791       11.162664       28.373869
 H        18.457037       10.410815       27.108810
 O        14.724237        9.095789       15.651098
 H        15.324270        8.896770       14.919978
 H        14.887567       10.040288       15.834478
 O        12.642455        5.776505       22.398447
 H        12.708919        4.944710       22.843271
 H        11.752376        5.789597       22.005865
 O        13.289968       22.233475       46.860149
 H        13.492831       21.586203       47.525185
 H        13.934777       22.894110       47.102829
 O        10.850258       23.586901       39.228142
 H        10.992567       22.618900       39.094063
 H        11.499019       23.800484       39.955013
 O        15.042823        5.195599       31.750868
 H        15.052619        4.785410       32.637257
 H        15.604738        4.576279       31.254175
 O        21.935156        1.795826       25.408779
 H        20.981482        1.781001       25.167397
 H        22.465345        2.301778       24.798197
 O         9.241907       14.344414       43.030407
 H         9.376931       14.454447       44.014931
 H         8.646266       13.630658       42.745022
 O        17.481293        8.734445       34.963711
 H        17.425816        7.987664       34.395504
 H        16.526840        8.901292       35.231197
 O        22.222027        3.374515       43.363926
 H        21.629873        3.926833       42.859261
 H        22.095476        2.434959       43.120674
 O        18.415173        9.444806       55.140785
 H        18.089031       10.380414       55.123993
 H        18.526360        9.278484       56.111561
 O        13.653168        3.774970       34.732590
 H        13.723215        4.456485       35.422894
 H        14.294131        3.148446       35.036991
 O         6.351490       15.541999       20.311357
 H         5.915196       14.677903       20.343636
 H         5.742272       16.279139       20.269005
 O         8.575691       19.430113       26.879192
 H         8.243789       18.772692       26.265432
 H         7.815317       19.617168       27.451126
 O         6.777858       10.961921       38.937473
 H         5.900658       11.301423       39.296291
 H         6.820127       10.035688       39.185337
 O        23.476347       17.016428       35.166065
 H        22.555511       16.672161       35.130402
 H        23.495817       17.714340       35.859028
 O        18.277391       15.006969       37.260323
 H        18.866261       15.342416       36.585342
 H        18.145926       15.894566       37.719818
 O        11.045252       17.542835       15.477659
 H        10.147888       17.117453       15.425820
 H        11.458994       17.388813       14.606919
 O         8.002154        5.372437       23.296705
 H         8.523010        6.163787       23.067764
 H         7.554755        5.172661       22.461716
 O        11.124220        4.418274       24.812363
 H        10.956147        4.162242       23.890606
 H        11.654492        3.795830       25.253241
 O        23.747717        8.083035       34.939487
 H        22.993971        8.238080       35.525890
 H        23.479317        8.083249       34.000851
 O        17.376522       18.595823       29.660210
 H        17.970657       17.824665       29.437050
 H        17.595949       19.289520       29.063219
 O         5.213341        7.556810       38.965305
 H         6.019391        7.341688       39.483788
 H         4.903665        8.370559       39.428524
 O         1.727959        3.156881       55.771191
 H         1.505408        3.803368       56.461941
 H         2.517534        2.646890       56.124954
 O        19.811975       23.329260       37.297928
 H        19.085474       22.698765       37.426258
 H        19.687189       23.493277       36.350967
 O        12.507212       16.683519       25.692909
 H        12.279928       17.346031       26.407490
 H        12.618064       15.756284       26.120796
 O        21.862823       16.554167       54.722523
 H        22.025974       15.626433       54.675514
 H        22.681177       17.090927       54.720966
 O        18.116724       22.809687       56.916981
 H        18.629803       22.661856       57.705494
 H        18.681841       23.271376       56.308311
 O        12.393478       19.033276       20.468567
 H        12.619934       19.967567       20.675442
 H        13.109504       18.514763       20.819059
 O         9.845939        4.740305       37.237450
 H        10.135921        4.120555       37.988331
 H        10.382564        5.513123       37.311501
 O        13.276961       10.539913       32.637474
 H        13.277359       11.388244       32.226547
 H        12.415271       10.299626       32.921642
 O        19.912804       13.352415       24.921762
 H        20.061602       12.459561       25.214352
 H        19.438316       13.326561       24.100304
 O         1.711845       11.615565       34.849361
 H         2.245288       10.802267       34.763741
 H         0.795080       11.375880       35.066875
 O        13.925306       19.180359       47.059113
 H        13.564267       18.405878       47.533062
 H        13.095002       19.434332       46.588158
 O        12.325175        2.369566       45.580692
 H        12.261415        2.231696       46.541920
 H        11.564208        1.957991       45.098278
 O        16.035450        9.385333       53.553806
 H        15.316196        8.718288       53.539074
 H        16.188131        9.646454       54.521622
 O        11.482970       16.984253       45.615089
 H        11.047420       16.688597       46.436249
 H        11.264456       17.952206       45.424515
 O        19.517639        5.110268       48.668816
 H        20.099989        5.922285       48.535034
 H        19.251272        5.184171       49.586494
 O         6.815984        2.592937       42.059185
 H         7.424277        1.827089       42.113403
 H         7.108309        2.898542       41.136253
 O         3.516847       13.472438       34.836460
 H         2.842772       12.744753       34.970230
 H         4.174776       13.223313       34.139915
 O        -0.069115        1.109608       40.856579
 H         0.923455        1.000503       40.957783
 H        -0.205003        1.889684       40.260769
 O        14.432693       14.909869       37.005653
 H        15.364919       15.005307       37.227459
 H        14.317231       15.059053       36.026447
 O         1.545876        8.152538       39.902660
 H         2.101658        7.381077       39.625237
 H         1.060757        7.807224       40.715572
 O        10.815211       12.857109       23.799885
 H        11.532111       12.625348       24.448214
 H        10.894111       12.390559       22.958088
 O         9.686300        2.285122       27.757647
 H         9.629158        2.802574       26.947971
 H         8.845106        1.784981       27.926886
 O        16.335985        2.104053       27.642933
 H        15.437446        2.444568       27.853127
 H        16.673664        1.596911       28.376802
 O        11.519011        8.407492       27.606270
 H        11.070678        9.090892       27.002869
 H        10.940227        8.346186       28.364985
 O        15.391204        8.180370       25.496103
 H        15.304404        7.368769       25.045160
 H        16.211668        8.122084       26.020613
 O        15.662581        8.411830       32.330231
 H        14.725822        8.550552       32.676613
 H        15.816977        7.447808       32.463844
 O        14.108454       12.001040       52.495090
 H        14.633354       12.080808       53.313370
 H        13.249153       12.215131       52.840096
 O        16.118225       19.633785       26.019556
 H        16.975899       19.621944       26.505327
 H        16.360313       19.157721       25.154428
 O         2.839134        4.293616       28.105812
 H         3.079432        5.198875       28.459915
 H         2.561566        4.533502       27.189442
 O         1.641782        4.903295       46.138023
 H         1.340222        4.637825       45.235729
 H         0.990354        5.509101       46.455471
 O        18.969046        3.733918       45.183830
 H        19.277086        3.358562       44.367432
 H        17.990135        3.842833       45.077419
 O        15.296708       11.776237       55.449886
 H        16.243767       11.958588       55.400322
 H        14.761176       12.558332       55.704800
 O         3.044788       22.000429       27.631916
 H         2.811637       22.453033       28.459297
 H         2.431304       21.208765       27.603813
 O        23.954657        8.490922       43.441845
 H        23.607233        9.051725       42.748447
 H        24.178326        9.216111       44.101036
 O         9.616592        0.184687       22.057285
 H         9.735654        0.898766       21.432953
 H         9.017580        0.537647       22.713678
 O        18.455591        6.289630       54.791466
 H        17.946110        7.122059       54.922581
 H        17.758265        5.606932       54.820538
 O         1.196654       17.289749       22.583704
 H         0.486201       16.698175       22.731396
 H         0.857651       18.192772       22.718496
 O        16.597010        5.770618       34.136494
 H        16.345806        4.806715       34.060932
 H        17.142794        6.039658       33.372192
 O        15.587378        2.739614       17.204140
 H        15.614630        1.801733       17.361860
 H        14.741486        3.008054       16.920221
 O        18.762445        3.234256       54.217594
 H        17.823305        3.053399       54.397141
 H        18.690092        3.235224       53.255558
 O        14.878953        7.295241       18.932909
 H        14.204148        7.071057       18.243135
 H        14.516925        7.091373       19.783348
 O         2.243767       16.565674       19.847208
 H         2.801343       17.272449       19.530302
 H         1.950754       16.926903       20.723885
 O        15.531034        6.015956       23.034353
 H        16.197090        5.682647       22.397873
 H        14.768106        6.154130       22.412394
 O        21.816948        1.826564       46.995338
 H        22.236256        2.730941       47.152584
 H        22.249928        1.172238       47.573158
 O        12.445013       14.711823       30.443949
 H        12.545486       14.445652       29.490767
 H        12.554461       13.924931       30.938032
 O        20.072697       21.060341       25.400293
 H        19.764381       21.815176       25.869322
 H        20.657547       21.410984       24.711210
 O        13.220822        6.208571       28.108566
 H        12.956964        7.062154       27.607763
 H        12.507390        5.569254       27.816574
 O         8.788697       11.152383       25.074726
 H         8.695573       10.418203       24.406630
 H         9.373831       11.775190       24.620876
 O        20.638681        6.859832       33.763706
 H        21.492430        6.418348       33.833939
 H        19.937511        6.321004       34.128094
 O        18.720604        3.902884       27.531206
 H        18.082188        3.196824       27.698483
 H        19.572424        3.461353       27.511084
 O        21.831282       12.762312       62.011757
 H        21.655293       13.706381       62.242901
 H        21.603825       12.361997       62.854233
 O        10.250690       19.145746       42.052464
 H         9.664235       19.816225       42.480057
 H        10.516423       18.504612       42.711834
 O        16.194359        2.000655       20.775063
 H        16.551119        1.095307       20.788357
 H        16.990589        2.604306       20.731627
 O         7.683671       15.969622       39.419067
 H         7.971160       15.673379       38.551373
 H         8.499094       16.174490       39.863380
 O         9.032069       21.904158       14.682034
 H         8.855021       21.334536       13.916870
 H         9.853096       21.558872       15.069393
 O        17.294073       22.094580       36.635059
 H        16.971277       21.167091       36.615211
 H        17.235241       22.482258       35.766552
 O        15.222145        8.785619       40.518082
 H        14.721136        8.030109       40.109413
 H        16.139151        8.453959       40.479191
 O        24.051327       23.155355       34.307465
 H        23.587200       22.347515       33.989483
 H        23.554792       23.911686       33.958649
 O        18.147085       10.391376       44.616699
 H        17.433592       10.217361       45.270119
 H        17.645693       10.944961       43.994030
 O        22.882887        6.722415       20.694510
 H        22.294451        7.066405       20.038080
 H        23.323080        7.498114       21.067953
 O         9.824877        5.490487       56.779682
 H         9.939040        5.584960       57.714630
 H         9.036568        6.096401       56.501385
 O        13.050824        9.759969       41.851894
 H        12.858436       10.207332       41.011211
 H        12.202598        9.502972       42.247112
 O        21.843321       16.091980       27.589205
 H        22.288822       15.916975       26.743021
 H        21.243837       16.885513       27.508093
 O         8.415897       19.191158       36.250759
 H         7.602877       19.667833       36.101078
 H         9.011312       19.858326       36.592823
 O        13.892298       15.747937       34.239391
 H        14.110507       15.677843       33.352261
 H        12.919450       15.719746       34.192657
 O        17.140049       17.086533       20.728554
 H        17.467854       17.493608       19.921650
 H        17.833239       17.080902       21.358332
 O         9.403499       21.193766       33.764725
 H         9.414989       21.819433       33.034206
 H         8.823080       21.551445       34.438305
 O         2.287965        2.211497       25.580526
 H         2.553055        1.936408       26.472118
 H         2.275110        1.352139       25.055559
 O         3.702057       10.523676       37.825386
 H         4.113425       10.166595       37.000401
 H         3.214724        9.774600       38.220619
 O         8.388309        9.504404       30.305536
 H         8.854314        9.049784       30.962200
 H         7.898207       10.295939       30.630194
 O        14.923020        9.374323       35.832012
 H        14.489871       10.285358       35.910992
 H        14.336589        8.905935       35.184544
 O         3.592994       15.925057       44.118126
 H         3.925879       15.276800       44.753510
 H         2.796597       16.321381       44.513172
 O         2.910177       15.186547       40.224510
 H         3.784706       14.729601       40.214336
 H         2.380663       14.700951       39.564072
 O        21.556097        6.159172       44.023777
 H        21.994986        7.044282       44.124252
 H        21.823257        5.582678       44.758373
 O        20.252386       19.276428       20.599258
 H        20.044043       18.546013       19.990866
 H        21.140205       19.053886       20.925632
 O        22.493397       22.648254       48.825867
 H        21.889986       22.061405       49.244305
 H        23.043812       22.016823       48.319664
 O        23.548637        2.890518       32.424221
 H        22.905655        3.625702       32.396881
 H        24.513542        3.102310       32.320160
 O         2.524516        5.804286       25.642420
 H         3.083153        6.411208       26.135202
 H         1.899791        6.353161       25.027473
 O        12.382936        4.592998       43.004612
 H        12.274198        5.490312       43.290676
 H        11.491460        4.248191       43.107868
 O         6.126964       14.082932       23.437115
 H         5.606366       14.866505       23.557146
 H         6.052150       13.896150       22.448996
 O         6.967093       22.271734       40.972683
 H         7.876721       22.412714       40.694096
 H         6.652426       21.523933       40.448513
 O         3.037286        5.752561       39.273937
 H         3.781140        6.339166       39.478073
 H         3.090102        4.965497       39.800133
 O        15.978900       16.281158       43.526035
 H        16.556936       16.759319       44.171467
 H        16.589214       16.219130       42.732658
 O        18.129305       17.469851       38.897537
 H        17.137774       17.447952       38.874516
 H        18.385574       17.735800       39.819267
 O        13.580824       18.014572       43.596943
 H        13.029069       17.236784       43.913158
 H        13.841452       18.502714       44.408611
 O         9.260897        8.348700       20.252441
 H         8.651246        7.614484       20.443502
 H         8.967496        9.069229       20.814837
 O        21.760792       16.313963       40.629135
 H        21.115168       15.637363       40.363564
 H        21.381973       16.618607       41.419811
 O         3.713858       11.129974       28.320152
 H         2.893610       10.684830       28.465229
 H         3.877925       11.265846       27.357372
 O        12.418194       14.087289       27.058935
 H        11.461250       14.212016       27.205345
 H        12.354454       11.286746       21.118750
 O        13.315845        6.675696       38.157452
 H        13.639489        6.047560       38.815849
 H        13.851170        6.503457       37.378784
 O        13.009508       21.967619       43.762966
 H        13.073659       21.933584       44.772022
 H        13.661498       22.643026       43.586067
 O         8.817075       21.975788       25.613926
 H         9.154012       21.085955       25.610968
 H         9.592285       22.609776       25.571354
 O        12.953263        4.702055       49.909904
 H        13.005312        4.855359       50.867115
 H        13.812712        4.540772       49.483807
 O         9.904171       14.543026       45.701775
 H        10.852028       14.301225       45.897430
 H         9.376212       14.254412       46.462929
 O        14.880284       20.974190       49.102913
 H        14.328548       21.090561       49.907883
 H        14.755844       20.036459       48.825581
 O        17.556654       19.377867       18.262650
 H        17.529829       19.937149       19.066040
 H        18.472834       19.472725       17.934387
 O        19.148209        7.058171       29.842819
 H        18.749634        7.333154       28.970186
 H        20.084450        6.760744       29.862074
 O         6.540030       17.378857       28.721315
 H         5.760840       16.789217       28.776876
 H         7.336857       16.826036       28.551086
 O         1.370507       17.162647       39.246437
 H         2.070030       17.197859       39.977283
 H         0.640137       16.761675       39.677845
 O         4.305376       20.376396       40.083019
 H         4.511178       19.450470       40.281986
 H         4.083698       20.455652       39.128448
 O        15.533514        4.583657       44.540794
 H        14.759151        5.103721       44.757366
 H        15.804008        4.145662       45.339230
 O        21.114576        0.257347       56.832935
 H        20.863209        1.187128       56.758911
 H        22.098755        0.230584       56.854969
 H        13.973626       16.870405       42.023903
 H        12.874989       14.448407       27.824944
 H        14.297503       15.376483       41.460903
 H         2.726542       12.028419       42.549545
