# Supplementary material for: Multi-proton dynamics near membrane-water interface
Source: Nat Commun. 2025 Apr 6;16:3276. doi: 10.1038/s41467-025-58167-w (PMC11972326; doi:10.1038/s41467-025-58167-w)
Supplement: Supplementary file 3 — Supplementary Dataset 1 [file 41467_2025_58167_MOESM3_ESM.zip › Supplementary Data initial and final configuration for all trajectories/Initial_Simulation2b.txt]

3520
 generated by VMD
 C        12.327933        6.028793        4.665280
 H        13.006598        5.835231        3.845057
 H        12.699173        5.501082        5.601290
 H        12.392940        7.079966        4.763513
 C        10.881666        5.636727        4.207212
 H        10.614545        6.194687        3.231012
 H        10.958720        4.545921        3.898670
 C         9.842286        5.809345        5.303308
 H         9.008109        5.049921        5.160692
 H        10.299402        5.572554        6.314772
 C         9.223004        7.204427        5.378584
 H         9.963583        8.001982        5.526789
 H         8.916685        7.457101        4.404541
 C         8.114069        7.436093        6.369239
 H         7.308342        6.707675        6.250574
 H         8.427003        7.401107        7.387663
 C         7.482939        8.819477        6.147387
 H         8.268042        9.685933        6.167190
 H         6.992167        8.924756        5.149058
 C         6.305370        9.050481        7.064340
 H         5.811059        8.028767        7.071997
 H         6.752977        9.283277        8.089211
 C         5.438824       10.189805        6.538019
 H         5.994023       11.091621        6.251992
 H         4.851370        9.923463        5.622090
 C         4.414688       10.582444        7.588248
 H         4.968565       10.754813        8.566637
 H         3.994419       11.622870        7.352723
 C         3.245237        9.520782        7.747047
 H         2.899350        9.247849        6.745420
 H         3.744545        8.593577        8.052651
 C         2.039522        9.813707        8.704413
 H         2.504506       10.322200        9.597414
 H         1.420168       10.627302        8.274653
 C         1.220011        8.511784        8.936611
 H         0.957989        8.069022        7.977036
 H         1.957349        7.771119        9.400749
 C        -0.047283        8.645957        9.764677
 H         0.267629        9.013565       10.800944
 H        -0.724277        9.415770        9.373885
 C        -0.774584        7.296768        9.957867
 H        -1.053212        6.916996        8.898678
 H         0.039453        6.562387       10.322645
 C        -2.017700        7.267963       10.832541
 H        -2.771850        8.007622       10.542226
 H        -2.428797        6.218030       10.772933
 C        -1.678380        7.564491       12.257764
 O        -1.839715        8.652085       12.799359
 O        -1.067753        6.497864       12.932399
 C        -0.943817        6.598941       14.400560
 H        -0.107408        7.250895       14.711449
 H        -1.816614        7.098513       14.837794
 C        -0.662363        5.209500       15.026814
 H        -1.581091        4.589842       15.232718
 C         0.112691        5.193064       16.315256
 H         0.034482        4.071231       16.716206
 H         1.190166        5.435151       16.063606
 O        -0.363172        6.099145       17.270887
 P         0.605587        6.763985       18.512405
 O        -0.227271        6.024435       20.042685
 C        -1.466696        6.724962       20.418304
 H        -1.281015        7.587528       21.103853
 H        -2.044301        7.175927       19.526304
 C        -2.409018        5.758471       21.109583
 H        -2.125364        5.792383       22.141108
 H        -3.451908        6.050888       20.884714
 N        -2.446542        4.237472       20.687408
 C        -2.541388        4.083667       19.224024
 H        -3.303616        4.813070       18.854160
 H        -1.538807        4.246408       18.741671
 H        -2.905609        3.014887       18.979927
 C        -1.222144        3.483811       21.167513
 H        -0.317594        4.002835       20.709734
 H        -1.134232        3.546819       22.276022
 H        -1.169693        2.473545       20.767168
 C        -3.669449        3.668890       21.307121
 H        -3.788393        3.663922       22.386545
 H        -3.910811        2.641907       21.022308
 H        -4.535536        4.144296       20.841328
 O         1.949293        6.090461       18.480721
 O         0.336376        8.262354       18.517719
 O         0.147341        4.339429       14.081736
 C        -0.639961        3.351413       13.415007
 O        -1.835269        3.193970       13.623152
 C         0.272613        2.558151       12.519217
 H        -0.229779        1.641314       12.313961
 H         1.267924        2.253387       13.036915
 C         0.534697        3.277006       11.257098
 H         1.205376        4.176457       11.399025
 H        -0.390019        3.745844       10.941410
 C         1.166623        2.469034       10.199494
 H         0.412951        1.707054        9.858772
 H         2.034986        1.932398       10.584428
 C         1.575429        3.213920        8.946800
 H         2.322675        2.581752        8.428889
 H         2.062653        4.191890        9.137095
 C         0.356902        3.332117        8.061183
 H        -0.351957        4.022909        8.577533
 H        -0.043463        2.264663        7.973924
 C         0.801816        3.883372        6.694264
 H         0.277530        3.538628        5.884860
 H         1.770682        3.465926        6.466019
 C         0.782371        5.417888        6.825823
 H         1.442433        5.684709        7.686301
 H        -0.253178        5.651908        7.057858
 C         1.221999        6.173322        5.642633
 H         2.269160        6.047307        5.215624
 C         0.539341        7.133032        4.982779
 H         1.159446        7.464084        4.083532
 C        -0.780540        7.657283        5.173789
 H        -0.756692        8.789795        5.099561
 H        -1.231550        7.488317        6.184518
 C        -1.779043        7.258553        4.089804
 H        -1.719515        6.122186        3.979987
 H        -1.605381        7.702068        3.197168
 C        -3.224159        7.758087        4.447851
 H        -3.289242        8.798072        4.158632
 H        -3.437698        7.723214        5.546368
 C        -4.359284        6.899366        3.855266
 H        -4.481439        5.948847        4.333460
 H        -4.051398        6.634068        2.810170
 C        -5.778054        7.445015        3.793193
 H        -6.363004        6.717295        3.207774
 H        -5.807562        8.431263        3.220139
 C        -6.460113        7.676626        5.134130
 H        -5.743768        8.217254        5.852758
 H        -6.815481        6.744956        5.622187
 C        -7.707243        8.658665        4.873230
 H        -8.590184        8.093000        4.473045
 H        -7.440011        9.372324        4.053165
 C        -8.079859        9.468632        6.057222
 H        -7.211967       10.057664        6.375245
 H        -8.425132        8.936791        6.955689
 H        -8.727898       10.320738        5.784589
 C        16.602081       18.391283        6.826958
 H        16.703770       18.816593        7.811846
 H        17.268330       18.915361        6.079833
 H        17.085306       17.426342        6.947574
 C        15.122688       18.300091        6.560052
 H        14.753891       19.340117        6.494336
 H        14.842381       17.859547        5.606611
 C        14.372180       17.491638        7.735304
 H        14.876281       16.591974        8.018830
 H        14.263234       18.234982        8.583014
 C        12.938406       17.046919        7.330709
 H        12.477250       17.818695        6.730858
 H        13.069865       16.145292        6.611758
 C        12.111494       16.802679        8.627292
 H        12.259643       17.795179        9.259670
 H        10.998877       16.648823        8.366935
 C        12.544234       15.517603        9.281456
 H        12.281168       14.662509        8.685615
 H        13.684836       15.607222        9.204413
 C        11.919796       15.312480       10.618393
 H        11.995620       16.322596       11.210296
 H        10.812546       15.073899       10.550228
 C        12.594421       14.221087       11.461053
 H        13.709460       14.349831       11.187019
 H        12.556049       14.384828       12.587501
 C        11.945882       12.828972       11.215331
 H        10.944669       12.671210       11.578456
 H        11.873876       12.553258       10.168457
 C        12.730308       11.743879       11.897351
 H        12.688868       11.840418       13.008455
 H        12.140029       10.841722       11.686911
 C        14.161736       11.640608       11.407264
 H        14.223778       12.283350       10.494854
 H        14.821413       12.120852       12.217516
 C        14.757630       10.283194       11.090902
 H        14.877277        9.618954       11.992314
 H        14.111360        9.702962       10.384184
 C        16.142714       10.543563       10.430341
 H        16.315321        9.621970        9.829703
 H        16.060406       11.350842        9.688795
 C        17.313711       10.692506       11.410512
 H        18.036623       11.334640       10.849902
 H        16.975779       11.251321       12.372518
 C        18.141401        9.415784       11.797210
 H        17.684643        8.514978       11.468482
 H        19.145943        9.504612       11.339267
 C        18.472515        9.379687       13.283884
 O        18.543617       10.306445       14.078187
 O        18.867813        8.018386       13.650702
 C        19.343132        7.846519       14.999708
 H        20.362513        8.143781       15.187988
 H        18.842487        8.430697       15.830653
 C        19.214365        6.297920       15.172525
 H        18.092545        6.019300       15.106400
 C        20.031900        5.789396       16.382008
 H        20.354450        4.755314       16.170471
 H        20.942266        6.450216       16.507484
 O        19.256866        5.678514       17.619251
 P        18.696365        6.923162       18.715080
 O        17.050421        6.975031       18.267052
 C        16.370577        5.730089       18.122543
 H        17.105240        4.926683       17.705166
 H        16.146683        5.457606       19.192148
 C        15.263707        5.912093       17.141012
 H        15.696392        6.346479       16.158401
 H        14.974798        4.969481       16.744848
 N        14.071763        6.796954       17.669628
 C        13.167605        6.001276       18.606346
 H        12.316282        6.604082       18.875988
 H        12.912212        5.108420       18.056944
 H        13.850311        5.695760       19.443821
 C        14.413734        8.136738       18.404158
 H        15.103004        7.948323       19.251297
 H        14.780521        8.884030       17.670752
 H        13.465667        8.486442       18.868757
 C        13.193287        7.123286       16.444565
 H        12.712269        6.237962       15.999929
 H        13.810538        7.567002       15.663783
 H        12.370154        7.937531       16.611382
 O        18.858097        6.395086       20.083757
 O        19.149065        8.307002       18.320267
 O        19.939859        5.717775       14.006506
 C        19.152239        4.944921       13.094416
 O        17.971378        4.830108       13.329132
 C        19.989653        4.420156       11.960690
 H        20.982954        4.093509       12.417966
 H        20.294556        5.356302       11.437631
 C        19.371239        3.332892       11.135405
 H        18.572884        3.690528       10.476023
 H        18.705553        2.775928       11.851187
 C        20.280811        2.446312       10.384810
 H        21.082687        3.039425        9.964785
 H        19.755920        2.031432        9.562722
 C        20.791973        1.287440       11.193163
 H        19.936001        0.700289       11.516459
 H        21.334183        1.686637       12.054175
 C        21.625818        0.374091       10.304925
 H        22.550333        0.852685        9.841863
 H        20.981995        0.078184        9.457933
 C        22.121346       -0.885781       11.009597
 H        21.300396       -1.336683       11.580740
 H        22.909681       -0.624684       11.781864
 C        22.745752       -1.937600       10.135075
 H        21.984655       -2.392249        9.474673
 H        22.952023       -2.837881       10.681925
 C        23.926662       -1.425190        9.417041
 H        24.856003       -1.222552        9.956233
 C        23.974995       -1.046793        8.097145
 H        24.857920       -0.713963        7.538820
 C        22.752420       -1.008781        7.216266
 H        21.908674       -1.496828        7.741442
 H        22.878778       -1.682193        6.370508
 C        22.453405        0.421432        6.775098
 H        22.943821        0.577873        5.788608
 H        23.026194        1.173728        7.383571
 C        20.945387        0.749727        6.561666
 H        20.341858        0.880612        7.515126
 H        20.456291       -0.096851        6.041898
 C        20.780878        1.996112        5.687126
 H        19.778627        2.133849        5.299588
 H        21.378435        1.813782        4.755135
 C        21.297922        3.374905        6.230352
 H        21.838396        3.840484        5.462175
 H        22.060356        3.338267        6.998584
 C        20.144011        4.234012        6.738710
 H        19.513840        3.592559        7.427203
 H        19.486118        4.611447        5.916016
 C        20.676775        5.443172        7.572594
 H        21.497803        5.884287        7.008940
 H        21.113798        4.990265        8.463049
 C        19.659983        6.458833        8.042435
 H        18.683748        5.987047        8.393243
 H        19.308699        7.091577        7.249035
 H        20.057226        7.038334        8.907879
 C        16.087803       22.720972        2.480609
 H        15.374712       23.443882        2.079719
 H        16.103668       21.794815        1.876061
 H        17.141352       23.079103        2.361998
 C        15.716054       22.414000        3.920465
 H        15.663836       23.405359        4.502839
 H        14.699784       21.939495        3.943372
 C        16.746063       21.496498        4.585142
 H        16.278046       20.871368        5.384294
 H        17.049236       20.606995        3.931986
 C        17.949940       22.307564        5.161963
 H        18.637543       22.703920        4.340068
 H        17.552658       23.120899        5.764815
 C        18.718189       21.542698        6.201633
 H        19.172758       22.318813        6.959463
 H        17.986868       20.982618        6.845484
 C        19.863214       20.524284        5.817949
 H        19.559814       19.996847        4.888429
 H        20.816462       21.091253        5.532367
 C        20.267450       19.457756        6.850665
 H        20.636702       20.085417        7.800343
 H        19.419464       18.781860        7.048945
 C        21.386580       18.621296        6.182880
 H        21.125668       18.314585        5.087325
 H        22.222181       19.318644        6.197284
 C        21.770443       17.326036        6.877097
 H        21.025440       16.504564        6.633408
 H        22.622677       16.889433        6.247241
 C        22.110853       17.722187        8.331491
 H        22.818562       18.505495        8.334850
 H        21.177660       18.031281        8.819831
 C        22.760370       16.629095        9.146569
 H        22.229679       15.655103        9.136908
 H        23.778175       16.423054        8.766054
 C        22.823471       16.910141       10.661059
 H        23.623842       16.159187       10.974155
 H        23.253666       17.935753       10.843639
 C        21.546890       16.671810       11.388491
 H        20.691734       17.198315       10.989645
 H        21.160118       15.601320       11.289118
 C        21.617348       16.971289       12.914140
 H        20.540947       16.884493       13.279199
 H        22.108500       16.142344       13.418107
 C        22.162817       18.348242       13.180820
 H        23.270935       18.343561       13.108996
 H        21.830069       19.069300       12.432257
 C        21.926409       18.993372       14.546682
 O        22.698376       19.340769       15.435449
 O        20.560169       19.373940       14.534130
 C        20.067989       20.057560       15.792599
 H        19.021524       19.809736       15.756437
 H        20.582182       19.738485       16.686003
 C        20.128845       21.620880       15.587791
 H        21.027508       21.763285       14.820940
 C        20.187191       22.363937       16.920139
 H        21.249426       22.395496       17.480261
 H        19.883739       23.398903       16.652063
 O        19.133894       21.775837       17.666777
 P        18.682436       22.695477       19.179153
 O        16.899076       22.642086       18.818577
 C        16.476906       23.423836       17.694046
 H        16.747721       24.504358       17.857830
 H        17.092779       23.168327       16.715544
 C        14.998596       23.227402       17.368855
 H        14.426985       23.372066       18.250103
 H        14.542584       23.983339       16.645027
 N        14.550437       21.858389       16.920195
 C        14.711591       20.873266       18.028210
 H        14.536926       19.850025       17.690605
 H        15.680385       20.962715       18.535391
 H        13.996512       21.133980       18.875319
 C        13.123472       21.982685       16.627232
 H        12.672071       22.752657       17.203354
 H        12.949586       22.355968       15.598627
 H        12.652746       20.957462       16.502337
 C        15.303776       21.427986       15.715961
 H        15.196271       22.112593       14.850434
 H        14.869207       20.480181       15.397438
 H        16.396723       21.377720       15.989752
 O        18.797140       21.775579       20.302887
 O        19.175108       24.145166       19.079985
 O        18.884544       22.190273       14.903090
 C        19.107317       23.273016       14.053876
 O        20.144444       23.864231       13.946000
 C        17.778223       23.662554       13.324618
 H        17.105797       22.833179       13.035728
 H        18.104216       24.252892       12.383547
 C        17.025187       24.770710       14.139995
 H        17.560640       25.720592       14.033448
 H        16.993584       24.456730       15.196717
 C        15.558138       25.015392       13.755359
 H        15.047482       25.475527       14.617871
 H        14.974595       24.028326       13.764791
 C        15.454315       25.808535       12.458360
 H        15.817396       25.131306       11.667294
 H        16.117136       26.631426       12.505489
 C        14.003035       26.375763       12.287787
 H        13.216823       25.565615       12.437734
 H        13.779933       26.555979       11.242795
 C        13.589501       27.585766       13.137171
 H        14.241188       27.493673       14.021720
 H        12.505277       27.541485       13.387089
 C        13.973200       28.936176       12.590064
 H        15.068186       29.102016       12.656748
 H        13.599507       29.785763       13.297527
 C        13.459790       29.187708       11.205429
 H        12.357089       29.292053       11.068457
 C        14.075377       29.293121       10.041723
 H        13.471043       29.542715        9.185847
 C        15.559396       29.074966        9.838219
 H        16.029726       28.633127       10.727614
 H        16.013317       30.075113        9.683910
 C        15.762902       28.267405        8.507258
 H        16.827312       28.290152        8.330297
 H        15.313425       28.780722        7.651049
 C        15.239726       26.817089        8.470419
 H        14.165452       26.815853        8.443132
 H        15.443600       26.197336        9.357966
 C        15.789211       26.118454        7.137111
 H        15.467000       25.087299        7.233500
 H        16.904236       26.082819        7.241536
 C        15.333666       26.710604        5.788073
 H        14.375474       27.211876        5.889168
 H        15.220081       25.905401        4.986784
 C        16.460266       27.647337        5.250193
 H        17.159838       27.871670        6.049212
 H        16.186460       28.660381        4.998957
 C        17.299147       26.995249        4.202906
 H        17.324392       25.855314        4.267410
 H        18.267097       27.479319        4.199470
 C        16.821482       27.436768        2.831054
 H        16.636019       28.536940        2.741078
 H        15.954936       26.847738        2.449846
 H        17.585398       27.197216        2.094769
 C        21.200575       10.900622        1.850259
 H        21.228090        9.818306        2.157654
 H        22.048937       11.274150        2.483715
 H        21.539679       10.944833        0.800438
 C        20.020077       11.770290        2.061243
 H        20.201490       12.732922        1.531630
 H        19.039837       11.391544        1.566732
 C        19.864750       11.953426        3.585879
 H        19.239368       11.109208        3.892477
 H        20.815552       11.823343        4.193024
 C        19.108505       13.238070        3.932780
 H        19.779661       14.104665        4.015744
 H        18.332819       13.514006        3.149285
 C        18.230753       13.179073        5.185737
 H        17.494825       12.360051        5.069749
 H        18.804111       12.715669        6.051840
 C        17.665888       14.586085        5.712889
 H        18.473177       15.385878        5.598656
 H        16.830599       15.089504        5.121852
 C        17.231161       14.614338        7.191513
 H        16.318857       15.297676        7.229661
 H        16.666426       13.726668        7.446244
 C        18.326193       14.919362        8.230628
 H        19.218439       14.314404        7.981747
 H        18.708786       15.924588        8.064971
 C        17.975296       14.520872        9.646358
 H        17.643251       13.439729        9.628822
 H        18.896002       14.436341       10.260791
 C        16.927635       15.392314       10.265881
 H        17.137728       16.473888       10.123789
 H        15.890586       15.211265        9.737036
 C        16.630264       15.055568       11.724373
 H        15.659571       15.529160       12.052213
 H        16.323252       14.053137       11.696398
 C        17.738005       15.437505       12.746264
 H        18.685791       15.240107       12.292124
 H        17.763723       16.484827       13.001253
 C        17.576462       14.611501       14.049191
 H        16.616163       14.770164       14.550281
 H        17.606970       13.554103       13.870204
 C        18.703705       14.886478       15.074519
 H        18.472153       14.265746       16.023228
 H        19.698893       14.492966       14.744753
 C        18.804924       16.330694       15.639568
 H        19.072147       17.043468       14.717969
 H        17.843647       16.683332       16.099155
 C        19.977118       16.579361       16.645708
 O        19.977589       17.451036       17.486378
 O        21.130899       15.720869       16.422588
 C        22.398308       16.173697       17.087927
 H        23.057087       16.713554       16.274258
 H        22.171106       16.901165       17.894093
 C        23.243866       14.844629       17.475250
 H        22.624266       14.009998       17.881893
 C        24.372530       15.204270       18.376791
 H        25.291534       15.612849       17.887135
 H        24.040474       16.156240       18.979773
 O        24.766821       14.015797       19.119967
 P        24.434107       13.811313       20.768978
 O        22.796041       14.347553       20.772997
 C        21.583818       13.652905       20.744284
 H        21.037865       13.839938       19.787790
 H        21.713411       12.499924       20.663603
 C        20.812832       14.106949       22.020130
 H        21.490442       14.183169       22.914597
 H        20.492098       15.156902       21.805511
 N        19.607815       13.260118       22.382732
 C        19.949728       11.921835       23.003777
 H        20.334007       12.205990       23.990221
 H        19.059029       11.310910       23.178579
 H        20.738081       11.324381       22.499315
 C        18.640970       13.972230       23.276892
 H        18.274967       14.792282       22.642469
 H        17.825895       13.325738       23.585361
 H        19.082764       14.479792       24.125324
 C        18.758829       12.861453       21.126072
 H        17.775850       12.478420       21.479635
 H        19.313704       12.092006       20.524162
 H        18.713423       13.840114       20.548000
 O        24.587681       12.386338       21.163128
 O        25.178547       14.945843       21.534369
 O        23.750109       14.284472       16.240633
 C        23.312082       13.068552       15.720044
 O        22.931980       12.238041       16.488630
 C        23.495176       13.064835       14.234063
 H        24.433027       12.479941       13.928822
 H        23.494627       14.168376       13.907992
 C        22.309172       12.433691       13.546734
 H        21.424879       12.991167       13.923015
 H        22.168489       11.378722       13.865459
 C        22.456789       12.492458       12.078192
 H        23.478134       12.302340       11.785850
 H        22.360935       13.503773       11.648288
 C        21.463606       11.431202       11.358210
 H        20.393524       11.638845       11.602710
 H        21.703657       10.432463       11.719832
 C        21.534573       11.511897        9.815326
 H        22.590706       11.445387        9.539193
 H        21.317770       12.533618        9.427670
 C        20.734459       10.538302        8.986307
 H        19.673895       10.549523        9.344151
 H        21.118389        9.505362        9.021888
 C        20.622976       10.942501        7.523359
 H        20.106953       12.004051        7.313221
 H        19.940035       10.189610        7.047313
 C        21.864651       10.951940        6.550521
 H        22.204546        9.990792        6.205019
 C        22.580482       11.941796        6.032037
 H        23.249210       11.596179        5.250781
 C        22.641945       13.405619        6.429460
 H        21.869513       13.755174        7.116715
 H        22.415691       13.956039        5.465113
 C        24.009125       13.984465        6.915533
 H        23.823963       15.084268        6.920658
 H        24.699375       13.773772        6.116428
 C        24.424225       13.350932        8.228453
 H        24.721550       12.296529        8.060954
 H        23.531525       13.370342        8.864399
 C        25.532841       14.151431        8.871428
 H        25.558073       13.935609        9.997561
 H        25.249275       15.236892        8.843037
 C        26.919609       13.959167        8.303088
 H        26.813753       14.303779        7.273938
 H        27.087898       12.879838        8.190431
 C        28.008694       14.569546        9.109988
 H        27.654652       15.527731        9.459872
 H        28.838511       14.788573        8.425330
 C        28.559179       13.706323       10.223912
 H        29.588125       14.056870       10.452716
 H        28.645142       12.615404        9.888759
 C        27.732040       13.690867       11.497479
 H        27.057392       12.839473       11.575341
 H        27.000322       14.538839       11.603919
 H        28.397215       13.593287       12.322020
 C         2.509634        2.195209       -2.054811
 H         3.512973        2.265221       -2.515671
 H         2.446522        3.064051       -1.412215
 H         1.805495        2.371625       -2.887358
 C         2.108215        0.896894       -1.336219
 H         0.966714        0.839032       -1.267734
 H         2.550393       -0.024551       -1.889750
 C         2.538127        0.868218        0.201606
 H         1.958642        1.685296        0.707763
 H         2.125950       -0.003948        0.740112
 C         3.980272        1.119323        0.539325
 H         4.613185        0.237300        0.301138
 H         4.364354        1.967869       -0.149033
 C         4.252754        1.592246        1.958231
 H         3.563952        2.334228        2.379086
 H         4.206595        0.777837        2.691719
 C         5.625862        2.279407        2.072807
 H         6.473323        1.668091        1.799349
 H         5.712353        3.072834        1.273871
 C         5.875025        2.834915        3.505450
 H         5.695871        1.903964        4.235382
 H         6.917445        3.149845        3.570941
 C         4.957110        4.020054        3.896790
 H         4.880895        4.771292        3.053257
 H         3.974217        3.624372        4.215427
 C         5.459651        4.770179        5.126631
 H         6.573160        5.039096        4.978295
 H         4.918730        5.788839        5.259207
 C         5.203393        4.028983        6.464725
 H         4.057849        4.162629        6.590048
 H         5.433250        2.961549        6.302314
 C         5.910201        4.666809        7.667610
 H         6.970922        4.659220        7.424560
 H         5.666057        5.752146        7.656384
 C         5.675969        4.057417        9.053625
 H         4.616266        3.779291        9.233519
 H         6.242204        3.067688        9.147042
 C         6.263817        4.979911       10.096437
 H         7.314188        5.113174       10.006828
 H         5.872936        5.993488       10.003269
 C         5.877866        4.449140       11.460120
 H         4.738683        4.225953       11.606488
 H         6.118501        3.352402       11.581247
 C         6.460093        5.265376       12.565118
 H         7.550570        5.454143       12.351462
 H         6.004176        6.279891       12.742580
 C         6.360999        4.633945       13.961234
 O         5.948214        5.233052       14.954198
 O         6.865641        3.377048       13.979077
 C         6.744925        2.589095       15.275970
 H         7.009625        3.158867       16.172976
 H         5.672932        2.301066       15.364438
 C         7.550671        1.316405       15.156146
 H         7.398579        0.604932       16.077578
 C         9.069008        1.610151       14.845120
 H         9.570997        0.688987       14.516689
 H         9.095755        2.348509       14.031486
 O         9.728696        2.253062       15.943017
 P        10.262628        1.301308       17.297388
 O         8.958011        1.750071       18.360224
 C         8.729378        3.064047       18.851566
 H         9.616315        3.654867       18.621685
 H         7.767888        3.453488       18.415741
 C         8.658592        3.131027       20.430330
 H         9.589757        2.884216       20.911116
 H         8.439516        4.150046       20.697775
 N         7.493833        2.297759       21.109188
 C         6.316235        2.063959       20.236095
 H         5.456925        1.753805       20.862228
 H         5.903563        2.955276       19.757004
 H         6.527243        1.269291       19.447702
 C         8.087382        0.895022       21.322884
 H         8.782122        0.955894       22.138165
 H         7.209701        0.216489       21.620483
 H         8.487524        0.517350       20.402775
 C         7.217159        2.998435       22.375763
 H         6.541579        2.399950       22.993435
 H         6.646564        3.867929       22.261095
 H         8.208104        3.149924       22.851734
 O        10.137476       -0.193319       17.201693
 O        11.538568        2.034381       17.763773
 O         6.947443        0.600212       14.021942
 C         6.590101       -0.783856       14.369844
 O         7.150297       -1.343355       15.263523
 C         5.731308       -1.458392       13.300493
 H         4.779993       -1.799605       13.782455
 H         6.176218       -2.411849       12.933399
 C         5.418608       -0.657014       12.007713
 H         6.154848        0.160723       11.952283
 H         4.420213       -0.280878       12.002936
 C         5.553769       -1.549189       10.640983
 H         5.636260       -2.609093       10.998639
 H         6.518070       -1.264370       10.133626
 C         4.503911       -1.349397        9.607820
 H         3.550757       -1.577437       10.033247
 H         4.770762       -2.103397        8.815382
 C         4.470405       -0.024859        8.936614
 H         4.542355        0.709020        9.725841
 H         3.553163       -0.037333        8.368166
 C         5.688889        0.234408        7.982296
 H         6.594002        0.343373        8.577282
 H         5.660271        1.169339        7.456890
 C         6.024193       -0.893867        7.017032
 H         6.120148       -1.888896        7.521711
 H         6.983774       -0.717683        6.505421
 C         5.038902       -1.144297        5.954309
 H         4.058132       -0.675688        6.185012
 C         4.979484       -1.710724        4.730994
 H         4.059792       -1.605625        4.151860
 C         6.095584       -2.440569        4.044790
 H         6.773279       -2.922923        4.776356
 H         6.677823       -1.693404        3.424506
 C         5.547089       -3.598630        3.146385
 H         4.948042       -3.073858        2.355230
 H         4.762154       -4.173747        3.691004
 C         6.668803       -4.407068        2.626299
 H         6.920036       -5.138810        3.440705
 H         7.623023       -3.768697        2.607373
 C         6.611304       -5.112507        1.267522
 H         7.548527       -5.588680        1.081597
 H         6.587513       -4.297953        0.559341
 C         5.440131       -6.135833        1.224208
 H         4.422523       -5.651941        1.036031
 H         5.357330       -6.461465        2.267308
 C         5.548198       -7.341823        0.329296
 H         6.317407       -8.017159        0.722140
 H         5.968548       -7.206642       -0.689659
 C         4.171319       -8.011703        0.236730
 H         3.378444       -7.233825        0.015345
 H         3.992111       -8.482211        1.280041
 C         3.949197       -8.946357       -0.911005
 H         2.895771       -9.308034       -0.769730
 H         4.593516       -9.839746       -1.149518
 H         3.902430       -8.348797       -1.826796
 C         8.864944       11.167415        2.223102
 H         8.658720       11.538883        1.156000
 H         9.435305       10.247208        2.136155
 H         9.599119       11.847775        2.575153
 C         7.638645       11.013642        3.107753
 H         7.013520       10.225130        2.770697
 H         7.911662       10.815678        4.132415
 C         6.774512       12.331927        2.998643
 H         7.405867       13.282863        3.048128
 H         6.235273       12.237138        2.056044
 C         5.793632       12.439147        4.197850
 H         5.050113       11.675158        4.160187
 H         6.383754       12.239979        5.077704
 C         5.040311       13.806817        4.395378
 H         4.480224       14.174553        3.492165
 H         4.335146       13.560674        5.258627
 C         5.911101       14.999471        4.810753
 H         6.536665       14.715795        5.696839
 H         6.662459       15.160512        3.971271
 C         5.107098       16.251839        5.226446
 H         4.765274       16.817814        4.301624
 H         4.167386       15.894510        5.724574
 C         5.890597       17.054430        6.185054
 H         6.378758       16.379253        7.033478
 H         6.773504       17.495283        5.700324
 C         5.024909       18.118111        6.855071
 H         4.348399       18.551241        6.047616
 H         4.370298       17.623098        7.658143
 C         5.841509       19.286514        7.545074
 H         6.850511       19.358736        7.131964
 H         5.272597       20.204376        7.501863
 C         5.850604       19.053507        9.068867
 H         6.322608       19.935190        9.574334
 H         4.810410       19.120710        9.431946
 C         6.542521       17.798334        9.545601
 H         6.028117       16.857519        9.257237
 H         7.572280       17.686357        9.164599
 C         6.616329       17.889826       11.097667
 H         7.221587       18.749249       11.396269
 H         5.601212       18.219107       11.390429
 C         7.047132       16.578493       11.689578
 H         6.563719       15.700386       11.111555
 H         8.091253       16.405933       11.468942
 C         6.755211       16.516565       13.209352
 H         7.476852       17.123350       13.830275
 H         5.761809       16.950758       13.424881
 C         6.483544       15.135456       13.755978
 O         7.122055       14.159084       13.554475
 O         5.247090       15.167547       14.521682
 C         4.868957       14.058235       15.353095
 H         4.331597       13.267647       14.782129
 H         5.700272       13.535817       15.881343
 C         3.797266       14.677684       16.296537
 H         4.362283       15.438400       16.904593
 C         3.181659       13.785413       17.379414
 H         2.824207       14.450503       18.128242
 H         2.349459       13.177781       17.001709
 O         4.224964       12.943796       17.992870
 P         5.607954       13.650829       18.850567
 O         4.881891       13.516719       20.444550
 C         3.809954       14.325231       20.915176
 H         3.400822       14.869138       20.035404
 H         3.021701       13.625397       21.243078
 C         4.293377       15.357860       21.895161
 H         5.119169       15.907104       21.393475
 H         3.370750       15.893450       22.112127
 N         4.900455       14.850026       23.166840
 C         3.878392       13.911202       23.998547
 H         2.933851       14.492509       24.222744
 H         3.617876       12.968694       23.495895
 H         4.368603       13.691228       24.955469
 C         6.126534       14.105083       22.937269
 H         6.869241       14.737316       22.465397
 H         6.526749       13.616672       23.924540
 H         5.841433       13.249091       22.304897
 C         5.156963       16.107416       24.033911
 H         5.729907       15.771301       24.976408
 H         4.299278       16.650566       24.271139
 H         5.772654       16.785028       23.419580
 O         6.621991       12.630577       18.814306
 O         5.885736       15.057654       18.337049
 O         2.774429       15.306288       15.469007
 C         2.763379       16.698689       15.614928
 O         3.518753       17.318386       16.346270
 C         1.815399       17.471855       14.695770
 H         1.727973       18.529165       14.996260
 H         0.804382       17.036421       14.708272
 C         2.443120       17.488783       13.199894
 H         2.503532       16.378914       12.871879
 H         3.501855       17.798069       13.345640
 C         1.750202       18.414778       12.191691
 H         2.009349       19.538542       12.348718
 H         0.685376       18.351793       12.325937
 C         1.999293       18.041792       10.733831
 H         1.555376       17.054792       10.560079
 H         3.123387       17.883167       10.415847
 C         1.430719       19.106649        9.834496
 H         1.702996       20.125082       10.207873
 H         0.293185       18.952936        9.802618
 C         1.828913       19.019081        8.353615
 H         2.133437       18.032278        8.077836
 H         2.803514       19.549845        8.153387
 C         0.842891       19.768473        7.434770
 H         0.360313       20.686543        7.864852
 H        -0.008435       19.111366        7.171680
 C         1.403202       20.245510        6.056492
 H         1.741141       21.293730        6.098459
 C         1.518834       19.454836        4.955469
 H         1.868210       19.878811        3.991708
 C         1.011514       18.086035        4.798375
 H        -0.095414       18.091475        4.732515
 H         1.203776       17.576328        5.812210
 C         1.670377       17.341158        3.645259
 H         2.740489       17.407782        3.908858
 H         1.374592       17.928120        2.747410
 C         1.143776       15.910266        3.567557
 H         0.043933       16.070641        3.495739
 H         1.320373       15.423232        4.552382
 C         1.610181       15.260724        2.282053
 H         2.714014       15.115490        2.403249
 H         1.412375       15.840900        1.349916
 C         1.126636       13.843778        2.117398
 H         1.519604       13.347177        1.202393
 H         0.013877       13.826476        1.987800
 C         1.570012       12.934492        3.366325
 H         0.823471       13.074058        4.166526
 H         2.596837       13.254953        3.733590
 C         1.647761       11.425261        3.020493
 H         2.442019       11.097322        2.345917
 H         0.640312       11.236691        2.415642
 C         1.717750       10.602448        4.266695
 H         0.905039       10.846261        4.997212
 H         2.605426       10.913490        4.843293
 H         1.756426        9.533263        3.954099
 C        16.462742       18.220041        0.377917
 H        16.677605       18.635538       -0.601862
 H        16.949577       17.195889        0.313175
 H        17.097628       18.674442        1.124984
 C        15.062815       18.373438        0.890231
 H        14.813232       19.404274        0.985309
 H        14.401207       18.040276        0.078963
 C        14.834742       17.564760        2.263869
 H        15.783474       17.343834        2.810329
 H        14.240668       18.282129        2.937474
 C        13.982389       16.299736        2.032736
 H        13.162725       16.592236        1.348605
 H        14.572553       15.573096        1.469196
 C        13.486215       15.606352        3.318397
 H        14.293190       15.602445        4.077232
 H        12.781642       16.284821        3.834222
 C        12.808385       14.236000        3.097112
 H        11.834204       14.397497        2.712821
 H        13.380596       13.780564        2.203367
 C        12.808632       13.357782        4.353323
 H        13.793869       13.525001        4.874722
 H        12.013488       13.647446        5.098046
 C        12.641376       11.811840        4.196760
 H        12.108531       11.558078        3.255738
 H        13.716512       11.407172        4.081231
 C        11.925533       11.097572        5.359106
 H        10.827488       11.317304        5.169678
 H        12.050777       10.054312        5.163208
 C        12.371449       11.527683        6.783994
 H        13.526276       11.552128        6.848633
 H        11.955329       12.501993        7.032613
 C        11.906487       10.599596        7.867287
 H        12.235053       10.847886        8.889629
 H        10.828849       10.526939        7.985196
 C        12.274644        9.149516        7.714392
 H        12.396052        8.789292        6.666489
 H        13.251167        9.018866        8.101302
 C        11.323924        8.259677        8.477756
 H        10.260007        8.678774        8.455859
 H        11.316357        7.353010        7.831113
 C        11.649848        7.984107        9.908999
 H        12.716332        7.730134       10.104832
 H        11.666094        8.928129       10.431524
 C        10.707337        6.984274       10.574376
 H         9.664515        7.326183       10.340679
 H        10.830043        6.000007       10.074688
 C        10.965590        6.712933       12.018534
 O        11.948609        7.049791       12.663613
 O        10.013098        5.873650       12.580161
 C        10.151204        5.601091       14.036025
 H         9.540703        4.688498       14.208374
 H        11.212650        5.332684       14.257268
 C         9.678535        6.749739       14.926187
 H        10.594216        7.306277       15.248277
 C         8.930722        6.338693       16.230019
 H         7.821095        6.234271       15.955194
 H         9.261622        5.309247       16.615986
 O         9.058154        7.297158       17.261353
 P         8.235864        7.368766       18.725260
 O         6.686318        7.860373       18.458628
 C         6.140399        8.868383       17.611185
 H         6.816221        9.756423       17.704922
 H         6.256844        8.388653       16.599216
 C         4.667218        9.093525       17.969696
 H         4.208346        8.144361       18.393984
 H         4.637092        9.853389       18.762417
 N         3.729756        9.424416       16.865826
 C         3.506384        8.211114       15.903777
 H         2.479960        8.293948       15.542315
 H         4.203640        8.292912       15.048582
 H         3.520472        7.160240       16.438473
 C         2.520389       10.011754       17.444815
 H         1.949933        9.337369       18.068287
 H         2.782558       10.832799       18.117634
 H         1.826860       10.450466       16.732313
 C         4.249361       10.581107       16.003841
 H         4.370087       11.536139       16.535448
 H         3.474022       10.814325       15.290856
 H         5.272357       10.399482       15.514880
 O         8.085214        6.086824       19.519480
 O         9.042229        8.565466       19.464903
 O         8.753601        7.524230       14.139789
 C         8.581116        8.906754       14.443867
 O         9.042257        9.401040       15.457942
 C         7.650329        9.569090       13.448023
 H         7.565378       10.677557       13.608471
 H         6.679355        9.084818       13.577985
 C         8.155645        9.368176       12.022173
 H         8.353806        8.325723       11.751103
 H         9.225228        9.818849       11.955834
 C         7.217026        9.923593       10.922453
 H         6.169891        9.479649       11.090321
 H         7.556409        9.498939        9.961045
 C         6.964353       11.425495       10.751041
 H         6.794223       11.863187       11.793002
 H         6.046207       11.490242       10.149451
 C         7.995810       12.279565       10.074592
 H         8.984482       11.741351       10.243742
 H         8.096892       13.303234       10.517849
 C         7.716215       12.595268        8.605392
 H         6.807656       13.172819        8.629227
 H         7.563861       11.617960        8.023856
 C         8.833042       13.465331        7.982139
 H         9.806555       13.262033        8.573263
 H         8.659312       14.557421        8.196131
 C         9.093092       13.281963        6.467446
 H         9.000527       12.333456        6.008215
 C         9.488030       14.203115        5.613464
 H         9.698758       13.874732        4.613077
 C         9.831678       15.645311        5.799789
 H        10.918988       15.522794        6.064194
 H         9.334051       16.030378        6.728638
 C         9.575642       16.471941        4.498666
 H         8.521131       16.553436        4.250998
 H         9.960228       15.841594        3.634542
 C        10.280341       17.804729        4.325132
 H        11.374873       17.579647        4.380435
 H        10.008883       18.557192        5.197533
 C         9.948303       18.308830        2.895057
 H         8.938422       18.791943        2.841033
 H         9.853312       17.395729        2.244801
 C        11.103254       19.242859        2.417327
 H        11.956517       18.527256        2.197287
 H        11.330896       19.869034        3.318473
 C        10.790170       20.131519        1.220983
 H         9.873309       19.801884        0.751736
 H        11.555614       20.136974        0.452611
 C        10.565180       21.606073        1.438845
 H        11.172182       22.000698        2.216035
 H         9.571724       21.791819        1.838719
 C        10.896173       22.498596        0.267937
 H        11.966753       22.369377       -0.033828
 H        10.759049       23.518509        0.454426
 H        10.236194       22.324223       -0.651393
 C        12.603760       25.373913        3.311961
 H        13.598545       25.794876        3.634648
 H        12.381286       25.926426        2.390278
 H        12.730989       24.260553        3.166391
 C        11.465055       25.619801        4.357339
 H        10.732615       26.314976        4.022265
 H        10.887820       24.610689        4.668735
 C        11.918230       26.242849        5.701691
 H        12.637714       25.601313        6.274477
 H        12.538808       27.183338        5.503240
 C        10.676071       26.456934        6.604145
 H        10.055449       27.202627        6.211862
 H        10.305443       25.467691        6.472538
 C        10.930018       26.810589        8.054831
 H        11.563882       26.045135        8.616547
 H        11.401318       27.829441        8.196769
 C         9.608360       26.779327        8.858213
 H         8.978203       27.533047        8.357562
 H         9.023578       25.843634        8.562071
 C         9.597217       27.012167       10.338013
 H        10.057976       28.031603       10.592951
 H         8.511319       27.222166       10.499311
 C        10.154568       25.811930       11.095592
 H        11.256360       25.702208       10.805346
 H         9.965239       25.890478       12.207537
 C         9.428555       24.489262       10.789565
 H         8.310016       24.543928       10.929730
 H         9.525043       24.155077        9.711446
 C        10.065706       23.436420       11.681170
 H        11.075667       23.251474       11.270101
 H        10.286287       23.782875       12.704856
 C         9.244054       22.170929       11.772531
 H         9.645784       21.692659       12.668166
 H         8.166105       22.469942       11.928435
 C         9.223956       21.213364       10.610312
 H         8.337295       20.504377       10.791746
 H         9.006394       21.703403        9.700821
 C        10.405969       20.348326       10.327078
 H        10.196884       19.623796        9.516487
 H        11.270697       20.943403       10.000989
 C        10.931812       19.672087       11.629483
 H        11.811472       19.004965       11.502876
 H        11.324411       20.466368       12.306682
 C         9.870131       18.949881       12.491485
 H         8.828776       19.275684       12.267654
 H         9.764709       17.903757       12.114605
 C        10.193792       19.013390       13.982244
 O        10.416533       20.084721       14.604974
 O        10.235995       17.828968       14.660581
 C        10.448503       17.956079       16.102686
 H        10.216412       19.017517       16.463202
 H         9.729565       17.267200       16.551109
 C        11.858453       17.526144       16.488783
 H        12.066160       16.428680       16.406563
 C        12.239073       17.798773       17.961603
 H        11.722571       16.953953       18.476171
 H        13.327542       17.555248       18.161039
 O        11.864066       19.086628       18.442949
 P        11.366363       19.307659       20.067190
 O        12.865170       18.889753       20.993280
 C        13.237111       17.484409       21.189379
 H        12.276534       16.944611       21.507687
 H        13.703710       17.041470       20.264423
 C        14.280964       17.580505       22.311775
 H        15.346304       17.681538       21.808863
 H        14.077847       18.451029       22.983315
 N        14.359448       16.276451       23.223955
 C        14.863932       15.111949       22.383720
 H        14.951069       14.263897       23.010933
 H        14.213916       14.862489       21.558941
 H        15.852615       15.410319       21.966753
 C        15.361938       16.521177       24.294161
 H        15.572703       15.580487       24.851828
 H        16.229570       16.951641       23.862261
 H        14.916992       17.296238       25.037512
 C        13.064169       15.856919       23.831865
 H        13.262011       15.236869       24.690197
 H        12.673060       15.250073       23.001043
 H        12.350786       16.733963       24.088070
 O        11.329477       20.830074       20.203535
 O        10.202879       18.390471       20.421026
 O        12.834365       18.155680       15.561326
 C        13.872224       17.300894       15.166009
 O        14.025349       16.228706       15.710609
 C        14.805241       17.893862       14.134775
 H        15.509569       17.162546       13.742386
 H        15.395188       18.691280       14.617461
 C        14.053835       18.535851       12.984475
 H        13.020483       18.907942       13.260727
 H        13.953672       17.750580       12.197810
 C        14.781275       19.723845       12.264959
 H        15.130121       20.426554       13.094131
 H        14.065950       20.250244       11.628384
 C        15.965923       19.307564       11.426723
 H        15.999206       19.773344       10.418633
 H        15.978722       18.292160       11.166037
 C        17.350752       19.719481       12.152015
 H        17.395952       19.169273       13.123208
 H        17.279192       20.792900       12.452824
 C        18.619564       19.440641       11.390382
 H        18.622879       18.376728       11.132911
 H        19.494783       19.580149       12.118561
 C        18.790659       20.392521       10.204946
 H        18.181986       20.123617        9.253766
 H        19.833433       20.308239        9.786888
 C        18.548038       21.860561       10.471972
 H        19.187696       22.328506       11.209052
 C        17.645559       22.640524        9.851178
 H        17.667076       23.764193       10.085285
 C        16.489580       22.336676        8.890264
 H        16.570866       21.295168        8.384846
 H        16.517063       23.013437        8.029321
 C        15.126245       22.549335        9.632435
 H        15.208732       23.208670       10.452003
 H        14.782425       21.594357        9.970535
 C        14.002701       23.013107        8.725325
 H        14.206333       23.887659        8.134285
 H        13.183484       23.340822        9.358576
 C        13.506243       21.857510        7.809706
 H        12.889642       21.194126        8.361237
 H        14.344257       21.228973        7.547822
 C        12.826344       22.441580        6.520122
 H        13.552270       22.793751        5.784158
 H        12.487344       23.442371        6.923564
 C        11.804051       21.680618        5.755446
 H        12.028360       20.595503        5.725544
 H        11.740139       21.968245        4.732075
 C        10.335292       21.720171        6.287033
 H        10.057169       20.601543        6.586299
 H         9.543710       21.802429        5.555787
 C        10.048483       22.624262        7.502876
 H        10.733240       22.323038        8.292114
 H         9.019571       22.607418        7.713634
 H        10.333827       23.718637        7.316723
 C         5.437556       16.923967       59.463863
 H         5.112779       16.298830       58.628162
 H         5.273167       16.390965       60.392292
 H         6.474667       17.009485       59.166603
 C         4.757552       18.259140       59.588539
 H         3.727126       17.977264       60.118721
 H         5.274900       18.972715       60.169014
 C         4.356388       18.915152       58.234146
 H         5.290723       19.128271       57.655190
 H         3.793060       18.151413       57.630764
 C         3.549687       20.208229       58.199413
 H         2.463888       20.009277       58.421566
 H         3.845321       20.859373       59.007759
 C         3.738257       20.888401       56.797691
 H         4.732747       21.369789       56.642151
 H         3.611284       20.007298       56.079159
 C         2.678688       21.985865       56.438347
 H         2.827982       22.372856       55.389580
 H         1.642379       21.566515       56.542870
 C         2.897332       23.280659       57.244797
 H         2.300928       24.041010       56.707298
 H         2.354128       23.195663       58.221024
 C         4.331633       23.917355       57.386017
 H         4.197894       24.881697       57.952316
 H         5.018730       23.282429       58.019588
 C         5.033267       24.205843       56.015858
 H         6.034641       24.615841       56.265690
 H         5.335240       23.246899       55.522976
 C         4.338172       25.045126       55.035866
 H         3.313523       24.713377       54.816448
 H         4.197088       26.040560       55.559559
 C         5.096323       25.173931       53.726521
 H         4.573753       25.949394       53.055824
 H         6.164451       25.576132       53.962055
 C         5.135321       23.842869       52.871414
 H         5.911115       23.118782       53.255009
 H         4.191700       23.337845       52.995022
 C         5.536650       24.133299       51.384350
 H         5.090009       25.062305       50.948643
 H         6.624218       24.441143       51.277466
 C         5.469403       22.857660       50.582928
 H         5.876826       22.047379       51.139881
 H         4.366066       22.700975       50.397896
 C         6.203956       22.767447       49.240631
 H         5.644650       23.294538       48.474747
 H         7.168217       23.319660       49.304279
 C         6.395473       21.369093       48.678772
 O         7.394741       20.683235       48.632675
 O         5.179993       20.745893       48.183739
 C         5.339975       19.271904       48.228359
 H         6.203673       18.987133       47.579258
 H         5.635846       19.011618       49.245274
 C         4.123551       18.509340       47.728085
 H         4.226162       17.453714       47.636860
 C         3.606467       19.064013       46.358784
 H         3.270700       20.117638       46.439957
 H         4.433756       18.956421       45.637547
 O         2.476678       18.227816       45.956253
 P         1.554861       18.549047       44.473255
 O         0.991214       20.189787       44.701180
 C         0.081880       20.253132       45.826714
 H        -0.825019       19.559895       45.843071
 H         0.702240       19.990786       46.714455
 C        -0.614965       21.628378       45.876724
 H        -0.803288       21.900330       44.819725
 H        -1.547942       21.581730       46.394680
 N         0.260015       22.686239       46.628681
 C        -0.314675       23.989725       46.286461
 H        -0.461121       24.213791       45.210152
 H        -1.346776       24.004246       46.531437
 H         0.125039       24.868908       46.738148
 C         0.038858       22.402641       48.087406
 H        -1.034702       22.550037       48.314564
 H         0.201017       21.329782       48.317150
 H         0.752579       23.059797       48.617447
 C         1.801873       22.642412       46.318886
 H         2.201327       21.635996       46.423870
 H         2.255062       23.370461       47.047672
 H         1.964853       22.857901       45.220917
 O         2.534904       18.729893       43.307785
 O         0.521239       17.425690       44.520596
 O         2.920293       18.682886       48.649948
 C         3.015893       18.165779       49.944927
 O         3.856482       17.362791       50.291222
 C         1.812186       18.697037       50.690979
 H         1.461572       17.985043       51.495728
 H         1.039120       18.793776       49.928894
 C         2.225232       20.063812       51.113556
 H         2.751967       20.542036       50.274921
 H         3.019306       20.089766       51.911621
 C         1.087218       21.009989       51.642227
 H         0.267672       21.144777       50.879776
 H         1.429608       22.076374       51.783630
 C         0.474205       20.514786       52.995747
 H         1.301699       20.326498       53.727654
 H         0.089313       19.517910       52.842789
 C        -0.538078       21.528448       53.538788
 H        -1.162184       21.796631       52.680092
 H        -0.119311       22.449644       53.928196
 C        -1.360797       20.842707       54.657963
 H        -0.883855       21.092529       55.633568
 H        -1.129002       19.793591       54.503952
 C        -2.891103       21.129732       54.782108
 H        -3.404218       20.824581       53.906738
 H        -2.879973       22.223030       54.898216
 C        -3.517129       20.335636       55.891979
 H        -3.224161       20.615828       56.922070
 C        -4.191224       19.205606       55.749043
 H        -4.308741       18.728405       56.715649
 C        -4.716449       18.482981       54.572323
 H        -4.309535       18.909075       53.649948
 H        -5.853689       18.622463       54.411091
 C        -4.523161       16.969736       54.608551
 H        -5.085334       16.407326       53.845924
 H        -4.951252       16.665588       55.575024
 C        -3.043358       16.519485       54.555702
 H        -2.426090       16.890535       55.341492
 H        -2.473050       16.962446       53.756596
 C        -2.799154       15.000152       54.410591
 H        -1.665312       14.954749       54.634941
 H        -2.915598       14.537688       53.466568
 C        -3.438157       14.078346       55.435802
 H        -4.464668       13.770858       55.111012
 H        -3.540511       14.463798       56.497326
 C        -2.720970       12.762206       55.605904
 H        -1.832567       12.820224       56.370289
 H        -2.253456       12.419434       54.659599
 C        -3.595034       11.610646       56.090572
 H        -4.325178       11.324196       55.249573
 H        -4.252454       11.989327       56.905132
 C        -2.823856       10.375897       56.530025
 H        -3.457273        9.778103       57.120007
 H        -1.968040       10.629845       57.181759
 H        -2.595686        9.728506       55.658524
 C         9.130940       17.704153       57.669304
 H        10.005908       17.142029       57.274082
 H         8.215651       17.119333       57.386532
 H         9.193748       17.720562       58.794029
 C         9.048721       19.108044       57.052181
 H        10.102143       19.527334       56.967926
 H         8.727857       19.003788       56.033936
 C         8.143456       20.071915       57.769741
 H         7.084917       19.926912       57.320271
 H         7.949173       19.896328       58.823822
 C         8.486038       21.497902       57.557957
 H         7.772657       22.049057       58.322514
 H         9.461445       21.750757       57.986412
 C         8.240365       22.057140       56.208851
 H         8.915508       21.483227       55.537151
 H         7.175542       21.697565       55.929459
 C         8.482577       23.589815       56.080727
 H         8.214368       23.962553       54.981827
 H         7.835897       24.101288       56.808102
 C         9.902126       24.060059       56.320953
 H         9.874933       25.143063       56.268227
 H        10.151321       23.860434       57.358570
 C        10.887296       23.427423       55.375103
 H        10.851373       22.375917       55.578156
 H        10.474051       23.460300       54.301338
 C        12.296338       24.062853       55.497913
 H        12.200221       25.195238       55.438198
 H        12.679669       23.907978       56.505829
 C        13.242396       23.525131       54.472523
 H        12.829782       23.603748       53.469822
 H        14.115679       24.230742       54.442688
 C        13.751046       22.086685       54.727890
 H        14.411427       22.105703       55.567520
 H        12.845747       21.454063       54.872948
 C        14.578619       21.677973       53.482822
 H        14.633666       20.552334       53.487041
 H        14.081953       21.837709       52.549213
 C        16.032749       22.176472       53.603245
 H        15.871246       23.274723       53.756969
 H        16.448481       21.844151       54.629601
 C        16.947495       21.852299       52.464352
 H        17.929705       22.354063       52.760956
 H        17.159824       20.761547       52.464752
 C        16.457804       22.271902       51.050846
 H        15.415483       21.877922       50.845928
 H        16.462368       23.341106       50.867397
 C        17.484283       21.601845       50.127251
 O        18.308975       22.237720       49.522690
 O        17.379093       20.240021       50.094593
 C        18.197269       19.609087       49.106186
 H        18.508293       20.463423       48.482986
 H        19.115496       19.200575       49.626724
 C        17.469330       18.449425       48.301395
 H        17.979139       18.202534       47.355259
 C        15.948765       18.602255       48.011326
 H        15.434215       17.629030       48.143635
 H        15.538464       19.313276       48.733181
 O        15.655593       19.030956       46.653477
 P        16.088896       17.958834       45.327663
 O        17.931025       18.215082       45.347004
 C        18.480543       19.322115       44.608025
 H        17.696499       20.060045       44.449982
 H        19.237175       19.809999       45.313046
 C        19.192013       18.879469       43.280960
 H        18.573717       18.278727       42.597939
 H        19.549219       19.719841       42.591999
 N        20.398651       17.985973       43.503281
 C        21.492884       18.585756       44.347878
 H        21.708988       19.571928       43.997162
 H        21.200819       18.630604       45.434811
 H        22.324007       17.878222       44.257198
 C        20.055613       16.691151       44.068474
 H        19.280113       16.260550       43.410141
 H        20.909002       16.100645       43.961018
 H        19.684139       16.791620       45.136269
 C        21.080841       17.748697       42.161308
 H        21.264883       18.765396       41.647945
 H        20.631348       17.116230       41.483658
 H        22.139095       17.287958       42.338573
 O        15.995247       16.522602       45.663742
 O        15.378474       18.580408       44.082279
 O        17.747284       17.202166       49.056911
 C        19.028818       16.740702       48.797638
 O        19.537550       16.997248       47.728687
 C        19.625124       15.839113       49.873425
 H        18.962597       14.961829       49.936470
 H        19.482868       16.366537       50.806789
 C        21.098476       15.629724       49.600342
 H        21.561987       16.574797       49.245415
 H        21.274055       14.827538       48.832535
 C        21.847734       15.326643       50.898754
 H        21.175415       14.625250       51.447147
 H        21.895554       16.224941       51.524296
 C        23.180254       14.647014       50.597492
 H        23.612400       15.181073       49.724014
 H        22.913412       13.666798       50.193222
 C        24.205839       14.395309       51.666679
 H        24.769783       13.545768       51.240944
 H        23.733326       14.045908       52.594719
 C        25.169411       15.528913       51.994820
 H        24.551403       16.430798       52.344330
 H        25.611649       15.739467       51.015667
 C        26.121391       15.049695       53.129833
 H        26.526232       14.102182       52.724586
 H        25.538572       14.835881       54.055553
 C        27.244234       15.990916       53.535969
 H        28.035292       16.046999       52.774178
 C        27.300406       16.581774       54.720703
 H        28.251991       17.146282       54.890053
 C        26.321957       16.744246       55.838287
 H        25.261950       16.436781       55.476902
 H        26.263809       17.819353       56.163250
 C        26.613403       15.781317       57.035519
 H        27.603127       16.099913       57.423660
 H        26.828386       14.827051       56.603687
 C        25.598991       15.825426       58.186977
 H        25.044943       16.742340       58.364471
 H        26.066364       15.686913       59.150284
 C        24.523985       14.711549       57.842705
 H        24.967131       13.714469       57.796944
 H        24.092140       14.973125       56.774170
 C        23.436626       14.634442       58.919472
 H        23.789452       14.383232       59.949963
 H        22.725380       13.751829       58.610172
 C        22.631994       15.968217       59.023788
 H        22.503733       16.341362       57.972588
 H        23.194689       16.805077       59.624352
 C        21.189880       15.913135       59.485725
 H        21.204071       15.589803       60.535950
 H        20.605743       15.159358       58.881542
 C        20.356401       17.180090       59.425285
 H        19.351597       17.106340       59.918888
 H        20.154079       17.543869       58.378067
 H        20.883572       18.049212       59.909206
 C        -6.545736       10.079752       61.135670
 H        -6.974123        9.067378       61.047676
 H        -7.174301       10.792285       60.580334
 H        -6.718594       10.331161       62.185177
 C        -5.149563       10.164907       60.627937
 H        -4.469049        9.517413       61.172058
 H        -5.087262        9.796542       59.556786
 C        -4.554793       11.557841       60.885017
 H        -5.084372       12.316658       60.377052
 H        -4.735022       11.703785       61.988071
 C        -3.134290       11.746690       60.437798
 H        -3.041170       11.593039       59.316475
 H        -2.923575       12.843667       60.591557
 C        -2.123634       10.899191       61.220821
 H        -2.312769       11.100668       62.333138
 H        -2.218662        9.829446       61.056641
 C        -0.677439       11.332799       61.046490
 H        -0.604553       12.424727       61.073708
 H        -0.163153       10.876409       61.898796
 C         0.058892       10.899972       59.714806
 H        -0.401795       11.261889       58.771164
 H         1.101111       11.300606       59.733315
 C         0.215014        9.386154       59.634777
 H         0.631416        8.901632       60.573391
 H        -0.821611        9.027147       59.318054
 C         1.139640        8.929529       58.545105
 H         2.192976        9.238755       58.528419
 H         1.141767        7.846073       58.606686
 C         0.561579        9.164799       57.050877
 H        -0.368011        8.593030       56.815933
 H         0.316279       10.234178       56.999912
 C         1.556419        8.902679       55.949657
 H         2.333049        9.717606       55.994579
 H         2.135471        7.977843       56.036636
 C         0.958408        8.950779       54.573418
 H         1.716364        8.543854       53.791721
 H         0.008167        8.332195       54.577438
 C         0.475714       10.344945       54.114262
 H        -0.207750       10.796783       54.860565
 H         1.370075       11.035427       54.049725
 C        -0.139856       10.384350       52.675259
 H        -0.994968        9.733147       52.595333
 H        -0.468171       11.460464       52.496799
 C         0.906000        9.966837       51.569603
 H         1.704002       10.644495       51.696640
 H         1.299709        8.950146       51.785561
 C         0.236876       10.206652       50.224834
 O        -0.434230        9.333060       49.683556
 O         0.444318       11.483673       49.639187
 C        -0.094634       11.755483       48.250153
 H         0.155654       10.869846       47.563282
 H        -1.138122       12.015236       48.250782
 C         0.719367       12.916264       47.704350
 H         0.513596       13.860711       48.366573
 C         0.315529       13.284760       46.236042
 H        -0.752262       13.577933       46.192951
 H         0.883192       14.223042       45.980453
 O         0.514651       12.139235       45.440018
 P         0.092138       12.246666       43.677437
 O        -0.260993       10.555168       43.405262
 C         0.781400        9.538986       43.315216
 H         1.591202       10.038213       42.702686
 H         1.128129        9.398849       44.357250
 C         0.340369        8.215939       42.781727
 H        -0.275088        8.353791       41.851425
 H         1.199304        7.625151       42.475266
 N        -0.495894        7.376774       43.819553
 C         0.297532        6.385735       44.524033
 H        -0.352677        5.871238       45.283577
 H         0.771880        5.621309       43.884827
 H         1.069728        6.900918       45.109432
 C        -1.272272        8.205246       44.743935
 H        -2.039206        7.708999       45.325974
 H        -0.611111        8.771244       45.384888
 H        -1.768881        9.034525       44.253029
 C        -1.466062        6.508696       42.987831
 H        -0.897704        5.661594       42.496967
 H        -1.861528        7.057385       42.040127
 H        -2.184816        6.139697       43.658310
 O        -1.238054       12.962114       43.575443
 O         1.366812       12.675376       43.004154
 O         2.217739       12.658502       47.747154
 C         2.924425       13.795190       48.184933
 O         2.451590       14.900483       48.029701
 C         4.280851       13.486534       48.615093
 H         4.980927       14.092496       48.018158
 H         4.451645       12.437071       48.643822
 C         4.442212       13.912129       50.132336
 H         3.791274       14.784666       50.394100
 H         5.496907       14.113043       50.280586
 C         3.970526       12.779758       51.117985
 H         3.003094       12.405115       50.706200
 H         3.659756       13.242607       52.070618
 C         5.020880       11.688039       51.410557
 H         5.957169       12.141477       51.749134
 H         5.281879       11.120465       50.506599
 C         4.508472       10.577182       52.322933
 H         3.701994       10.061602       51.750912
 H         4.138652       11.044953       53.257893
 C         5.559811        9.522564       52.751774
 H         6.317648       10.109332       53.317326
 H         6.092327        9.138002       51.901840
 C         4.896855        8.413996       53.626026
 H         4.118658        7.955455       53.024433
 H         4.349194        8.873420       54.465176
 C         5.967067        7.424311       54.139637
 H         6.202052        6.473434       53.524910
 C         6.795322        7.777448       55.192039
 H         7.671105        7.131593       55.342548
 C         6.459618        8.855144       56.162334
 H         6.204184        9.793076       55.581108
 H         7.289261        9.086735       56.813656
 C         5.303105        8.419446       57.054054
 H         4.456684        8.042865       56.403538
 H         4.778567        9.213270       57.655350
 C         5.711794        7.424195       58.143372
 H         6.732025        7.534548       58.614426
 H         5.803965        6.528093       57.538452
 C         4.604910        7.199099       59.135235
 H         3.716553        6.876558       58.625984
 H         4.242264        8.060437       59.665340
 C         4.978379        6.092859       60.128559
 H         6.024512        6.127022       60.578846
 H         5.015278        5.075546       59.653801
 C         4.043750        5.982381       61.295605
 H         3.085231        5.634745       60.887596
 H         3.769391        6.860229       61.883404
 C         4.481884        4.986205       62.400520
 H         4.589262        3.962085       62.038143
 H         3.621620        4.963431       63.126827
 C         5.710289        5.350471       63.158161
 H         5.931417        4.719323       63.962234
 H         5.597083        6.394129       63.513245
 H         6.628781        5.286237       62.552219
 C        12.109742       26.319391       62.253845
 H        11.775585       25.695341       61.426003
 H        11.361488       26.679947       62.971058
 H        12.760801       25.667795       62.833061
 C        12.892526       27.491926       61.721684
 H        13.256295       28.116459       62.534554
 H        13.795032       27.044376       61.175777
 C        12.040257       28.251198       60.701878
 H        12.713249       28.506756       59.817223
 H        11.397209       27.421450       60.305828
 C        11.284867       29.499437       61.036816
 H        11.632749       29.978476       61.965984
 H        11.554259       30.295652       60.280899
 C         9.720425       29.333710       61.114845
 H         9.473192       28.497889       61.912266
 H         9.235433       30.267054       61.448700
 C         9.029945       28.908758       59.784889
 H         8.323977       29.656445       59.519173
 H         9.699118       28.849808       58.919041
 C         8.338042       27.534929       59.863522
 H         8.958070       26.797874       60.330994
 H         7.470707       27.638268       60.483189
 C         7.894132       26.999294       58.433220
 H         8.714431       26.873283       57.705582
 H         7.718719       25.927839       58.681046
 C         6.573545       27.525204       57.856544
 H         5.966735       26.694866       57.420658
 H         5.965685       27.875950       58.704487
 C         6.674715       28.647934       56.783447
 H         5.795338       29.389185       56.733345
 H         7.527928       29.301012       57.082436
 C         6.846873       28.210861       55.344017
 H         6.287455       27.261593       55.136532
 H         6.431380       28.969023       54.591385
 C         8.388871       28.044048       54.961632
 H         8.889845       28.994829       55.179867
 H         8.879985       27.204275       55.442142
 C         8.444362       27.992880       53.423328
 H         8.197728       26.962244       53.118340
 H         7.678134       28.722475       53.044373
 C         9.855150       28.280170       52.839317
 H         9.980311       29.363102       53.009792
 H        10.524305       27.740349       53.471691
 C        10.052722       27.797270       51.308632
 H         9.181329       27.315063       50.911842
 H        10.243143       28.692095       50.666016
 C        11.302395       26.910120       51.181053
 O        11.801150       26.196768       52.020687
 O        11.857858       27.042755       49.883926
 C        13.236986       26.491398       49.801136
 H        13.763694       27.161661       49.084457
 H        13.724680       26.609655       50.809597
 C        13.122079       24.972876       49.371906
 H        14.051445       24.465559       49.918285
 C        13.154934       24.750423       47.915405
 H        14.006640       25.336054       47.572399
 H        13.386971       23.688721       47.782688
 O        12.002440       25.168625       47.298275
 P        11.008496       24.357153       46.154255
 O        10.688757       22.765068       47.309181
 C        10.104929       21.701612       46.545830
 H         8.956295       21.811501       46.408325
 H        10.578914       21.788818       45.520592
 C        10.363082       20.306677       47.178654
 H         9.956780       20.250647       48.209030
 H         9.850365       19.532959       46.583115
 N        11.891932       19.964697       47.220119
 C        12.649729       20.532984       46.086502
 H        12.627333       21.627327       45.911243
 H        13.712879       20.132008       46.200016
 H        12.178996       20.096521       45.169346
 C        12.577911       20.518692       48.430981
 H        12.522058       21.590387       48.332798
 H        12.087634       20.198515       49.322575
 H        13.622160       20.287577       48.430008
 C        11.996929       18.424204       47.057129
 H        11.472914       17.939459       47.861328
 H        13.094391       18.166443       47.233212
 H        11.577246       18.216185       46.080936
 O         9.708086       25.121096       46.179745
 O        11.661754       23.900002       44.862583
 O        11.838864       24.270117       49.754856
 C        11.878843       23.131325       50.617592
 O        12.878579       22.544189       50.885803
 C        10.421255       22.815531       51.062382
 H         9.907975       22.742289       50.075405
 H         9.894698       23.701931       51.586967
 C        10.264750       21.510391       51.843708
 H        10.741286       21.491503       52.848537
 H        10.845925       20.724417       51.279366
 C         8.762996       21.191574       51.966087
 H         8.414348       20.971207       51.002373
 H         8.258172       22.070091       52.312962
 C         8.370343       20.072912       52.897427
 H         8.572602       20.383821       53.959038
 H         8.954568       19.179995       52.650383
 C         6.886137       19.759159       52.792320
 H         6.581594       19.470179       51.788284
 H         6.292723       20.750750       52.966896
 C         6.415437       18.819775       53.941578
 H         5.366195       18.658075       53.722637
 H         6.513942       19.346355       54.939629
 C         7.217041       17.498028       53.948734
 H         7.037097       16.997589       55.006439
 H         8.329836       17.601557       53.881237
 C         6.754195       16.531832       52.900017
 H         7.052402       16.897482       51.879383
 C         6.173012       15.332577       53.156670
 H         5.927207       14.633097       52.334526
 C         5.806078       14.789391       54.574810
 H         4.757555       14.393660       54.568295
 H         5.871142       15.668559       55.257523
 C         6.641176       13.670866       55.148216
 H         7.027332       13.873532       56.178272
 H         7.572097       13.463081       54.579418
 C         5.828547       12.411594       55.251461
 H         6.474482       11.540046       55.471870
 H         5.399024       12.201174       54.248138
 C         4.681155       12.400089       56.287460
 H         4.100486       11.407027       56.176594
 H         3.921281       13.158918       55.924744
 C         5.055247       12.697172       57.767925
 H         5.626271       13.563581       57.868752
 H         5.773013       11.871086       58.128681
 C         3.767704       12.831331       58.574764
 H         2.937019       12.099091       58.235256
 H         3.399926       13.909720       58.510983
 C         3.847308       12.568983       60.149509
 H         2.962946       13.116043       60.564827
 H         4.693203       13.181469       60.558411
 C         3.965888       11.083536       60.528763
 H         3.525827       10.478308       59.726841
 H         3.349982       10.795208       61.394394
 H         4.975188       10.715919       60.542347
 C        25.383799       -6.004927       61.055733
 H        25.069874       -5.623351       62.008636
 H        26.434612       -5.772667       61.067127
 H        25.336216       -7.109576       61.073563
 C        24.627539       -5.228638       60.011681
 H        25.027140       -5.394228       58.969505
 H        23.569115       -5.581754       60.057415
 C        24.588997       -3.723869       60.366344
 H        24.101908       -3.660247       61.379154
 H        25.630445       -3.344915       60.453152
 C        23.878206       -2.873715       59.315174
 H        24.276684       -2.997825       58.333832
 H        22.817757       -3.227324       59.258442
 C        23.873486       -1.400352       59.685978
 H        23.621475       -1.385848       60.801243
 H        24.913507       -0.984295       59.685299
 C        22.905954       -0.597664       58.824589
 H        22.017454       -1.272066       58.700333
 H        22.589535        0.360662       59.369938
 C        23.441811       -0.314184       57.347740
 H        24.329744        0.334285       57.378849
 H        23.629780       -1.273810       56.787868
 C        22.263828        0.329027       56.551353
 H        21.366724       -0.315490       56.631172
 H        22.078369        1.324474       56.991028
 C        22.496561        0.514099       55.060413
 H        22.751965       -0.450210       54.569519
 H        21.515024        0.893384       54.642609
 C        23.591610        1.596073       54.785847
 H        23.451372        2.428835       55.547539
 H        24.621416        1.162168       54.987888
 C        23.464680        2.341984       53.449867
 H        22.496359        2.782929       53.291237
 H        24.128195        3.164907       53.466423
 C        23.863907        1.544503       52.175213
 H        24.988071        1.564813       52.105949
 H        23.535355        0.410012       52.296127
 C        23.266130        2.021813       50.862125
 H        23.183252        3.114363       50.810665
 H        23.965250        1.746162       50.035892
 C        21.813112        1.460637       50.799789
 H        21.595081        0.851034       51.698368
 H        21.120823        2.342270       50.798389
 C        21.488028        0.557621       49.556942
 H        22.321972       -0.164487       49.479332
 H        20.523218        0.018043       49.764160
 C        21.369036        1.480676       48.366455
 O        22.199400        1.818285       47.553940
 O        20.109303        2.075692       48.377350
 C        19.908375        3.232651       47.422966
 H        20.727467        4.051597       47.629753
 H        20.003460        2.855443       46.385124
 C        18.552523        3.799844       47.684361
 H        17.807003        3.215646       47.209717
 C        18.469265        5.287314       47.290573
 H        17.390110        5.488523       47.096928
 H        18.775246        5.929239       48.171215
 O        19.337170        5.616290       46.108334
 P        18.960659        5.041982       44.545429
 O        17.226299        5.427119       44.381958
 C        16.551502        6.659498       44.075958
 H        16.973190        7.180624       43.241806
 H        15.493919        6.308397       43.739124
 C        16.213739        7.703353       45.159134
 H        15.637508        7.261283       46.072098
 H        17.147676        8.110238       45.584190
 N        15.350423        8.903533       44.716671
 C        16.191200        9.700171       43.806908
 H        15.756986       10.680245       43.463879
 H        17.152063        9.998718       44.367115
 H        16.396351        9.181238       42.882622
 C        14.030176        8.620728       44.075356
 H        13.321997        8.263933       44.844414
 H        13.642666        9.494387       43.547237
 H        14.273827        7.796042       43.371128
 C        15.020134        9.683974       45.953278
 H        14.295794        9.117972       46.545155
 H        14.560210       10.653455       45.717358
 H        15.965394        9.812192       46.584755
 O        19.889177        5.923186       43.708099
 O        19.095652        3.536732       44.487087
 O        18.313633        3.852412       49.144035
 C        17.643194        2.744072       49.731552
 O        17.257080        1.753000       49.124035
 C        17.512335        2.847783       51.213696
 H        16.817879        3.662700       51.534153
 H        18.445999        3.098664       51.738117
 C        16.910128        1.596926       51.847305
 H        17.577894        0.719309       51.759285
 H        15.946718        1.419648       51.313435
 C        16.459322        1.856619       53.339478
 H        15.630308        1.120295       53.570053
 H        16.050434        2.854860       53.507801
 C        17.608006        1.699025       54.470295
 H        18.546530        2.190001       54.125832
 H        17.859646        0.587169       54.543579
 C        17.253113        2.328829       55.836433
 H        17.023748        3.386583       55.585018
 H        18.095579        2.449132       56.485638
 C        16.006958        1.764020       56.599762
 H        15.259809        1.528292       55.835857
 H        15.562992        2.465672       57.315418
 C        16.313145        0.456074       57.367882
 H        16.854778       -0.188576       56.620220
 H        15.293736        0.098208       57.726299
 C        17.030729        0.589600       58.672108
 H        16.747536        1.384871       59.343391
 C        18.059805       -0.124963       59.175941
 H        18.445110        0.207072       60.153847
 C        18.727802       -1.176728       58.368477
 H        19.704506       -0.767777       58.161545
 H        18.317436       -1.290046       57.334652
 C        18.875790       -2.594073       58.953197
 H        19.831388       -2.624276       59.548882
 H        18.993488       -3.296961       58.142239
 C        17.734770       -3.030282       59.878555
 H        17.628063       -2.297273       60.741699
 H        17.965132       -3.987318       60.383347
 C        16.370651       -3.217374       59.256012
 H        15.623485       -2.427522       59.504841
 H        15.877748       -4.173286       59.701443
 C        16.230608       -3.414393       57.738464
 H        16.544064       -2.546733       57.145199
 H        15.138678       -3.329344       57.629330
 C        16.881159       -4.720153       57.129833
 H        17.809368       -4.956067       57.696453
 H        17.150843       -4.464527       56.101669
 C        15.811735       -5.825919       57.095043
 H        15.082154       -5.583739       56.309544
 H        15.201766       -5.837922       58.000401
 C        16.330891       -7.257180       56.902569
 H        16.378523       -7.496094       55.841564
 H        15.629617       -8.010582       57.358376
 H        17.379114       -7.366424       57.296394
 C        21.999817        7.384165       53.209366
 H        21.939091        6.490700       53.815094
 H        22.352282        8.253139       53.791420
 H        22.783047        7.116175       52.453335
 C        20.618984        7.711920       52.715099
 H        20.285418        6.906402       51.980320
 H        19.915165        7.644318       53.575970
 C        20.566004        9.098667       52.024208
 H        21.109575        9.804407       52.698074
 H        21.203939        9.051434       51.027641
 C        19.131357        9.613915       51.726109
 H        18.678844        8.978436       50.914089
 H        18.508526        9.569817       52.576515
 C        19.186384       11.020645       51.196514
 H        20.072372       11.173297       50.551830
 H        18.314720       11.127344       50.479816
 C        19.378510       12.084779       52.291325
 H        20.215612       11.775095       52.957291
 H        19.838631       13.003996       51.848305
 C        18.131163       12.485663       53.034897
 H        17.666496       11.607341       53.545631
 H        18.454844       13.186524       53.880245
 C        17.105524       13.157577       52.218166
 H        17.324043       13.018236       51.151501
 H        16.037773       12.755269       52.259705
 C        17.123343       14.644530       52.516712
 H        16.901464       14.747405       53.597401
 H        18.102377       15.153569       52.469078
 C        16.105032       15.470340       51.705894
 H        16.309978       15.291272       50.634129
 H        15.101774       15.097479       51.955318
 C        16.443989       16.887278       52.049694
 H        16.632496       16.986057       53.140423
 H        17.373535       17.080399       51.464054
 C        15.413245       17.994062       51.678478
 H        15.804127       18.978731       52.030479
 H        15.334167       18.069738       50.548698
 C        13.942107       17.673239       52.133171
 H        13.601248       16.723341       51.619408
 H        14.060644       17.329893       53.223137
 C        12.827248       18.647526       52.060642
 H        12.887334       19.450197       52.724522
 H        12.898932       19.085857       51.058109
 C        11.510521       17.955854       52.173748
 H        11.618741       16.978249       52.728401
 H        10.921293       18.500149       52.965561
 C        10.705285       17.883421       50.877518
 O        11.039847       18.488489       49.909996
 O         9.584718       17.108551       50.839386
 C         8.765506       17.201380       49.660198
 H         7.721301       17.569195       49.908428
 H         9.224722       18.007044       49.038788
 C         8.662427       15.808643       49.008141
 H         9.598673       15.717710       48.415718
 C         7.522152       15.806338       48.032822
 H         7.371106       14.859632       47.487949
 H         6.551440       16.094496       48.432178
 O         7.750867       16.754791       46.973213
 P         8.615764       16.415674       45.474293
 O         7.406359       17.349087       44.306713
 C         6.106211       16.775097       44.141079
 H         5.964132       15.903908       44.814396
 H         5.305599       17.469698       44.321884
 C         5.993062       16.228542       42.701878
 H         6.922413       15.721316       42.461765
 H         5.102789       15.530684       42.736065
 N         5.795721       17.187273       41.576569
 C         6.334127       16.536781       40.339603
 H         7.419516       16.245834       40.479420
 H         5.746627       15.646652       40.116886
 H         6.226767       17.246965       39.532192
 C         4.400741       17.563402       41.322456
 H         3.880272       16.675282       40.840015
 H         3.806994       17.746006       42.278282
 H         4.355084       18.391975       40.598629
 C         6.552029       18.472729       41.820343
 H         6.506804       19.094784       40.852127
 H         7.557244       18.143848       42.116333
 H         6.059449       19.126999       42.558777
 O         9.813800       17.275045       45.320950
 O         8.630309       14.934007       45.210541
 O         8.604319       14.754034       50.092960
 C         9.293111       13.598845       49.719818
 O         9.545239       13.424904       48.537243
 C         9.503138       12.567132       50.835938
 H        10.574625       12.196922       50.559296
 H         8.818832       11.715989       50.598167
 C         9.428057       12.999878       52.320801
 H         9.266273       12.021773       52.933716
 H         8.500144       13.573188       52.549305
 C        10.603539       13.725760       52.883572
 H        10.883943       14.485712       52.046642
 H        11.339343       12.931334       52.944866
 C        10.452308       14.286881       54.267010
 H        10.149846       13.378719       54.858646
 H         9.534603       15.011456       54.344578
 C        11.623670       15.031751       54.891304
 H        11.457768       14.945642       55.954311
 H        11.594702       16.118029       54.680355
 C        12.981255       14.381097       54.397350
 H        13.525696       15.065636       53.623692
 H        12.809002       13.367828       53.964783
 C        13.936221       14.109659       55.542805
 H        13.470457       13.353745       56.269299
 H        14.042509       15.085539       56.199711
 C        15.304454       13.547811       55.173077
 H        15.372668       13.441401       54.090179
 C        16.311090       13.223447       56.026703
 H        17.242580       12.752510       55.610790
 C        16.328238       13.330993       57.501820
 H        16.168861       14.441883       57.771587
 H        17.332560       13.088449       57.784809
 C        15.385644       12.498479       58.369862
 H        14.467957       13.047595       58.623943
 H        15.791047       12.337204       59.378349
 C        15.065609       11.076453       57.750744
 H        16.003229       10.404023       57.827148
 H        14.830820       11.129767       56.624275
 C        14.067365       10.303779       58.578369
 H        13.547722        9.580036       57.888889
 H        13.294547       11.000608       59.023193
 C        14.665440        9.539535       59.783794
 H        15.314494       10.221093       60.403965
 H        15.286995        8.612729       59.495811
 C        13.486081        8.944645       60.582298
 H        12.765249        8.360316       59.937073
 H        12.873666        9.922662       60.788658
 C        13.696781        8.156462       61.859756
 H        14.370398        7.306551       61.572529
 H        12.718666        7.622821       62.105667
 C        14.425407        8.815797       62.981266
 H        15.481083        8.944320       62.776112
 H        14.456535        8.217600       63.880554
 H        14.085696        9.785821       63.233124
 C        -4.548596        0.552137       63.883488
 H        -4.951480       -0.208152       63.224796
 H        -4.704989        1.566019       63.439198
 H        -5.053837        0.566401       64.859184
 C        -3.030693        0.453534       63.892151
 H        -2.726089       -0.319246       64.601456
 H        -2.611793        0.032512       62.892540
 C        -2.253935        1.790138       64.188637
 H        -2.321078        2.492580       63.332920
 H        -2.737518        2.287177       64.989311
 C        -0.773254        1.468595       64.358200
 H        -0.547175        1.695594       65.424416
 H        -0.565453        0.394039       64.209206
 C         0.257284        2.208309       63.497021
 H         0.100119        3.288955       63.607464
 H         1.241936        1.948171       63.878223
 C         0.264197        1.864966       61.987568
 H         0.632000        0.807548       61.890007
 H        -0.748343        1.840035       61.625362
 C         1.222661        2.819999       61.239758
 H         0.782137        3.874357       61.204510
 H         2.101116        2.968909       61.868488
 C         1.601559        2.344382       59.795326
 H         2.245116        1.464948       59.941826
 H         0.567685        1.959035       59.386417
 C         2.264378        3.396317       58.920460
 H         1.626638        4.315397       59.021889
 H         3.288367        3.619209       59.274818
 C         2.385442        3.113483       57.481018
 H         3.268755        2.475775       57.313850
 H         1.532946        2.527959       57.108025
 C         2.534770        4.378064       56.611591
 H         1.771455        5.121189       56.893219
 H         3.454229        4.881745       56.836811
 C         2.292703        4.090002       55.123096
 H         2.988417        3.253725       54.839481
 H         1.254567        3.755796       54.924107
 C         2.464543        5.422473       54.385765
 H         1.673718        6.045584       54.669102
 H         3.425274        5.879694       54.653542
 C         2.384907        5.251995       52.813725
 H         1.489964        4.661922       52.461880
 H         2.410066        6.280503       52.270313
 C         3.657382        4.545064       52.247265
 H         4.355494        5.368514       52.294205
 H         4.070195        3.710738       52.870995
 C         3.430123        4.148593       50.819168
 O         2.466850        4.311959       50.123234
 O         4.606508        3.473010       50.375767
 C         4.600835        3.112838       48.981819
 H         5.402060        2.323123       48.899021
 H         3.630407        2.632926       48.680164
 C         4.906999        4.216240       48.028881
 H         4.165981        5.088571       48.191181
 C         4.872624        3.844105       46.557896
 H         5.649180        4.442824       45.909588
 H         5.205585        2.770596       46.461044
 O         3.590494        4.033628       45.976986
 P         3.080920        3.106538       44.585697
 O         3.910303        4.191724       43.408722
 C         5.171376        3.782431       42.823879
 H         5.771009        3.166692       43.561584
 H         4.968789        3.083457       41.970345
 C         5.908493        5.007127       42.392597
 H         5.326512        5.773777       41.857388
 H         6.299077        5.555538       43.276321
 N         7.069966        4.674512       41.460556
 C         8.005453        5.817863       41.432781
 H         8.469909        5.761744       42.429031
 H         8.746266        5.671461       40.620800
 H         7.496236        6.749035       41.256439
 C         7.843946        3.446439       41.815247
 H         8.780141        3.316595       41.250675
 H         8.029819        3.377194       42.919441
 H         7.222536        2.597265       41.521641
 C         6.445394        4.510826       40.116802
 H         5.868402        5.357713       39.827652
 H         5.788139        3.649414       40.170204
 H         7.285514        4.203488       39.422882
 O         3.629127        1.727811       44.535580
 O         1.632457        3.433018       44.468483
 O         6.333843        4.643555       48.386814
 C         6.519847        5.888480       49.029144
 O         5.660844        6.714977       48.836601
 C         7.826713        5.933107       49.716442
 H         8.702883        5.715578       49.018463
 H         7.798607        5.029562       50.385586
 C         7.980743        7.254021       50.522209
 H         6.971097        7.584111       50.742779
 H         8.456600        8.005970       49.895893
 C         8.767292        7.049757       51.860569
 H         9.703854        6.461839       51.679996
 H         8.136545        6.358349       52.529568
 C         9.139709        8.368375       52.649734
 H         8.161795        8.839250       52.914383
 H         9.441545        9.147630       51.927917
 C        10.163748        8.308833       53.860138
 H        11.162373        8.134476       53.425697
 H         9.875486        7.397271       54.364220
 C        10.141997        9.512130       54.847198
 H         9.050406        9.838628       54.979935
 H        10.677749       10.371896       54.318836
 C        10.800348        9.248585       56.265388
 H        11.148108       10.246607       56.700829
 H        11.778783        8.637337       56.097542
 C         9.953568        8.449750       57.179604
 H         9.605147        7.450060       56.890575
 C         9.671493        8.673168       58.498508
 H         9.063439        7.935945       59.019257
 C        10.089498        9.866014       59.320057
 H        10.883207       10.431384       58.836533
 H        10.440862        9.627980       60.317047
 C         8.842169       10.712251       59.438362
 H         8.960599       11.262452       60.410000
 H         7.962380       10.079947       59.690823
 C         8.421814       11.767169       58.393208
 H         7.595951       12.425338       58.794819
 H         8.234714       11.199428       57.450260
 C         9.564124       12.792562       57.984173
 H         9.185711       13.485327       57.236629
 H        10.408092       12.225257       57.467560
 C        10.029615       13.655025       59.083706
 H        10.221934       13.046355       59.995476
 H         9.202354       14.348770       59.308128
 C        11.307354       14.414969       58.728489
 H        11.165171       14.862360       57.646244
 H        12.199624       13.801705       58.700928
 C        11.639964       15.625669       59.678810
 H        11.878273       15.306037       60.723846
 H        10.747916       16.241640       59.754284
 C        12.818042       16.437164       59.171570
 H        12.715534       16.615944       58.116943
 H        13.751864       15.852836       59.210869
 H        13.034012       17.425919       59.677380
 C        23.075500        5.624392       57.364925
 H        23.522894        5.655769       56.369942
 H        23.637590        5.200559       58.193752
 H        22.928211        6.609896       57.763332
 C        21.719500        4.980309       57.197498
 H        21.293344        5.000662       56.184952
 H        21.919022        3.830513       57.330006
 C        20.782619        5.484223       58.275928
 H        19.918680        4.883674       58.399029
 H        21.309351        5.323757       59.246517
 C        20.257238        6.935200       58.131943
 H        19.821285        7.237772       59.176205
 H        21.163164        7.568006       57.960049
 C        19.275335        7.099248       57.055305
 H        19.914387        7.152076       56.123436
 H        18.674145        6.174019       56.970806
 C        18.465288        8.427165       57.096264
 H        17.684404        8.359214       57.884777
 H        19.061853        9.256393       57.461540
 C        17.934547        9.055362       55.798973
 H        17.612156       10.096737       56.056839
 H        18.785053        9.244578       55.118370
 C        16.805410        8.212213       55.117985
 H        17.205988        7.247934       54.779678
 H        16.075541        7.862883       55.897491
 C        16.100832        8.943911       53.975117
 H        16.748978        9.793409       53.659946
 H        16.028244        8.257612       53.144131
 C        14.666911        9.449424       54.380825
 H        14.066426        8.517931       54.494228
 H        14.661210        9.933459       55.342258
 C        14.093993       10.476001       53.396858
 H        13.203309       10.960964       53.885162
 H        14.797185       11.286403       53.316071
 C        13.742354        9.823904       52.007927
 H        14.592407        9.348245       51.488876
 H        13.046851        9.005018       52.220009
 C        13.062609       10.832565       51.069088
 H        12.159841       11.257757       51.530579
 H        13.725935       11.743771       50.949226
 C        12.744865       10.295305       49.686718
 H        12.790085       11.080412       48.926414
 H        13.538746        9.643241       49.288124
 C        11.456263        9.456333       49.542439
 H        11.565063        8.659285       50.266357
 H        10.541810       10.010202       49.819489
 C        11.371563        8.750272       48.147240
 O        11.229517        9.304381       47.111156
 O        11.490302        7.339477       48.285168
 C        11.423819        6.463251       47.104557
 H        10.664145        5.604974       47.294785
 H        11.087202        7.118253       46.244057
 C        12.861559        6.011082       46.772255
 H        13.345314        6.989389       46.466530
 C        12.843927        5.018759       45.595535
 H        13.861396        4.673643       45.419437
 H        12.173335        4.192371       45.812504
 O        12.379153        5.710326       44.434677
 P        11.657497        4.647274       43.147152
 O        13.168077        4.269486       42.374638
 C        14.087945        3.342387       42.877846
 H        14.913467        3.960019       43.277035
 H        13.643631        2.645545       43.723003
 C        14.517864        2.283334       41.836235
 H        14.958019        1.425701       42.278233
 H        13.610419        1.861381       41.391376
 N        15.378624        2.846010       40.712402
 C        14.594096        3.577695       39.693756
 H        13.988386        4.372674       40.121918
 H        15.230763        3.860623       38.771942
 H        13.801517        2.858616       39.299248
 C        16.471472        3.827353       41.273701
 H        16.178854        4.786236       41.674774
 H        17.038078        3.221601       42.039082
 H        17.184423        3.987885       40.454842
 C        16.111923        1.754991       40.054482
 H        15.469507        0.892213       40.089272
 H        16.947702        1.492037       40.695923
 H        16.351624        1.943392       39.021095
 O        10.916245        3.413797       43.668098
 O        11.129884        5.646402       42.192505
 O        13.497787        5.433650       47.934967
 C        14.589019        6.152138       48.586254
 O        15.341804        6.943668       48.024883
 C        14.809953        5.532460       49.963467
 H        15.723902        5.948878       50.418259
 H        15.063429        4.459618       49.762894
 C        13.756409        5.635190       51.107960
 H        12.777563        5.171795       50.787491
 H        13.556418        6.710153       51.274624
 C        14.263772        4.980719       52.358295
 H        15.200047        5.448527       52.765293
 H        14.577735        3.959331       52.147095
 C        13.172027        5.033137       53.504097
 H        12.165540        4.761517       53.185699
 H        13.064654        6.137958       53.806850
 C        13.315788        4.159997       54.776840
 H        14.336157        4.143804       55.270153
 H        13.137796        3.057847       54.497917
 C        12.266744        4.641536       55.782501
 H        11.555836        3.775197       55.917511
 H        11.655243        5.547846       55.440502
 C        12.851846        5.061853       57.151958
 H        13.269941        4.111903       57.585987
 H        12.097754        5.447541       57.839081
 C        13.896679        6.166852       57.063225
 H        13.629894        6.983262       56.372845
 C        14.982707        6.394956       57.887016
 H        15.601240        7.312773       57.703182
 C        15.262117        5.567883       59.091381
 H        15.192744        4.447503       58.843018
 H        14.454575        5.696785       59.845512
 C        16.583725        5.818238       59.769928
 H        16.664463        6.878866       60.103184
 H        17.356527        5.622326       59.003464
 C        16.752827        4.860951       60.941071
 H        16.383125        3.862853       60.653351
 H        16.025265        5.294143       61.727661
 C        18.147007        4.857129       61.592739
 H        18.887377        4.483728       60.881180
 H        18.057022        4.153465       62.413876
 C        18.650097        6.213147       62.151947
 H        17.859600        6.650086       62.785767
 H        18.637167        6.976820       61.358093
 C        20.006069        6.185485       62.884998
 H        20.379065        5.175335       62.977142
 H        19.950893        6.612827       63.944466
 C        21.067919        7.008306       62.158272
 H        20.610670        8.015618       62.110714
 H        21.226658        6.637177       61.118309
 C        22.394505        7.138947       62.820087
 H        23.142338        7.502838       62.106125
 H        22.754532        6.190753       63.220455
 H        22.347673        7.919813       63.641251
 O        15.181214        6.259739       37.627956
 H        15.101386        7.098572       38.159386
 H        16.017015        6.339270       37.078274
 O        16.925781        2.119451       29.356401
 H        17.327398        3.022128       29.451128
 H        15.992061        2.294539       29.010345
 O        23.280840       21.648222       20.987410
 H        23.494822       21.651134       20.028046
 H        23.286011       22.564428       21.216949
 O        24.421322        6.646555       23.865976
 H        24.931347        6.240850       24.600145
 H        24.630013        7.616832       23.787737
 O        16.250393       24.701401       21.344772
 H        17.086082       24.710419       21.801189
 H        16.198500       23.748207       21.103203
 O         2.486166        0.538733       48.119556
 H         2.774754        0.813876       48.982891
 H         2.329651        1.300405       47.561512
 O         5.386269       12.088366       30.564133
 H         5.280643       11.749991       31.469694
 H         4.514730       12.290905       30.179880
 O        16.368994       10.900106       15.830078
 H        16.912506       10.467010       15.209384
 H        16.391758       11.858196       15.571406
 O         2.798275        3.809187       40.490528
 H         2.519466        3.442088       39.623878
 H         2.548368        4.732884       40.448845
 O        12.385740       24.430605       23.347624
 H        12.795023       23.600060       23.509613
 H        12.354340       24.344374       22.419575
 O        15.504846        7.420728       21.609226
 H        16.306952        6.928780       21.386124
 H        14.812403        6.858369       22.005850
 O        12.107196       16.131559       43.048523
 H        12.916052       16.423908       43.429039
 H        11.622762       15.765448       43.810329
 O         1.912234       15.503549       41.575943
 H         1.390544       14.899801       42.023106
 H         1.959081       16.396292       42.085411
 O         1.590301       17.388565       20.410683
 H         2.051745       18.058672       20.919262
 H         1.275094       16.642473       20.959358
 O         7.537373        6.848646       22.641304
 H         6.635220        7.064169       22.810200
 H         7.808053        7.563490       22.039900
 O         1.808049       11.798691       27.626236
 H         1.152626       12.437591       27.889017
 H         1.549421       11.633967       26.744045
 O        16.938053       23.714809       34.480507
 H        17.861319       23.461679       34.275490
 H        16.796188       23.513105       35.392635
 O        13.993996       19.569450       33.075325
 H        13.903912       20.247087       33.749847
 H        14.954080       19.328115       33.187157
 O         5.398303       23.972725       17.589972
 H         6.063537       23.432947       18.050568
 H         5.572551       23.759010       16.669508
 O        18.152781       19.040543       19.282896
 H        18.355480       19.983154       19.447193
 H        18.727674       18.686470       18.615536
 O        23.209761        3.631658       39.174259
 H        23.749994        3.175238       38.493881
 H        23.712564        3.562942       39.997635
 O        12.723549       17.692350       34.992626
 H        12.363801       17.193459       34.223843
 H        13.163326       18.460938       34.563499
 O        20.711405       22.843885       52.043530
 H        19.994802       22.469633       51.476860
 H        21.537102       22.434355       51.734585
 O        12.608472        0.364486       34.000526
 H        12.950005        1.279268       34.042099
 H        13.254781       -0.228459       33.626759
 O         6.827763       10.369836       48.430950
 H         5.881021       10.241098       48.488411
 H         7.178518        9.495615       48.605640
 O         9.838633       -1.146028       39.219883
 H         9.031737       -0.599445       39.285595
 H         9.550909       -2.048661       39.318810
 O        16.173069       21.096523       30.455267
 H        16.037266       21.800035       29.809904
 H        15.336095       20.909483       30.866236
 O         6.824139        9.806641       29.014540
 H         6.431376       10.528841       29.485640
 H         7.605472        9.448769       29.495497
 O        16.212254       16.190243       32.311863
 H        16.532391       16.481764       31.433830
 H        16.109972       16.959490       32.873798
 N         4.112528       10.588680       26.606478
 H         7.975280       11.234141       25.221916
 H         3.870672       10.661620       27.517731
 O        16.041058       19.481367       27.462332
 H        16.883566       19.050123       27.704180
 H        15.841948       20.021368       28.244741
 O        11.546225        8.897810       39.682846
 H        12.432271        9.104163       39.375824
 H        11.413908        9.404314       40.451473
 O        23.805309       -2.179089       38.008224
 H        24.480089       -1.806269       38.600735
 H        24.205002       -2.410817       37.144447
 O        10.771316       19.143017       23.387140
 H        11.653153       19.387762       23.016691
 H        10.394934       19.949205       23.764643
 O         4.265563       22.138367       42.376808
 H         5.206733       21.849033       42.349808
 H         4.132580       22.593536       43.212563
 O        15.032001       16.026695       37.681622
 H        15.775375       15.429139       38.002960
 H        15.343400       16.992033       37.824940
 O         6.997699       22.999741       32.282742
 H         6.684427       23.444283       33.109325
 H         7.917771       23.089596       32.099472
 O        19.527506       16.019506       32.709976
 H        20.012362       16.818678       32.611038
 H        18.889997       16.010281       31.949026
 O         7.265928       16.348183       16.241062
 H         6.834076       17.185068       16.214270
 H         6.823962       15.756272       16.887543
 O        21.418079       23.250669       28.181456
 H        22.071499       23.795717       27.695377
 H        21.760260       22.337309       27.976387
 O        13.469794       21.968630       22.632643
 H        14.459999       21.873774       22.472418
 H        13.108247       21.206633       22.089993
 O        24.305269        2.617801       42.114933
 H        24.258604        1.680806       42.260460
 H        25.058350        2.920885       42.692554
 O        10.250653        0.790234       42.355766
 H         9.672077        1.562960       42.472740
 H        10.890777        0.834686       43.093456
 O        22.684254       18.460567       19.980467
 H        22.531534       19.398081       19.766966
 H        23.440908       18.431616       20.556543
 O        14.705101       13.326303       25.739962
 H        15.065680       13.079069       26.585436
 H        14.143627       12.608832       25.387495
 O        16.773129       21.543962       46.233761
 H        16.269270       20.980764       46.901455
 H        16.960567       22.330526       46.844803
 O        12.117070        5.858090       22.117950
 H        12.817517        6.519989       22.235613
 H        12.543377        5.005560       21.957911
 O        16.219841       23.441481       37.376938
 H        15.570856       23.354942       38.087879
 H        17.072969       23.275583       37.803551
 O         4.653542       -1.153208       28.019369
 H         4.469565       -0.896987       27.097471
 H         4.624171       -2.106213       28.053421
 O         8.689844       20.157686       32.096127
 H         8.303658       20.433962       32.978180
 H         9.432058       19.562229       32.245480
 O        13.737052        8.127149       33.386330
 H        14.065431        8.820319       32.760464
 H        13.201491        7.487811       32.893120
 O        19.292149       13.387288       43.289436
 H        19.118067       13.538038       44.264305
 H        18.628696       12.758552       42.980606
 O        17.636019       12.818836       26.096275
 H        17.096230       12.610627       26.884602
 H        17.056641       12.596271       25.355656
 O         1.319644       20.366701       40.051796
 H         0.993906       20.544991       40.964321
 H         1.036762       19.455416       39.841667
 O         3.399312        8.166824       31.152372
 H         4.034190        7.588431       31.507744
 H         3.731899        9.029531       31.207012
 O        16.301878       20.844318       21.958647
 H        16.598343       20.099632       21.404375
 H        17.054428       21.008923       22.530680
 O        13.823859        6.384903       28.838776
 H        14.607205        6.572949       29.393539
 H        13.223386        5.868924       29.355951
 O        26.598541        0.914409       33.317001
 H        26.944670        0.160860       33.846275
 H        26.479755        1.631281       33.977386
 O        20.236231       15.727896       38.210953
 H        20.951027       15.718660       37.649578
 H        20.571243       15.132327       38.909088
 O         3.128046       -0.605721       36.022751
 H         3.397789       -0.929429       36.887699
 H         3.953195       -0.312208       35.666710
 O        20.495064        1.535307       24.079166
 H        19.583178        1.112078       23.998892
 H        20.923513        1.039806       23.377542
 O        12.089837        9.399561       14.567156
 H        11.505198       10.055064       14.225898
 H        11.878353        8.571008       14.111710
 O        20.243330       18.221350       28.740873
 H        20.031242       19.181437       28.843199
 H        20.118786       18.112625       27.783644
 O        25.947809       20.299606       19.292683
 H        25.678722       20.552750       18.375610
 H        26.264561       19.359318       19.214033
 O         9.163318       11.833181       21.453365
 H         8.732657       11.780676       20.609638
 H         8.852493       12.665021       21.837677
 O         3.300263       23.026175       21.898962
 H         3.469564       22.126707       21.487745
 H         2.858547       22.857244       22.714540
 O        20.821714        9.593392       48.452435
 H        21.649588       10.063089       48.363983
 H        21.011087        8.765946       48.868950
 O         4.469470       18.050417       31.669744
 H         4.592724       18.421280       32.519775
 H         4.578495       17.112070       31.685472
 O        12.073996       12.998628       44.684982
 H        11.613745       12.036536       44.616554
 H        12.335166       13.034798       45.599602
 O        10.219660       24.966019       36.602436
 H        10.456388       24.181816       37.176811
 H        10.913717       24.997099       35.875465
 O        19.597120        8.760948       46.130386
 H        20.113918        9.094033       46.893097
 H        19.600763        7.787312       46.076836
 O        17.673782        8.369320       26.414808
 H        17.913597        8.490465       25.458855
 H        18.330618        8.893609       26.932276
 O        13.437303        1.072925       15.933387
 H        12.749544        0.506415       15.538459
 H        13.004085        1.649528       16.635815
 O        12.786637       14.933147       39.931198
 H        12.837283       14.611862       40.809643
 H        12.788979       14.179459       39.256989
 O        16.174992       12.946940       38.052212
 H        16.764540       12.567572       37.296791
 H        15.346400       12.461273       38.104820
 O         5.263551        6.861797       38.461124
 H         4.923069        7.507937       37.886154
 H         4.730545        6.992098       39.267117
 O        24.175655        6.369257       40.086994
 H        24.876539        6.194408       39.450722
 H        23.638588        7.080814       39.666298
 O        17.432417        2.812386       23.657215
 H        16.507166        2.507776       23.503420
 H        17.647026        3.364518       22.913071
 O        13.976629       10.216119       41.147934
 H        14.505713        9.438619       40.861698
 H        14.245756       10.951937       40.552608
 O         0.414816        0.027776       39.526192
 H         1.228244       -0.319153       39.892902
 H         0.233264        0.777124       40.094280
 O        22.538244       16.144075       46.209034
 H        22.027065       16.713701       46.860573
 H        23.499680       16.280924       46.177101
 O        11.202480        9.970174       19.135803
 H        11.871329        9.646717       19.762798
 H        11.670243       10.218112       18.228092
 O        24.630705        1.549504       36.615208
 H        24.942524        1.133780       37.447952
 H        23.690878        1.486952       36.684887
 O         5.492688        9.229908       42.657314
 H         6.187411        9.917764       42.422264
 H         5.325848        9.270287       43.614014
 O         9.200565       11.787418       18.597879
 H        10.073676       12.247792       18.738859
 H         9.181587       11.400015       17.684141
 O        14.604499        5.809447       24.366701
 H        13.757078        5.601660       24.830368
 H        14.803896        5.093835       23.717251
 O         9.178035        5.567961       26.183136
 H         8.419262        6.141501       26.456264
 H         9.055014        4.625819       26.456036
 O         4.256423       21.184372       19.058220
 H         3.882208       20.300325       19.091093
 H         4.104059       21.419296       18.107611
 O        22.122675       20.677725       33.946320
 H        21.903984       21.441399       34.459137
 H        21.734253       19.926825       34.434093
 O        10.413665        8.560135       43.216412
 H        10.841923        7.789699       42.734802
 H         9.546805        8.234499       43.587231
 O         5.887267       13.613873       45.536915
 H         5.506144       13.027817       46.206062
 H         6.777010       13.293500       45.451935
 O        13.883932       11.388361       34.747013
 H        14.230461       10.681230       34.248890
 H        13.026904       11.103402       35.150494
 O         3.005106       10.585902       20.907246
 H         2.089329       10.882567       20.725719
 H         2.904274        9.656557       21.147005
 O        21.298689        2.772775       16.088860
 H        21.745457        1.946654       16.286400
 H        21.253922        2.852011       15.099852
 O         0.264737        0.418750       18.153692
 H         0.507424        1.293006       18.497919
 H         1.050434       -0.091169       18.262568
 O        -0.836948       10.674546       19.109226
 H        -0.455916       11.284849       18.516523
 H        -0.468701        9.802790       18.838512
 O         4.630557        7.891367       22.122875
 H         3.762236        7.662656       22.445524
 H         4.696561        8.860493       22.077408
 O        13.061635       22.294954       13.089742
 H        13.091818       23.121021       12.566509
 H        12.126591       22.104664       13.263632
 O        10.574236        0.434782       29.078913
 H        11.194035       -0.000792       29.681957
 H         9.741922       -0.033833       29.056786
 O        12.522898       10.833495       16.791042
 H        12.673091       10.442151       15.842422
 H        12.984466       11.710305       16.814945
 O         3.726383       11.529719       45.411640
 H         2.975508       10.975726       45.674736
 H         3.340332       12.173643       44.796028
 O        12.892870       15.799267       48.933270
 H        13.094183       14.983403       48.399982
 H        12.482858       15.576838       49.753712
 O         4.240376        1.949680       22.861130
 H         4.326210        1.458924       23.711067
 H         3.294964        2.018937       22.825296
 O         9.959148       10.241534       23.862434
 H         9.881248        9.387562       23.636093
 H         9.892672       10.396799       22.959393
 O        10.704633        3.925337       28.533545
 H         9.739959        3.774786       28.440571
 H        11.126180        3.040041       28.641897
 O        23.544863       -3.818465       31.393467
 H        24.270037       -3.175246       31.226419
 H        23.138149       -3.604780       32.230816
 O        -2.886286        8.667092       36.648823
 H        -1.976226        8.339989       36.446266
 H        -2.823460        9.624381       36.917931
 O        20.470282       16.840927       20.491829
 H        20.149483       16.507891       19.686182
 H        21.249172       17.380350       20.300201
 O         1.600340       26.193235       29.417826
 H         1.819599       25.295788       29.127138
 H         1.258470       26.052219       30.364330
 O        -0.549819       21.271328       13.177202
 H        -0.611965       20.471184       13.722259
 H        -0.304238       22.111849       13.642464
 O        -1.104829        9.154329       15.835665
 H        -1.586925        9.956148       16.032459
 H        -0.949313        8.643252       16.648859
 O         5.914085       10.632052       21.475756
 H         6.290854       10.861501       20.593784
 H         4.949459       10.899691       21.457121
 O        12.029257        8.870540       28.605932
 H        12.943240        8.621637       28.403906
 H        11.503522        7.990932       28.813314
 O         6.019115       -1.129967       22.494694
 H         5.105045       -0.952651       22.222860
 H         6.278750       -1.900368       21.980612
 O         6.006661        0.096785       30.282068
 H         6.280024       -0.647631       30.836994
 H         6.817667        0.625075       30.317650
 O         1.566160       11.814611       38.186119
 H         2.391520       12.256179       38.479939
 H         1.045746       12.390616       37.551464
 O         9.450780       16.517220       26.142954
 H        10.042659       17.287710       26.254293
 H         8.538081       16.879858       26.103790
 O         9.544835       18.365072       29.348360
 H         9.044613       19.060013       29.750700
 H         8.996117       17.591393       29.328817
 O        12.063366       21.953197       32.121559
 H        11.528253       22.161041       32.947132
 H        11.884648       21.065680       31.748083
 O         7.021908        9.057426       39.797138
 H         7.945910        9.259288       39.614960
 H         6.502905        9.891885       39.716511
 O         0.971998       18.211220       30.268049
 H         1.897648       18.479527       30.664373
 H         0.359846       18.827984       30.679399
 O         1.987970       12.517822       30.421450
 H         2.104671       12.104565       29.546204
 H         1.392980       13.281919       30.195585
 O        -0.513360       -3.918097       42.174820
 H        -0.215447       -3.735597       43.068081
 H        -0.503047       -4.840973       42.028370
 O        10.719126       17.962069       36.926281
 H        11.231642       18.427378       37.586967
 H        11.178741       18.201992       36.107647
 O         5.230805       16.155308       28.907558
 H         5.272017       15.243819       28.670460
 H         5.873910       16.653189       28.387186
 O        20.487131        9.385781       43.146908
 H        19.926634       10.106336       42.788712
 H        19.944942        8.761225       43.678654
 O        -0.009171       17.620329       40.880825
 H        -0.290519       16.833784       41.347828
 H         0.415851       17.272051       40.074627
 O         7.174515       20.008699       45.260525
 H         7.930250       19.604456       44.791428
 H         6.635437       19.274157       45.685143
 O        10.211713       15.187768       13.329906
 H         9.821721       15.359204       12.477186
 H         9.662758       15.617928       14.012219
 O         7.982963        0.878729       48.275482
 H         8.534169        0.528516       47.536037
 H         8.575474        0.913776       49.023083
 O        21.039495       20.215305       22.161243
 H        20.275261       20.760452       21.831001
 H        21.837185       20.713783       21.935801
 O         6.045864       20.072718       34.972458
 H         6.610816       20.821571       35.313175
 H         6.515528       19.744776       34.213596
 O         8.472676        6.092854       31.890266
 H         8.940196        5.697218       32.580605
 H         7.904185        5.492698       31.417767
 O         0.798999        2.922750       26.553970
 H         1.010587        2.342387       27.321651
 H         1.014492        3.840383       26.944624
 O         9.996481        7.146162       28.956463
 H        10.318512        6.284789       29.288671
 H         9.369477        7.498684       29.575106
 O        18.239721       -0.035770       23.990393
 H        17.830517        0.824659       24.337389
 H        18.201019       -0.567005       24.826046
 O         8.011253       11.156693       26.197151
 H        10.856175       10.615127       25.260332
 H         7.059630       11.225029       26.425632
 O        13.278821       14.088032       18.971682
 H        13.458723       14.594608       18.193985
 H        14.089059       13.627042       19.057970
 O        18.005655       13.894689       29.714594
 H        17.878189       12.988761       30.050611
 H        17.393242       14.511693       30.086477
 O        -2.599182        0.873975       32.869686
 H        -3.367785        0.589590       32.347179
 H        -2.795205        1.106523       33.791805
 O         7.441327       -0.838177       25.274096
 H         6.781881       -0.344188       24.747307
 H         8.092163       -1.065827       24.662876
 O        14.668400        1.563398       23.472013
 H        13.737403        1.515512       23.643082
 H        15.003000        0.687532       23.209986
 O        13.032846       -2.532688       25.574022
 H        13.114937       -3.229716       24.910242
 H        13.656476       -1.871404       25.201555
 O        15.698789       -1.730804       25.154634
 H        16.206139       -2.410123       25.642756
 H        16.025330       -1.784023       24.243807
 O        18.676311       13.496587       36.620174
 H        18.859413       13.692935       37.582901
 H        18.304312       14.297834       36.254242
 O         4.336555       19.731476       21.823498
 H         3.771468       19.114662       21.340961
 H         4.027912       19.658644       22.754591
 O         9.407818       21.578241       16.689238
 H        10.005072       21.309782       15.959116
 H         9.066133       22.422642       16.363815
 O        16.208141       11.823935       23.576118
 H        15.518735       11.394092       24.099487
 H        16.967257       11.225377       23.510851
 O         0.259875        6.125778       27.313442
 H         0.510114        7.022617       26.947109
 H        -0.679147        5.963578       27.113855
 O         8.884595        9.642736       37.318199
 H         8.723619       10.616721       37.526955
 H         9.832787        9.541306       37.183342
 O        22.572866       23.820139       42.054859
 H        22.263472       24.571507       42.647163
 H        23.020817       23.189922       42.662479
 O        10.044034       14.435455       40.053600
 H        10.475004       14.039115       40.835651
 H        10.048721       15.441907       40.091667
 O        13.397751       11.366809       38.159824
 H        12.452329       11.310877       38.014122
 H        13.809352       10.655997       37.600487
 O         5.676097       16.941212       35.611961
 H         6.618447       17.058235       35.858677
 H         5.576511       17.476124       34.802845
 O        23.446899       16.060432       42.941483
 H        23.294239       15.082379       42.993446
 H        24.185776       16.350653       43.551765
 O         3.496832        9.720467       48.348679
 H         3.666054       10.564089       47.881363
 H         2.772713        9.946179       48.878998
 O        18.672413       17.539946       22.933905
 H        18.147491       17.063046       22.309237
 H        19.621679       17.436602       22.792864
 O        10.441192       13.721078       25.552980
 H        11.092690       14.367117       25.876320
 H         9.591103       14.137560       25.553791
 O        -0.842267        6.101774       49.580467
 H        -1.335555        6.210023       50.410847
 H         0.069040        5.856118       49.826797
 O        20.561872       14.923469       29.632044
 H        19.774305       14.292500       29.727829
 H        20.169720       15.773668       29.597315
 O        17.407927       10.101923       47.981834
 H        18.180944       10.666551       47.773594
 H        17.642422        9.574984       48.706688
 O        12.508667       14.744337       36.614059
 H        13.265955       14.827382       37.270172
 H        12.828476       15.250471       35.864796
 O        -3.665128       -1.330143       36.106861
 H        -2.901107       -0.909766       36.494141
 H        -4.297440       -1.388940       36.797127
 O        10.056212       -0.236048       32.474186
 H        10.817334       -0.360241       33.063240
 H        10.257304        0.614786       32.016205
 O        23.071354       13.486829       33.540077
 H        23.145370       14.363538       33.107464
 H        22.165058       13.366079       33.914608
 O         2.862743        5.888950       13.473734
 H         3.585201        5.544843       12.924701
 H         2.192847        5.216614       13.379027
 O        14.693566        7.506984       13.651387
 H        14.862084        6.928987       12.909289
 H        15.111449        8.330026       13.381701
 O         1.259926       11.669180       23.981907
 H         1.324155       10.767756       23.538397
 H         1.109148       12.284959       23.225845
 O        14.989334       11.715989       20.766764
 H        14.089812       11.366053       20.537050
 H        15.201390       11.556212       21.677176
 O        19.335649       11.418627       17.467587
 H        19.215769       10.715637       16.805494
 H        20.009933       11.934263       17.099545
 O         3.372087       17.817980       27.103704
 H         4.224285       17.455713       26.783440
 H         3.308097       17.563862       28.108097
 O         1.665805       16.654512       38.706921
 H         2.048606       15.825345       38.402966
 H         2.006159       17.299934       38.070461
 O        21.748465       17.952526       23.462267
 H        21.532461       18.882456       23.337036
 H        21.815285       17.549250       22.587141
 O         9.043625       12.172246       43.535118
 H         8.569002       11.845541       44.351830
 H         9.283954       13.104024       43.731686
 O        22.111927       19.157652       47.859871
 H        21.222979       18.834663       47.592842
 H        22.704561       18.394234       48.030602
 O        18.532619       -3.557914       24.299303
 H        19.222578       -2.908405       24.513550
 H        18.978142       -4.400172       24.421728
 O        15.744423        1.015068       26.835310
 H        15.355472        0.469580       26.152140
 H        14.986812        1.315952       27.347809
 O         7.167213       17.226421       19.574352
 H         8.127639       17.009024       19.396061
 H         6.701077       16.361765       19.522163
 O         8.113595       -1.930785       43.555702
 H         7.647603       -2.455941       44.197468
 H         8.822549       -1.503007       44.052380
 O        23.774080       19.054810       25.187971
 H        23.552708       18.766844       24.267168
 H        22.903135       19.237890       25.596516
 O        10.736959        4.724222       33.738075
 H        11.440652        4.224071       34.096596
 H        10.054702        4.737996       34.454723
 O        15.928672       23.169062       41.136600
 H        15.375653       22.497959       40.736496
 H        16.776609       22.716679       41.266079
 O         9.310178       21.033884       26.507755
 H         9.032831       21.579302       27.245586
 H         8.573856       20.863817       25.933874
 O        14.915006       12.547048       48.511620
 H        15.384249       12.954393       47.757408
 H        15.631320       11.943413       48.873203
 O        24.413755        9.067790       36.049721
 H        24.857744        8.373626       36.480354
 H        25.159796        9.373259       35.421417
 O        -4.429417        8.564428       30.039604
 H        -3.906334        9.323939       29.755896
 H        -3.754516        7.927267       30.172516
 O        13.973674        6.856338       41.475395
 H        13.881278        5.946964       41.802094
 H        13.028160        7.063017       41.306953
 O         0.817869       19.923603       34.535122
 H        -0.087656       19.772760       34.914909
 H         0.747258       20.788610       34.165615
 O         2.473672        1.195529       51.066090
 H         2.537777        2.062283       51.548679
 H         2.406198        0.525599       51.750641
 O        18.506664       11.123545       45.204018
 H        18.968777       11.585403       45.906521
 H        19.093630       10.372831       45.050430
 O         3.793867        7.815950       40.856979
 H         4.560210        8.425554       40.948017
 H         3.673577        7.443301       41.824539
 O        22.522526        9.417018       32.848721
 H        23.092485        8.630614       32.850697
 H        22.173323        9.522970       33.738323
 O        14.849818       24.847233       44.196102
 H        14.038832       24.346720       44.015179
 H        15.135861       24.668306       45.106819
 O        -1.231715       14.487507       40.024410
 H        -2.103973       14.329452       40.407753
 H        -0.561761       14.174224       40.631294
 O        13.647563       20.376455       36.136337
 H        14.450822       20.918730       36.165947
 H        13.731749       19.591145       36.792660
 O        12.458488       17.248919       30.536930
 H        12.948815       17.487764       31.333248
 H        12.476149       17.957533       29.904202
 O        18.901237        8.425488       37.796520
 H        18.822851        7.625592       38.272419
 H        19.735126        8.274134       37.332870
 O         5.645826       24.658871       33.945210
 H         5.247864       25.447081       33.528767
 H         6.399306       25.063206       34.348530
 O         3.796242       11.518282       41.474178
 H         3.556415       10.598606       41.300030
 H         3.225704       11.771289       42.223293
 O         1.612489       17.077608       34.214966
 H         1.692801       18.033987       34.121990
 H         2.438669       16.694965       33.991585
 O        -2.026279       23.169476       31.070614
 H        -1.133652       23.482450       31.340878
 H        -2.202896       23.465336       30.189165
 O        26.820805        0.690177       15.782077
 H        27.405010       -0.092281       15.936880
 H        25.876621        0.391623       15.847771
 O         8.586126       12.099876       46.406319
 H         9.029696       12.755867       46.923618
 H         8.400796       11.368571       47.072601
 O         1.280952       15.424084       24.206575
 H         0.817854       16.078775       24.775757
 H         0.976617       15.555258       23.276737
 O        -0.639781       21.564264       16.781189
 H        -0.807035       20.803690       16.191744
 H         0.336510       21.701872       16.923662
 O        10.388867       11.205073       34.366386
 H        10.538647       11.827518       35.047619
 H        10.002260       10.444620       34.802258
 O        17.877092        6.527103       32.153744
 H        18.358410        5.986399       31.430241
 H        18.696163        6.821372       32.592258
 O        13.170295       -0.455001       30.218996
 H        13.162796       -1.152230       30.957809
 H        14.114744       -0.240966       30.113838
 O        12.200751        5.385939       26.142950
 H        11.285974        5.502860       25.857990
 H        12.112749        5.183990       27.085743
 O         3.090297       -0.600800       25.203300
 H         2.704540       -1.374275       25.703623
 H         3.640499       -1.045102       24.507179
 O         1.841561        3.534022       20.868452
 H         2.809184        3.292501       20.837511
 H         1.939362        4.483079       20.721966
 O         6.257811       20.406914       15.144579
 H         6.769132       21.217564       15.002011
 H         6.605509       19.735338       14.540843
 O         5.865800        2.956577       33.307903
 H         6.847428        2.973844       33.525345
 H         5.533957        3.571532       34.019012
 O        23.274973       17.857706       28.298399
 H        22.727627       18.703110       28.421696
 H        24.240547       18.043455       28.497826
 O        10.986604        5.120139       39.294300
 H        11.114459        5.163557       40.259216
 H        10.592800        4.286915       39.114849
 O        25.117054        3.265360       48.057018
 H        25.919485        3.285204       47.448544
 H        25.453468        3.167043       48.964333
 O        21.136837        9.634639       20.032104
 H        21.788155       10.115742       19.528467
 H        20.567114        9.086954       19.432291
 O         6.035840       -0.433909       45.420464
 H         5.179035       -0.591666       45.003059
 H         5.878888       -0.115782       46.326397
 O         6.539325       13.455111       35.377182
 H         6.854200       12.799039       36.025352
 H         6.485084       14.285254       35.908760
 O        14.030867        5.536394       34.946789
 H        13.375902        5.676421       35.624496
 H        14.777747        4.976576       35.239063
 O        16.210293        2.664841       19.778507
 H        15.976880        2.018693       20.431223
 H        17.183455        2.850630       19.889242
 O         2.816321       15.159643       44.543968
 H         3.254822       14.315052       44.430088
 H         2.906010       15.536472       45.428341
 O        18.975819        6.831645       40.869579
 H        19.625448        6.519581       40.267666
 H        19.353874        6.613107       41.747787
 O        -4.164244        8.220913       22.445286
 H        -3.228597        8.412315       22.512581
 H        -4.343934        8.046626       21.538080
 O        22.335617        6.277713       46.837410
 H        21.655973        5.674690       46.566185
 H        22.399712        6.234639       47.809467
 O         9.426571        3.811753       47.530632
 H         8.931134        3.488495       48.283928
 H        10.096531        3.107077       47.420712
 O         8.970065        5.132861       35.993656
 H         9.054799        4.382974       36.564972
 H         8.830507        5.904539       36.598194
 O        20.405762       14.039457       40.732437
 H        20.142754       14.001056       41.625278
 H        20.737659       13.185236       40.489632
 O         8.529972        7.622225       45.245193
 H         7.896185        7.946374       44.644234
 H         8.708489        8.302824       45.863853
 O         5.451635       11.066086       33.553894
 H         6.387784       10.674879       33.504021
 H         5.499178       11.922415       34.005527
 O        -2.258913        5.550282       30.285593
 H        -1.725987        5.414555       29.446587
 H        -2.146522        4.721363       30.834227
 O         7.734499       -1.443458       28.703827
 H         7.214462       -2.099719       29.140989
 H         7.193318       -0.629264       28.689983
 O        21.823282        1.486398       43.770523
 H        22.509413        2.131466       43.863640
 H        20.994705        1.889670       44.026443
 O        21.613234        1.448211       38.898891
 H        21.318062        0.771211       39.520325
 H        22.120220        2.169576       39.281559
 O        21.483337       -1.959269       39.753845
 H        22.254793       -2.217405       39.196671
 H        21.949774       -1.737968       40.597790
 O        14.603839       15.900184       28.706089
 H        15.484470       16.312967       28.649269
 H        14.724906       15.156583       29.306583
 O         3.107229       -1.164833       40.051216
 H         3.500605       -1.619893       40.783863
 H         3.693879       -1.316164       39.305012
 O        10.744048       11.354409       41.180191
 H        10.592390       11.211699       42.116291
 H        11.693016       11.492849       41.112289
 O        21.489246       19.591002       38.474876
 H        21.146070       20.355947       38.965790
 H        22.416998       19.808025       38.229679
 O        17.862568       17.262554       30.003246
 H        17.994394       18.181505       30.405760
 H        18.373684       17.275198       29.186848
 O         7.099974       26.078140       37.894291
 H         6.551769       25.634754       38.578232
 H         7.730607       25.436863       37.695320
 O        21.190388        4.686967       50.576103
 H        20.328716        4.621943       50.970924
 H        21.049572        5.341600       49.925671
 O        24.458843        9.424740       25.120560
 H        23.648520        9.978993       25.377514
 H        24.766373        9.100836       25.966967
 O        18.738586       23.476490       38.762714
 H        19.389664       22.889606       39.158428
 H        18.698078       24.285271       39.239376
 O         7.212592       19.076998       37.621067
 H         7.414821       18.138340       37.371365
 H         6.685724       19.381514       36.816429
 O        17.498955        4.432478       34.501705
 H        18.405239        4.412876       34.292336
 H        17.089346        5.169980       34.009750
 O        24.220451       13.700459       37.236115
 H        24.756058       14.023910       36.448551
 H        24.154533       14.349605       37.959034
 O        -0.257115       10.950579       40.246841
 H         0.219472       10.524810       40.962807
 H         0.447537       11.101393       39.574402
 O        16.816860       14.386736       43.672146
 H        16.560953       13.704807       44.271893
 H        16.532211       15.306237       44.012794
 O        15.053584       14.492250       35.045361
 H        15.499754       13.671464       35.226219
 H        15.487967       15.116221       35.674709
 O        13.013311        0.749343       27.037100
 H        12.920358       -0.172000       27.221502
 H        12.147243        1.074991       26.681305
 O        12.196360        6.233613       36.846565
 H        11.875633        5.556901       37.461712
 H        12.692531        6.919895       37.334480
 O         3.029161       21.154095       33.490376
 H         3.353106       22.099667       33.479004
 H         3.253924       20.833235       34.377369
 O        10.123029       15.567451       30.949692
 H        10.792270       16.215673       30.646355
 H         9.503018       16.121256       31.430828
 O        21.111286       21.826035       47.690338
 H        20.274273       21.723379       48.178703
 H        21.548870       20.953104       47.747169
 O         8.989496       22.780371       19.321499
 H         9.698453       23.307190       18.961979
 H         8.871792       22.079601       18.634472
 O        17.332350       11.838607       41.129768
 H        17.224491       12.159485       40.215431
 H        16.408432       11.688141       41.385014
 O        12.680363        2.890585       31.199800
 H        12.229507        2.013493       31.073366
 H        13.440313        2.676119       31.746035
 O        18.942759        2.053345       17.395517
 H        19.003298        1.099303       17.202673
 H        19.675196        2.395585       16.835573
 O        10.393577       12.468027       37.569771
 H         9.604662       12.488494       38.135124
 H        10.743196       13.358304       37.483093
 O        16.566891       18.650032       41.055050
 H        16.492201       19.625990       41.204079
 H        15.906486       18.243420       41.651855
 O        13.704910       10.942093       24.603542
 H        13.127260       10.453436       24.031294
 H        14.299568       10.275795       24.985239
 O        23.209179       24.679110       26.243170
 H        22.896786       24.510729       25.337378
 H        23.807941       25.450558       26.127134
 O        18.138178        5.778736       22.753706
 H        18.957026        5.779322       23.268482
 H        18.342024        5.711716       21.811842
 O        21.055012       -0.257557       22.014454
 H        20.176739       -0.637631       21.803541
 H        21.333345        0.112933       21.127619
 O         8.329318        2.079058       34.427444
 H         8.526033        2.171438       35.371391
 H         9.197012        1.831881       34.121357
 O         3.063869        2.315451       13.513226
 H         3.003502        2.013721       14.424314
 H         3.377314        1.576473       12.951719
 O        14.987516       20.825998       42.655346
 H        14.045718       21.018372       42.901569
 H        15.199629       20.163523       43.359501
 O        12.124394       24.138058       40.461552
 H        11.600357       24.693247       41.058208
 H        11.504416       23.464073       40.064342
 O         8.694346       14.844185       19.513603
 H         9.555424       14.424096       19.791948
 H         8.167917       14.042945       19.173668
 O        18.351482        6.693031       50.148445
 H        17.911531        7.056088       49.359180
 H        17.621077        6.789099       50.817287
 O        20.329851       22.455740       44.022972
 H        21.204357       22.705734       43.701569
 H        20.330429       22.316416       44.988766
 O        12.967476       10.920547       31.435783
 H        12.386844       11.402978       32.038349
 H        13.825895       11.463579       31.497540
 O        20.786434        3.866960       41.665977
 H        21.660460        3.449275       41.700687
 H        20.917467        4.627328       42.247162
 O        23.095583        0.230410       15.259013
 H        22.329269        0.095270       14.684295
 H        23.465174       -0.641027       15.426448
 O         9.578984        9.586335       31.223921
 H         8.990367        9.124587       31.889700
 H        10.126150       10.175990       31.758566
 O         0.914569       10.301754       13.640935
 H         0.661031        9.498715       14.183238
 H         0.382021       10.363321       12.821437
 O        10.567336        8.082065       25.954666
 H        10.098594        7.244507       25.787563
 H        11.502941        7.880721       26.137394
 O         4.992591        6.768377       34.279163
 H         4.549894        6.160815       33.610065
 H         5.295553        6.174933       35.032639
 O        16.861515       10.164515       19.594526
 H        17.448755        9.757166       18.981968
 H        16.895926        9.722812       20.456293
 O         2.449068        7.153356       50.311798
 H         1.990260        7.220818       49.469387
 H         3.388563        6.970798       50.031712
 O        17.314848        3.462972       26.648912
 H        16.855537        2.573109       26.645391
 H        17.235943        3.765580       25.722837
 O        22.386141        8.514750       39.925442
 H        21.575594        8.587506       39.416595
 H        22.803883        9.398601       39.863213
 O         1.456890        8.542228       27.998337
 H         0.787610        8.500718       28.673956
 H         2.223779        8.995953       28.373913
 O        17.265503        4.035316       37.564720
 H        17.230154        4.118513       36.547031
 H        18.169615        3.807246       37.871590
 O         1.395063       21.966898       30.928535
 H         2.009529       22.681368       30.600237
 H         1.918533       21.406691       31.499174
 O         5.802224       21.317238       25.720860
 H         5.926252       22.182159       25.322277
 H         6.654192       21.075296       25.991772
 O         6.134488       10.221465       45.605942
 H         5.154650       10.420602       45.545322
 H         6.619512       11.066953       45.454720
 O        23.283087        3.735635       45.472500
 H        22.895050        3.375769       46.313454
 H        24.191525        3.420824       45.470993
 O        20.481514       -6.146349       36.179829
 H        20.699574       -5.645176       37.002220
 H        20.786551       -7.032016       36.355972
 O        18.147552        9.300800       23.634909
 H        17.463758        8.778702       23.198662
 H        18.968248        8.929521       23.268602
 O        20.098814        9.872191       40.148212
 H        20.790495       10.418761       40.535854
 H        19.272728       10.351230       40.420567
 O        21.761705        0.865978       19.271414
 H        22.198994        0.586808       18.438654
 H        20.839979        0.551691       19.328903
 O        19.042397        9.474164       35.183243
 H        18.852446        9.388910       36.157719
 H        20.001001        9.681016       35.219692
 O        10.532076       24.690983       26.189848
 H        10.890542       24.467962       25.321064
 H        10.265044       23.858671       26.576857
 O        16.137926       10.434290       28.067322
 H        16.522425       10.119925       27.217451
 H        16.084017        9.592458       28.591681
 O         3.697446       15.309329       37.064842
 H         3.618230       15.631763       36.140030
 H         4.188094       14.474294       36.960888
 O        19.272097       21.050043       29.222126
 H        18.353619       21.248613       29.379868
 H        19.770359       21.815668       28.860754
 O         7.790487       13.361068       28.610048
 H         8.119427       13.770542       29.427027
 H         8.267240       12.519404       28.579449
 O         5.784771        1.485046       26.067547
 H         5.053037        2.016071       26.326752
 H         5.942700        0.856769       26.820925
 O         5.544904        7.289619       28.030176
 H         6.216587        6.852604       28.593004
 H         5.062930        7.721176       28.757757
 O        22.554075       15.488774       31.700541
 H        21.672817       15.660023       32.143742
 H        22.426872       15.431747       30.768713
 O         6.562746        8.254686       32.106182
 H         7.279452        7.605625       31.998550
 H         6.058620        7.902715       32.851875
 O        16.448668        8.162920       41.164246
 H        17.169773        7.622932       40.712410
 H        15.711133        7.525390       41.285305
 O         3.063402        6.751005       43.122005
 H         3.183343        5.782588       43.052700
 H         3.256611        7.033573       44.080814
 O        22.424961        4.104171       27.295496
 H        21.518553        3.702024       27.141054
 H        23.014500        3.357038       27.571646
 O        11.091597       11.301250       25.975651
 H        10.640756       10.894501       26.873390
 H        10.810918       12.252279       25.943670
 O        -1.777812       13.587506       24.406796
 H        -1.648435       14.075208       25.244551
 H        -0.937277       13.756145       23.992455
 O        11.593590       13.469134       22.318447
 H        11.258722       12.957918       21.526089
 H        11.198049       12.922308       22.984634
 O         7.877048       13.563688       32.453514
 H         8.711519       13.745738       32.951328
 H         7.345700       13.073400       33.157227
 O        14.013267       13.489189       42.067913
 H        14.651185       14.017908       42.537388
 H        13.425269       13.065393       42.712887
 O        11.072752       18.857710       26.801662
 H        10.725807       18.873217       27.738504
 H        10.440309       19.409157       26.295727
 O         1.956925       23.442890       12.618722
 H         2.321741       24.177496       12.132635
 H         1.022420       23.324369       12.349658
 O        20.943090        5.518034       39.179497
 H        20.933897        4.948237       38.427723
 H        21.790215        5.326701       39.643314
 O         9.212394       15.654938       22.436501
 H         8.825792       15.764875       21.572205
 H         9.674283       16.451303       22.747021
 O        17.699520       15.774924       41.023319
 H        18.348356       15.721914       40.292969
 H        17.551161       14.828876       41.276340
 O         8.031690        6.953393       38.089939
 H         8.336927        7.869479       37.986141
 H         7.164135        7.033501       38.566757
 O         2.215916        2.568801       17.897821
 H         2.376084        2.834833       16.981844
 H         1.982278        3.428555       18.334267
 O         3.284600       24.087681       30.958851
 H         3.477993       24.455217       31.892994
 H         3.942121       24.591356       30.354269
 O        21.146574       12.919774       45.600739
 H        20.867228       13.819693       45.458462
 H        21.975992       12.942657       45.058792
 O        26.859568        6.252676       37.093105
 H        26.325457        5.911773       36.339661
 H        27.758406        6.357883       36.748657
 O        11.911018        7.060504       31.415766
 H        11.513451        6.182635       31.459635
 H        11.248307        7.696583       31.688879
 O         9.723048       20.397259       38.749706
 H         9.133634       19.862133       38.216785
 H         9.858845       19.863243       39.562576
 O        -3.141608       22.471216       24.232710
 H        -3.366098       23.069120       24.992140
 H        -3.221607       22.872875       23.344221
 O         3.048436        0.275502       19.447645
 H         3.774935       -0.031614       18.877707
 H         2.756990        1.133583       19.071655
 O        20.705448       18.589128       31.443449
 H        21.174412       19.374905       31.755232
 H        20.902519       18.534212       30.458313
 O         8.088852        2.888142       44.918312
 H         8.285308        2.053715       45.415565
 H         8.799944        3.503324       45.149651
 O        -1.425236       10.654439       22.310089
 H        -0.938222       11.262272       21.756573
 H        -1.231886       10.899442       23.218164
 O        20.188059        3.544632       32.356667
 H        19.595928        4.175106       31.891039
 H        19.870869        2.669334       32.006653
 O        10.189562       10.769317       28.147242
 H        10.939778       10.197162       28.553282
 H         9.400172       10.312403       27.881243
 O        13.409013       13.330648       15.630857
 H        14.063995       13.668753       14.998854
 H        12.707649       13.965467       15.555064
 O         8.316507       12.271311       39.457169
 H         8.079412       13.043261       39.977184
 H         8.917399       11.826782       40.048576
 O        19.696182        1.284447       30.859348
 H        19.870443        1.179269       29.879599
 H        18.751068        1.230906       30.996288
 O        13.057156       21.424110       28.370613
 H        13.044610       21.398432       27.351267
 H        12.595869       22.216578       28.722986
 O        21.470110        1.951385       35.938354
 H        20.530813        2.164647       35.912922
 H        21.670456        1.615619       36.803513
 O        10.133220        4.093577       23.337343
 H        10.763396        3.356326       23.503925
 H        10.633730        4.873660       22.941652
 O         1.094947       13.668889       34.765392
 H         0.747594       13.107420       33.995022
 H         2.014804       13.874679       34.634403
 O        20.306776        4.802387       24.630604
 H        19.557028        4.471641       25.154030
 H        20.541061        5.668430       24.955952
 O        14.072672        8.846352       36.283718
 H        14.619629        8.281321       36.807114
 H        13.962105        8.407327       35.421150
 O         6.594326       13.003487       41.509602
 H         5.807115       12.544180       41.133007
 H         6.947307       12.418272       42.246201
 O        10.575780        2.747296       38.218029
 H        11.518255        2.491950       38.375069
 H        10.269338        2.046134       37.581738
 O         6.519420       -1.912833       38.051197
 H         6.511297       -2.900104       37.893120
 H         6.311842       -1.830857       38.984653
 O         3.584446        9.646285       12.597653
 H         2.858484        9.974168       13.191990
 H         3.252927        8.798610       12.294827
 O        25.478786       -0.243340       23.311169
 H        26.004221       -0.211245       24.123983
 H        25.519833        0.648586       22.941601
 O        16.456507       18.448252       33.736397
 H        16.689243       18.501873       34.711613
 H        17.147717       18.946575       33.236420
 O        24.532175        2.904210       32.713646
 H        24.879013        2.079678       33.115944
 H        23.534222        2.895994       32.879494
 O        17.653862       15.620596       27.185593
 H        17.747313       15.421947       26.251919
 H        17.512924       14.773201       27.635622
 O        17.565744       14.741968       46.476475
 H        16.841013       15.404724       46.519970
 H        18.373253       15.228667       46.710629
 O        16.829529       11.660718       34.149891
 H        16.727196       11.450146       33.190853
 H        17.491413       11.082441       34.505558
 O        21.070288       12.152999       31.042812
 H        21.503805       11.944088       31.885881
 H        21.385305       11.502544       30.361538
 O        16.084314       12.820913       18.306723
 H        16.346024       12.249267       17.592842
 H        15.974997       12.205557       19.087645
 O        23.270733        3.488997       24.314718
 H        22.479799        2.963158       24.538721
 H        23.307949        4.177041       25.040836
 O         5.311527        0.581079       41.945454
 H         4.632217        1.025216       41.388409
 H         5.058158        0.833939       42.881088
 O         9.482613       21.665794       22.479620
 H        10.324721       21.585890       21.983940
 H         8.852642       21.296114       21.905449
 O         8.010227       18.316090       22.053579
 H         8.837892       18.512608       21.678534
 H         7.395583       18.291458       21.300495
 O         2.504007       19.131065       24.186378
 H         1.605117       19.242037       24.568184
 H         2.986969       18.515394       24.785213
 O         1.425072        0.106082       43.471878
 H         2.234656        0.579508       43.631153
 H         1.659161       -0.840086       43.261314
 O         6.722827       19.174976       30.360891
 H         5.915235       18.802691       30.672337
 H         7.178124       19.713104       31.073511
 O        -4.715094       18.169781       25.869829
 H        -5.582909       17.829575       25.517933
 H        -3.998493       17.798784       25.370258
 O         1.835148       20.420385       27.235952
 H         1.875959       19.464445       27.296198
 H         0.896664       20.668335       26.994217
 O        23.333555       18.676310       36.357159
 H        23.291849       17.780159       35.979675
 H        23.963068       18.651897       37.076809
 O        19.966555       14.453467       26.198034
 H        20.825943       14.574796       25.856508
 H        19.860107       13.488473       26.471470
 O        20.470995       13.229212       34.572624
 H        19.926374       13.125264       35.392857
 H        19.914179       13.543036       33.880722
 O        16.110012        2.468187       17.069113
 H        17.108833        2.452468       16.756575
 H        16.173517        2.289770       18.034357
 O        14.317804        3.238287       28.793507
 H        14.500208        4.163826       28.735382
 H        13.687994        3.154808       29.517332
 O        11.919038       15.181105       27.585182
 H        12.860518       15.277156       27.654861
 H        11.556623       15.976392       28.090773
 O        22.540068        2.325335       29.925861
 H        23.354160        1.846001       30.165817
 H        21.781511        1.787458       30.222956
 O        18.421885       20.027718       32.667515
 H        18.302187       20.947716       32.344193
 H        19.194962       19.648933       32.161324
 O         3.581491        4.646290       16.541105
 H         3.064374        5.285653       17.072252
 H         3.710014        5.019223       15.638743
 O        16.934340       15.610245       18.506363
 H        16.106161       15.954984       18.221376
 H        16.807211       14.607497       18.438728
 O         5.974999        4.975666       36.460068
 H         5.961295        5.602634       37.210209
 H         6.111739        4.068070       36.653606
 O        11.421244       21.626839       42.555466
 H        11.132699       21.951448       41.734184
 H        11.314429       22.308155       43.246990
 O         7.475447       12.114068       15.869178
 H         6.962961       11.289350       15.718522
 H         7.111769       12.484133       16.695002
 O        -0.565203       21.868065       26.766079
 H        -0.445119       22.847038       26.830910
 H        -1.029804       21.721870       25.910372
 O         9.706877       17.259897       41.509892
 H         9.558455       16.693499       42.275761
 H        10.389884       17.860893       41.863190
 O        11.971469       13.646597       32.311493
 H        12.604635       14.372872       32.355705
 H        11.213663       14.057182       31.828815
 O         7.499533       23.641726       40.878300
 H         8.194252       23.302158       41.471680
 H         6.884427       24.004002       41.549553
 O         6.634677       21.277090       20.740850
 H         5.899627       20.646471       20.836786
 H         7.074654       20.912344       19.985603
 O         7.295237       16.165928       30.879892
 H         6.721186       16.333733       30.089470
 H         7.374661       15.213521       30.944696
 O        14.102068        3.648313       21.594284
 H        14.107669        2.941133       22.271418
 H        13.737213        3.148207       20.823435
 O        10.948943        8.295308       34.062828
 H        11.629432        8.892219       34.378597
 H        10.907836        7.401758       34.495964
 O        -2.541147       15.619038       35.946785
 H        -1.959972       15.756219       35.153740
 H        -3.081676       14.864407       35.792545
 O         8.640024        2.675252       26.474483
 H         7.731694        2.353828       26.469561
 H         9.205697        1.892026       26.368328
 O         7.618754       17.248947       33.661747
 H         8.523120       17.516768       33.319630
 H         7.268587       16.771267       32.853775
 O        15.081921        1.818864       32.517025
 H        15.612518        0.974473       32.539551
 H        15.806398        2.517652       32.560265
 O        -4.359118       26.592985       26.762968
 H        -5.239229       26.954704       26.724354
 H        -4.028144       26.528477       25.869644
 O        19.325792        5.122272       29.930748
 H        20.280546        5.153396       30.052830
 H        19.089190        5.462204       29.050793
 O        27.584368       18.135796       36.839798
 H        27.245628       17.675699       36.021278
 H        28.286142       17.597095       37.143162
 O         1.975996        4.498808       30.361847
 H         2.262913        3.582931       30.005070
 H         1.042266        4.491661       30.202795
 O        13.767925       18.861637       25.870651
 H        12.911253       19.129650       26.245434
 H        14.434894       19.357864       26.411869
 O         4.432099       18.294426       18.935141
 H         5.429720       18.361898       18.965525
 H         4.262278       17.555025       18.337729
 O        -0.390853       11.399068       31.546062
 H        -0.217085       12.075095       32.237518
 H        -0.798658       10.646166       32.083038
 O        12.330542       13.343129       47.577473
 H        11.423113       13.517572       47.758846
 H        12.629593       12.564772       48.054329
 O        18.344599       11.616676       31.723742
 H        18.674677       10.784608       32.109562
 H        19.131786       12.196393       31.540121
 O         4.140747        2.927631       27.778137
 H         3.896531        3.281933       28.641623
 H         4.073820        3.703114       27.135807
 O        21.228626       11.182715       37.904446
 H        20.522116       10.920060       38.553028
 H        21.931236       11.580612       38.501446
 O        16.296595        9.318639       38.615913
 H        17.137976        9.604548       38.161213
 H        16.538683        9.057297       39.552582
 O         4.257805        5.291037       20.732216
 H         4.705895        5.120418       19.892292
 H         4.811644        5.993521       21.019379
 O         3.917464       13.895675       39.483662
 H         3.711972       13.160083       40.092129
 H         3.393573       14.673539       39.725883
 O        13.235109        1.830155       19.871462
 H        12.426304        1.980078       19.337831
 H        13.283946        0.863523       19.833055
 O         2.307444       -3.072927       15.502724
 H         2.890628       -3.680105       14.968871
 H         2.550731       -2.183460       15.173469
 O        15.084354        8.550708       25.472759
 H        14.881221        7.706881       25.002996
 H        16.023394        8.576240       25.520651
 O         4.033457       14.337077       27.238848
 H         3.973397       13.483912       26.839912
 H         3.107925       14.566463       27.447407
 O        20.320873        7.155582       33.525913
 H        21.211702        7.182007       33.193985
 H        20.214048        7.988481       33.982727
 O         1.303654       14.711110       27.198648
 H         0.562573       14.436747       26.607597
 H         0.997968       15.441397       27.730082
 O         0.709045       15.380786       30.739582
 H         0.669566       16.372236       30.522589
 H         0.484514       15.280488       31.688169
 O        22.491426       15.317785       27.479788
 H        22.707283       16.250984       27.644711
 H        21.811695       15.145231       28.167341
 O        18.835608       -0.738491       26.600536
 H        19.318230        0.112019       26.644352
 H        19.296707       -1.360292       27.170300
 O        10.409501       14.456259       16.772408
 H        10.204717       13.938240       15.979673
 H         9.584529       14.858788       17.125454
 O        14.865995        5.525130       31.532015
 H        15.259301        6.385859       31.650682
 H        14.721406        5.064804       32.434555
 O         1.419864        7.091715       32.813240
 H         1.543987        7.057910       31.864269
 H         2.077060        7.716698       33.099312
 O        12.533381       -1.316873       19.457611
 H        11.788941       -0.705446       19.265203
 H        12.259747       -2.214032       19.734777
 O        17.797087       -5.722682       36.075787
 H        17.522797       -5.238757       36.874069
 H        18.607000       -6.209290       36.300491
 O        14.511287        1.728574       35.662491
 H        15.392021        2.000828       35.460735
 H        14.484723        0.722404       35.709496
 O        17.309313       20.390944       38.480347
 H        17.982523       20.305090       39.153492
 H        16.504972       20.226656       38.952248
 O        21.838238        7.215603       25.647537
 H        22.601767        7.182811       25.128773
 H        21.730444        8.101950       26.027258
 O        18.015545       15.626904       35.198586
 H        17.345694       16.197210       34.770653
 H        18.850687       15.774920       34.693474
 O        21.812962       11.805091       41.376331
 H        22.079878       12.162345       42.247684
 H        22.648842       11.623075       40.861706
 O        21.447472       18.613077       51.751137
 H        21.034946       19.113602       51.027946
 H        22.345160       19.050146       51.859837
 O        13.499626        0.475790       37.917316
 H        13.537792        0.361293       38.876488
 H        12.847795       -0.129555       37.597782
 O         5.858040       11.804040       37.965683
 H         5.312391       12.167987       38.665974
 H         6.653286       11.568628       38.507114
 O         2.740761       -3.474051       37.117649
 H         3.201956       -4.406442       37.071465
 H         1.768054       -3.612623       37.116714
 O        24.919483       16.839081       47.835335
 H        25.547861       17.168531       47.129635
 H        25.285801       16.010550       48.175171
 O         4.500587        8.992311       36.926529
 H         4.777459        9.914293       37.173664
 H         3.865711        9.126476       36.206463
 O        15.589293       27.550604       46.990585
 H        15.510766       27.952496       46.076637
 H        14.724148       27.645651       47.424175
 O         9.317190       15.290135       34.725338
 H         9.558765       15.495424       35.609703
 H         8.431490       15.546535       34.496567
 O         4.566477        4.714980       24.937077
 H         5.450254        4.882465       24.570763
 H         4.088304        4.352889       24.174292
 O        15.216815       13.319031       31.933502
 H        15.243996       13.712361       32.853077
 H        16.105337       12.913275       31.786837
 O        16.393351       23.256397       28.393770
 H        16.639471       23.963737       29.035469
 H        16.089506       23.744648       27.636097
 O         8.368092       21.811592       35.257023
 H         8.318006       22.702345       35.570412
 H         9.313982       21.547787       35.332687
 O        20.704622       10.405839       27.690042
 H        21.585220       10.443660       27.273010
 H        20.432383       11.304631       27.720703
 O         7.159269        9.510374       35.104282
 H         6.532968        8.887800       35.444592
 H         7.991681        9.357774       35.516918
 O         4.490756       20.405668       39.900185
 H         3.807584       20.498531       39.215160
 H         4.038938       20.802767       40.715511
 O         1.877613        8.943929       39.018497
 H         2.382599        8.442330       39.708221
 H         2.482485        9.518247       38.542973
 O        12.970369       17.941927       39.798443
 H        12.559521       17.951246       40.651100
 H        13.402821       17.023706       39.737026
 O         7.074211       19.909616       17.969955
 H         7.793318       20.307615       17.434996
 H         6.924214       18.952299       17.867247
 O        19.072363        1.821210       40.887817
 H        19.789120        2.444236       41.079159
 H        19.338219        0.989731       41.307114
 O         2.122340        2.927903       35.435352
 H         2.630641        3.251539       36.171734
 H         1.238833        2.677032       35.728809
 O        16.620697        9.203556       31.051762
 H        17.340574        9.084424       30.408823
 H        16.805626        8.521962       31.731895
 O        17.162685       22.974092       43.844345
 H        16.828621       22.464544       44.616932
 H        17.512648       23.805450       44.138664
 O         3.477002        9.343070       34.279892
 H         4.046296       10.085391       33.866596
 H         3.995288        8.554724       34.219833
 O        17.126289       -0.199869       46.958065
 H        17.217876       -0.529385       47.859245
 H        16.695105        0.653712       46.964096
 O         5.869226        4.464297       18.156538
 H         6.409374        5.115759       17.694040
 H         5.173813        4.174217       17.499210
 O        15.882569       18.262159       17.400486
 H        16.810783       18.270935       17.717762
 H        15.351656       18.038002       18.181187
 O        22.602703       20.622618       28.780291
 H        23.405241       20.893812       28.342129
 H        22.706779       20.599672       29.749069
 O        -1.005457       12.261354       28.831646
 H        -1.631898       12.992268       29.077051
 H        -0.826668       12.042201       29.774223
 O        12.112486        4.224431       16.177063
 H        11.619170        3.571118       16.679768
 H        12.935191        3.750548       15.865050
 O        24.384544        5.475770       35.076424
 H        24.785694        4.709569       34.590214
 H        24.613043        6.223141       34.496212
 O         3.540233       14.418195       32.291893
 H         2.863591       13.691473       32.080730
 H         4.408476       14.017925       32.182945
 O        16.967453       16.945194       20.908241
 H        17.317019       17.815374       20.616516
 H        16.980715       16.420958       20.074781
 O        11.049397       -3.020568       36.073399
 H        10.681718       -3.593768       36.741722
 H        11.947744       -3.364100       35.832478
 O         6.544329        4.686581       30.238434
 H         5.886688        5.247029       30.700607
 H         6.047548        3.878172       29.951344
 O         2.069931        7.366238       21.299236
 H         1.257660        6.835313       21.411221
 H         2.652878        6.842383       20.671686
 O         0.799549        8.151676       47.485939
 H         0.829326        7.166605       47.727280
 H         0.093153        8.548952       48.049797
 O         3.328449        7.555038       45.883377
 H         2.968341        8.116103       46.630421
 H         3.985043        6.973848       46.328167
 O        13.342673       12.085299       28.160477
 H        13.493877       11.125605       28.366600
 H        13.629186       12.555548       28.936220
 O        18.594231       12.552330       47.878960
 H        19.345125       13.146934       48.028316
 H        18.070049       12.935962       47.142090
 O         9.820825       12.242957       14.632183
 H         9.746962       13.050166       14.123541
 H         8.963808       11.998489       15.053566
 H        10.033009        8.907518       19.356831
 H         4.620849        9.768543       26.618940
