# Supplementary material for: Multi-proton dynamics near membrane-water interface
Source: Nat Commun. 2025 Apr 6;16:3276. doi: 10.1038/s41467-025-58167-w (PMC11972326; doi:10.1038/s41467-025-58167-w)
Supplement: Supplementary file 3 — Supplementary Dataset 1 [file 41467_2025_58167_MOESM3_ESM.zip › Supplementary Data initial and final configuration for all trajectories/Initial_Simulation3a.txt]

3521
 generated by VMD
 C        10.656000        5.641000        1.534000
 H        11.202000        6.137000        2.339000
 H        11.315000        5.598000        0.664000
 H        10.283000        4.672000        1.871000
 C         9.370000        6.399000        1.039000
 H         9.579000        7.374000        0.595000
 H         9.029000        5.886000        0.137000
 C         8.231000        6.447000        2.052000
 H         7.256000        6.693000        1.626000
 H         8.015000        5.479000        2.508000
 C         8.560000        7.436000        3.125000
 H         9.503000        7.168000        3.605000
 H         8.757000        8.386000        2.624000
 C         7.561000        7.771000        4.298000
 H         6.660000        8.138000        3.801000
 H         7.392000        6.808000        4.784000
 C         8.116000        8.750000        5.315000
 H         8.869000        8.228000        5.909000
 H         8.534000        9.598000        4.769000
 C         6.945000        9.284000        6.279000
 H         6.725000        8.486000        6.992000
 H         7.482000       10.017000        6.885000
 C         5.771000       10.038000        5.759000
 H         6.105000       10.850000        5.109000
 H         5.251000        9.367000        5.072000
 C         4.814000       10.550000        6.818000
 H         5.348000       11.370000        7.301000
 H         3.924000       10.817000        6.245000
 C         4.379000        9.570000        7.886000
 H         3.765000        8.758000        7.491000
 H         5.159000        9.072000        8.466000
 C         3.466000       10.105000        9.016000
 H         3.944000       10.942000        9.529000
 H         2.595000       10.465000        8.466000
 C         2.948000        8.996000        9.982000
 H         2.616000        8.090000        9.471000
 H         3.728000        8.732000       10.699000
 C         1.818000        9.487000       10.942000
 H         2.173000        9.869000       11.902000
 H         1.344000       10.367000       10.503000
 C         0.797000        8.410000       11.234000
 H         0.413000        7.912000       10.341000
 H         1.382000        7.574000       11.623000
 C        -0.262000        8.694000       12.311000
 H        -0.966000        9.507000       12.121000
 H        -0.871000        7.791000       12.384000
 C         0.365000        8.787000       13.724000
 O         0.809000        9.865000       14.199000
 O         0.409000        7.604000       14.397000
 C         1.157000        7.763000       15.675000
 H         2.164000        8.126000       15.453000
 H         0.746000        8.610000       16.230000
 C         1.082000        6.445000       16.440001
 H         0.047000        6.208000       16.700001
 C         1.921000        6.390000       17.764000
 H         1.915000        5.394000       18.212999
 H         2.978000        6.615000       17.596001
 O         1.392000        7.393000       18.725000
 P         1.615000        7.231000       20.344000
 O         0.835000        5.886000       20.591999
 C        -0.538000        5.860000       20.691999
 H        -0.981000        6.531000       19.952000
 H        -0.858000        4.848000       20.431999
 C        -0.992000        6.294000       22.181999
 H        -0.658000        7.296000       22.455999
 H        -2.083000        6.273000       22.186001
 N        -0.559000        5.353000       23.306999
 C        -1.041000        3.958000       23.023001
 H        -2.120000        3.977000       22.867001
 H        -0.614000        3.598000       22.084999
 H        -0.895000        3.283000       23.867001
 C         0.919000        5.309000       23.413000
 H         1.365000        5.029000       22.457001
 H         1.313000        6.294000       23.666000
 H         1.126000        4.576000       24.195000
 C        -1.072000        5.710000       24.680000
 H        -0.563000        6.647000       24.912001
 H        -0.935000        4.875000       25.368999
 H        -2.129000        5.955000       24.566000
 O         3.049000        7.012000       20.591999
 O         0.901000        8.299000       21.049999
 O         1.524000        5.334000       15.492000
 C         0.682000        4.246000       15.357000
 O        -0.350000        4.050000       16.002001
 C         1.363000        3.173000       14.503000
 H         0.800000        2.241000       14.585000
 H         2.351000        3.037000       14.949000
 C         1.471000        3.696000       13.047000
 H         1.972000        4.663000       12.973000
 H         0.526000        3.844000       12.521000
 C         2.332000        2.723000       12.262000
 H         1.872000        1.744000       12.108000
 H         3.210000        2.629000       12.903000
 C         2.905000        3.307000       11.009000
 H         3.508000        2.538000       10.523000
 H         3.517000        4.178000       11.253000
 C         1.842000        3.774000       10.037000
 H         1.125000        4.431000       10.533000
 H         1.389000        2.839000        9.700000
 C         2.523000        4.581000        8.879000
 H         3.342000        4.015000        8.430000
 H         2.871000        5.510000        9.336000
 C         1.575000        4.866000        7.683000
 H         0.698000        5.412000        8.037000
 H         1.182000        3.936000        7.269000
 C         2.343000        5.646000        6.580000
 H         3.270000        5.171000        6.267000
 C         1.883000        6.761000        5.952000
 H         2.583000        7.219000        5.258000
 C         0.622000        7.514000        6.176000
 H         0.828000        8.466000        6.668000
 H        -0.011000        6.957000        6.870000
 C        -0.084000        7.654000        4.829000
 H        -0.355000        6.647000        4.505000
 H         0.532000        8.143000        4.072000
 C        -1.432000        8.391000        5.042000
 H        -1.164000        9.439000        5.192000
 H        -1.849000        8.139000        6.019000
 C        -2.480000        8.151000        3.961000
 H        -2.937000        7.160000        3.999000
 H        -1.988000        8.232000        2.990000
 C        -3.529000        9.287000        4.053000
 H        -4.167000        9.095000        3.188000
 H        -3.037000       10.257000        3.948000
 C        -4.345000        9.342000        5.358000
 H        -3.669000        9.651000        6.158000
 H        -4.834000        8.405000        5.631000
 C        -5.543000       10.293000        5.210000
 H        -6.264000        9.910000        4.485000
 H        -5.163000       11.162000        4.667000
 C        -6.184000       10.605000        6.679000
 H        -5.531000       11.068000        7.422000
 H        -6.418000        9.570000        6.939000
 H        -7.090000       11.176000        6.468000
 C        14.375000       18.077000        8.610000
 H        14.842000       18.035999        9.597000
 H        14.631000       18.981001        8.053000
 H        14.790000       17.350000        7.909000
 C        12.837000       17.851999        8.919000
 H        12.451000       18.738001        9.428000
 H        12.104000       17.736000        8.118000
 C        12.702000       16.743999       10.035000
 H        13.316000       15.897000        9.723000
 H        13.019000       17.056000       11.032000
 C        11.171000       16.365000       10.182000
 H        10.580000       17.257999       10.393000
 H        10.774000       16.047001        9.215000
 C        10.814000       15.377000       11.290000
 H        11.190000       15.763000       12.241000
 H         9.747000       15.170000       11.397000
 C        11.617000       14.091000       11.054000
 H        11.525000       13.746000       10.022000
 H        12.692000       14.273000       11.114000
 C        11.287000       12.992000       12.060000
 H        11.549000       13.343000       13.060000
 H        10.221000       12.757000       12.061000
 C        12.269000       11.790000       11.845000
 H        13.202000       12.299000       12.094000
 H        12.171000       11.005000       12.598000
 C        12.199000       11.087000       10.489000
 H        11.167000       10.778000       10.307000
 H        12.471000       11.887000        9.798000
 C        13.133000        9.875000       10.376000
 H        12.851000        9.137000       11.131000
 H        13.006000        9.494000        9.361000
 C        14.620000       10.321000       10.501000
 H        14.677000       11.235000        9.906000
 H        14.663000       10.490000       11.579000
 C        15.578000        9.163000       10.081000
 H        15.326000        8.350000       10.765000
 H        15.324000        8.863000        9.062000
 C        17.040001        9.599000       10.285000
 H        17.761000        8.919000        9.826000
 H        17.264000       10.508000        9.725000
 C        17.469999       10.019000       11.755000
 H        18.242001       10.789000       11.696000
 H        16.650000       10.559000       12.233000
 C        18.101000        8.860000       12.639000
 H        17.391001        8.041000       12.774000
 H        18.924999        8.358000       12.128000
 C        18.466999        9.439000       13.999000
 O        17.719999       10.089000       14.716000
 O        19.756001        9.245000       14.266000
 C        20.392000        9.249000       15.605000
 H        21.464001        9.409000       15.464000
 H        19.990000       10.136000       16.101999
 C        20.058001        7.979000       16.382999
 H        18.974001        7.918000       16.504000
 C        20.600000        8.020000       17.841000
 H        21.691000        8.066000       17.799000
 H        20.230000        8.880000       18.406000
 O        20.197001        6.842000       18.552999
 P        19.016001        6.752000       19.639999
 O        17.731001        7.164000       18.813999
 C        16.868999        6.146000       18.246000
 H        17.518999        5.623000       17.539000
 H        16.535999        5.429000       19.000000
 C        15.644000        6.845000       17.481001
 H        16.098000        7.640000       16.886999
 H        15.203000        6.164000       16.752001
 N        14.525000        7.468000       18.260000
 C        13.972000        6.334000       19.141001
 H        13.118000        6.804000       19.629999
 H        13.532000        5.673000       18.393000
 H        14.758000        5.902000       19.763000
 C        15.007000        8.508000       19.155001
 H        15.657000        8.054000       19.903999
 H        15.482000        9.243000       18.504000
 H        14.116000        8.896000       19.652000
 C        13.648000        8.184000       17.226000
 H        13.493000        7.432000       16.451000
 H        14.044000        9.099000       16.784000
 H        12.628000        8.289000       17.600000
 O        18.952999        5.365000       20.101999
 O        19.219999        7.757000       20.656000
 O        20.507000        6.786000       15.621000
 C        19.587999        6.125000       14.903000
 O        18.368000        6.351000       14.907000
 C        20.257999        5.104000       14.021000
 H        20.471001        4.245000       14.660000
 H        21.197001        5.500000       13.630000
 C        19.357000        4.536000       12.928000
 H        18.756001        5.305000       12.439000
 H        18.511999        4.039000       13.410000
 C        20.115999        3.655000       11.844000
 H        20.805000        4.281000       11.273000
 H        19.319000        3.424000       11.134000
 C        20.716999        2.352000       12.379000
 H        19.920000        1.755000       12.828000
 H        21.414000        2.665000       13.159000
 C        21.361000        1.460000       11.380000
 H        22.056000        2.127000       10.866000
 H        20.537001        1.200000       10.713000
 C        22.011000        0.177000       12.027000
 H        21.155001       -0.316000       12.491000
 H        22.797001        0.455000       12.732000
 C        22.544001       -0.793000       10.950000
 H        21.764999       -1.101000       10.250000
 H        22.952999       -1.647000       11.493000
 C        23.639000       -0.215000       10.043000
 H        24.667000       -0.252000       10.395000
 C        23.461000        0.162000        8.817000
 H        24.205999        0.668000        8.208000
 C        22.115000        0.271000        8.087000
 H        21.322001       -0.212000        8.662000
 H        22.257999       -0.262000        7.145000
 C        21.822001        1.755000        7.742000
 H        22.594999        2.321000        7.218000
 H        21.730000        2.235000        8.719000
 C        20.504999        2.121000        6.956000
 H        19.730000        1.645000        7.560000
 H        20.488001        1.566000        6.016000
 C        20.340000        3.547000        6.639000
 H        19.547001        3.656000        5.896000
 H        21.264999        3.944000        6.215000
 C        19.968000        4.234000        7.962000
 H        20.881001        4.176000        8.559000
 H        19.107000        3.751000        8.430000
 C        19.743000        5.803000        7.773000
 H        18.875999        6.075000        7.168000
 H        20.660000        6.079000        7.248000
 C        19.746000        6.539000        9.160000
 H        20.368000        5.948000        9.835000
 H        18.746000        6.612000        9.593000
 C        20.334999        7.967000        9.129000
 H        19.945000        8.583000        8.316000
 H        21.386000        7.952000        8.833000
 H        20.198000        8.562000       10.034000
 C        18.882000       22.493999        0.771000
 H        18.941999       23.339001        0.083000
 H        17.978001       21.976000        0.443000
 H        19.747000       21.851000        0.597000
 C        18.888000       23.194000        2.164000
 H        19.747000       23.867001        2.184000
 H        17.952000       23.746000        2.273000
 C        19.025000       22.253000        3.338000
 H        18.680000       22.693001        4.276000
 H        18.299000       21.452999        3.179000
 C        20.417999       21.641001        3.526000
 H        20.611000       20.948999        2.703000
 H        21.230000       22.370001        3.487000
 C        20.547001       20.822001        4.939000
 H        21.625000       20.677999        5.032000
 H        20.311001       21.503000        5.760000
 C        19.736000       19.532000        5.018000
 H        18.738001       19.915001        4.795000
 H        20.058001       18.775999        4.299000
 C        19.719000       18.813999        6.440000
 H        19.406000       19.350000        7.339000
 H        18.905001       18.096001        6.322000
 C        21.094000       18.055000        6.690000
 H        21.431000       17.537001        5.789000
 H        21.945000       18.702999        6.909000
 C        20.965000       17.025999        7.799000
 H        20.237000       16.312000        7.409000
 H        21.893000       16.462000        7.920000
 C        20.676001       17.711000        9.150000
 H        21.195999       18.667000        9.242000
 H        19.620001       17.989000        9.134000
 C        21.143000       16.788000       10.293000
 H        20.658001       15.810000       10.341000
 H        22.231001       16.731001       10.212000
 C        20.965000       17.518000       11.638000
 H        21.504000       18.468000       11.668000
 H        19.913000       17.695000       11.870000
 C        21.580999       16.698999       12.772000
 H        20.933001       15.878000       13.086000
 H        22.541000       16.225000       12.552000
 C        21.841999       17.487000       14.096000
 H        21.974001       16.806000       14.940000
 H        22.775000       18.049000       14.173000
 C        20.721001       18.487000       14.391000
 H        20.771999       19.351999       13.726000
 H        19.728001       18.042000       14.304000
 C        20.816000       19.125000       15.794000
 O        21.861000       19.528000       16.208000
 O        19.605000       19.344999       16.358000
 C        19.587000       20.193001       17.582001
 H        18.667000       19.902000       18.094000
 H        20.424999       19.941999       18.238001
 C        19.488001       21.681999       17.253000
 H        20.408001       21.899000       16.704000
 C        19.384001       22.514999       18.594999
 H        20.316000       22.368999       19.146999
 H        19.327999       23.542000       18.226999
 O        18.214001       22.136000       19.445999
 P        17.565001       22.974001       20.614000
 O        16.063000       22.798000       20.256001
 C        15.190000       23.770000       19.650000
 H        15.159000       24.660000       20.284000
 H        15.645000       24.105000       18.715000
 C        13.789000       23.247000       19.396999
 H        13.271000       22.993999       20.323000
 H        13.191000       23.941999       18.805000
 N        13.631000       21.919001       18.634001
 C        13.682000       20.726999       19.520000
 H        13.730000       19.780001       18.979000
 H        14.604000       20.787001       20.100000
 H        12.926000       20.796000       20.302999
 C        12.218000       21.896000       18.068001
 H        11.487000       21.568001       18.809000
 H        11.960000       22.881001       17.674000
 H        12.074000       21.094000       17.343000
 C        14.644000       21.657000       17.625000
 H        14.605000       22.489000       16.920000
 H        14.483000       20.688000       17.149000
 H        15.562000       21.528999       18.201000
 O        17.920000       22.271000       21.937000
 O        17.896999       24.379000       20.274000
 O        18.299999       21.974001       16.422001
 C        18.382000       22.965000       15.519000
 O        19.355000       23.570999       15.288000
 C        17.129999       23.224001       14.826000
 H        16.399000       23.275999       15.636000
 H        16.962999       22.422001       14.104000
 C        17.094000       24.584000       14.103000
 H        18.018000       24.629999       13.523000
 H        17.063000       25.483000       14.723000
 C        15.872000       24.709999       13.154000
 H        14.929000       24.882000       13.678000
 H        15.796000       23.714001       12.713000
 C        16.056000       25.774000       12.128000
 H        17.033001       25.587999       11.677000
 H        16.174999       26.768000       12.565000
 C        14.936000       25.669001       11.077000
 H        13.962000       25.532000       11.553000
 H        15.177000       24.740999       10.555000
 C        14.783000       26.830000       10.102000
 H        14.957000       27.750999       10.663000
 H        13.803000       26.813999        9.621000
 C        15.864000       26.709000        9.071000
 H        15.767000       25.906000        8.337000
 H        16.851000       26.584000        9.521000
 C        15.973000       28.073000        8.369000
 H        15.844000       28.941999        9.008000
 C        16.209999       28.257999        7.062000
 H        16.281000       29.250999        6.626000
 C        16.563999       27.072001        6.137000
 H        17.146000       26.309999        6.660000
 H        17.292000       27.410000        5.396000
 C        15.341000       26.448000        5.371000
 H        14.704000       26.073999        6.175000
 H        15.737000       25.583000        4.835000
 C        14.603000       27.402000        4.393000
 H        15.282000       27.674999        3.583000
 H        14.292000       28.222000        5.044000
 C        13.324000       27.028999        3.795000
 H        12.788000       27.884001        3.376000
 H        12.723000       26.533001        4.561000
 C        13.435000       26.125999        2.603000
 H        14.229000       26.537001        1.977000
 H        12.566000       26.351000        1.981000
 C        13.770000       24.639000        2.898000
 H        12.992000       24.292000        3.580000
 H        14.643000       24.639999        3.554000
 C        13.966000       23.757999        1.620000
 H        14.678000       24.254999        0.958000
 H        13.005000       23.600000        1.126000
 C        14.465000       22.351999        1.869000
 H        13.670000       21.872999        2.444000
 H        15.311000       22.488001        2.547000
 H        14.805000       21.791000        0.996000
 C        20.384001       13.547000        2.327000
 H        20.740000       12.531000        2.510000
 H        21.160000       14.172000        2.773000
 H        20.292999       13.736000        1.255000
 C        18.989000       13.895000        3.031000
 H        18.597000       14.839000        2.649000
 H        18.263000       13.108000        2.819000
 C        19.121000       13.951000        4.565000
 H        19.566999       13.014000        4.906000
 H        19.853001       14.711000        4.845000
 C        17.778999       14.249000        5.394000
 H        17.441999       15.253000        5.130000
 H        16.976999       13.634000        4.980000
 C        17.848000       14.126000        6.922000
 H        18.180000       13.128000        7.215000
 H        18.627001       14.823000        7.239000
 C        16.563999       14.602000        7.612000
 H        16.268999       15.649000        7.514000
 H        15.763000       14.001000        7.175000
 C        16.546000       14.228000        9.092000
 H        15.550000       14.091000        9.516000
 H        16.955999       13.217000        9.148000
 C        17.459000       15.191000        9.912000
 H        18.496000       15.213000        9.572000
 H        17.042000       16.200001        9.905000
 C        17.737000       14.764000       11.363000
 H        18.065001       13.722000       11.385000
 H        18.530001       15.399000       11.764000
 C        16.388000       14.965000       12.164000
 H        16.329000       16.040001       12.345000
 H        15.497000       14.831000       11.547000
 C        16.330000       14.184000       13.550000
 H        15.370000       14.276000       14.061000
 H        16.528999       13.149000       13.266000
 C        17.490999       14.515000       14.486000
 H        18.500999       14.446000       14.078000
 H        17.379999       15.557000       14.794000
 C        17.292000       13.724000       15.812000
 H        16.259001       13.878000       16.132999
 H        17.367001       12.669000       15.542000
 C        18.327000       14.177000       16.809000
 H        18.222000       13.552000       17.698000
 H        19.320999       13.979000       16.400999
 C        18.410000       15.627000       17.215000
 H        18.466999       16.252001       16.322001
 H        17.448000       15.884000       17.663000
 C        19.573999       15.792000       18.114000
 O        19.596001       15.365000       19.247999
 O        20.611000       16.476000       17.547001
 C        21.846001       16.839001       18.301001
 H        22.455999       17.483999       17.663000
 H        21.624001       17.347000       19.243999
 C        22.701000       15.623000       18.628000
 H        22.190001       14.879000       19.243999
 C        23.976999       16.009001       19.334999
 H        24.681000       16.285999       18.546000
 H        23.872999       16.819000       20.062000
 O        24.417000       14.782000       20.049999
 P        24.132999       14.760000       21.636000
 O        22.562000       14.568000       21.653999
 C        21.997999       13.317000       21.405001
 H        21.601999       13.197000       20.393000
 H        22.639000       12.458000       21.622000
 C        20.857000       13.360000       22.350000
 H        21.135000       13.393000       23.405001
 H        20.341999       14.312000       22.221001
 N        19.653999       12.394000       22.084000
 C        19.896999       11.157000       22.836000
 H        20.216999       11.363000       23.858999
 H        18.934999       10.645000       22.893999
 H        20.518999       10.480000       22.249001
 C        18.434999       13.101000       22.733000
 H        18.240999       14.061000       22.252001
 H        17.563999       12.450000       22.652000
 H        18.653000       13.298000       23.784000
 C        19.436001       12.139000       20.599001
 H        18.461000       11.707000       20.372999
 H        20.233999       11.490000       20.233999
 H        19.309999       13.125000       20.150999
 O        24.813999       13.536000       22.103001
 O        24.586000       16.077999       22.145000
 O        22.943001       14.940000       17.368000
 C        22.580999       13.655000       17.141001
 O        22.065001       12.909000       17.945000
 C        22.850000       13.222000       15.714000
 H        23.205000       12.190000       15.752000
 H        23.636000       13.843000       15.278000
 C        21.613001       13.233000       14.797000
 H        21.020000       14.143000       14.910000
 H        21.049000       12.318000       14.988000
 C        22.013000       13.002000       13.293000
 H        22.789000       12.236000       13.237000
 H        22.441000       13.957000       12.982000
 C        20.889999       12.650000       12.277000
 H        20.212999       13.506000       12.258000
 H        20.490999       11.681000       12.583000
 C        21.541000       12.393000       10.902000
 H        22.384001       11.699000       10.902000
 H        22.056000       13.321000       10.646000
 C        20.537001       12.150000        9.797000
 H        19.790001       12.928000        9.965000
 H        20.018999       11.212000       10.009000
 C        21.051001       12.272000        8.280000
 H        21.510000       13.254000        8.148000
 H        20.226000       12.192000        7.569000
 C        22.164000       11.220000        7.860000
 H        21.909000       10.191000        8.103000
 C        23.360001       11.477000        7.275000
 H        23.993999       10.655000        6.955000
 C        23.833000       12.847000        6.869000
 H        23.052000       13.610000        6.866000
 H        24.125000       12.937000        5.821000
 C        25.117001       13.354000        7.658000
 H        25.356001       14.262000        7.100000
 H        25.958000       12.669000        7.535000
 C        24.792000       13.787000        9.072000
 H        24.270000       12.972000        9.577000
 H        24.080999       14.614000        9.125000
 C        25.951000       14.231000        9.840000
 H        26.398001       15.090000        9.334000
 H        26.601000       13.355000        9.853000
 C        25.618999       14.744000       11.281000
 H        24.834999       14.049000       11.591000
 H        25.219000       15.757000       11.206000
 C        26.941000       14.744000       12.144000
 H        26.983999       15.586000       12.839000
 H        27.731001       15.015000       11.440000
 C        27.268000       13.461000       12.939000
 H        27.961000       13.679000       13.755000
 H        27.667999       12.686000       12.283000
 C        25.979000       12.778000       13.519000
 H        25.170000       13.406000       13.898000
 H        26.347000       12.105000       14.297000
 H        25.597000       12.101000       12.752000
 C         6.976000       -2.759000       -1.671000
 H         6.830000       -3.085000       -2.703000
 H         6.447000       -3.413000       -0.974000
 H         8.014000       -2.883000       -1.355000
 C         6.676000       -1.257000       -1.295000
 H         7.202000       -0.936000       -0.394000
 H         7.049000       -0.632000       -2.109000
 C         5.115000       -1.091000       -1.022000
 H         4.508000       -1.304000       -1.904000
 H         4.755000       -1.701000       -0.191000
 C         4.560000        0.319000       -0.790000
 H         4.737000        0.951000       -1.663000
 H         3.497000        0.141000       -0.612000
 C         5.187000        0.966000        0.487000
 H         5.022000        0.342000        1.368000
 H         6.252000        1.130000        0.312000
 C         4.477000        2.330000        0.675000
 H         4.652000        2.993000       -0.174000
 H         3.407000        2.174000        0.828000
 C         5.036000        3.283000        1.832000
 H         5.948000        3.755000        1.460000
 H         4.304000        4.078000        1.989000
 C         5.312000        2.608000        3.137000
 H         4.442000        2.052000        3.492000
 H         6.107000        1.878000        2.969000
 C         5.708000        3.753000        4.080000
 H         6.636000        4.234000        3.765000
 H         4.989000        4.574000        4.098000
 C         5.827000        3.286000        5.521000
 H         4.914000        2.762000        5.811000
 H         6.591000        2.509000        5.450000
 C         6.151000        4.429000        6.552000
 H         6.963000        5.120000        6.317000
 H         5.265000        5.067000        6.579000
 C         6.361000        3.816000        7.990000
 H         5.407000        3.363000        8.268000
 H         7.146000        3.067000        7.865000
 C         6.716000        4.841000        9.080000
 H         7.656000        5.342000        8.838000
 H         5.955000        5.624000        9.039000
 C         6.757000        4.147000       10.457000
 H         5.845000        3.553000       10.541000
 H         7.636000        3.501000       10.506000
 C         6.872000        5.160000       11.678000
 H         7.884000        5.498000       11.909000
 H         6.190000        6.002000       11.540000
 C         6.351000        4.442000       12.972000
 O         5.180000        4.595000       13.391000
 O         7.276000        3.681000       13.600000
 C         6.877000        2.955000       14.792000
 H         7.254000        3.534000       15.639000
 H         5.809000        2.732000       14.847000
 C         7.514000        1.555000       14.747000
 H         7.147000        0.994000       15.610000
 C         9.065000        1.688000       14.773000
 H         9.431000        0.682000       14.553000
 H         9.487000        2.273000       13.951000
 O         9.599000        2.276000       15.994000
 P         9.355000        1.462000       17.346001
 O         8.002000        2.024000       17.891001
 C         7.880000        3.313000       18.459999
 H         8.220000        4.101000       17.784000
 H         6.806000        3.497000       18.379999
 C         8.393000        3.475000       19.914000
 H         9.442000        3.178000       19.872000
 H         8.442000        4.544000       20.127001
 N         7.582000        2.746000       21.010000
 C         6.175000        3.205000       20.941000
 H         5.633000        2.766000       21.780001
 H         6.098000        4.293000       20.983000
 H         5.729000        2.796000       20.033001
 C         7.690000        1.281000       20.861000
 H         8.772000        1.184000       20.754000
 H         7.391000        0.764000       21.774000
 H         7.190000        0.840000       19.997000
 C         8.187000        3.178000       22.329000
 H         7.755000        2.557000       23.115000
 H         7.973000        4.247000       22.377001
 H         9.264000        3.023000       22.257000
 O         9.127000        0.014000       17.028999
 O        10.346000        1.853000       18.406000
 O         7.211000        0.952000       13.475000
 C         6.072000        0.352000       13.266000
 O         5.150000        0.356000       14.097000
 C         6.057000       -0.495000       11.981000
 H         5.658000       -1.504000       12.110000
 H         7.077000       -0.584000       11.599000
 C         5.293000        0.170000       10.815000
 H         5.779000        1.089000       10.480000
 H         4.323000        0.553000       11.139000
 C         4.993000       -0.891000        9.665000
 H         4.268000       -1.603000       10.064000
 H         5.921000       -1.448000        9.521000
 C         4.510000       -0.280000        8.359000
 H         3.930000        0.633000        8.508000
 H         3.900000       -0.971000        7.774000
 C         5.769000        0.150000        7.505000
 H         6.384000        0.715000        8.209000
 H         5.488000        0.851000        6.716000
 C         6.609000       -1.009000        6.809000
 H         7.052000       -1.535000        7.657000
 H         7.377000       -0.660000        6.115000
 C         5.800000       -2.100000        6.123000
 H         5.062000       -2.583000        6.767000
 H         6.529000       -2.882000        5.898000
 C         5.150000       -1.635000        4.861000
 H         4.574000       -0.752000        5.122000
 C         5.240000       -2.060000        3.610000
 H         4.677000       -1.497000        2.869000
 C         5.953000       -3.327000        3.181000
 H         5.473000       -3.778000        2.310000
 H         5.854000       -4.097000        3.949000
 C         7.440000       -3.020000        2.850000
 H         7.914000       -2.539000        3.708000
 H         7.660000       -2.287000        2.071000
 C         8.169000       -4.389000        2.568000
 H         7.634000       -5.116000        1.954000
 H         8.346000       -4.875000        3.530000
 C         9.525000       -4.215000        1.889000
 H         9.958000       -3.276000        2.239000
 H         9.371000       -4.098000        0.814000
 C        10.426000       -5.370000        2.055000
 H         9.890000       -6.289000        1.809000
 H        10.684000       -5.467000        3.111000
 C        11.662000       -5.261000        1.164000
 H        11.500000       -5.553000        0.124000
 H        12.443000       -5.977000        1.428000
 C        12.379000       -3.897000        1.214000
 H        12.869000       -3.694000        2.169000
 H        11.652000       -3.102000        1.033000
 C        13.430000       -3.963000        0.125000
 H        13.750000       -2.951000       -0.131000
 H        13.179000       -4.606000       -0.721000
 H        14.306000       -4.399000        0.610000
 C         9.948000       12.719000        1.780000
 H        10.906000       13.001000        2.222000
 H        10.145000       12.121000        0.887000
 H         9.453000       12.058000        2.494000
 C         8.952000       13.918000        1.519000
 H         9.026000       14.505000        2.437000
 H         9.238000       14.409000        0.587000
 C         7.482000       13.528000        1.480000
 H         7.311000       12.876000        0.620000
 H         7.165000       12.902000        2.316000
 C         6.579000       14.789000        1.520000
 H         7.037000       15.516000        0.846000
 H         5.686000       14.365000        1.057000
 C         6.334000       15.436000        2.851000
 H         7.168000       16.107000        3.070000
 H         5.423000       16.034000        2.793000
 C         6.168000       14.461000        4.082000
 H         5.412000       13.703000        3.868000
 H         7.075000       13.887000        4.285000
 C         5.734000       15.255000        5.340000
 H         4.711000       15.624000        5.245000
 H         5.659000       14.493000        6.119000
 C         6.663000       16.246000        6.001000
 H         7.681000       15.858000        6.084000
 H         6.842000       17.084000        5.324000
 C         6.074000       16.827999        7.294000
 H         5.066000       17.216999        7.132000
 H         5.946000       16.052000        8.052000
 C         6.995000       17.827000        8.006000
 H         7.939000       17.334999        8.252000
 H         7.125000       18.705000        7.370000
 C         6.530000       18.412001        9.383000
 H         7.214000       19.170000        9.770000
 H         5.643000       19.004000        9.147000
 C         6.204000       17.353001       10.456000
 H         5.200000       17.521999       10.851000
 H         6.388000       16.326000       10.134000
 C         7.168000       17.639000       11.663000
 H         8.203000       17.731001       11.327000
 H         6.906000       18.629999       12.042000
 C         7.067000       16.653999       12.765000
 H         6.159000       16.785999       13.357000
 H         7.119000       15.632000       12.385000
 C         8.158000       16.834999       13.876000
 H         9.118000       16.764999       13.361000
 H         8.049000       17.781000       14.410000
 C         8.035000       15.687000       14.867000
 O         8.845000       14.792000       14.908000
 O         6.994000       15.805000       15.653000
 C         6.545000       14.666000       16.430000
 H         6.200000       13.771000       15.906000
 H         7.458000       14.390000       16.962999
 C         5.484000       15.218000       17.452000
 H         5.845000       15.902000       18.224001
 C         4.873000       14.052000       18.268000
 H         4.284000       14.482000       19.082001
 H         4.256000       13.570000       17.506001
 O         5.993000       13.178000       18.683001
 P         6.993000       13.451000       19.945000
 O         6.027000       13.299000       21.191999
 C         5.421000       14.370000       21.849001
 H         5.129000       15.093000       21.083000
 H         4.534000       14.068000       22.410999
 C         6.385000       15.075000       22.893000
 H         7.260000       15.545000       22.443001
 H         5.830000       15.906000       23.332001
 N         6.808000       14.254000       24.059000
 C         5.776000       13.441000       24.664000
 H         4.939000       14.112000       24.865000
 H         5.448000       12.635000       24.004999
 H         6.119000       12.962000       25.582001
 C         7.930000       13.254000       23.733999
 H         8.806000       13.874000       23.537001
 H         8.169000       12.574000       24.552999
 H         7.696000       12.748000       22.796000
 C         7.376000       15.092000       25.049999
 H         7.561000       14.486000       25.938000
 H         6.635000       15.884000       25.169001
 H         8.308000       15.447000       24.606001
 O         7.868000       12.221000       20.049000
 O         7.551000       14.783000       19.871000
 O         4.369000       15.898000       16.716000
 C         4.079000       17.173000       17.101000
 O         4.563000       17.754000       18.082001
 C         3.010000       17.792000       16.341000
 H         2.641000       18.672001       16.872000
 H         2.258000       17.003000       16.400000
 C         3.506000       18.101000       14.839000
 H         4.096000       17.254000       14.485000
 H         4.247000       18.900000       14.759000
 C         2.456000       18.288000       13.732000
 H         1.742000       19.089001       13.941000
 H         1.863000       17.371000       13.746000
 C         3.113000       18.507000       12.312000
 H         3.642000       17.566000       12.145000
 H         3.931000       19.228001       12.262000
 C         2.031000       18.650000       11.242000
 H         1.480000       19.556000       11.507000
 H         1.314000       17.829000       11.303000
 C         2.595000       18.775000        9.819000
 H         3.168000       17.891001        9.533000
 H         3.227000       19.664000        9.758000
 C         1.490000       18.971001        8.843000
 H         0.694000       19.656000        9.140000
 H         1.052000       18.007000        8.576000
 C         2.031000       19.621000        7.546000
 H         1.975000       20.704000        7.611000
 C         2.357000       19.024000        6.424000
 H         2.521000       19.582001        5.505000
 C         2.424000       17.517000        6.178000
 H         2.028000       16.771999        6.871000
 H         3.477000       17.334000        5.954000
 C         1.706000       17.212999        4.880000
 H         2.292000       17.754000        4.134000
 H         0.718000       17.620001        5.101000
 C         1.628000       15.748000        4.444000
 H         0.838000       15.217000        4.978000
 H         2.524000       15.242000        4.810000
 C         1.223000       15.492000        3.000000
 H         2.019000       16.024000        2.473000
 H         0.328000       16.033001        2.687000
 C         1.192000       13.987000        2.632000
 H         0.997000       13.928000        1.560000
 H         0.386000       13.503000        3.188000
 C         2.430000       13.172000        2.978000
 H         2.501000       13.154000        4.068000
 H         3.305000       13.671000        2.555000
 C         2.380000       11.774000        2.534000
 H         2.311000       11.719000        1.446000
 H         1.564000       11.263000        3.051000
 C         3.646000       11.059000        2.943000
 H         3.828000       11.213000        4.009000
 H         4.442000       11.455000        2.308000
 H         3.560000        9.988000        2.747000
 C        16.525999       15.179000       -1.132000
 H        16.462000       15.547000       -2.158000
 H        16.465000       14.099000       -1.281000
 H        17.464001       15.285000       -0.583000
 C        15.429000       15.752000       -0.247000
 H        15.537000       16.837000       -0.185000
 H        14.490000       15.598000       -0.782000
 C        15.303000       15.198000        1.150000
 H        16.257000       15.166000        1.681000
 H        14.625000       15.839000        1.717000
 C        14.569000       13.843000        1.119000
 H        13.498000       14.031000        1.016000
 H        14.858000       13.316000        0.207000
 C        14.774000       12.912000        2.280000
 H        15.801000       12.560000        2.162000
 H        14.618000       13.477000        3.202000
 C        13.963000       11.626000        2.144000
 H        12.996000       11.755000        1.653000
 H        14.596000       10.972000        1.541000
 C        13.631000       10.941000        3.476000
 H        14.464000       10.921000        4.182000
 H        12.898000       11.618000        3.921000
 C        12.867000        9.671000        3.380000
 H        12.070000        9.993000        2.706000
 H        13.554000        9.020000        2.836000
 C        12.342000        9.178000        4.723000
 H        11.726000        9.969000        5.156000
 H        11.689000        8.347000        4.448000
 C        13.356000        8.656000        5.697000
 H        13.875000        7.774000        5.315000
 H        14.132000        9.411000        5.846000
 C        12.711000        8.247000        6.990000
 H        13.525000        8.006000        7.676000
 H        12.143000        9.063000        7.444000
 C        11.864000        6.967000        6.826000
 H        11.166000        7.106000        5.998000
 H        12.536000        6.123000        6.656000
 C        10.876000        6.685000        8.023000
 H        10.425000        7.593000        8.428000
 H        10.135000        6.023000        7.570000
 C        11.497000        6.030000        9.287000
 H        12.107000        5.190000        8.947000
 H        12.118000        6.743000        9.832000
 C        10.470000        5.424000       10.276000
 H         9.720000        6.176000       10.527000
 H         9.976000        4.501000        9.964000
 C        11.083000        5.079000       11.599000
 O        12.285000        5.130000       11.863000
 O        10.160000        4.630000       12.430000
 C        10.609000        4.493000       13.817000
 H         9.775000        4.109000       14.408000
 H        11.374000        3.715000       13.880000
 C        10.942000        5.874000       14.449000
 H        11.813000        6.331000       13.972000
 C        11.190000        5.669000       16.000000
 H        10.550000        4.880000       16.406000
 H        12.210000        5.389000       16.273001
 O        10.882000        6.923000       16.686001
 P        10.170000        6.917000       18.146000
 O         8.603000        6.875000       17.813000
 C         7.937000        8.082000       17.417000
 H         8.634000        8.824000       17.018000
 H         7.286000        7.769000       16.596001
 C         7.012000        8.667000       18.511999
 H         6.659000        7.854000       19.149000
 H         7.569000        9.318000       19.188000
 N         5.816000        9.478000       18.129999
 C         4.750000        8.602000       17.563999
 H         3.889000        9.266000       17.475000
 H         5.039000        8.151000       16.613001
 H         4.517000        7.814000       18.281000
 C         5.254000       10.099000       19.431999
 H         5.468000        9.355000       20.201000
 H         5.872000       10.938000       19.757000
 H         4.168000       10.187000       19.462999
 C         6.131000       10.542000       17.107000
 H         6.834000       11.272000       17.510000
 H         5.159000       10.991000       16.895000
 H         6.467000       10.113000       16.162001
 O        10.574000        5.682000       18.830000
 O        10.481000        8.185000       18.804001
 O         9.818000        6.794000       14.288000
 C         9.851000        7.752000       13.316000
 O        10.799000        8.140000       12.654000
 C         8.439000        8.279000       13.183000
 H         8.428000        9.301000       13.567000
 H         7.778000        7.620000       13.749000
 C         8.011000        8.507000       11.778000
 H         8.134000        7.550000       11.268000
 H         8.620000        9.193000       11.185000
 C         6.531000        9.011000       11.628000
 H         5.818000        8.390000       12.174000
 H         6.329000        8.925000       10.559000
 C         6.362000       10.474000       12.165000
 H         6.734000       10.520000       13.191000
 H         5.302000       10.731000       12.215000
 C         7.210000       11.505000       11.425000
 H         8.235000       11.477000       11.801000
 H         6.803000       12.492000       11.654000
 C         7.173000       11.322000        9.853000
 H         6.124000       11.419000        9.564000
 H         7.634000       10.409000        9.469000
 C         7.960000       12.473000        9.287000
 H         8.976000       12.505000        9.684000
 H         7.480000       13.358000        9.712000
 C         8.092000       12.528000        7.748000
 H         7.282000       12.883000        7.116000
 C         9.191000       12.277000        7.100000
 H         9.138000       12.332000        6.016000
 C        10.566000       11.946000        7.616000
 H        10.571000       10.854000        7.618000
 H        10.899000       12.333000        8.581000
 C        11.547000       12.322000        6.535000
 H        11.049000       12.144000        5.580000
 H        12.432000       11.682000        6.562000
 C        12.068000       13.809000        6.618000
 H        12.747000       13.843000        7.473000
 H        11.189000       14.423000        6.820000
 C        12.738000       14.332000        5.416000
 H        12.143000       14.238000        4.505000
 H        13.623000       13.724000        5.218000
 C        13.307000       15.792000        5.609000
 H        13.798000       15.840000        6.584000
 H        12.501000       16.527000        5.657000
 C        14.136000       16.384001        4.480000
 H        13.462000       16.514999        3.631000
 H        14.863000       15.642000        4.143000
 C        14.853000       17.684000        4.819000
 H        15.414000       17.671000        5.756000
 H        14.045000       18.382999        5.045000
 C        15.721000       18.214001        3.678000
 H        16.459000       17.475000        3.358000
 H        16.235001       19.105000        4.047000
 H        15.127000       18.598000        2.846000
 C        10.546000       22.483999        2.648000
 H        11.419000       23.070999        2.942000
 H        10.741000       21.708000        1.906000
 H        10.288000       21.892000        3.529000
 C         9.382000       23.469000        2.241000
 H         9.624000       23.816000        1.234000
 H         8.421000       22.961000        2.340000
 C         9.140000       24.632999        3.209000
 H         8.474000       25.339001        2.708000
 H         8.550000       24.160000        3.996000
 C        10.315000       25.406000        3.727000
 H        11.033000       24.761000        4.238000
 H        10.781000       25.868000        2.854000
 C         9.857000       26.601000        4.560000
 H        10.642000       27.358999        4.571000
 H         9.098000       27.236000        4.098000
 C         9.486000       26.302999        5.969000
 H         9.017000       27.197001        6.385000
 H         8.776000       25.476999        5.892000
 C        10.610000       25.813999        6.950000
 H        11.146000       25.018999        6.428000
 H        11.301000       26.594000        7.276000
 C         9.995000       25.295000        8.218000
 H         9.343000       26.013000        8.720000
 H         9.283000       24.499001        7.994000
 C        11.090000       24.916000        9.252000
 H        11.738000       24.158001        8.807000
 H        11.690000       25.809000        9.439000
 C        10.698000       24.403000       10.645000
 H        11.627000       24.379999       11.218000
 H        10.119000       25.245001       11.033000
 C         9.844000       23.148001       10.785000
 H         9.725000       22.886000       11.838000
 H         8.874000       23.298000       10.304000
 C        10.502000       21.912001       10.106000
 H         9.804000       21.084000       10.241000
 H        10.537000       22.146000        9.040000
 C        11.946000       21.664000       10.623000
 H        12.312000       20.864000        9.976000
 H        12.510000       22.546000       10.313000
 C        12.099000       21.421000       12.195000
 H        13.143000       21.253000       12.467000
 H        11.672000       22.334000       12.615000
 C        11.359000       20.218000       12.713000
 H        10.298000       20.374001       12.507000
 H        11.785000       19.348000       12.210000
 C        11.582000       19.972000       14.148000
 O        12.347000       20.599001       14.901000
 O        10.709000       19.035999       14.575000
 C        10.563000       18.948000       16.052999
 H        10.459000       19.948999       16.478001
 H         9.593000       18.474001       16.230000
 C        11.561000       18.004999       16.736000
 H        11.546000       16.993000       16.323999
 C        11.219000       17.861000       18.174999
 H        10.237000       17.389999       18.261999
 H        11.911000       17.209000       18.716000
 O        11.097000       19.195999       18.837999
 P        10.563000       19.400999       20.374001
 O        11.853000       19.215000       21.318001
 C        12.240000       17.909000       21.851000
 H        11.670000       17.520000       22.698000
 H        12.189000       17.232000       20.993999
 C        13.704000       18.084000       22.343000
 H        14.324000       18.318001       21.476999
 H        13.803000       18.837999       23.125000
 N        14.272000       16.861000       23.070000
 C        13.910000       15.627000       22.333000
 H        14.100000       14.844000       23.069000
 H        12.861000       15.536000       22.049000
 H        14.488000       15.539000       21.412001
 C        15.747000       17.031000       23.242001
 H        16.202000       16.148001       23.693001
 H        16.141001       17.271999       22.253000
 H        15.995000       17.899000       23.855000
 C        13.710000       16.885000       24.509001
 H        14.303000       16.268999       25.186001
 H        12.793000       16.298000       24.438000
 H        13.688000       17.917000       24.862000
 O        10.079000       20.784000       20.438000
 O         9.619000       18.275000       20.643999
 O        12.959000       18.420000       16.650999
 C        13.954000       17.504000       16.441000
 O        13.796000       16.302999       16.431000
 C        15.222000       18.190001       16.114000
 H        16.007999       17.475000       16.365000
 H        15.399000       19.101000       16.690001
 C        15.255000       18.459000       14.576000
 H        14.345000       19.048000       14.446000
 H        15.083000       17.507000       14.070000
 C        16.423000       19.242001       13.978000
 H        17.340000       18.813999       14.389000
 H        16.363001       20.263000       14.361000
 C        16.476999       19.139000       12.490000
 H        15.400000       19.158001       12.309000
 H        16.931999       18.232000       12.087000
 C        17.313000       20.323999       11.951000
 H        18.316999       20.337000       12.382000
 H        16.763000       21.242001       12.171000
 C        17.587000       20.177000       10.441000
 H        16.702999       20.292000        9.810000
 H        17.988001       19.186001       10.219000
 C        18.628000       21.184000        9.873000
 H        18.660000       21.007000        8.796000
 H        19.615999       21.027000       10.309000
 C        18.236000       22.594000       10.123000
 H        18.669001       23.068001       11.001000
 C        17.649000       23.371000        9.201000
 H        17.403999       24.406000        9.425000
 C        16.945000       22.893999        7.949000
 H        17.114000       21.851999        7.670000
 H        17.264000       23.434999        7.056000
 C        15.417000       22.916000        8.083000
 H        15.090000       23.910999        8.392000
 H        14.995000       22.332001        8.903000
 C        14.731000       22.559000        6.724000
 H        14.807000       21.548000        6.320000
 H        15.070000       23.110001        5.845000
 C        13.268000       22.834000        6.909000
 H        13.021000       23.895000        6.827000
 H        12.899000       22.525000        7.889000
 C        12.407000       22.063999        5.841000
 H        13.114000       21.903000        5.025000
 H        11.508000       22.653000        5.648000
 C        11.918000       20.733999        6.419000
 H        11.461000       20.782000        7.410000
 H        12.829000       20.131001        6.422000
 C        10.807000       20.011999        5.630000
 H        11.130000       19.576000        4.682000
 H        10.102000       20.788000        5.323000
 C        10.014000       18.848000        6.346000
 H         9.088000       18.726999        5.779000
 H         9.792000       19.125000        7.378000
 H        10.577000       17.916000        6.264000
 C         3.949000       17.156000       61.645000
 H         4.104000       16.167999       61.207001
 H         3.376000       17.054001       62.569000
 H         4.971000       17.450001       61.893002
 C         3.261000       18.125000       60.695999
 H         2.171000       18.070999       60.731998
 H         3.477000       19.107000       61.122002
 C         3.903000       18.233999       59.256001
 H         4.993000       18.271999       59.205002
 H         3.781000       17.292000       58.717999
 C         3.177000       19.375999       58.460999
 H         2.093000       19.247000       58.480999
 H         3.381000       20.250000       59.084000
 C         3.685000       19.643999       57.073002
 H         4.703000       20.018000       57.202999
 H         3.818000       18.722000       56.501999
 C         2.670000       20.495001       56.220001
 H         2.840000       20.245001       55.171001
 H         1.629000       20.242001       56.430000
 C         2.712000       22.017000       56.455002
 H         1.814000       22.424999       55.985001
 H         2.564000       22.225000       57.516998
 C         3.960000       22.752001       55.953999
 H         4.097000       23.750999       56.372002
 H         4.808000       22.174000       56.327999
 C         4.156000       22.805000       54.453999
 H         5.228000       22.856001       54.251999
 H         3.791000       21.892000       53.978001
 C         3.511000       24.028000       53.787998
 H         2.439000       24.107000       53.979000
 H         3.967000       24.898001       54.264000
 C         3.715000       24.054001       52.238998
 H         3.420000       25.063000       51.945000
 H         4.768000       24.046000       51.946999
 C         2.967000       23.011000       51.455002
 H         3.439000       22.030001       51.549000
 H         1.968000       22.971001       51.894001
 C         2.863000       23.283001       49.938000
 H         2.148000       22.546000       49.568001
 H         2.381000       24.249001       49.772999
 C         4.251000       23.158001       49.231998
 H         4.872000       23.980000       49.594002
 H         4.615000       22.172001       49.529999
 C         4.234000       23.254000       47.730000
 H         3.274000       23.059000       47.249001
 H         4.519000       24.239000       47.355000
 C         5.295000       22.336000       47.277000
 O         6.446000       22.507999       47.504002
 O         4.826000       21.304001       46.516998
 C         5.721000       20.288000       46.042999
 H         6.415000       20.820000       45.387001
 H         6.233000       19.983000       46.959000
 C         4.986000       19.167000       45.368000
 H         5.686000       18.329000       45.314999
 C         4.514000       19.561001       43.933998
 H         3.816000       20.396999       44.019001
 H         5.312000       19.893000       43.264000
 O         3.767000       18.419001       43.388000
 P         2.704000       18.702000       42.287998
 O         1.652000       19.448000       43.113998
 C         0.754000       18.914000       44.077999
 H         0.411000       17.955000       43.681999
 H         1.258000       18.691999       45.021999
 C        -0.435000       19.965000       44.271999
 H        -0.899000       20.061001       43.290001
 H        -1.166000       19.650999       45.019001
 N        -0.062000       21.339001       44.672001
 C        -1.291000       22.063000       45.117001
 H        -1.964000       21.856001       44.283001
 H        -1.675000       21.528000       45.987000
 H        -1.228000       23.128000       45.341000
 C         0.928000       21.365999       45.763000
 H         0.707000       20.747000       46.633999
 H         1.883000       21.139000       45.286999
 H         1.084000       22.393999       46.094002
 C         0.467000       22.097000       43.465000
 H         1.291000       21.518999       43.042999
 H         0.897000       23.044001       43.793999
 H        -0.312000       22.209999       42.709999
 O         3.312000       19.568001       41.273998
 O         2.112000       17.447001       41.824001
 O         3.836000       18.760000       46.101002
 C         3.973000       18.374001       47.409000
 O         5.016000       18.159000       47.952999
 C         2.671000       18.156000       48.145000
 H         2.653000       17.243999       48.744999
 H         1.834000       18.179001       47.444000
 C         2.545000       19.385000       49.077999
 H         2.413000       20.250999       48.425999
 H         3.493000       19.563000       49.590000
 C         1.344000       19.479000       50.028999
 H         0.344000       19.344999       49.612000
 H         1.320000       20.476999       50.472000
 C         1.495000       18.583000       51.299000
 H         2.525000       18.318001       51.546001
 H         0.973000       17.650999       51.074001
 C         0.906000       19.253000       52.537998
 H         1.533000       20.110001       52.794998
 H         0.926000       18.472000       53.300999
 C        -0.560000       19.614000       52.368000
 H        -1.120000       18.746000       52.013000
 H        -0.772000       20.386999       51.626999
 C        -1.266000       20.122999       53.648998
 H        -2.321000       20.333000       53.462002
 H        -0.811000       21.076000       53.924999
 C        -1.072000       19.249001       54.828999
 H        -0.069000       19.105000       55.223000
 C        -2.067000       18.613001       55.502998
 H        -1.898000       17.870001       56.278000
 C        -3.531000       18.634001       55.146000
 H        -3.778000       19.288000       54.306000
 H        -4.082000       19.003000       56.013000
 C        -4.126000       17.253000       54.796001
 H        -3.727000       16.799000       53.886002
 H        -5.211000       17.294001       54.681000
 C        -4.002000       16.169001       55.917999
 H        -4.516000       16.485001       56.828999
 H        -2.978000       15.843000       56.110001
 C        -4.740000       14.959000       55.421001
 H        -4.351000       14.770000       54.417999
 H        -5.815000       15.111000       55.306000
 C        -4.616000       13.582000       56.153000
 H        -5.284000       12.844000       55.703999
 H        -4.858000       13.680000       57.214001
 C        -3.197000       13.017000       56.029999
 H        -2.429000       13.674000       56.442001
 H        -2.992000       12.900000       54.964001
 C        -2.946000       11.595000       56.695000
 H        -2.007000       11.135000       56.380001
 H        -3.800000       10.949000       56.483002
 C        -3.118000       11.689000       58.210999
 H        -2.936000       10.722000       58.685001
 H        -4.158000       11.973000       58.383999
 H        -2.402000       12.402000       58.626999
 C         9.919000       16.986000       55.619999
 H        10.276000       16.764999       54.612000
 H         8.886000       16.667000       55.775002
 H        10.508000       16.483000       56.389999
 C         9.925000       18.525999       55.785999
 H        10.965000       18.857000       55.810001
 H         9.475000       18.934000       54.879002
 C         9.181000       18.902000       57.054001
 H         8.182000       18.462000       57.068001
 H         9.721000       18.427000       57.875000
 C         9.126000       20.473000       57.127998
 H         8.823000       20.789000       58.129002
 H        10.142000       20.827000       56.939999
 C         8.037000       20.976999       56.069000
 H         8.097000       20.474001       55.101002
 H         7.113000       20.476999       56.368000
 C         7.925000       22.507000       55.926998
 H         7.369000       22.799999       55.034000
 H         7.379000       22.921000       56.776001
 C         9.316000       23.299000       55.688999
 H         9.120000       24.354000       55.486000
 H         9.942000       23.195000       56.577999
 C        10.171000       22.809999       54.535999
 H        10.494000       21.791000       54.758999
 H         9.516000       22.702999       53.667999
 C        11.359000       23.753000       54.252998
 H        10.991000       24.688999       53.828999
 H        11.891000       24.010000       55.172001
 C        12.310000       23.059999       53.245998
 H        11.832000       22.802999       52.299000
 H        13.087000       23.804001       53.055000
 C        13.153000       21.896999       53.883999
 H        13.617000       22.381001       54.744999
 H        12.610000       21.061001       54.328999
 C        14.108000       21.177999       52.915001
 H        14.673000       20.475000       53.530998
 H        13.441000       20.615999       52.257999
 C        15.037000       22.129000       52.180000
 H        14.440000       22.747000       51.506001
 H        15.633000       22.783001       52.819000
 C        16.087000       21.403000       51.251999
 H        16.679001       22.059000       50.610001
 H        16.857000       20.930000       51.863998
 C        15.545000       20.350000       50.332001
 H        14.994000       19.584999       50.882999
 H        14.812000       20.754000       49.630001
 C        16.601999       19.823999       49.409000
 O        17.783001       20.049000       49.605999
 O        16.058001       19.114000       48.418999
 C        16.864000       18.584000       47.312000
 H        16.200001       18.759001       46.462002
 H        17.775000       19.172001       47.181999
 C        17.214001       17.165001       47.595001
 H        17.900000       16.868000       46.798000
 C        16.014999       16.207001       47.570999
 H        16.461000       15.209000       47.594002
 H        15.329000       16.311001       48.416000
 O        15.168000       16.410999       46.388000
 P        15.760000       15.926000       44.918999
 O        16.836000       17.091000       44.644001
 C        16.653000       18.028000       43.533001
 H        15.619000       18.379999       43.497002
 H        17.260000       18.924999       43.682999
 C        16.875000       17.301001       42.201000
 H        16.261999       16.399000       42.172001
 H        16.603001       18.007999       41.416000
 N        18.275000       16.827000       41.943001
 C        19.313000       17.823000       42.372002
 H        19.132999       18.851999       42.056999
 H        19.381001       17.760000       43.459000
 H        20.261999       17.517000       41.929001
 C        18.525000       15.508000       42.597000
 H        17.899000       14.803000       42.049000
 H        19.594000       15.297000       42.527000
 H        18.316000       15.590000       43.665001
 C        18.405001       16.650000       40.446999
 H        18.075001       17.507999       39.859001
 H        17.747000       15.792000       40.299999
 H        19.405001       16.322001       40.160000
 O        16.448000       14.611000       45.115002
 O        14.648000       16.049000       43.845001
 O        17.819000       16.941000       48.898998
 C        19.129999       17.230000       48.992001
 O        19.899000       17.736000       48.216999
 C        19.716000       16.855000       50.349998
 H        19.002001       17.177999       51.111000
 H        20.591000       17.488001       50.511002
 C        19.987000       15.356000       50.463001
 H        20.599001       15.063000       49.606998
 H        19.066999       14.769000       50.451000
 C        20.732000       15.036000       51.747002
 H        20.223000       14.305000       52.380001
 H        20.846001       15.910000       52.390999
 C        22.149000       14.530000       51.516998
 H        22.761999       15.262000       50.987000
 H        21.993999       13.624000       50.926998
 C        22.789000       14.168000       52.919998
 H        23.639000       13.504000       52.748001
 H        22.056000       13.594000       53.491001
 C        23.334000       15.366000       53.764000
 H        22.569000       16.138000       53.867001
 H        24.082001       15.947000       53.219002
 C        23.886000       14.987000       55.148998
 H        24.627001       14.186000       55.105999
 H        23.084000       14.686000       55.827000
 C        24.549000       16.174000       55.722000
 H        25.471001       16.469999       55.229000
 C        24.257000       16.780001       56.825001
 H        24.958000       17.577000       57.057999
 C        23.127001       16.603001       57.827000
 H        22.299999       16.153999       57.272999
 H        22.844000       17.617001       58.116001
 C        23.471001       15.658000       58.941002
 H        24.507000       15.746000       59.273998
 H        23.493000       14.622000       58.595001
 C        22.530001       15.887000       60.130001
 H        22.552000       16.910000       60.511002
 H        22.885000       15.371000       61.023998
 C        21.082001       15.667000       59.743999
 H        20.941000       14.599000       59.567001
 H        20.881001       16.240000       58.837002
 C        20.091999       16.047001       60.820999
 H        20.274000       15.453000       61.719002
 H        19.118000       15.773000       60.409000
 C        20.028999       17.537001       61.250999
 H        19.825001       18.129000       60.356998
 H        20.968000       17.797001       61.743000
 C        18.927999       17.771000       62.382999
 H        18.979000       17.023001       63.178001
 H        17.934000       17.575001       61.976002
 C        18.724001       19.195999       62.921001
 H        17.729000       19.344999       63.346001
 H        18.865000       19.907000       62.103001
 H        19.462999       19.349001       63.709999
 C        -5.685000       10.582000       62.936001
 H        -6.349000        9.749000       63.174000
 H        -6.198000       11.355000       62.360001
 H        -5.344000       10.929000       63.914001
 C        -4.394000       10.211000       62.148998
 H        -4.006000        9.243000       62.472000
 H        -4.719000       10.058000       61.118000
 C        -3.359000       11.296000       62.243000
 H        -3.759000       12.224000       61.827999
 H        -3.233000       11.406000       63.321999
 C        -2.056000       10.932000       61.613998
 H        -2.257000       10.698000       60.567001
 H        -1.406000       11.808000       61.679001
 C        -1.347000        9.673000       62.222000
 H        -1.457000        9.782000       63.303001
 H        -1.954000        8.817000       61.921001
 C         0.136000        9.513000       61.757999
 H         0.683000       10.334000       62.228001
 H         0.592000        8.732000       62.370998
 C         0.364000        9.429000       60.203999
 H         0.223000       10.443000       59.825001
 H         1.425000        9.215000       60.058998
 C        -0.412000        8.305000       59.469002
 H        -0.397000        7.412000       60.098000
 H        -1.443000        8.659000       59.523998
 C        -0.050000        7.964000       57.980000
 H         1.034000        7.848000       57.912998
 H        -0.448000        6.963000       57.799999
 C        -0.363000        8.981000       56.855000
 H        -1.438000        9.163000       56.786999
 H         0.290000        9.842000       57.015999
 C         0.134000        8.382000       55.532001
 H         1.214000        8.227000       55.549999
 H        -0.264000        7.380000       55.356998
 C        -0.207000        9.383000       54.480999
 H        -1.292000        9.460000       54.381001
 H         0.199000       10.305000       54.902000
 C         0.645000        9.229000       53.165001
 H         1.701000        9.062000       53.383999
 H         0.304000        8.312000       52.680000
 C         0.648000       10.441000       52.126999
 H        -0.350000       10.884000       52.130001
 H         1.404000       11.144000       52.481998
 C         1.014000        9.850000       50.779999
 H         2.023000        9.440000       50.695000
 H         0.249000        9.081000       50.653999
 C         0.915000       10.824000       49.626999
 O        -0.118000       11.455000       49.361000
 O         2.062000       10.862000       48.963001
 C         1.955000       11.168000       47.514000
 H         2.890000       10.929000       46.999001
 H         1.120000       10.630000       47.060001
 C         1.846000       12.694000       47.283001
 H         0.952000       13.000000       47.831001
 C         1.615000       12.945000       45.776001
 H         0.551000       12.900000       45.528000
 H         1.906000       13.991000       45.653000
 O         2.287000       12.003000       44.957001
 P         1.879000       11.861000       43.430000
 O         0.784000       10.691000       43.367001
 C         1.196000        9.373000       43.797001
 H         2.248000        9.203000       43.553001
 H         1.030000        9.304000       44.875000
 C         0.469000        8.379000       42.801998
 H        -0.617000        8.446000       42.889000
 H         0.741000        8.511000       41.754002
 N         0.684000        6.919000       43.082001
 C         2.117000        6.597000       42.896000
 H         2.374000        5.570000       43.157001
 H         2.262000        6.874000       41.849998
 H         2.784000        7.252000       43.459000
 C         0.292000        6.633000       44.527000
 H         0.191000        5.571000       44.757000
 H         1.107000        7.049000       45.122002
 H        -0.681000        7.118000       44.618999
 C        -0.182000        6.084000       42.208000
 H        -0.001000        6.378000       41.173000
 H        -1.234000        6.178000       42.481998
 H        -0.027000        5.004000       42.213001
 O         1.272000       13.096000       42.848000
 O         3.093000       11.358000       42.797001
 O         3.063000       13.271000       47.789001
 C         3.034000       14.247000       48.724998
 O         2.062000       14.884000       49.084999
 C         4.357000       14.379000       49.344002
 H         4.801000       15.219000       48.806000
 H         5.084000       13.580000       49.181999
 C         4.265000       14.758000       50.844002
 H         3.548000       15.547000       51.081001
 H         5.250000       15.097000       51.169998
 C         3.883000       13.609000       51.775002
 H         2.982000       13.170000       51.341999
 H         3.547000       14.093000       52.694000
 C         4.964000       12.581000       51.858002
 H         5.783000       13.065000       52.395000
 H         5.338000       12.226000       50.895000
 C         4.462000       11.432000       52.673000
 H         3.692000       11.007000       52.026001
 H         4.015000       11.747000       53.618000
 C         5.385000       10.181000       52.743000
 H         6.099000       10.425000       53.532001
 H         5.961000       10.041000       51.826000
 C         4.595000        8.924000       53.219002
 H         4.159000        8.524000       52.300999
 H         3.763000        9.148000       53.889999
 C         5.492000        7.830000       53.723999
 H         6.104000        7.444000       52.912998
 C         5.638000        7.410000       54.983002
 H         6.306000        6.581000       55.199001
 C         4.779000        7.872000       56.099998
 H         3.801000        7.424000       55.909000
 H         4.661000        8.950000       56.227001
 C         5.420000        7.372000       57.435001
 H         6.413000        7.774000       57.646999
 H         5.394000        6.280000       57.438000
 C         4.577000        8.030000       58.643002
 H         3.497000        8.069000       58.483002
 H         4.978000        9.031000       58.817001
 C         4.813000        7.074000       59.846001
 H         5.862000        6.797000       59.966999
 H         4.242000        6.169000       59.626999
 C         4.251000        7.566000       61.208000
 H         3.175000        7.741000       61.150002
 H         4.660000        8.568000       61.354000
 C         4.687000        6.614000       62.306000
 H         5.777000        6.542000       62.318001
 H         4.313000        5.635000       62.000000
 C         4.258000        7.004000       63.716000
 H         4.732000        7.920000       64.077003
 H         4.602000        6.186000       64.351997
 C         2.734000        7.190000       63.851002
 H         2.497000        7.328000       64.907997
 H         2.374000        6.232000       63.471001
 H         2.416000        8.008000       63.201000
 C        13.490000       22.742001       60.139999
 H        13.525000       22.990999       59.077999
 H        14.321000       22.143000       60.518002
 H        13.676000       23.665001       60.692001
 C        12.114000       22.297001       60.709999
 H        11.767000       21.377001       60.235001
 H        12.150000       22.041000       61.771000
 C        10.905000       23.240000       60.466999
 H        10.620000       23.351000       59.418999
 H         9.986000       22.785000       60.844002
 C        11.112000       24.636000       61.067001
 H        11.418000       24.485001       62.104000
 H        11.929000       25.122000       60.529999
 C         9.799000       25.448999       60.987000
 H         8.936000       24.790001       60.868999
 H         9.726000       26.028999       61.909000
 C         9.841000       26.445999       59.811001
 H        10.422000       27.315001       60.126999
 H        10.358000       25.969999       58.974998
 C         8.408000       26.813999       59.264000
 H         7.781000       27.047001       60.126999
 H         8.453000       27.753000       58.708000
 C         7.595000       25.783001       58.456001
 H         8.187000       25.215000       57.735001
 H         7.230000       25.062000       59.189999
 C         6.237000       26.200001       57.751999
 H         5.690000       25.291000       57.493999
 H         5.703000       26.823000       58.472000
 C         6.586000       27.118000       56.542000
 H         5.613000       27.322001       56.091000
 H         6.970000       28.061001       56.935001
 C         7.555000       26.493999       55.546001
 H         8.570000       26.471001       55.950001
 H         7.274000       25.452000       55.384998
 C         7.625000       27.318001       54.250999
 H         6.622000       27.704000       54.058998
 H         8.272000       28.197001       54.283001
 C         8.141000       26.427000       53.112999
 H         9.037000       25.851000       53.352001
 H         7.344000       25.697001       52.955002
 C         8.451000       27.155001       51.743000
 H         7.727000       27.968000       51.660000
 H         9.433000       27.584999       51.952000
 C         8.650000       26.285000       50.512001
 H         7.697000       25.862000       50.186001
 H         8.867000       26.917000       49.647999
 C         9.738000       25.237000       50.580002
 O         9.661000       24.229000       51.285999
 O        10.811000       25.507000       49.833000
 C        11.857000       24.594999       49.658001
 H        12.776000       25.187000       49.666000
 H        11.899000       23.797001       50.403999
 C        11.597000       23.791000       48.330002
 H        12.443000       23.127001       48.134998
 C        11.484000       24.750999       47.169998
 H        10.710000       25.499001       47.360001
 H        12.448000       25.247999       47.039001
 O        11.168000       24.021999       45.886002
 P        12.230000       23.013000       45.217999
 O        11.783000       21.695000       45.838001
 C        10.618000       20.916000       45.326000
 H         9.794000       21.511000       45.730000
 H        10.520000       20.893000       44.237999
 C        10.777000       19.576000       46.071999
 H        10.768000       19.757000       47.147999
 H         9.887000       18.965000       45.907001
 N        12.129000       18.778000       45.813999
 C        12.297000       18.455999       44.355000
 H        12.398000       19.417999       43.849998
 H        13.204000       17.889000       44.139000
 H        11.455000       17.877001       43.972000
 C        13.283000       19.420000       46.436001
 H        13.743000       20.046000       45.669998
 H        12.871000       20.052000       47.224998
 H        13.959000       18.691999       46.888000
 C        11.889000       17.385000       46.342999
 H        11.969000       17.437000       47.430000
 H        12.711000       16.763000       45.985001
 H        10.954000       16.966999       45.966999
 O        12.103000       22.936001       43.779999
 O        13.568000       23.378000       45.771999
 O        10.344000       23.107000       48.507000
 C        10.330000       22.003000       49.289001
 O        11.373000       21.521999       49.769001
 C         8.999000       21.323000       49.289001
 H         9.089000       20.417000       48.685001
 H         8.288000       22.035000       48.862999
 C         8.640000       21.129000       50.730999
 H         8.875000       22.006001       51.337002
 H         9.232000       20.302000       51.129002
 C         7.178000       20.764000       50.874001
 H         6.851000       19.952999       50.220001
 H         6.422000       21.551001       50.855000
 C         7.026000       20.223000       52.317001
 H         7.293000       21.007999       53.027000
 H         7.811000       19.486000       52.500000
 C         5.582000       19.763000       52.612999
 H         5.269000       18.933001       51.974998
 H         4.858000       20.556999       52.418999
 C         5.402000       19.319000       54.070000
 H         4.369000       18.985001       54.188999
 H         5.519000       20.153000       54.764999
 C         6.344000       18.169001       54.542000
 H         6.245000       18.115999       55.627998
 H         7.359000       18.441000       54.242001
 C         5.898000       16.827999       54.073002
 H         5.852000       16.774000       52.987999
 C         5.519000       15.767000       54.856998
 H         5.130000       14.823000       54.485001
 C         5.789000       15.625000       56.323002
 H         4.905000       15.765000       56.949001
 H         6.527000       16.332001       56.708000
 C         6.502000       14.323000       56.681999
 H         6.562000       14.369000       57.771000
 H         7.496000       14.330000       56.230000
 C         5.775000       12.985000       56.277000
 H         6.328000       12.181000       56.765999
 H         5.827000       12.813000       55.200001
 C         4.323000       12.906000       56.759998
 H         3.918000       11.941000       56.449001
 H         3.790000       13.740000       56.300999
 C         4.125000       12.948000       58.291000
 H         4.395000       13.940000       58.660000
 H         4.770000       12.216000       58.783001
 C         2.670000       12.624000       58.686001
 H         2.457000       11.658000       58.224998
 H         2.071000       13.447000       58.290001
 C         2.356000       12.459000       60.151001
 H         1.278000       12.372000       60.299000
 H         2.779000       13.385000       60.548000
 C         3.107000       11.347000       60.841999
 H         2.563000       11.065000       61.745998
 H         4.136000       11.656000       61.041000
 H         3.014000       10.418000       60.275002
 C        23.105000       -3.923000       64.466003
 H        23.811001       -4.687000       64.135002
 H        22.072001       -4.240000       64.306000
 H        23.174999       -3.738000       65.540001
 C        23.336000       -2.734000       63.563000
 H        22.827000       -1.872000       64.000999
 H        24.422001       -2.624000       63.591999
 C        22.923000       -2.960000       62.090000
 H        23.389000       -3.889000       61.755001
 H        21.850000       -3.141000       61.995998
 C        23.403000       -1.819000       61.214001
 H        23.365999       -0.867000       61.748001
 H        24.457001       -1.853000       60.929001
 C        22.591000       -1.790000       59.893002
 H        23.009001       -2.561000       59.243000
 H        21.513000       -1.927000       59.998001
 C        22.716000       -0.491000       59.016998
 H        22.364000        0.377000       59.578999
 H        23.766001       -0.391000       58.734001
 C        21.879999       -0.655000       57.751999
 H        22.424000       -1.372000       57.132999
 H        20.884001       -1.034000       57.988998
 C        21.724001        0.635000       57.028999
 H        20.784000        1.059000       57.388000
 H        22.540001        1.310000       57.293999
 C        21.628000        0.610000       55.466999
 H        22.584000        0.263000       55.067001
 H        20.834999       -0.138000       55.403999
 C        21.153999        1.993000       54.910000
 H        20.171000        2.091000       55.376999
 H        21.789000        2.779000       55.321999
 C        21.042000        2.068000       53.369999
 H        20.190001        1.471000       53.036999
 H        20.837999        3.108000       53.110001
 C        22.264999        1.564000       52.590000
 H        23.117001        2.058000       53.062000
 H        22.231001        0.478000       52.691002
 C        22.375999        2.015000       51.113998
 H        21.989000        3.029000       50.993999
 H        23.443001        1.980000       50.886002
 C        21.674000        1.039000       50.191002
 H        22.027000        0.023000       50.376999
 H        20.608000        0.970000       50.414001
 C        22.011999        1.457000       48.735001
 H        22.976000        1.965000       48.666000
 H        22.073999        0.556000       48.120998
 C        20.931000        2.270000       48.097000
 O        20.778999        1.992000       46.917000
 O        20.386999        3.300000       48.710999
 C        19.702000        4.307000       47.970001
 H        19.761999        5.170000       48.638000
 H        20.297001        4.499000       47.073002
 C        18.264999        3.931000       47.566002
 H        18.306999        3.012000       46.976002
 C        17.500999        4.992000       46.792000
 H        16.422001        4.875000       46.924999
 H        17.728001        5.966000       47.233002
 O        17.818001        4.880000       45.372002
 P        16.990000        4.001000       44.381001
 O        15.712000        4.914000       44.042000
 C        15.835000        6.074000       43.249001
 H        16.902000        6.268000       43.109001
 H        15.434000        5.946000       42.241001
 C        15.114000        7.218000       43.955002
 H        14.052000        7.045000       43.775002
 H        15.392000        7.347000       45.001999
 N        15.426000        8.547000       43.313999
 C        16.884001        8.945000       43.328999
 H        16.823000        9.919000       42.840000
 H        17.183001        9.172000       44.353001
 H        17.475000        8.145000       42.880001
 C        15.000000        8.742000       41.914001
 H        13.965000        8.409000       41.826000
 H        15.040000        9.811000       41.702000
 H        15.748000        8.205000       41.328999
 C        14.851000        9.650000       44.175999
 H        13.776000        9.834000       44.146000
 H        15.216000       10.543000       43.667000
 H        15.096000        9.554000       45.235001
 O        17.763000        3.851000       43.132999
 O        16.635000        2.728000       45.076000
 O        17.493999        3.640000       48.771000
 C        17.443001        2.389000       49.159000
 O        18.066000        1.398000       48.756001
 C        16.389000        2.198000       50.237000
 H        15.889000        1.251000       50.027000
 H        15.614000        2.961000       50.139999
 C        16.915001        2.326000       51.695999
 H        17.917000        1.896000       51.766998
 H        16.250000        1.883000       52.439999
 C        17.177000        3.845000       52.047001
 H        16.374001        4.498000       51.699001
 H        18.059999        4.107000       51.460999
 C        17.493999        3.963000       53.562000
 H        18.025000        4.881000       53.821999
 H        18.163000        3.151000       53.854000
 C        16.247000        3.919000       54.451000
 H        15.597000        4.775000       54.257000
 H        16.594000        4.226000       55.439999
 C        15.323000        2.650000       54.606998
 H        14.757000        2.524000       53.681999
 H        14.601000        3.034000       55.331001
 C        16.020000        1.440000       55.235001
 H        16.889000        1.194000       54.619999
 H        15.358000        0.578000       55.341999
 C        16.469999        1.888000       56.603001
 H        16.271000        2.918000       56.888000
 C        17.202999        1.230000       57.446999
 H        17.490999        1.766000       58.348000
 C        17.624001       -0.197000       57.257000
 H        18.690001       -0.268000       57.484001
 H        17.561001       -0.526000       56.217999
 C        16.934000       -1.111000       58.287998
 H        15.866000       -0.937000       58.134998
 H        17.177999       -0.684000       59.263000
 C        17.280001       -2.618000       58.117001
 H        18.351999       -2.812000       58.195999
 H        16.927999       -3.008000       57.160000
 C        16.659000       -3.440000       59.244999
 H        17.000999       -3.019000       60.192001
 H        17.073000       -4.449000       59.181999
 C        15.105000       -3.578000       59.205002
 H        14.638000       -2.650000       59.542000
 H        14.785000       -4.319000       59.941002
 C        14.632000       -4.062000       57.839001
 H        14.655000       -3.236000       57.125000
 H        13.579000       -4.282000       58.026001
 C        15.308000       -5.302000       57.292999
 H        15.506000       -5.999000       58.110001
 H        16.243000       -5.013000       56.806999
 C        14.474000       -6.024000       56.145000
 H        14.770000       -5.668000       55.155998
 H        13.420000       -5.755000       56.250999
 H        14.473000       -7.115000       56.167000
 C        20.566999        5.834000       51.986000
 H        20.200001        5.078000       52.682999
 H        21.132000        6.534000       52.605000
 H        21.145000        5.367000       51.186001
 C        19.349001        6.520000       51.348999
 H        18.648001        5.851000       50.844002
 H        18.783001        6.815000       52.235001
 C        19.719000        7.809000       50.627998
 H        20.313000        8.408000       51.320999
 H        20.309999        7.618000       49.730000
 C        18.434999        8.617000       50.375999
 H        17.730000        8.021000       49.792000
 H        18.021000        8.938000       51.334000
 C        18.733999        9.887000       49.551998
 H        19.299999        9.635000       48.653000
 H        17.783001       10.295000       49.205002
 C        19.454000       11.007000       50.344002
 H        20.385000       10.562000       50.702999
 H        19.785999       11.820000       49.695000
 C        18.611000       11.705000       51.474998
 H        18.261999       10.938000       52.168999
 H        19.204000       12.340000       52.138000
 C        17.372999       12.437000       50.867001
 H        17.643000       12.975000       49.956001
 H        16.601999       11.683000       50.696999
 C        16.773001       13.350000       51.951000
 H        16.516001       12.808000       52.863998
 H        17.462999       14.136000       52.263000
 C        15.517000       14.091000       51.424999
 H        15.727000       14.619000       50.492001
 H        14.738000       13.340000       51.278000
 C        14.951000       15.163000       52.337002
 H        14.438000       14.714000       53.189999
 H        15.827000       15.757000       52.602001
 C        13.962000       16.087999       51.660000
 H        14.409000       16.570000       50.787998
 H        13.214000       15.453000       51.180000
 C        13.174000       17.183001       52.396000
 H        12.539000       16.605000       53.070000
 H        13.884000       17.785000       52.967999
 C        12.220000       17.958000       51.443001
 H        11.906000       18.889999       51.917000
 H        12.778000       18.330999       50.582001
 C        10.947000       17.131001       51.089001
 H        11.306000       16.149000       50.773998
 H        10.328000       17.103001       51.987999
 C        10.174000       17.763000       49.956001
 O        10.707000       18.306999       48.980999
 O         8.834000       17.488001       49.921001
 C         8.090000       17.455999       48.727001
 H         7.074000       17.184999       49.026001
 H         8.154000       18.464001       48.307999
 C         8.634000       16.448999       47.652000
 H         9.670000       16.743000       47.462002
 C         7.738000       16.555000       46.389999
 H         7.824000       15.712000       45.700001
 H         6.666000       16.554001       46.602001
 O         8.158000       17.705999       45.619999
 P         8.402000       17.503000       44.046001
 O         6.946000       17.243000       43.513000
 C         6.551000       15.855000       43.185001
 H         6.990000       15.044000       43.771999
 H         5.479000       15.713000       43.348000
 C         6.880000       15.556000       41.708000
 H         7.967000       15.508000       41.625000
 H         6.458000       14.588000       41.431999
 N         6.525000       16.479000       40.577999
 C         6.699000       15.823000       39.242001
 H         7.733000       15.495000       39.123001
 H         6.128000       14.899000       39.139000
 H         6.558000       16.566999       38.457001
 C         5.124000       16.927000       40.713001
 H         4.425000       16.104000       40.556999
 H         5.116000       17.374001       41.708000
 H         4.933000       17.622000       39.894001
 C         7.386000       17.684999       40.580002
 H         6.944000       18.290001       39.786999
 H         8.366000       17.313000       40.276001
 H         7.315000       18.190001       41.543999
 O         8.874000       18.770000       43.537998
 O         9.327000       16.370001       43.867001
 O         8.486000       15.097000       48.047001
 C         9.532000       14.497000       48.594002
 O        10.633000       14.951000       48.799000
 C         9.198000       13.083000       48.911999
 H        10.105000       12.518000       48.688000
 H         8.573000       12.622000       48.144001
 C         8.674000       12.906000       50.345001
 H         8.732000       11.816000       50.369999
 H         7.649000       13.271000       50.435001
 C         9.664000       13.416000       51.514000
 H         9.685000       14.480000       51.271000
 H        10.638000       12.939000       51.387001
 C         9.269000       13.107000       52.984001
 H         9.282000       12.030000       53.165001
 H         8.236000       13.395000       53.185001
 C        10.169000       13.810000       54.015999
 H         9.762000       13.623000       55.012001
 H        10.216000       14.898000       53.926998
 C        11.623000       13.345000       53.962002
 H        12.150000       13.710000       53.077000
 H        11.616000       12.254000       53.917000
 C        12.397000       13.648000       55.273998
 H        11.926000       13.001000       56.016998
 H        12.190000       14.698000       55.488998
 C        13.856000       13.304000       55.194000
 H        14.302000       13.207000       54.207001
 C        14.620000       12.878000       56.223999
 H        15.568000       12.378000       56.048000
 C        14.241000       12.946000       57.714001
 H        13.560000       13.784000       57.875999
 H        15.109000       13.190000       58.330002
 C        13.530000       11.718000       58.308998
 H        12.505000       11.815000       57.945999
 H        13.544000       11.830000       59.395000
 C        14.281000       10.402000       58.075001
 H        15.221000       10.458000       58.626999
 H        14.465000       10.231000       57.012001
 C        13.518000        9.139000       58.370998
 H        13.645000        8.317000       57.662998
 H        12.464000        9.347000       58.175999
 C        13.579000        8.631000       59.831001
 H        12.865000        7.811000       59.938999
 H        13.151000        9.404000       60.472000
 C        14.905000        8.202000       60.298000
 H        15.616000        9.024000       60.195999
 H        15.247000        7.373000       59.674000
 C        14.957000        7.802000       61.764999
 H        14.763000        8.689000       62.372002
 H        15.943000        7.360000       61.924000
 C        13.904000        6.723000       62.105999
 H        12.908000        7.163000       62.178001
 H        14.122000        6.254000       63.068001
 H        13.953000        5.979000       61.307999
 C         1.217000        0.001000       66.513000
 H         1.655000       -0.204000       67.492996
 H         1.676000       -0.752000       65.867996
 H         0.127000       -0.056000       66.542999
 C         1.513000        1.472000       66.147003
 H         1.376000        1.961000       67.113998
 H         2.539000        1.729000       65.877998
 C         0.486000        2.004000       64.994003
 H         0.671000        1.572000       64.009003
 H        -0.542000        1.783000       65.292000
 C         0.681000        3.511000       64.842003
 H         0.048000        3.949000       65.615997
 H         1.684000        3.833000       65.132004
 C         0.108000        4.106000       63.563999
 H        -0.949000        3.836000       63.514000
 H         0.086000        5.181000       63.751999
 C         1.004000        3.687000       62.360001
 H         2.062000        3.926000       62.488998
 H         0.962000        2.614000       62.164001
 C         0.539000        4.316000       61.055000
 H        -0.543000        4.422000       60.946999
 H         0.870000        5.352000       61.150002
 C         1.152000        3.743000       59.787998
 H         2.208000        3.491000       59.909000
 H         0.652000        2.820000       59.487999
 C         1.036000        4.621000       58.523998
 H         0.096000        5.167000       58.426998
 H         1.751000        5.411000       58.761002
 C         1.688000        4.116000       57.146000
 H         2.778000        4.167000       57.183998
 H         1.394000        3.084000       56.944000
 C         1.267000        5.000000       55.938999
 H         0.200000        4.963000       55.709999
 H         1.223000        6.051000       56.231998
 C         2.052000        4.813000       54.587002
 H         3.135000        4.925000       54.667999
 H         1.938000        3.760000       54.320999
 C         1.584000        5.725000       53.455002
 H         0.494000        5.799000       53.467999
 H         1.909000        6.761000       53.574001
 C         1.949000        5.208000       52.046001
 H         1.626000        4.165000       52.027000
 H         1.296000        5.703000       51.325001
 C         3.396000        5.173000       51.683998
 H         3.739000        6.210000       51.655998
 H         3.997000        4.661000       52.438000
 C         3.698000        4.678000       50.348000
 O         2.835000        4.397000       49.537998
 O         5.027000        4.620000       50.136002
 C         5.511000        3.963000       48.840000
 H         6.427000        3.415000       49.077000
 H         4.820000        3.169000       48.543999
 C         5.770000        5.028000       47.672001
 H         4.930000        5.697000       47.467999
 C         6.243000        4.319000       46.441002
 H         6.411000        5.074000       45.668999
 H         7.136000        3.757000       46.724998
 O         5.316000        3.398000       45.966000
 P         4.060000        3.831000       45.084999
 O         4.640000        4.297000       43.744999
 C         5.069000        3.373000       42.748001
 H         5.739000        2.619000       43.167999
 H         4.231000        2.879000       42.250999
 C         6.006000        4.202000       41.873001
 H         5.525000        5.043000       41.372002
 H         6.869000        4.579000       42.423000
 N         6.732000        3.483000       40.764000
 C         7.824000        4.301000       40.146000
 H         8.389000        4.588000       41.034000
 H         8.449000        3.636000       39.547001
 H         7.447000        5.158000       39.585999
 C         7.422000        2.206000       41.318001
 H         7.643000        2.423000       42.363998
 H         6.757000        1.372000       41.090000
 H         8.368000        2.100000       40.784000
 C         5.706000        3.171000       39.726002
 H         5.173000        4.060000       39.387001
 H         4.997000        2.444000       40.125999
 H         6.118000        2.669000       38.848999
 O         3.272000        2.632000       44.763000
 O         3.376000        5.020000       45.659000
 O         6.839000        5.838000       48.098000
 C         6.611000        6.957000       48.814999
 O         5.574000        7.271000       49.396999
 C         7.915000        7.751000       48.866001
 H         8.074000        8.300000       47.935001
 H         8.687000        6.998000       49.035000
 C         8.042000        8.773000       50.027000
 H         7.128000        9.366000       50.091999
 H         8.902000        9.388000       49.755001
 C         8.419000        8.178000       51.403999
 H         9.130000        7.353000       51.316002
 H         7.460000        7.849000       51.810001
 C         8.872000        9.262000       52.416000
 H         8.040000        9.952000       52.570000
 H         9.694000        9.817000       51.959999
 C         9.280000        8.565000       53.766998
 H         9.929000        7.719000       53.534000
 H         8.366000        8.220000       54.256001
 C         9.885000        9.589000       54.744999
 H         9.239000       10.468000       54.775002
 H        10.806000        9.907000       54.251999
 C        10.111000        9.092000       56.219002
 H        10.553000        9.989000       56.658001
 H        10.830000        8.304000       56.451000
 C         8.797000        8.857000       56.852001
 H         8.028000        8.469000       56.188999
 C         8.597000        9.073000       58.155998
 H         7.634000        8.814000       58.588001
 C         9.587000        9.560000       59.243000
 H        10.358000       10.232000       58.861000
 H        10.211000        8.765000       59.655998
 C         8.760000       10.241000       60.389000
 H         9.465000       10.488000       61.186001
 H         8.137000        9.508000       60.905998
 C         7.909000       11.448000       60.041000
 H         7.495000       11.663000       61.028000
 H         7.125000       11.238000       59.308998
 C         8.595000       12.733000       59.535999
 H         7.962000       13.603000       59.722000
 H         8.661000       12.691000       58.446999
 C        10.021000       13.047000       60.062000
 H        10.649000       12.197000       59.785000
 H        10.034000       13.133000       61.151001
 C        10.439000       14.461000       59.578999
 H         9.842000       15.273000       59.999001
 H        10.371000       14.476000       58.488998
 C        11.855000       14.851000       59.994999
 H        12.476000       13.981000       59.773998
 H        12.041000       14.953000       61.066002
 C        12.391000       16.125999       59.342999
 H        11.702000       16.905001       59.676998
 H        12.475000       16.017000       58.259998
 H        13.403000       16.388000       59.660000
 C        20.136000        3.476000       58.813000
 H        20.490000        3.227000       59.816002
 H        20.940001        3.799000       58.147999
 H        19.582001        2.585000       58.511002
 C        19.341999        4.781000       58.943001
 H        18.502001        4.684000       59.632999
 H        19.983000        5.588000       59.303001
 C        18.837999        5.320000       57.564999
 H        19.676001        5.515000       56.893002
 H        18.030001        4.705000       57.161999
 C        18.184999        6.703000       57.757999
 H        17.367001        6.696000       58.480999
 H        18.889000        7.499000       58.009998
 C        17.632000        7.130000       56.366001
 H        18.444000        7.363000       55.674000
 H        17.065001        6.277000       55.987000
 C        16.705000        8.273000       56.464001
 H        15.733000        8.129000       56.941002
 H        17.183001        9.026000       57.095001
 C        16.546000        8.984000       55.094002
 H        15.844000        9.808000       55.237000
 H        17.525000        9.338000       54.765999
 C        16.090000        8.042000       53.978001
 H        16.955999        7.575000       53.502998
 H        15.422000        7.278000       54.381001
 C        15.383000        8.764000       52.800999
 H        16.082001        9.361000       52.210999
 H        15.015000        7.942000       52.182999
 C        14.297000        9.804000       53.215000
 H        13.446000        9.267000       53.639000
 H        14.659000       10.520000       53.956001
 C        13.895000       10.682000       51.969002
 H        13.224000       11.445000       52.368000
 H        14.839000       11.158000       51.694000
 C        13.196000        9.917000       50.780998
 H        13.910000        9.241000       50.306000
 H        12.345000        9.299000       51.074001
 C        12.795000       10.855000       49.636002
 H        11.990000       11.525000       49.945000
 H        13.642000       11.544000       49.620998
 C        12.495000       10.339000       48.219002
 H        12.432000       11.195000       47.542999
 H        13.295000        9.649000       47.945999
 C        11.185000        9.501000       48.064999
 H        11.070000        8.794000       48.889000
 H        10.281000       10.112000       48.013000
 C        11.319000        8.684000       46.766998
 O        11.979000        8.998000       45.744999
 O        10.569000        7.580000       46.813000
 C        10.670000        6.668000       45.625999
 H         9.847000        5.968000       45.791000
 H        10.557000        7.183000       44.668999
 C        11.981000        5.834000       45.638000
 H        12.855000        6.467000       45.465000
 C        11.990000        4.811000       44.551998
 H        12.817000        4.102000       44.646000
 H        10.994000        4.362000       44.563000
 O        12.147000        5.392000       43.206001
 P        11.890000        4.548000       41.894001
 O        13.161000        3.888000       41.340000
 C        13.818000        2.862000       42.082001
 H        14.849000        3.074000       42.376999
 H        13.295000        2.554000       42.991001
 C        13.872000        1.655000       41.168999
 H        13.935000        0.766000       41.798000
 H        12.879000        1.595000       40.720001
 N        14.865000        1.494000       40.115002
 C        14.405000        2.107000       38.834999
 H        14.098000        3.133000       39.048000
 H        15.217000        2.175000       38.110001
 H        13.696000        1.430000       38.355999
 C        16.219999        1.936000       40.549999
 H        16.216000        3.022000       40.446999
 H        16.297001        1.716000       41.616001
 H        17.038000        1.550000       39.939999
 C        15.111000        0.109000       39.814999
 H        14.181000       -0.407000       40.057999
 H        15.766000       -0.307000       40.583000
 H        15.421000       -0.002000       38.775002
 O        10.875000        3.560000       42.206001
 O        11.476000        5.566000       40.943001
 O        12.185000        5.155000       46.964001
 C        12.798000        5.850000       47.921001
 O        13.470000        6.864000       47.749001
 C        12.486000        5.352000       49.280998
 H        12.403000        4.264000       49.244999
 H        11.535000        5.775000       49.611000
 C        13.629000        5.653000       50.209000
 H        13.738000        6.730000       50.353001
 H        14.473000        5.256000       49.641998
 C        13.510000        5.087000       51.676998
 H        14.254000        5.635000       52.258999
 H        13.933000        4.081000       51.688000
 C        12.141000        5.199000       52.321999
 H        11.421000        4.473000       51.937000
 H        11.790000        6.222000       52.171001
 C        12.419000        4.763000       53.763000
 H        13.116000        5.473000       54.213001
 H        12.934000        3.800000       53.745998
 C        11.302000        4.650000       54.777000
 H        10.622000        3.820000       54.571999
 H        10.761000        5.585000       54.618999
 C        11.693000        4.447000       56.245998
 H        11.991000        3.447000       56.569000
 H        10.798000        4.640000       56.841000
 C        12.694000        5.426000       56.701000
 H        12.622000        6.439000       56.314999
 C        13.701000        5.197000       57.555000
 H        14.303000        6.072000       57.786999
 C        13.925000        3.934000       58.368999
 H        13.957000        3.090000       57.678001
 H        13.150000        3.699000       59.102001
 C        15.292000        4.021000       59.167000
 H        15.425000        5.049000       59.512001
 H        16.069000        3.904000       58.409000
 C        15.442000        3.003000       60.278999
 H        15.386000        2.013000       59.821999
 H        14.530000        2.946000       60.875999
 C        16.632999        3.105000       61.182999
 H        17.570999        3.232000       60.638000
 H        16.709000        2.136000       61.681000
 C        16.549999        4.304000       62.167999
 H        15.560000        4.284000       62.627998
 H        16.546000        5.270000       61.659000
 C        17.586000        4.439000       63.321999
 H        17.759001        3.507000       63.863998
 H        17.236000        5.112000       64.108002
 C        18.986000        5.004000       62.886002
 H        19.473000        4.369000       62.141998
 H        19.669001        4.875000       63.728001
 C        19.030001        6.403000       62.432999
 H        20.042000        6.810000       62.488998
 H        18.377001        7.046000       63.027000
 H        18.643000        6.503000       61.417000
 O        16.072001        6.795000       34.999001
 H        16.934000        7.203000       34.926998
 H        15.628000        7.026000       34.182999
 O        14.212000        4.869000       27.202000
 H        13.646000        4.129000       26.981001
 H        13.606000        5.591000       27.372000
 O        22.684999       22.667999       18.260000
 H        23.587999       22.416000       18.063000
 H        22.490999       23.367001       17.636000
 O        22.337000        7.696000       26.948000
 H        22.205000        7.382000       27.843000
 H        21.499001        8.093000       26.708000
 O        17.361000       21.291000       26.653000
 H        17.570999       21.871000       25.921000
 H        16.679001       21.754999       27.139000
 O         1.098000        2.211000       46.148998
 H         1.053000        3.024000       46.652000
 H         1.837000        2.338000       45.553001
 O         5.173000        8.807000       34.033001
 H         4.549000        9.225000       33.439999
 H         6.023000        9.167000       33.778999
 O        14.503000        6.849000       12.571000
 H        14.144000        7.704000       12.808000
 H        13.801000        6.422000       12.079000
 O         2.274000        6.496000       39.391998
 H         1.584000        7.159000       39.400002
 H         3.025000        6.936000       38.993000
 O         6.450000       20.796000       20.639999
 H         6.506000       19.857000       20.816999
 H         6.976000       20.924000       19.851000
 O        17.483000        9.623000       20.898001
 H        16.719000        9.183000       21.271000
 H        18.114000        8.919000       20.746000
 O        13.346000       16.943001       41.887001
 H        13.783000       16.601999       42.667999
 H        12.468000       16.563000       41.918999
 O         2.688000       15.237000       43.064999
 H         2.067000       14.568000       42.778000
 H         2.363000       16.048000       42.674000
 O         0.164000       19.389000       21.452000
 H        -0.679000       19.400999       21.000999
 H         0.061000       18.726999       22.136000
 O        10.688000        5.515000       21.455999
 H        11.270000        4.763000       21.565001
 H        10.556000        5.580000       20.511000
 O         3.480000       10.563000       26.205999
 H         2.570000       10.503000       26.496000
 H         3.421000       10.813000       25.284000
 O        15.635000       22.113001       32.084000
 H        15.260000       22.934999       32.400002
 H        15.037000       21.826000       31.393999
 O        13.618000       20.691000       33.568001
 H        14.404000       21.166000       33.299999
 H        12.897000       21.287001       33.365002
 O         5.052000       21.973000       16.549999
 H         5.498000       22.153999       15.723000
 H         5.426000       21.143000       16.847000
 O        16.242001       20.179001       22.260000
 H        16.725000       21.002001       22.184999
 H        16.868000       19.568001       22.649000
 O        21.778999        4.072000       39.842999
 H        22.120001        3.238000       40.164001
 H        21.399000        3.863000       38.990002
 O        11.542000       16.509001       33.992001
 H        12.193000       16.188999       34.617001
 H        12.045000       17.037001       33.372002
 O        21.391001       19.875000       47.681000
 H        20.670000       20.468000       47.894001
 H        21.070999       19.009001       47.935001
 O         9.359000        3.302000       34.581001
 H         9.100000        3.010000       35.455002
 H         8.656000        2.996000       34.007000
 O         6.602000        7.935000       45.591000
 H         7.329000        7.407000       45.263000
 H         6.697000        8.777000       45.146000
 O        11.316000        0.202000       35.339001
 H        10.473000        0.009000       35.749001
 H        11.231000       -0.136000       34.446999
 O        16.556000       20.086000       34.980000
 H        16.575001       19.225000       35.397999
 H        17.355000       20.114000       34.453999
 O         5.592000        8.814000       30.545000
 H         6.161000        8.251000       31.069000
 H         5.005000        9.221000       31.181999
 O        14.023000       14.983000       31.816000
 H        14.294000       14.261000       31.249001
 H        14.483000       14.827000       32.639999
 O         6.786000       10.065000       24.059999
 H         6.870000       10.005000       25.011999
 H         6.256000        9.305000       23.819000
 O        18.304001       19.941000       28.921000
 H        18.212000       20.447001       28.113001
 H        19.223000       19.676001       28.934999
 O        14.199000        9.546000       36.219002
 H        14.636000        9.460000       37.066002
 H        13.635000       10.313000       36.317001
 O        21.235001        3.569000       37.138000
 H        20.701000        4.008000       36.476002
 H        21.250000        2.652000       36.863998
 O         9.957000       18.899000       24.785999
 H        10.403000       19.724001       24.593000
 H         9.323000       18.798000       24.075001
 O         5.678000       20.833000       40.743999
 H         6.382000       20.608000       41.352001
 H         4.895000       20.436001       41.126999
 O        13.550000       16.216000       35.993999
 H        13.623000       17.166000       35.904999
 H        13.285000       16.080000       36.903000
 O         6.170000       20.103001       28.240999
 H         5.675000       19.643999       27.562000
 H         5.520000       20.649000       28.684000
 O        15.656000       17.684999       33.584999
 H        15.583000       18.556000       33.976002
 H        16.518000       17.681000       33.167999
 O        10.004000       14.702000       17.601999
 H        10.151000       14.252000       18.434000
 H         9.516000       14.071000       17.072001
 O        20.864000       19.400999       29.183001
 H        21.681000       19.878000       29.038000
 H        20.829000       18.763000       28.469000
 O        13.904000       21.483999       22.391001
 H        14.065000       22.181999       23.025999
 H        14.673000       20.917999       22.457001
 O        22.917999        8.258000       39.554001
 H        22.028999        8.162000       39.894001
 H        23.122999        9.185000       39.676998
 O        11.279000        2.084000       39.352001
 H        10.725000        2.028000       40.130001
 H        11.177000        2.986000       39.049000
 O        20.334000       19.129999       20.480000
 H        20.186001       18.263000       20.857000
 H        20.033001       19.739000       21.153999
 O        16.431999       13.905000       27.854000
 H        15.704000       14.215000       27.316000
 H        17.198999       14.358000       27.504000
 O        15.886000       21.061001       43.027000
 H        14.952000       20.899000       42.900002
 H        15.921000       21.756001       43.685001
 O        11.996000        9.172000       25.083000
 H        11.531000        8.469000       24.629999
 H        12.911000        9.058000       24.825001
 O        16.551001       22.414000       36.666000
 H        16.042999       23.040001       36.151001
 H        16.614000       21.639000       36.108002
 O         3.271000        1.062000       26.792000
 H         3.619000        1.949000       26.694000
 H         3.828000        0.658000       27.457001
 O        11.742000       21.659000       30.097000
 H        11.119000       22.336000       29.833000
 H        11.578000       20.934000       29.493999
 O        13.383000       10.320000       33.521999
 H        13.460000       11.265000       33.657001
 H        14.275000        9.990000       33.631001
 O        20.000999       12.925000       43.030998
 H        19.202000       12.949000       43.557999
 H        20.205999       11.993000       42.951000
 O        21.061001       13.628000       25.768000
 H        21.844999       13.108000       25.591999
 H        20.389000       12.982000       25.987000
 O         1.237000       21.083000       40.279999
 H         1.346000       22.021000       40.437000
 H         2.028000       20.684999       40.644001
 O         4.976000        6.773000       35.812000
 H         5.162000        7.334000       35.057999
 H         4.625000        7.370000       36.473000
 O        18.205999       18.990999       24.327000
 H        17.427000       19.101999       24.872999
 H        18.825001       19.639999       24.660999
 O        12.182000        8.905000       31.278000
 H        12.653000        9.226000       32.047001
 H        11.707000        8.135000       31.591999
 O        22.412001        2.321000       33.129002
 H        22.422001        2.150000       34.070999
 H        22.583000        3.260000       33.055000
 O        21.110001       17.813999       37.091999
 H        20.825001       18.709000       37.279999
 H        20.325001       17.379000       36.757999
 O         2.481000        3.786000       40.526001
 H         2.368000        4.639000       40.106998
 H         2.609000        3.177000       39.799000
 O        17.330000        0.000000       24.469999
 H        16.431999        0.327000       24.424000
 H        17.535000       -0.266000       23.573999
 O        13.116000        8.880000       13.848000
 H        12.332000        8.775000       13.310000
 H        12.906000        9.603000       14.439000
 O        20.533001       17.544001       27.205999
 H        19.875999       16.850000       27.278000
 H        20.357000       17.952999       26.358999
 O        22.849001       22.348000       21.159000
 H        22.836000       21.424999       21.409000
 H        22.950001       22.337000       20.207001
 O        10.068000       11.611000       21.632999
 H         9.394000       11.937000       21.035999
 H        10.105000       10.670000       21.461000
 O         5.242000       22.361000       22.707001
 H         5.651000       21.959999       21.941000
 H         4.304000       22.341000       22.516001
 O        21.011000       10.993000       45.362000
 H        21.337999       10.260000       45.884998
 H        21.093000       11.753000       45.938000
 O         9.155000       19.186001       31.559999
 H         9.859000       18.660999       31.181000
 H         8.969000       18.767000       32.401001
 O        10.314000       14.390000       45.021000
 H         9.538000       13.830000       44.998001
 H        10.057000       15.176000       44.539001
 O         9.085000       22.190001       36.568001
 H         8.175000       21.948000       36.395000
 H         9.050000       22.683001       37.388000
 O        18.535999        8.258000       46.283001
 H        17.611000        8.200000       46.521999
 H        18.694000        9.195000       46.165001
 O        17.781000        7.211000       26.702000
 H        18.044001        6.309000       26.517000
 H        16.889999        7.275000       26.358000
 O        13.115000        2.026000       16.471001
 H        12.538000        2.495000       17.073999
 H        13.925000        2.536000       16.471001
 O        12.151000       15.902000       38.702999
 H        11.699000       16.721001       38.905998
 H        11.856000       15.291000       39.377998
 O        17.659000       11.015000       35.535999
 H        18.507000       10.700000       35.848000
 H        17.832001       11.906000       35.233002
 O         4.037000        8.001000       38.176998
 H         3.514000        8.801000       38.115002
 H         4.671000        8.183000       38.869999
 O        21.239000       10.791000       40.358002
 H        21.385000       11.075000       41.261002
 H        22.111000       10.791000       39.963001
 O        18.962000        5.516000       23.568001
 H        18.555000        5.033000       22.848000
 H        18.843000        4.951000       24.330999
 O        13.134000       11.758000       40.111000
 H        12.378000       11.172000       40.144001
 H        13.876000       11.181000       39.928001
 O         1.759000        0.869000       40.507999
 H         2.484000        0.717000       41.115002
 H         1.033000        1.144000       41.068001
 O        19.987000       16.747999       45.479000
 H        19.502001       16.174000       46.070999
 H        19.649000       17.624001       45.665001
 O        12.391000        7.666000       21.907000
 H        11.827000        8.437000       21.847000
 H        11.828000        6.937000       21.643999
 O        20.601000        7.994000       40.603001
 H        20.291000        8.761000       41.084000
 H        19.802999        7.572000       40.285000
 O         9.327000        7.346000       36.771999
 H        10.247000        7.196000       36.991001
 H         9.354000        7.889000       35.984001
 O         8.977000       11.813000       17.673000
 H         8.632000       12.121000       18.511999
 H         9.844000       11.467000       17.884001
 O        14.154000        7.892000       29.445999
 H        13.431000        8.318000       29.906000
 H        13.763000        7.569000       28.634001
 O         3.516000        3.842000       26.219999
 H         3.899000        4.399000       25.542999
 H         3.368000        4.431000       26.959999
 O         2.363000       22.084999       18.395000
 H         3.119000       21.504999       18.481001
 H         2.505000       22.542999       17.566999
 O        19.860001       22.445999       32.611000
 H        20.740000       22.111000       32.438000
 H        19.278999       21.721001       32.379002
 O         9.228000        7.025000       41.424999
 H         9.101000        7.576000       40.653000
 H        10.119000        6.688000       41.334999
 O         5.840000       13.370000       46.391998
 H         5.374000       12.535000       46.366001
 H         5.149000       14.028000       46.473999
 O        12.981000       12.891000       34.414001
 H        12.391000       13.640000       34.497002
 H        13.197000       12.655000       35.316002
 O         4.719000        8.143000       26.337000
 H         4.558000        9.086000       26.367001
 H         3.846000        7.752000       26.302999
 O        17.858000        2.684000       17.693001
 H        18.745001        2.929000       17.429001
 H        17.983000        2.123000       18.459000
 O         1.817000        2.682000       18.011999
 H         0.972000        2.481000       18.416000
 H         2.033000        1.899000       17.506001
 O         3.730000        9.156000       22.247999
 H         4.237000        8.587000       22.829000
 H         3.315000        8.556000       21.629000
 O         9.831000        8.884000       21.187000
 H        10.086000        8.782000       20.270000
 H         8.969000        9.298000       21.150999
 O        13.945000       22.643999       14.686000
 H        13.491000       21.846001       14.956000
 H        13.558000       23.334000       15.223000
 O         9.488000        3.671000       29.774000
 H         9.489000        2.795000       30.160999
 H         9.505000        4.265000       30.524000
 O        11.339000       10.461000       18.170000
 H        12.035000       10.626000       18.806000
 H        11.046000        9.569000       18.361000
 O         5.183000       10.224000       43.719002
 H         5.234000       10.457000       44.646000
 H         4.419000       10.700000       43.394001
 O        12.629000       14.386000       46.833000
 H        12.074000       14.639000       47.570999
 H        12.014000       14.183000       46.129002
 O         1.676000        2.578000       22.212000
 H         2.258000        3.258000       21.874001
 H         1.027000        2.451000       21.518999
 O         9.029000        8.591000       23.813999
 H         9.305000        8.807000       22.923000
 H         8.376000        9.256000       24.030001
 O         8.124000        7.723000       27.122000
 H         7.352000        8.284000       27.044001
 H         8.264000        7.639000       28.065001
 O        22.232000        1.210000       30.535999
 H        22.070000        1.564000       31.410000
 H        22.763000        1.877000       30.101000
 O         2.135000        4.750000       32.403999
 H         2.927000        5.285000       32.353001
 H         1.651000        4.961000       31.605000
 O        20.368000       16.639000       21.781000
 H        21.171000       17.000999       22.156000
 H        20.663000       16.146999       21.014000
 O         4.553000       22.594999       28.927999
 H         5.407000       22.996000       29.091999
 H         4.375000       22.080999       29.716000
 O         0.405000       21.643999       15.107000
 H        -0.132000       22.058001       15.783000
 H         0.232000       20.708000       15.204000
 O         3.011000       11.653000       20.763000
 H         2.490000       12.367000       21.131001
 H         3.470000       11.279000       21.516001
 O         7.404000        9.956000       21.275999
 H         7.937000       10.664000       20.907000
 H         7.370000       10.046000       22.231001
 O        16.615000       11.279000       26.903000
 H        16.524000       10.636000       27.606001
 H        16.688000       12.119000       27.355000
 O         5.278000        1.931000       23.996000
 H         5.879000        1.895000       24.740000
 H         5.302000        1.049000       23.625999
 O         6.918000        2.819000       32.990002
 H         6.511000        1.998000       32.710999
 H         6.635000        3.460000       32.338001
 O         1.959000       13.845000       34.319000
 H         1.804000       14.101000       35.229000
 H         1.144000       13.422000       34.048000
 O         8.662000       20.622999       27.167000
 H         8.478000       20.974001       26.295000
 H         7.818000       20.292000       27.475000
 O         6.164000       14.824000       28.486000
 H         6.497000       14.743000       29.379999
 H         5.520000       14.120000       28.405001
 O        11.618000       21.370001       23.987000
 H        10.986000       21.631001       23.316999
 H        12.407000       21.143000       23.495001
 O         8.554000        8.795000       39.064999
 H         9.246000        9.245000       39.549000
 H         9.000000        8.414000       38.308998
 O         2.818000       15.154000       30.361000
 H         2.735000       15.991000       29.903999
 H         2.056000       15.120000       30.940001
 O         4.258000       12.865000       30.202999
 H         4.183000       12.655000       31.132999
 H         3.665000       13.606000       30.076000
 O         4.335000        0.350000       41.141998
 H         4.429000        0.288000       42.092999
 H         4.913000       -0.331000       40.799000
 O        10.657000       18.097000       36.035000
 H        10.843000       17.569000       35.257999
 H        11.518000       18.375000       36.347000
 O         4.276000       13.093000       27.233000
 H         3.949000       13.877000       26.785000
 H         4.233000       12.342000       26.636000
 O        20.615000        9.851000       43.014999
 H        20.063000        9.115000       43.280998
 H        20.892000       10.252000       43.839001
 O         2.422000       18.627001       38.792999
 H         2.615000       18.855000       39.702999
 H         1.724000       17.974001       38.853001
 O         7.527000       20.981001       42.983002
 H         8.162000       21.362000       42.376999
 H         7.922000       20.152000       43.255001
 O        12.261000       14.405000       15.555000
 H        11.536000       14.589000       16.152000
 H        12.792000       15.201000       15.572000
 O         8.128000        1.695000       47.807999
 H         7.632000        0.917000       47.551998
 H         9.001000        1.363000       48.019001
 O        20.129000       21.047001       22.709000
 H        19.349001       21.466999       22.346001
 H        20.702000       21.775000       22.951000
 O         5.375000       18.507000       37.563999
 H         5.399000       17.851000       36.867001
 H         4.453000       18.756001       37.626999
 O         7.543000        5.608000       34.074001
 H         7.487000        4.745000       33.662998
 H         7.785000        5.426000       34.981998
 O         1.373000        2.496000       28.545000
 H         1.770000        3.362000       28.638000
 H         2.107000        1.916000       28.343000
 O        10.865000        9.187000       27.372000
 H         9.958000        8.917000       27.226000
 H        11.256000        9.197000       26.497999
 O        14.970000        4.554000       22.739000
 H        14.275000        4.148000       22.221001
 H        15.772000        4.122000       22.445000
 O        13.601000       11.669000       26.492001
 H        14.409000       11.221000       26.243000
 H        12.964000       11.401000       25.830000
 O        11.402000       13.700000       19.937000
 H        10.839000       14.347000       20.360001
 H        11.264000       12.897000       20.440001
 O        17.035999       11.146000       31.318001
 H        16.615000       10.672000       32.035999
 H        16.414000       11.838000       31.091999
 O         2.012000        2.913000       35.819000
 H         1.477000        3.692000       35.969002
 H         1.958000        2.423000       36.639999
 O         7.067000        2.143000       26.764999
 H         7.313000        1.637000       27.539000
 H         6.891000        3.023000       27.101000
 O        12.603000        1.539000       23.048000
 H        11.813000        2.030000       23.271000
 H        12.289000        0.811000       22.511000
 O        11.718000        0.528000       25.927999
 H        11.423000        1.071000       25.197001
 H        11.887000       -0.329000       25.538000
 O        15.390000        0.003000       28.479000
 H        14.834000        0.614000       27.996000
 H        16.016001        0.561000       28.941000
 O        19.128000       16.023001       36.271000
 H        18.854000       15.173000       36.615002
 H        19.094999       15.918000       35.320000
 O         3.696000       16.430000       23.885000
 H         2.990000       16.375999       23.240999
 H         4.010000       17.332001       23.820999
 O         7.668000       21.452999       15.153000
 H         7.223000       20.702000       15.547000
 H         8.129000       21.868000       15.883000
 O        14.156000       14.222000       26.201000
 H        14.037000       13.281000       26.323000
 H        13.569000       14.623000       26.843000
 O         2.471000        5.279000       28.346001
 H         3.275000        5.621000       28.738001
 H         1.779000        5.844000       28.688999
 O        10.671000        9.865000       40.516998
 H        11.205000        9.125000       40.230000
 H        10.620000        9.769000       41.467999
 O        20.688999       21.583000       41.527000
 H        19.737000       21.663000       41.585999
 H        20.830999       20.809000       40.980999
 O        10.765000       16.187000       41.466000
 H        10.841000       15.242000       41.334000
 H        10.140000       16.278999       42.185001
 O        13.474000       12.331000       37.275002
 H        13.009000       12.053000       38.064999
 H        14.400000       12.274000       37.508999
 O         4.746000       15.917000       32.047001
 H         4.507000       15.924000       32.973999
 H         3.960000       15.605000       31.599001
 O        22.496000       16.875999       41.582001
 H        22.259001       16.236000       42.251999
 H        23.424999       17.049000       41.735001
 O         5.996000       10.542000       46.637001
 H         6.844000       10.114000       46.755001
 H         5.588000       10.509000       47.501999
 O        18.775000       16.205999       24.004999
 H        18.681000       17.145000       24.167999
 H        19.198000       16.153000       23.149000
 O        10.432000       16.541000       25.802000
 H        10.139000       17.330999       25.348000
 H         9.734000       16.351999       26.429001
 O         0.309000        7.500000       48.289001
 H         0.295000        6.600000       47.964001
 H         1.238000        7.694000       48.417999
 O        18.565001       15.204000       29.724001
 H        17.732000       15.423000       30.141001
 H        18.487000       15.552000       28.834999
 O        16.091999       10.991000       47.200001
 H        16.927999       11.069000       46.741001
 H        15.647000       11.821000       47.029999
 O         9.412000       16.018999       37.243999
 H        10.045000       15.395000       36.889000
 H         9.654000       16.856001       36.847000
 O         1.027000        5.164000       37.050999
 H         0.092000        5.168000       37.252998
 H         1.440000        5.554000       37.821999
 O         9.257000        1.104000       30.527000
 H         9.456000        0.695000       29.684999
 H         9.053000        0.370000       31.107000
 O        22.073000       15.195000       34.222000
 H        22.473000       15.968000       34.622002
 H        21.202999       15.489000       33.952000
 O         3.522000        6.682000       13.688000
 H         3.804000        5.847000       13.315000
 H         3.188000        6.456000       14.557000
 O        15.789000        5.754000       14.592000
 H        15.443000        6.267000       13.861000
 H        16.738001        5.866000       14.535000
 O         6.278000       11.211000       29.389999
 H         6.043000       10.376000       29.795000
 H         5.533000       11.784000       29.573000
 O        14.438000       11.725000       22.294001
 H        15.091000       11.444000       22.934999
 H        13.696000       12.020000       22.822001
 O        22.615000       10.322000       18.245001
 H        22.391001       11.249000       18.166000
 H        22.445999       10.113000       19.164000
 O         8.415000       16.066000       27.671000
 H         7.654000       15.504000       27.816999
 H         8.214000       16.870001       28.150000
 O         1.777000       19.290001       36.262001
 H         1.546000       20.212000       36.369999
 H         2.013000       18.997000       37.141998
 O        20.945000       19.396999       24.754000
 H        21.766001       19.046000       24.408001
 H        20.643999       20.009001       24.082001
 O         8.041000       12.733000       44.931000
 H         7.744000       12.689000       44.021999
 H         7.316000       13.145000       45.401001
 O        19.629000       19.535999       45.660000
 H        18.959999       20.215000       45.567001
 H        20.149000       19.815001       46.414001
 O        21.308001        2.098000       26.365000
 H        22.180000        1.723000       26.246000
 H        20.893999        2.018000       25.506001
 O        13.874000        1.929000       27.219000
 H        13.274000        1.320000       26.788000
 H        13.448000        2.137000       28.049999
 O         5.898000       18.247999       21.125000
 H         6.271000       17.879999       20.323999
 H         4.965000       18.037001       21.073000
 O        10.686000        1.025000       41.910999
 H        10.798000        1.966000       42.049000
 H        11.231000        0.618000       42.584999
 O        22.642000       17.461000       23.278000
 H        23.396999       17.024000       22.884001
 H        22.500999       16.996000       24.103001
 O        10.423000        7.174000       32.577999
 H         9.932000        7.654000       33.244999
 H        11.108000        6.718000       33.067001
 O        18.031000       19.802999       38.963001
 H        17.179001       19.743000       38.529999
 H        17.997000       20.629000       39.445999
 O        10.089000       22.752001       28.242001
 H        10.753000       23.101000       27.646999
 H         9.745000       21.981001       27.791000
 O        14.683000       12.971000       46.148998
 H        14.085000       13.513000       46.664001
 H        15.375000       13.573000       45.875000
 O        21.579000        8.229000       37.230000
 H        22.152000        8.501000       37.946999
 H        21.155001        7.433000       37.550999
 O         0.446000        6.806000       29.811001
 H        -0.270000        7.434000       29.902000
 H         0.016000        5.951000       29.806999
 O        12.260000        7.794000       39.855000
 H        11.772000        7.845000       39.029999
 H        11.844000        7.150000       40.432999
 O         0.502000       21.913000       36.418999
 H         1.073000       22.573999       36.810001
 H        -0.144000       21.723000       37.099998
 O         1.238000        4.845000       47.259998
 H         1.654000        4.518000       48.057999
 H         1.954000        4.919000       46.630001
 O        18.489000       10.931000       46.029999
 H        18.024000       11.404000       45.340000
 H        19.414000       11.016000       45.798000
 O         5.903000        8.429000       40.143002
 H         6.801000        8.362000       39.818001
 H         5.907000        7.933000       40.962002
 O        22.548000        6.981000       32.473999
 H        22.430000        6.855000       33.415001
 H        23.483999        7.153000       32.370998
 O        13.085000       21.226999       42.098000
 H        12.332000       20.667000       41.909000
 H        12.748000       21.885000       42.706001
 O         2.256000       15.484000       39.752998
 H         1.838000       15.947000       39.027000
 H         2.062000       16.020000       40.522999
 O        13.615000       18.841999       35.969002
 H        13.790000       19.608000       35.422001
 H        14.112000       19.000999       36.771000
 O        12.975000       18.115000       32.314999
 H        13.823000       17.702999       32.479000
 H        13.085000       19.017000       32.616001
 O        17.795000        8.787000       37.804001
 H        17.879000        8.080000       38.444000
 H        18.323999        8.500000       37.060001
 O         1.969000       21.565001       32.832001
 H         1.021000       21.525999       32.958000
 H         2.217000       22.434999       33.145000
 O         3.244000       10.145000       40.528999
 H         4.165000       10.011000       40.306000
 H         3.265000       10.600000       41.370998
 O         3.044000       16.223000       34.145000
 H         2.402000       16.931000       34.181999
 H         2.519000       15.423000       34.147999
 O         1.663000       19.113001       30.724001
 H         1.829000       18.649000       29.903000
 H         1.464000       20.010000       30.457001
 O        20.018999        2.877000       20.013000
 H        19.226000        2.343000       20.056999
 H        19.701000        3.780000       20.030001
 O         8.687000       10.121000       44.747002
 H         9.382000       10.177000       44.091999
 H         8.446000       11.031000       44.918999
 O         2.354000       14.748000       25.844000
 H         2.298000       15.322000       25.080000
 H         1.459000       14.710000       26.181000
 O         0.955000       19.521000       18.195999
 H         1.699000       20.115000       18.101999
 H         0.268000       19.910000       17.653999
 O        11.351000       14.267000       36.674000
 H        11.898000       14.422000       37.444000
 H        11.204000       13.321000       36.671001
 O        15.161000        4.350000       32.916000
 H        15.686000        5.041000       33.319000
 H        15.020000        4.649000       32.018002
 O        12.269000        2.576000       29.610001
 H        11.320000        2.660000       29.517000
 H        12.408000        2.453000       30.549000
 O        11.025000        3.533000       24.118000
 H        10.784000        4.452000       24.000000
 H        10.666000        3.300000       24.974001
 O         0.927000        1.802000       25.016001
 H         1.666000        1.618000       25.596001
 H         1.277000        2.413000       24.368000
 O         5.386000        7.402000       23.780001
 H         4.934000        6.602000       23.514999
 H         5.359000        7.387000       24.737000
 O         6.825000       19.504999       16.976999
 H         7.398000       19.844000       17.664000
 H         6.665000       18.594999       17.226000
 O         2.073000        6.469000       34.626999
 H         2.636000        6.013000       35.252998
 H         1.985000        5.858000       33.895000
 O        20.851999       13.813000       30.261000
 H        20.138000       14.311000       29.863001
 H        21.441000       14.479000       30.615999
 O        10.698000        4.682000       38.592999
 H        11.363000        4.876000       37.931999
 H        10.987000        5.159000       39.370998
 O        21.726999        2.153000       43.769001
 H        22.556000        2.597000       43.591999
 H        21.771000        1.923000       44.696999
 O        21.363001        9.229000       20.563999
 H        22.171000        8.717000       20.615999
 H        20.667000        8.597000       20.740999
 O         6.250000        0.197000       43.730999
 H         7.099000        0.569000       43.970001
 H         6.457000       -0.671000       43.384998
 O         6.091000       12.986000       34.945000
 H         6.477000       13.836000       35.154999
 H         5.727000       12.677000       35.775002
 O        15.721000        7.193000       32.179001
 H        16.497999        7.033000       31.643000
 H        14.985000        7.011000       31.594999
 O        17.056000        3.913000       21.157000
 H        17.412001        3.079000       20.851000
 H        17.655001        4.573000       20.808001
 O         3.926000       15.950000       45.671001
 H         3.807000       16.857000       45.389999
 H         3.469000       15.432000       45.007999
 O        17.753000        7.318000       40.242001
 H        17.983999        6.444000       40.556000
 H        16.881001        7.213000       39.861000
 O         1.017000        9.894000       27.309000
 H         0.465000        9.127000       27.153999
 H         0.465000       10.485000       27.820999
 O        20.239000        4.399000       43.791000
 H        19.301001        4.230000       43.703999
 H        20.642000        3.531000       43.757000
 O         8.660000        3.746000       43.820000
 H         9.229000        3.591000       43.066002
 H         8.754000        2.959000       44.356998
 O         7.923000        2.342000       36.515999
 H         7.555000        3.204000       36.712002
 H         7.247000        1.906000       35.997002
 O        19.084000       13.289000       37.675999
 H        18.601999       12.506000       37.939999
 H        19.636999       13.495000       38.429001
 O         8.136000        6.516000       43.805000
 H         8.629000        6.922000       43.091999
 H         8.222000        5.576000       43.650002
 O         7.159000       10.704000       33.691002
 H         6.800000       11.210000       34.419998
 H         7.505000       11.363000       33.089001
 O         4.677000        5.857000       32.993000
 H         5.216000        5.351000       33.599998
 H         4.996000        6.755000       33.082001
 O         6.642000        0.949000       29.860001
 H         6.029000        1.099000       30.579000
 H         7.498000        0.890000       30.284000
 O        18.822001        1.070000       45.167999
 H        19.514999        1.483000       45.682999
 H        18.021999        1.523000       45.436001
 O        17.896999        3.887000       38.172001
 H        18.438000        3.127000       37.956001
 H        18.054001        4.035000       39.105000
 O        18.488001        1.443000       42.551998
 H        18.825001        1.122000       43.389000
 H        18.159000        2.321000       42.748001
 O        15.871000       16.583000       27.348000
 H        15.111000       16.039000       27.552000
 H        15.590000       17.475000       27.552999
 O         4.891000        0.388000       37.858002
 H         5.607000       -0.177000       38.146000
 H         4.990000        0.435000       36.907001
 O        11.260000       13.561000       40.814999
 H        10.412000       13.253000       40.494999
 H        11.888000       12.916000       40.487999
 O        20.135000       20.268000       37.546001
 H        19.396999       20.038000       38.111000
 H        19.739000       20.743000       36.814999
 O        16.216000       16.978001       30.615999
 H        15.977000       17.393999       29.787001
 H        15.422000       16.521999       30.892000
 O         7.287000       21.573000       34.522999
 H         6.587000       20.923000       34.463001
 H         6.833000       22.399000       34.688999
 O        21.433001        8.782000       46.832001
 H        20.674000        8.471000       47.325001
 H        22.188000        8.469000       47.332001
 O        20.789000        8.187000       29.277000
 H        19.982000        7.881000       29.690001
 H        20.615000        9.103000       29.059000
 O        21.782000       22.118000       38.751999
 H        21.159000       21.483000       38.400002
 H        22.365000       21.599001       39.306000
 O         8.190000       18.365999       34.035000
 H         7.244000       18.476000       34.134998
 H         8.570000       19.023001       34.618999
 O        15.362000        1.808000       35.290001
 H        15.318000        1.696000       34.340000
 H        15.903000        2.588000       35.414001
 O        22.867001       16.506001       38.834999
 H        22.233000       17.013000       38.328999
 H        22.485001       16.451000       39.710999
 O         0.189000       13.726000       40.493999
 H         0.630000       13.568000       41.328999
 H         0.757000       14.347000       40.036999
 O        17.363001       12.374000       43.896999
 H        17.024000       13.223000       44.182999
 H        17.010000       12.260000       43.014999
 O        15.145000       14.408000       34.494999
 H        14.309000       13.945000       34.438999
 H        14.979000       15.129000       35.103001
 O         9.675000        3.343000       26.704000
 H         8.806000        2.958000       26.590000
 H         9.706000        3.594000       27.628000
 O        12.510000        5.823000       33.890999
 H        13.151000        5.125000       33.751999
 H        12.396000        5.858000       34.841000
 O         5.466000       19.629999       34.327000
 H         5.118000       19.292000       33.501999
 H         5.370000       18.905001       34.943001
 O        11.026000       17.528000       30.450001
 H        10.865000       16.642000       30.775000
 H        11.721000       17.867001       31.013000
 O        15.612000       22.098000       46.733002
 H        14.825000       22.261000       46.213001
 H        15.826000       22.948999       47.116001
 O         8.256000       21.093000       18.503000
 H         8.614000       21.823999       17.999001
 H         8.948000       20.870001       19.125999
 O        16.698999       11.519000       41.263000
 H        16.525000       12.405000       40.944000
 H        17.367001       11.178000       40.667999
 O         9.498000        4.671000       32.189999
 H         9.605000        5.621000       32.245998
 H         9.670000        4.358000       33.077999
 O        20.416000        4.256000       17.291000
 H        20.312000        5.007000       17.875999
 H        21.284000        4.371000       16.906000
 O        10.600000       11.524000       37.452000
 H         9.771000       11.651000       37.912998
 H        10.346000       11.306000       36.556000
 O        16.132999       14.189000       40.686001
 H        15.480000       14.075000       41.375000
 H        15.716000       14.775000       40.055000
 O        12.208000       12.801000       23.812000
 H        11.741000       13.633000       23.879999
 H        11.600000       12.221000       23.353001
 O        22.622000       21.341999       26.327999
 H        23.482000       21.174000       25.941000
 H        22.048000       21.499001       25.577999
 O        16.732000       10.970000       24.018000
 H        16.650999       11.107000       24.961000
 H        16.999001       10.055000       23.930000
 O        19.225000        2.321000       22.851000
 H        18.476999        2.158000       23.424999
 H        18.981001        1.915000       22.018999
 O         3.031000        2.083000       33.320999
 H         2.446000        2.617000       32.783001
 H         2.660000        2.134000       34.202000
 O         2.549000        0.465000       16.014999
 H         2.206000       -0.228000       15.451000
 H         3.474000        0.533000       15.777000
 O        14.372000       18.938000       40.626999
 H        13.883000       18.143999       40.839001
 H        14.054000       19.589001       41.252998
 O        12.813000       21.745001       37.292999
 H        12.919000       22.136000       36.424999
 H        12.007000       22.132999       37.633999
 O         9.792000       15.701000       21.041000
 H         9.075000       15.358000       20.507000
 H         9.803000       16.639000       20.851999
 O        15.857000        8.318000       46.917000
 H        14.973000        7.974000       47.050999
 H        15.844000        9.180000       47.333000
 O        19.422001       21.829000       47.949001
 H        18.968000       21.149000       48.445999
 H        19.052000       22.650000       48.273998
 O        11.208000       14.810000       30.787001
 H        11.013000       14.051000       31.337000
 H        12.148000       14.953000       30.902000
 O        18.676001        4.501000       40.691002
 H        19.624001        4.561000       40.811001
 H        18.346001        4.198000       41.535999
 O        21.809000        1.456000       16.325001
 H        21.848000        2.404000       16.445999
 H        20.930000        1.295000       15.980000
 O        10.451000       12.525000       32.032001
 H         9.572000       12.879000       31.896999
 H        10.616000       11.990000       31.254999
 O         2.317000       10.818000       18.129999
 H         2.390000       11.034000       19.059999
 H         1.450000       10.422000       18.042999
 O         9.833000        6.233000       25.285999
 H         9.480000        6.563000       26.112000
 H         9.444000        6.796000       24.617001
 O         9.467000        8.943000       34.404999
 H        10.264000        9.421000       34.638000
 H         8.771000        9.599000       34.457001
 O        18.403999       10.274000       18.149000
 H        18.062000        9.771000       18.889000
 H        17.624001       10.554000       17.670000
 O         4.672000        9.956000       49.103001
 H         3.784000       10.302000       49.191002
 H         4.577000        9.014000       49.243999
 O        15.586000        6.025000       25.141001
 H        15.345000        5.420000       24.438999
 H        15.031000        5.770000       25.878000
 O        19.733999        7.438000       43.932999
 H        19.445000        7.589000       44.833000
 H        19.476999        6.535000       43.747002
 O         3.778000       10.060000       32.040001
 H         3.154000       10.256000       31.341999
 H         3.593000       10.711000       32.716999
 O        15.482000        5.410000       37.269001
 H        16.309999        4.973000       37.466999
 H        15.674000        5.951000       36.502998
 O         4.394000       18.504000       32.049999
 H         3.458000       18.548000       32.248001
 H         4.624000       17.584000       32.183998
 O         4.042000       19.336000       23.783001
 H         4.077000       19.275000       22.827999
 H         3.574000       20.153999       23.952999
 O        11.034000        9.851000       43.424999
 H        11.302000       10.769000       43.480000
 H        11.368000        9.456000       44.230999
 O        22.046000        1.364000       41.019001
 H        21.919001        1.747000       41.887001
 H        21.671000        0.486000       41.087002
 O        21.836000        1.139000       35.507999
 H        21.083000        0.583000       35.307999
 H        22.541000        0.523000       35.709000
 O        19.985001        8.738000       25.785000
 H        19.768000        8.519000       24.879000
 H        19.287001        8.337000       26.302000
 O        18.591999       10.933000       39.384998
 H        18.471001       10.248000       38.727001
 H        19.535000       10.939000       39.551998
 O        21.518000        0.245000       23.858999
 H        20.985001        0.790000       23.280001
 H        22.347000        0.717000       23.936001
 O        20.089001        9.872000       35.847000
 H        20.662001        9.276000       36.330002
 H        20.627001       10.647000       35.689999
 O         9.109000       21.724001       22.618000
 H         8.405000       21.200001       23.000999
 H         9.338000       21.264000       21.809999
 O        16.584000        9.298000       29.083000
 H        15.727000        8.886000       29.188999
 H        16.584999       10.017000       29.715000
 O         5.270000       16.934999       35.501999
 H         4.458000       16.540001       35.182999
 H         5.909000       16.224001       35.474998
 O        17.983999       20.698999       31.679001
 H        17.153999       21.165001       31.780001
 H        18.138000       20.686001       30.733999
 O         7.784000       12.494000       31.643000
 H         7.377000       13.358000       31.575001
 H         7.366000       11.978000       30.954000
 O         4.928000        4.534000       23.907000
 H         4.777000        3.589000       23.892000
 H         5.878000        4.624000       23.986000
 O         5.093000        6.842000       28.575001
 H         4.818000        7.466000       27.903999
 H         5.537000        7.377000       29.233000
 O        19.597000       15.936000       33.264000
 H        19.337000       16.798000       32.938999
 H        18.891001       15.352000       32.985001
 O         7.501000        7.829000       32.363998
 H         8.007000        8.487000       32.841000
 H         7.513000        7.059000       32.933998
 O        14.981000        6.781000       39.625999
 H        14.122000        7.200000       39.571999
 H        14.982000        6.143000       38.911999
 O         5.435000        7.442000       42.724998
 H         5.813000        6.943000       43.449001
 H         5.221000        8.293000       43.106998
 O        20.997999        4.413000       27.591000
 H        21.268999        3.660000       27.065001
 H        20.910999        4.066000       28.479000
 O         9.340000       12.612000       26.365000
 H         9.989000       12.194000       25.799999
 H         9.854000       13.163000       26.955000
 O         0.400000       12.115000       25.349001
 H         1.234000       12.186000       24.884001
 H         0.553000       11.442000       26.013000
 O        10.948000       15.118000       23.502001
 H        10.465000       15.530000       22.785000
 H        10.704000       15.624000       24.277000
 O        13.280000       11.459000       29.254000
 H        13.285000       11.417000       28.298000
 H        12.381000       11.237000       29.497999
 O        11.755000       12.510000       43.459999
 H        11.357000       13.194000       43.998001
 H        11.704000       12.848000       42.566002
 O        10.782000       19.462000       28.617001
 H         9.927000       19.594000       28.209000
 H        10.676000       18.670000       29.145000
 O         2.663000       21.891001       13.191000
 H         3.112000       22.569000       13.696000
 H         1.796000       21.827999       13.592000
 O        19.974001        5.049000       35.175999
 H        20.847000        5.429000       35.278999
 H        19.405001        5.799000       35.002998
 O         8.081000       18.132000       22.934999
 H         7.184000       18.114000       22.603001
 H         8.621000       18.274000       22.158001
 O        16.125999       12.108000       37.521000
 H        16.408001       12.087000       36.606998
 H        16.486000       12.925000       37.863998
 O        12.255000        7.750000       36.792000
 H        12.792000        6.985000       36.585999
 H        12.809000        8.498000       36.568001
 O         3.325000        4.321000       21.076000
 H         3.177000        5.266000       21.040001
 H         3.734000        4.110000       20.236000
 O         4.373000       21.040001       31.408001
 H         4.541000       20.106001       31.538000
 H         3.436000       21.139999       31.572001
 O        22.259001       14.812000       43.435001
 H        22.752001       14.009000       43.266998
 H        21.434999       14.512000       43.818001
 O        22.309999        6.601000       35.200001
 H        22.073999        7.298000       35.812000
 H        23.264000        6.541000       35.262001
 O         9.108000        7.341000       29.930000
 H         8.892000        7.050000       30.816000
 H         9.988000        7.709000       30.007000
 O         8.859000       19.032000       38.230000
 H         8.538000       19.927000       38.118999
 H         9.434000       18.889000       37.478001
 O         2.410000       22.843000       22.334999
 H         2.207000       23.777000       22.372000
 H         1.667000       22.455000       21.872000
 O         4.823000        0.745000       18.773001
 H         3.958000        0.340000       18.826000
 H         5.266000        0.273000       18.069000
 O        21.139999       18.820000       33.833000
 H        21.900999       18.476000       34.300999
 H        21.264000       18.532000       32.929001
 O         8.651000        1.298000       45.075001
 H         8.286000        1.686000       45.869999
 H         9.583000        1.193000       45.265999
 O         2.424000       11.298000       23.778000
 H         2.782000       10.616000       23.209999
 H         2.302000       12.052000       23.201000
 O        17.896999        2.908000       34.931999
 H        18.438999        3.679000       35.097000
 H        17.924999        2.416000       35.752998
 O        10.717000       10.796000       29.813999
 H        11.325000       10.428000       30.459000
 H        11.050000       10.630000       28.929001
 O        16.046000       10.538000       16.683001
 H        15.656000       11.384000       16.462000
 H        16.580999       10.316000       15.921000
 O         8.738000       13.112000       40.173000
 H         8.340000       12.898000       41.016998
 H         8.201000       12.648000       39.530998
 O        17.952000        1.745000       32.293999
 H        17.825001        2.075000       33.182999
 H        18.747000        1.215000       32.347000
 O        15.478000       18.909000       28.820000
 H        14.895000       19.466999       29.334000
 H        16.358999       19.169001       29.090000
 O        20.160000        6.266000       38.243000
 H        19.421000        5.671000       38.119999
 H        20.764999        5.784000       38.806999
 O        15.003000        1.257000       24.371000
 H        14.211000        1.560000       23.927000
 H        15.300000        2.015000       24.874001
 O         0.422000       14.059000       37.139999
 H        -0.264000       13.400000       37.034000
 H         0.025000       14.731000       37.695000
 O        14.763000        8.856000       24.830000
 H        14.959000        8.033000       25.277000
 H        14.942000        8.676000       23.907000
 O        16.215000        9.734000       33.584999
 H        16.667999        8.917000       33.376999
 H        16.653000       10.059000       34.370998
 O         6.702000       12.283000       42.661999
 H         6.364000       11.445000       42.977001
 H         5.920000       12.804000       42.481998
 O         8.806000        1.077000       38.707001
 H         8.527000        1.489000       37.889000
 H         9.758000        1.176000       38.713001
 O         5.578000        1.091000       35.105999
 H         5.235000        1.947000       35.363998
 H         5.347000        1.009000       34.180000
 O         3.578000        9.302000       13.735000
 H         3.386000        8.391000       13.514000
 H         2.732000        9.671000       13.989000
 O        22.747999        2.273000       20.125000
 H        21.816999        2.446000       19.983000
 H        22.781000        1.358000       20.407000
 O        19.225000       21.625999       35.494999
 H        19.650999       21.832001       34.662998
 H        18.601000       22.340000       35.627998
 O        19.899000        1.381000       28.886999
 H        20.614000        1.182000       29.490999
 H        20.327999        1.509000       28.041000
 O        18.417999       15.446000       26.840000
 H        18.712999       15.391000       25.931000
 H        17.597000       15.936000       26.796000
 O        19.083000       14.466000       46.903000
 H        18.188999       14.159000       46.756001
 H        19.497000       13.764000       47.405998
 O        18.747000        7.566000       34.863998
 H        19.002001        7.438000       33.950001
 H        19.149000        8.398000       35.111000
 O        18.896999       13.270000       32.203999
 H        19.599001       13.536000       31.610001
 H        18.591000       12.434000       31.854000
 O        13.833000       13.515000       18.774000
 H        13.942000       13.149000       17.896000
 H        12.887000       13.620000       18.874001
 O        18.724001        4.224000       26.121000
 H        19.504000        4.428000       26.636999
 H        18.039000        4.074000       26.773001
 O         3.581000        0.011000       44.026001
 H         3.356000        0.940000       44.078999
 H         4.473000       -0.039000       44.370998
 O         7.026000       20.868999       24.790001
 H         6.555000       20.143000       25.198999
 H         6.338000       21.426001       24.424999
 O         5.540000       18.872999       26.034000
 H         4.903000       19.002001       25.332001
 H         5.329000       18.011000       26.393999
 O         4.479000       16.622999       27.150000
 H         3.917000       16.240999       26.476000
 H         5.072000       15.914000       27.398001
 O         1.202000        2.994000       42.910000
 H         1.928000        2.943000       43.530998
 H         1.618000        3.179000       42.068001
 O         7.601000       18.339001       29.527000
 H         7.041000       18.955999       29.056000
 H         8.151000       18.891001       30.083000
 O         2.239000       17.214001       28.628000
 H         3.115000       17.319000       28.257000
 H         1.746000       16.749001       27.952000
 O         1.957000       18.846001       33.312000
 H         1.611000       18.983999       32.430000
 H         1.901000       19.705999       33.728001
 O        22.031000       19.330999       40.422001
 H        22.855000       19.798000       40.555000
 H        22.193001       18.454000       40.770000
 O        22.362000       16.118999       25.631001
 H        21.910000       15.281000       25.731001
 H        21.743999       16.767000       25.969999
 O        17.787001       13.821000       34.555000
 H        17.995001       13.438000       33.702999
 H        16.922001       14.215000       34.436001
 O        15.601000        3.661000       16.681999
 H        16.426001        3.225000       16.893999
 H        15.790000        4.155000       15.884000
 O        12.316000        6.765000       27.243000
 H        11.745000        6.245000       26.677000
 H        11.813000        7.559000       27.424999
 O        12.575000       17.987000       26.975000
 H        12.165000       18.556999       27.625000
 H        11.842000       17.537001       26.555000
 O        18.462999        1.389000       37.014000
 H        19.009001        1.236000       37.785999
 H        17.910999        0.609000       36.953999
 O        17.993000       18.052999       32.334000
 H        18.094000       19.003000       32.278000
 H        17.473000       17.822001       31.565001
 O         5.167000        5.562000       16.681999
 H         4.959000        4.647000       16.871000
 H         5.654000        5.861000       17.450001
 O        15.872000       13.325000       20.469000
 H        15.283000       13.362000       19.715000
 H        15.382000       12.840000       21.132999
 O         7.233000        5.169000       36.847000
 H         6.356000        5.422000       36.561001
 H         7.624000        5.981000       37.169998
 O        10.882000       19.801001       42.014999
 H        10.213000       19.402000       42.570000
 H        10.816000       19.330999       41.183998
 O         9.641000       11.905000       14.817000
 H         9.216000       11.663000       15.640000
 H         9.466000       12.841000       14.722000
 O         2.562000       21.709999       24.754000
 H         3.102000       22.243999       25.336000
 H         2.552000       22.191000       23.927000
 O        10.964000       18.309999       39.719002
 H        10.739000       17.612000       40.334000
 H        10.199000       18.381001       39.146999
 O         8.862000       15.857000       33.233002
 H         8.574000       16.611000       33.747002
 H         9.812000       15.958000       33.171001
 O         8.870000       22.171000       40.855999
 H         8.781000       22.545000       39.980000
 H         9.593000       22.658001       41.251999
 O         4.111000       20.364000       19.049000
 H         4.156000       19.473000       18.702999
 H         4.823000       20.409000       19.688000
 O        10.573000       14.488000       28.181000
 H         9.872000       15.139000       28.167999
 H        10.825000       14.425000       29.101999
 O        15.139000        7.532000       22.061001
 H        15.327000        6.643000       22.364000
 H        14.184000        7.570000       22.007999
 O        10.605000       11.329000       34.605000
 H        10.220000       11.748000       33.834999
 H        11.547000       11.472000       34.509998
 O         0.305000       17.375999       35.280998
 H         1.099000       17.889999       35.426998
 H        -0.229000       17.534000       36.060001
 O         7.393000        4.808000       25.125000
 H         7.156000        4.758000       26.052000
 H         8.280000        5.168000       25.124001
 O        11.213000       22.288000       32.745998
 H        11.454000       22.125999       31.834000
 H        10.260000       22.204000       32.759998
 O        14.751000        1.725000       32.569000
 H        13.819000        1.919000       32.477001
 H        15.159000        2.576000       32.729000
 O         0.141000       21.278999       28.924999
 H         0.173000       21.280001       27.969000
 H        -0.143000       22.164000       29.156000
 O        16.893000        4.248000       28.179001
 H        16.867001        3.458000       28.719000
 H        16.020000        4.304000       27.792999
 O        22.368000       21.278999       33.805000
 H        22.622999       21.285999       34.728001
 H        21.818001       20.500999       33.715000
 O         6.102000        4.198000       30.716000
 H         5.245000        4.514000       30.429001
 H         6.667000        4.311000       29.952000
 O        15.484000       19.656000       25.271000
 H        14.849000       19.538000       25.978001
 H        16.157000       20.223000       25.646000
 O         3.037000       18.169001       21.302999
 H         2.503000       17.431999       21.599001
 H         2.406000       18.790001       20.938000
 O         4.064000       12.738000       32.946999
 H         3.407000       13.103000       33.539001
 H         4.885000       12.793000       33.436001
 O        14.713000       13.463000       42.957001
 H        14.230000       12.996000       43.639000
 H        14.491000       14.383000       43.094002
 O        19.729000        7.401000       32.257000
 H        19.405001        6.892000       31.513000
 H        20.681000        7.307000       32.214001
 O         5.233000        0.555000       32.373001
 H         5.003000       -0.331000       32.092999
 H         4.407000        1.038000       32.339001
 O        21.243999       12.506000       35.775002
 H        21.469999       13.181000       35.133999
 H        20.492001       12.866000       36.245998
 O        15.212000       10.003000       39.070999
 H        15.884000        9.323000       39.021999
 H        15.658000       10.802000       38.790001
 O         7.171000        6.437000       21.617001
 H         6.801000        6.734000       22.448999
 H         7.714000        7.169000       21.322001
 O         4.445000       13.512000       41.914001
 H         3.994000       12.763000       42.305000
 H         4.005000       14.277000       42.285000
 O        12.813000        3.788000       21.281000
 H        12.615000        3.669000       20.351999
 H        12.697000        2.918000       21.664000
 O         4.365000        2.994000       17.209999
 H         3.447000        3.229000       17.341000
 H         4.474000        2.176000       17.694000
 O        13.284000       10.805000       20.025000
 H        13.713000       10.746000       20.879000
 H        13.855000       11.375000       19.509001
 O         7.091000       10.495000       26.780001
 H         7.738000       11.200000       26.792999
 H         6.637000       10.570000       27.618999
 O        19.945000        3.728000       30.611000
 H        20.014999        2.986000       30.010000
 H        19.208000        3.507000       31.180000
 O         1.907000       10.899000       30.246000
 H         2.416000       11.607000       29.850000
 H         2.099000       10.134000       29.704000
 O         0.365000       15.174000       31.566000
 H         0.091000       15.096000       32.480000
 H         0.015000       16.018000       31.282000
 O        21.413000       11.264000       28.094000
 H        20.587999       11.608000       27.753000
 H        21.575001       11.773000       28.888000
 O        17.062000        1.723000       29.618999
 H        17.976999        1.770000       29.341999
 H        17.104000        1.657000       30.573000
 O        13.781000       12.274000       16.242001
 H        13.311000       11.509000       15.910000
 H        13.329000       13.021000       15.850000
 O        14.232000        4.805000       30.396000
 H        13.352000        4.713000       30.031000
 H        14.815000        4.677000       29.648001
 O         2.082000        9.297000       34.671001
 H         1.507000        9.592000       33.965000
 H         2.239000        8.372000       34.480999
 O        11.070000        0.710000       20.679001
 H        10.599000        1.087000       19.936001
 H        10.578000       -0.082000       20.896000
 O        19.919001        1.315000       39.192001
 H        20.466999        0.589000       38.891998
 H        20.367001        1.647000       39.970001
 O        12.856000        4.949000       36.672001
 H        12.939000        4.071000       36.299999
 H        13.716000        5.131000       37.050999
 O        15.385000       16.427000       38.955002
 H        15.609000       16.820999       38.112000
 H        15.049000       17.155001       39.478001
 O        18.966999        8.136000       23.340000
 H        19.049000        8.244000       22.392000
 H        18.851999        7.194000       23.464001
 O        16.743000       17.386000       36.492001
 H        16.070999       17.108999       35.868999
 H        17.523001       16.892000       36.237999
 O        20.537001       13.965000       39.895000
 H        20.216000       13.258000       40.455002
 H        21.490000       13.913000       39.966999
 O        22.398001       15.186000       47.952999
 H        22.423000       15.643000       47.112999
 H        23.236000       15.396000       48.366001
 O        12.674000        2.494000       35.546001
 H        13.529000        2.062000       35.529999
 H        12.060000        1.819000       35.255001
 O         4.189000       13.507000       39.323002
 H         4.320000       13.348000       40.257999
 H         3.497000       14.167000       39.286999
 O         2.208000        0.999000       37.708000
 H         3.093000        0.743000       37.966000
 H         1.720000        1.040000       38.529999
 O        22.698000       16.403999       45.487000
 H        21.864000       16.872999       45.444000
 H        22.688000       15.828000       44.722000
 O         5.150000       11.570000       37.167000
 H         4.724000       12.246000       37.694000
 H         4.505000       10.865000       37.115002
 O        18.028000       22.025999       41.389999
 H        18.129000       22.875000       41.820999
 H        17.382000       21.562000       41.922001
 O         7.508000       15.327000       35.654999
 H         8.028000       15.512000       36.437000
 H         8.152000       15.249000       34.951000
 O         2.093000        7.328000       25.721001
 H         1.273000        7.279000       26.211000
 H         1.865000        7.796000       24.917999
 O        15.389000       13.004000       30.341000
 H        15.831000       13.413000       29.597000
 H        14.826000       12.337000       29.948000
 O        14.367000       20.895000       30.100000
 H        14.906000       21.389999       29.483000
 H        13.466000       21.120001       29.865000
 O         8.371000       21.924000       32.015999
 H         7.894000       21.778999       32.833000
 H         8.489000       21.048000       31.649000
 O        19.271999       11.550000       26.386999
 H        19.636999       10.723000       26.073000
 H        18.325001       11.437000       26.313999
 O         7.834000       11.274000       38.304001
 H         8.034000       10.443000       38.736000
 H         6.921000       11.190000       38.032001
 O         6.586000       21.039000       38.164001
 H         6.344000       20.228001       37.716000
 H         6.264000       20.923000       39.057999
 O         0.960000       11.148000       39.556000
 H         1.833000       10.843000       39.801998
 H         0.972000       12.087000       39.742001
 O        14.646000       20.056999       38.160000
 H        14.440000       19.795000       39.057999
 H        14.028000       20.761999       37.969002
 O         7.554000       17.209000       19.226999
 H         7.615000       16.264000       19.365000
 H         8.277000       17.573000       19.737000
 O        15.460000        0.762000       43.915001
 H        15.909000        1.527000       44.275002
 H        14.658000        0.690000       44.432999
 O         4.614000        3.957000       36.216999
 H         3.751000        3.543000       36.199001
 H         4.431000        4.894000       36.138000
 O        18.417999        6.919000       29.874001
 H        17.926001        7.647000       29.493000
 H        18.336000        6.213000       29.232000
 O        17.827000       21.438000       45.255001
 H        17.100000       21.594000       45.858002
 H        18.325001       22.256001       45.263000
 O         2.556000       10.478000       37.300999
 H         2.255000       10.095000       36.477001
 H         1.821000       11.013000       37.598999
 O        15.270000        1.848000       47.237999
 H        15.825000        2.150000       46.519001
 H        14.618000        1.287000       46.818001
 O         5.203000        6.234000       19.599001
 H         4.415000        6.580000       20.018000
 H         5.855000        6.209000       20.299000
 O        14.625000       16.856001       19.316000
 H        14.246000       16.063999       18.934999
 H        15.449000       16.563000       19.705999
 O        22.191000       18.024000       31.226000
 H        21.771000       18.346001       30.429001
 H        23.070000       18.403000       31.202999
 O         0.766000       10.503000       32.588001
 H        -0.087000       10.901000       32.408001
 H         1.124000       10.305000       31.723000
 O        12.260000        3.641000       18.632000
 H        11.762000        4.434000       18.829000
 H        11.596000        2.961000       18.525000
 O        22.525000        4.497000       31.375999
 H        22.493999        5.425000       31.608999
 H        21.655001        4.309000       31.025999
 O         7.122000       15.034000       31.089001
 H         7.711000       15.399000       31.749001
 H         6.245000       15.216000       31.424000
 O        16.836000       15.841000       20.339001
 H        17.743999       15.804000       20.038000
 H        16.573999       14.924000       20.421000
 O        12.119000        2.145000       32.231998
 H        11.629000        1.324000       32.278000
 H        11.572000        2.778000       32.696999
 O         6.569000        4.670000       27.893999
 H         7.096000        5.375000       28.270000
 H         5.730000        5.082000       27.687000
 O         0.628000        8.665000       23.605000
 H         0.924000        9.541000       23.850000
 H         0.731000        8.634000       22.653000
 O         3.076000        7.651000       48.707001
 H         3.180000        7.472000       47.771999
 H         3.847000        7.255000       49.113998
 O         3.786000        7.453000       45.999001
 H         3.609000        6.552000       45.730000
 H         4.728000        7.472000       46.167999
 O        12.989000       15.570000       28.250999
 H        12.181000       15.062000       28.177999
 H        12.738000       16.455999       27.989000
 O        21.389999       12.677000       47.462002
 H        21.544001       13.617000       47.564999
 H        21.752001       12.287000       48.257000
 O        11.893000       10.622000       15.396000
 H        11.607000       10.390000       16.280001
 H        11.148000       11.089000       15.019000
 H         7.795000        9.109000       21.049000
 H        10.636000       11.742000       29.952999
 H        12.260000        8.654000       40.280998
