# Supplementary material for: Multi-proton dynamics near membrane-water interface
Source: Nat Commun. 2025 Apr 6;16:3276. doi: 10.1038/s41467-025-58167-w (PMC11972326; doi:10.1038/s41467-025-58167-w)
Supplement: Supplementary file 3 — Supplementary Dataset 1 [file 41467_2025_58167_MOESM3_ESM.zip › Supplementary Data initial and final configuration for all trajectories/Initial_Simulation3b.txt]

3809
 generated by VMD
 C        25.368998       26.849001       12.410001
 H        25.117998       26.605999       13.467001
 H        25.732998       27.898001       12.473001
 H        26.110998       26.203999       11.998000
 C        24.072998       26.856001       11.567001
 H        23.448999       27.699999       11.860001
 H        24.364998       27.062000       10.544001
 C        23.268000       25.566000       11.608001
 H        23.109999       25.288000       12.636000
 H        22.263998       25.618998       11.132001
 C        23.956997       24.408001       10.948000
 H        24.680998       24.788000       10.152001
 H        24.616999       23.878000       11.569000
 C        22.934000       23.406000       10.412001
 H        22.211000       23.097000       11.160001
 H        22.295000       23.885000        9.668000
 C        23.532000       22.070000        9.927000
 H        24.629997       22.125999        9.918001
 H        23.413998       21.341999       10.743000
 C        22.919998       21.506001        8.672000
 H        23.400000       21.862000        7.746000
 H        23.147999       20.385000        8.661000
 C        21.398001       21.658001        8.497000
 H        20.976000       22.671000        8.671000
 H        21.230000       21.627001        7.361000
 C        20.636000       20.499998        9.194999
 H        20.974998       19.594000        8.624000
 H        21.000000       20.403000       10.257000
 C        19.124001       20.708000        9.243000
 H        18.865000       21.679001        9.679001
 H        18.697998       20.833000        8.205000
 C        18.398001       19.587000       10.006000
 H        18.356001       18.674999        9.419000
 H        19.078999       19.436001       10.888000
 C        17.065998       20.011999       10.461001
 H        17.247000       20.797001       11.120000
 H        16.521999       20.525999        9.658000
 C        16.191999       18.930000       10.955001
 H        15.385999       19.495001       11.464001
 H        15.686000       18.357000       10.152001
 C        16.839001       17.969999       11.984000
 H        16.181999       17.212999       12.462000
 H        17.556000       17.264000       11.434000
 C        17.625999       18.716999       13.100000
 H        18.202999       19.490999       12.593000
 H        16.825001       19.226000       13.709000
 C        18.354000       17.778999       14.051001
 O        18.002001       16.650999       14.284000
 O        19.367001       18.403999       14.776001
 C        20.003998       17.559000       15.754001
 H        19.614000       17.785999       16.798000
 H        19.738001       16.555000       15.509000
 C        21.535000       17.587999       15.542000
 H        21.795000       16.761999       14.876000
 C        22.129999       17.570999       17.025000
 H        23.219997       17.419001       17.174000
 H        21.985001       18.507000       17.590002
 O        21.465998       16.475000       17.690002
 P        21.176001       16.490999       19.546000
 O        22.732000       15.971999       20.182999
 C        23.283998       14.721999       19.954998
 H        24.009998       14.445999       20.734999
 H        22.549000       13.925998       19.878000
 C        24.140999       14.901999       18.724001
 H        23.448999       15.136999       17.846003
 H        24.808996       15.841998       18.923000
 N        24.970999       13.720000       18.275997
 C        25.425997       13.847999       16.818001
 H        25.812996       12.868999       16.427000
 H        24.695997       14.233999       16.111000
 H        26.274998       14.574000       16.816002
 C        26.167997       13.544999       19.187000
 H        26.802998       12.737999       18.792997
 H        26.759998       14.449999       19.187000
 H        25.807997       13.339000       20.191998
 C        24.107998       12.457000       18.348999
 H        24.064999       12.254999       19.484999
 H        24.576998       11.679999       17.783001
 H        23.138000       12.680999       17.854002
 O        21.011999       17.927000       19.834000
 O        20.101999       15.405998       19.726000
 O        22.052998       18.771999       14.797000
 C        21.487000       20.013000       15.160000
 O        21.086998       20.112000       16.291000
 C        21.437000       21.108000       14.107000
 H        21.779999       20.707001       13.109001
 H        22.257000       21.841000       14.450001
 C        20.073999       21.823999       14.041000
 H        19.680000       22.051001       15.085000
 H        19.316999       21.153000       13.609000
 C        20.218000       23.102999       13.196001
 H        20.673000       22.919998       12.220000
 H        20.833000       23.784998       13.721000
 C        18.857998       23.704000       12.861000
 H        18.374001       24.146000       13.815000
 H        18.122999       22.882999       12.589000
 C        18.919001       24.685999       11.727001
 H        19.681000       24.372000       10.902000
 H        19.346001       25.566000       12.274000
 C        17.514999       24.888000       11.196000
 H        17.459999       25.903999       10.690000
 H        16.917999       24.967999       12.088000
 C        17.045998       23.869999       10.128001
 H        17.091997       22.768999       10.521000
 H        17.841999       23.954998        9.271000
 C        15.666000       24.157000        9.624000
 H        14.805000       23.750000       10.112000
 C        15.398000       24.886999        8.468000
 H        14.331999       24.983000        8.142000
 C        16.497000       25.441998        7.552000
 H        17.497000       25.466000        8.075000
 H        16.240000       26.407000        7.195000
 C        16.622000       24.631001        6.202000
 H        16.827000       23.549000        6.135000
 H        17.530001       25.141001        5.707000
 C        15.362000       24.756001        5.212999
 H        14.467999       24.202999        5.693999
 H        15.458000       24.164999        4.264000
 C        14.969999       26.194000        4.885001
 H        15.800999       26.978001        4.879001
 H        14.362999       26.601000        5.795000
 C        14.108000       26.416000        3.696000
 H        13.116999       25.879000        3.848000
 H        14.608999       25.917000        2.794000
 C        13.951999       27.954000        3.323000
 H        14.900999       28.493000        3.161000
 H        13.509999       28.541000        4.194000
 C        13.110999       28.191998        2.020000
 H        12.070000       27.806999        2.046000
 H        13.590000       27.692999        1.157000
 C        13.195999       29.681999        1.660000
 H        14.145000       29.966997        1.151000
 H        13.046000       30.264997        2.637000
 H        12.375000       30.026999        0.998000
 C        16.537001       19.648001        2.250000
 H        17.230000       19.611000        3.096000
 H        15.596999       20.084000        2.634000
 H        16.882000       20.294001        1.450000
 C        16.350000       18.238001        1.759000
 H        17.253998       18.027000        1.157000
 H        16.399000       17.556999        2.601000
 C        15.166999       18.225000        0.725000
 H        15.344000       19.063999        0.033000
 H        15.358999       17.360001        0.132000
 C        13.771000       18.202000        1.314000
 H        13.838000       18.551001        2.353000
 H        13.099999       18.865999        0.681000
 C        13.254000       16.812000        1.216000
 H        12.206000       16.752001        1.345000
 H        13.349999       16.447001        0.210000
 C        13.997000       15.814999        2.123000
 H        13.704000       14.887999        1.719000
 H        15.109999       15.926998        2.055000
 C        13.543000       15.926998        3.616000
 H        14.410999       15.565999        4.196000
 H        13.330999       17.021999        3.886000
 C        12.252000       15.106999        3.909000
 H        11.380000       15.793998        3.773000
 H        12.068999       14.282999        3.180000
 C        12.237000       14.516999        5.343000
 H        11.455000       13.697998        5.331999
 H        13.209000       14.046999        5.586999
 C        11.992000       15.641999        6.337999
 H        12.801000       16.350000        6.207000
 H        11.000000       16.275000        6.121000
 C        12.176000       15.209999        7.809999
 H        11.257000       14.700999        8.115000
 H        12.988999       14.462999        7.885000
 C        12.400000       16.365999        8.746000
 H        13.294000       16.922001        8.427000
 H        11.509000       16.968000        8.607000
 C        12.649000       16.066000       10.280001
 H        11.860000       15.384999       10.695001
 H        13.535999       15.466999       10.408001
 C        12.604000       17.357000       11.134000
 H        13.209000       18.098000       10.643000
 H        11.516999       17.738001       11.010000
 C        13.061999       17.344000       12.575001
 H        12.702999       16.594999       13.327000
 H        14.139000       17.122999       12.465000
 C        12.811000       18.525999       13.460001
 O        13.537999       18.974001       14.292000
 O        11.616000       19.198000       13.184001
 C        11.273999       20.153999       14.152000
 H        10.123000       20.216000       14.162000
 H        11.745999       19.968000       15.137001
 C        11.785000       21.531000       13.636001
 H        12.934000       21.565001       13.857000
 C        11.038000       22.715000       14.310001
 H        11.541000       23.743999       14.217000
 H        10.011000       22.865000       13.743001
 O        10.628000       22.503000       15.691000
 P        11.848999       23.023001       17.007000
 O        12.914000       21.716999       16.917000
 C        14.340000       21.860001       16.969999
 H        14.695999       22.722000       16.512001
 H        14.655999       22.049999       18.072001
 C        15.001000       20.528000       16.414000
 H        14.501000       20.187000       15.529000
 H        16.077999       20.778000       16.301003
 N        14.985999       19.299000       17.438999
 C        13.546999       18.987000       17.726999
 H        12.990000       18.938999       16.758001
 H        13.524000       18.089001       18.353001
 H        13.097999       19.774000       18.333998
 C        15.674000       18.094000       16.753000
 H        15.292999       17.819000       15.764000
 H        16.730000       18.172001       16.791002
 H        15.517999       17.202999       17.398001
 C        15.619000       19.639999       18.769999
 H        15.402000       20.708000       19.011999
 H        16.737000       19.608000       18.525999
 H        15.436000       18.927000       19.672998
 O        12.615999       24.263000       16.737001
 O        10.845999       22.825001       18.139000
 O        11.449000       21.541000       12.188001
 C        12.460000       21.610001       11.296000
 O        13.602999       22.006001       11.593000
 C        11.979999       21.363001        9.902001
 H        11.057000       21.941999        9.696001
 H        11.762999       20.297001        9.789000
 C        13.006999       21.826000        8.802000
 H        14.033000       21.455000        9.012000
 H        13.112000       22.954000        8.838000
 C        12.532999       21.216000        7.480999
 H        11.710000       21.864000        7.039000
 H        12.083000       20.186001        7.656000
 C        13.666000       21.117001        6.384000
 H        14.091000       22.110001        6.191999
 H        13.326000       20.778999        5.381000
 C        14.712999       20.132999        6.894000
 H        14.217000       19.378000        7.520000
 H        15.505000       20.580999        7.569000
 C        15.479999       19.309000        5.765000
 H        16.240999       19.936001        5.206999
 H        14.779999       19.068001        4.969000
 C        16.086000       18.040001        6.380000
 H        15.309999       17.368000        6.654000
 H        16.562000       18.389999        7.318000
 C        17.032000       17.430000        5.282000
 H        16.415001       16.730000        4.624001
 C        18.370001       17.486000        5.284000
 H        18.922001       16.827999        4.634000
 C        19.278999       18.313999        6.157000
 H        20.160999       17.632000        6.407000
 H        18.771997       18.562000        7.112999
 C        19.873999       19.568001        5.514000
 H        20.174997       19.117001        4.612000
 H        20.770000       19.910000        6.133000
 C        18.990999       20.782000        5.269000
 H        18.579000       21.188999        6.236000
 H        18.145998       20.559999        4.600000
 C        19.934999       21.853001        4.588000
 H        20.427000       21.330999        3.744000
 H        20.725000       22.080999        5.393000
 C        19.382000       23.241999        4.117000
 H        20.270000       23.900000        4.220000
 H        18.695000       23.639997        4.893000
 C        18.594999       23.247999        2.819000
 H        18.173000       24.271999        2.802000
 H        17.830999       22.497999        2.902000
 C        19.306999       22.924999        1.532000
 H        18.716999       22.233999        0.922000
 H        20.316000       22.534000        1.793000
 C        19.497999       24.118999        0.576000
 H        20.021000       24.895000        1.122000
 H        18.516001       24.504999        0.323000
 H        19.985998       23.778000       -0.411000
 C        12.383000        5.916999        8.113000
 H        13.039000        6.777000        8.375000
 H        12.907000        4.994999        8.492000
 H        11.399999        6.065000        8.587000
 C        12.290000        5.817000        6.625999
 H        12.256999        6.865000        6.274000
 H        13.275000        5.248000        6.366000
 C        11.049000        5.175000        6.028000
 H        10.079000        5.602000        6.507000
 H        10.897999        5.445000        4.962000
 C        11.061000        3.675000        6.318000
 H        11.938000        3.228000        5.878000
 H        11.080000        3.589000        7.414999
 C         9.816000        2.981000        5.854000
 H         8.947000        3.618999        6.091000
 H         9.808999        2.873000        4.736000
 C         9.522999        1.597000        6.399000
 H         8.686000        1.218000        5.788000
 H        10.344999        0.772000        6.281000
 C         9.018000        1.600000        7.824000
 H         8.292000        2.383000        7.987000
 H         8.417999        0.680000        8.024000
 C        10.127000        1.637000        8.942000
 H        10.247000        0.635000        9.386000
 H        11.085000        1.838000        8.463000
 C         9.939999        2.665000       10.145000
 H        10.171000        3.698000        9.702000
 H         8.881000        2.614000       10.566000
 C        10.909000        2.232000       11.261000
 H        10.620000        2.778000       12.209001
 H        10.864000        1.136000       11.367000
 C        12.321000        2.587000       10.955001
 H        13.003999        1.902000       11.411001
 H        12.402000        2.342000        9.828001
 C        12.886000        4.001000       11.269000
 H        12.310999        4.711999       10.604000
 H        12.520000        4.307000       12.305000
 C        14.384000        4.076000       11.032000
 H        14.883999        3.417000       11.742000
 H        14.658999        3.821000        9.976001
 C        14.928000        5.484000       11.324001
 H        16.023998        5.642000       11.143000
 H        14.465999        6.231000       10.626001
 C        14.695999        5.919000       12.814001
 H        13.729000        6.425000       12.824000
 H        14.665999        5.117000       13.600000
 C        15.779000        6.960000       13.159001
 O        16.513000        7.603000       12.498000
 O        15.990999        6.921000       14.605000
 C        16.652000        7.998000       15.398000
 H        17.329000        8.619000       14.761000
 H        15.859999        8.795000       15.693001
 C        17.528997        7.483000       16.525999
 H        17.093998        6.402000       16.598001
 C        17.634998        8.397000       17.695000
 H        18.157000        9.362999       17.441999
 H        16.600000        8.515000       17.999001
 O        18.454000        7.896999       18.715000
 P        17.820999        6.977000       20.153999
 O        17.446999        5.272999       19.573000
 C        18.448000        4.437000       19.143000
 H        18.912001        4.815000       18.194998
 H        19.332998        4.397999       19.822998
 C        17.775000        3.077000       18.976999
 H        17.136999        2.764000       19.870001
 H        16.988001        3.210000       18.148001
 N        18.608000        1.865000       18.693001
 C        19.248999        1.967000       17.329000
 H        19.944000        2.863000       17.337999
 H        19.879997        1.119000       17.073002
 H        18.608997        2.190000       16.440001
 C        19.606001        1.675000       19.777000
 H        20.322001        2.442000       19.952000
 H        18.989998        1.560000       20.717999
 H        20.237000        0.789000       19.607998
 C        17.563999        0.596000       18.628000
 H        17.125000        0.596000       19.620001
 H        18.114000       -0.360000       18.468000
 H        16.823000        0.779000       17.730001
 O        19.013000        6.887000       21.106998
 O        16.429001        7.457000       20.568001
 O        18.877001        7.344000       15.882001
 C        19.368000        5.977000       15.765000
 O        18.677999        4.994999       16.079002
 C        20.747999        5.996999       15.216001
 H        21.289999        5.368000       15.918000
 H        21.299999        6.952000       15.307000
 C        20.976000        5.489999       13.807000
 H        20.987000        4.361000       13.734000
 H        22.048000        5.660999       13.534001
 C        19.931000        6.216000       12.935000
 H        20.288998        7.263000       12.941001
 H        19.006001        6.359000       13.453000
 C        19.580999        5.864000       11.468001
 H        19.226997        6.744000       11.040000
 H        18.825001        5.085999       11.467000
 C        20.679998        5.474999       10.501000
 H        21.266998        4.545000       10.551001
 H        21.419998        6.233000       10.647000
 C        20.232998        5.622000        9.067999
 H        21.188997        5.731000        8.512000
 H        19.691998        6.565000        8.797000
 C        19.398001        4.447000        8.534000
 H        18.323999        4.618999        8.866000
 H        19.764000        3.549999        9.090000
 C        19.538000        4.256000        7.102000
 H        18.862000        4.878000        6.540000
 C        20.290998        3.290000        6.572000
 H        20.310999        3.253999        5.471000
 C        21.226997        2.375000        7.326000
 H        21.464001        1.490000        6.644000
 H        20.767000        1.921000        8.212000
 C        22.486000        3.105000        7.689000
 H        23.221001        2.385000        8.017000
 H        22.198999        3.727000        8.534000
 C        23.183998        4.104000        6.732000
 H        23.903996        4.763999        7.266000
 H        22.415001        4.813000        6.300000
 C        24.009998        3.534000        5.545000
 H        24.906998        2.955000        5.862000
 H        24.538998        4.369999        4.983000
 C        23.189999        2.697000        4.517001
 H        22.222998        3.209000        4.225000
 H        22.843000        1.706000        5.006000
 C        23.944998        2.308000        3.265000
 H        24.860998        1.686000        3.542000
 H        24.297998        3.144000        2.671000
 C        23.118000        1.550000        2.230000
 H        22.363001        2.270000        1.822000
 H        22.566999        0.667000        2.578000
 C        23.856998        1.098000        1.013000
 H        24.666998        1.875000        0.743000
 H        23.125000        0.851000        0.203000
 H        24.400997        0.154000        1.202000
 C         9.517999        2.137000        2.077000
 H        10.126000        2.216000        2.959000
 H         9.854000        1.376000        1.388000
 H         8.530000        1.909000        2.416000
 C         9.525000        3.464999        1.411000
 H        10.602000        3.712000        1.319000
 H         9.248000        3.295000        0.327000
 C         8.785000        4.532000        2.142000
 H         7.688000        4.359000        2.069000
 H         8.987000        4.468999        3.215000
 C         9.204000        5.916000        1.713000
 H        10.108000        6.336000        2.158000
 H         9.349999        5.866000        0.596000
 C         8.065000        6.994000        1.812000
 H         7.149000        6.766000        1.170000
 H         7.752000        7.188000        2.856000
 C         8.612999        8.364000        1.247000
 H         9.619000        8.450000        1.782000
 H         8.778999        8.056000        0.212000
 C         7.705999        9.531000        1.374000
 H         8.055000       10.234000        0.611000
 H         6.705999        9.301000        0.998000
 C         7.525000        9.969000        2.904000
 H         7.420000        9.181000        3.611000
 H         8.363000       10.496000        3.323000
 C         6.250999       10.851000        3.036000
 H         6.221000       11.684000        2.256000
 H         5.348000       10.289000        2.795000
 C         6.120000       11.341000        4.499000
 H         7.055000       11.841000        4.687000
 H         5.249000       12.099999        4.725000
 C         6.157000       10.262000        5.640000
 H         5.546000        9.365000        5.514000
 H         7.199999        9.859999        5.679000
 C         5.748000       10.940000        6.998000
 H         6.606000       11.481000        7.386000
 H         4.883000       11.636000        6.908000
 C         5.344000        9.926000        8.089000
 H         4.539000        9.249000        7.612000
 H         6.237999        9.267000        8.216000
 C         5.006000       10.551000        9.387000
 H         5.525000       11.540000        9.388000
 H         3.933000       10.735000        9.434000
 C         5.307000        9.590000       10.574000
 H         4.606999        8.755000       10.698000
 H         6.298999        9.140000       10.455000
 C         5.356999       10.343999       11.899000
 O         4.417000       10.764000       12.529001
 O         6.735000       10.621000       12.377001
 C         6.776000       11.205000       13.775000
 H         6.482999       12.293998       13.654000
 H         5.947000       10.653000       14.300000
 C         8.209000       11.019000       14.323001
 H         8.500000        9.960000       14.015001
 C         8.307999       11.281999       15.788001
 H         7.592999       10.737999       16.431000
 H         9.432000       11.002000       16.075003
 O         8.021000       12.668000       15.964001
 P         6.559999       13.233999       16.858000
 O         6.234000       11.996999       18.215000
 C         7.224000       11.961999       19.230999
 H         7.756000       10.991000       19.174999
 H         7.948999       12.810999       19.303999
 C         6.627000       12.058998       20.747999
 H         7.515000       12.297000       21.374001
 H         5.911000       12.899999       20.685999
 N         6.061999       10.755999       21.264000
 C         5.399000       10.944000       22.603998
 H         4.605000       11.704999       22.374001
 H         4.841000       10.079000       22.931997
 H         6.118000       11.298000       23.351997
 C         5.078000       10.198000       20.277000
 H         5.527000       10.160000       19.315001
 H         4.759000        9.242000       20.705999
 H         4.231000       10.905000       20.164000
 C         7.245000        9.846999       21.471001
 H         7.639000        9.316000       20.544998
 H         6.984000        9.140000       22.284000
 H         8.045000       10.525000       21.836000
 O         7.060000       14.460999       17.533003
 O         5.421000       13.095999       15.906001
 O         9.088000       12.008999       13.559000
 C        10.264999       11.363000       13.145000
 O        10.520000       10.244999       13.547000
 C        11.032000       12.147999       12.072000
 H        11.900000       11.561000       11.765001
 H        11.418000       13.121999       12.307001
 C        10.100000       12.342999       10.840001
 H        10.662999       12.745999       10.021001
 H         9.248000       12.991999       11.130000
 C         9.580000       10.978000       10.288001
 H         8.734999       10.487000       10.828000
 H        10.329999       10.221000       10.258000
 C         8.891000       11.092000        8.943999
 H         7.929999       11.653000        8.984000
 H         8.580000       10.087000        8.581000
 C         9.649000       11.762998        7.820000
 H         9.632000       12.884998        7.760000
 H         9.095000       11.428000        6.971000
 C        11.115000       11.335000        7.712000
 H        11.728000       11.764998        8.581000
 H        11.613999       11.934999        6.909000
 C        11.337000        9.855999        7.583000
 H        10.395000        9.423000        7.225999
 H        11.463000        9.473000        8.623001
 C        12.442000        9.423999        6.627000
 H        13.357999        9.100000        7.145000
 C        12.376000        9.285000        5.304000
 H        13.357999        9.132000        4.765000
 C        11.233000        9.598000        4.311000
 H        10.230999        9.760000        4.782001
 H        11.103000        8.685000        3.626000
 C        11.647000       10.935000        3.657000
 H        12.294999       11.465000        4.377000
 H        10.860999       11.695999        3.523000
 C        12.408999       10.691999        2.361000
 H        11.797000       10.074000        1.625000
 H        13.377999       10.158000        2.604000
 C        12.661000       12.097999        1.668000
 H        13.198000       12.737000        2.333000
 H        11.742999       12.605999        1.315000
 C        13.629999       11.977999        0.405000
 H        13.619000       10.919000        0.031000
 H        14.673999       12.106998        0.836000
 C        13.485000       12.946999       -0.775000
 H        13.831999       14.057998       -0.488000
 H        12.405000       13.082998       -1.053000
 C        14.238999       12.450999       -2.019000
 H        13.761000       11.590000       -2.529000
 H        15.166999       11.978999       -1.640000
 C        14.638000       13.536998       -2.997000
 H        13.822999       13.898998       -3.647000
 H        15.381000       13.115999       -3.666000
 H        15.004999       14.447998       -2.549000
 C         9.076000       22.403997       -1.262000
 H         8.783000       23.028999       -2.105000
 H        10.117000       22.632000       -0.955000
 H         8.464000       22.805000       -0.427000
 C         8.886000       20.978001       -1.585000
 H         7.860000       20.591000       -1.270000
 H         8.893000       20.878000       -2.761000
 C         9.886000       20.011000       -0.833000
 H         9.544000       18.961000       -0.992000
 H        10.850000       20.091000       -1.375000
 C         9.939999       20.141001        0.711000
 H        10.717000       19.403000        1.070000
 H        10.385999       21.136000        0.930000
 C         8.589000       19.877001        1.406000
 H         7.744999       20.381001        0.942000
 H         8.336000       18.813999        1.192000
 C         8.504000       20.082001        2.892000
 H         8.273000       21.136999        3.140000
 H         7.633000       19.544001        3.325000
 C         9.769000       19.691000        3.642000
 H         9.973999       18.566999        3.699000
 H        10.643000       20.039000        3.001000
 C         9.770000       20.174000        5.079000
 H        10.827999       20.356001        5.500999
 H         9.216000       21.141001        5.100000
 C         9.183000       19.162001        6.086000
 H         8.309000       18.643999        5.627000
 H        10.013000       18.417999        6.282000
 C         8.675000       19.844000        7.414999
 H         9.542000       20.188000        7.982999
 H         8.062000       20.707001        7.124000
 C         8.033000       18.851999        8.317000
 H         7.008999       18.561001        7.768000
 H         8.759000       17.955999        8.235000
 C         7.617000       19.285000        9.715000
 H         6.923000       20.171000        9.726000
 H         6.959000       18.487000       10.126000
 C         8.902000       19.419001       10.645000
 H         9.503000       18.528999       10.397000
 H         9.489999       20.389999       10.368000
 C         8.502000       19.377001       12.044001
 H         7.695000       18.650999       12.278000
 H         9.330999       18.989000       12.728001
 C         8.011000       20.705999       12.546000
 H         8.810000       21.518000       12.685000
 H         7.418000       21.219999       11.791000
 C         7.218999       20.691000       13.814000
 O         6.999000       19.715000       14.434001
 O         6.854000       22.013000       14.190000
 C         6.388999       22.219000       15.597000
 H         6.441000       21.215000       16.133001
 H         7.046000       22.948997       16.125002
 C         4.907000       22.780001       15.571000
 H         4.807000       23.858997       15.069000
 C         4.504000       22.860001       17.011999
 H         5.123000       23.587999       17.625000
 H         3.491000       23.287001       17.014999
 O         4.448000       21.587999       17.650999
 P         5.207000       21.289000       19.254997
 O         3.660000       21.127001       20.248999
 C         2.598000       22.129999       20.216997
 H         2.692000       22.774998       19.319000
 H         1.634000       21.613001       19.957001
 C         2.586000       23.028999       21.504000
 H         3.679000       23.309999       21.768000
 H         2.000000       23.952997       21.275999
 N         2.059000       22.323999       22.734999
 C         1.903000       23.334000       23.872000
 H         1.056000       24.046000       23.730999
 H         1.821000       22.746000       24.861000
 H         2.815000       23.948999       23.851999
 C         0.728000       21.733999       22.496998
 H         0.196000       21.538000       23.442999
 H         0.082000       22.400000       21.931999
 H         0.789000       20.771999       21.922001
 C         3.021000       21.253000       23.177000
 H         3.016000       20.586000       22.292999
 H         2.712000       20.773001       24.033998
 H         3.978000       21.674000       23.384998
 O         5.666000       19.837999       19.262999
 O         6.078000       22.461000       19.671000
 O         4.127000       21.895000       14.771001
 C         3.372000       22.457001       13.748001
 O         3.223000       23.614998       13.569000
 C         2.789000       21.209999       13.025000
 H         1.807000       21.440001       12.527000
 H         2.594000       20.348000       13.691000
 C         3.812000       20.775999       11.941001
 H         4.853000       20.587000       12.313000
 H         3.857000       21.724001       11.313001
 C         3.401000       19.541000       11.179000
 H         3.940000       19.500000       10.213000
 H         2.349000       19.569000       10.835001
 C         3.620000       18.221001       11.997000
 H         3.049000       18.295000       12.944000
 H         4.677000       18.150999       12.240000
 C         3.210000       16.952000       11.239000
 H         3.335000       16.059000       11.868001
 H         3.900000       16.775000       10.384000
 C         1.727000       17.000000       10.755000
 H         1.457000       16.061998       10.351000
 H         1.824000       17.555000        9.810000
 C         0.582000       17.438999       11.580001
 H         0.806000       18.330000       12.172001
 H         0.233000       16.620001       12.280000
 C        -0.523000       17.853001       10.595000
 H        -0.238000       18.811001       10.085000
 C        -1.719000       17.247000       10.289001
 H        -2.424000       17.708000        9.631000
 C        -2.153000       15.922999       10.781001
 H        -3.101000       16.025999       11.296000
 H        -1.456000       15.560999       11.586000
 C        -2.347000       14.747999        9.829000
 H        -2.930000       14.028999       10.430000
 H        -1.372000       14.273999        9.605000
 C        -3.115000       14.995999        8.526000
 H        -2.369000       15.405998        7.719999
 H        -3.984000       15.714999        8.653000
 C        -3.657000       13.741999        7.891000
 H        -4.324999       13.207000        8.573000
 H        -2.803000       13.027999        7.529000
 C        -4.481999       13.933999        6.564000
 H        -3.743000       14.114998        5.741000
 H        -5.183000       14.828999        6.691000
 C        -5.375000       12.718999        6.106999
 H        -5.219000       11.851000        6.791000
 H        -4.880000       12.407999        5.125000
 C        -6.796999       13.071998        5.840000
 H        -6.701000       13.796999        5.006000
 H        -7.247999       13.586999        6.710000
 C        -7.790000       11.978999        5.586000
 H        -7.960000       11.367000        6.498000
 H        -7.451000       11.321000        4.769000
 H        -8.795999       12.298999        5.341000
 C        19.957998       11.016000        2.252000
 H        19.597000       11.707998        3.079000
 H        20.097000       11.509000        1.266000
 H        20.961000       10.642000        2.501000
 C        18.915001        9.965000        2.104000
 H        18.351999       10.067000        1.169000
 H        19.348000        8.984000        1.943000
 C        17.945997        9.952000        3.334000
 H        18.524998       10.110000        4.249000
 H        17.337000       10.846000        3.302000
 C        17.011999        8.713000        3.310000
 H        16.446999        8.820000        2.394000
 H        17.616999        7.777999        3.142000
 C        16.037001        8.398000        4.500000
 H        15.355999        9.218000        4.708001
 H        15.373000        7.502999        4.154000
 C        16.719000        7.989000        5.801000
 H        17.559999        7.289000        5.616000
 H        17.179001        8.911000        6.298000
 C        15.709999        7.322000        6.797999
 H        14.946000        8.097000        6.886000
 H        15.085999        6.595000        6.256000
 C        16.258999        6.894000        8.154000
 H        15.424999        6.376000        8.683000
 H        17.103001        6.179000        7.987000
 C        16.698000        8.042000        9.059000
 H        17.108000        7.551000       10.013000
 H        17.540998        8.672000        8.663000
 C        15.590999        9.071000        9.419000
 H        15.162000        9.515000        8.454000
 H        14.670000        8.638000        9.916000
 C        16.322001       10.240999       10.184000
 H        16.619999        9.859000       11.195000
 H        17.277000       10.502000        9.626001
 C        15.473000       11.449999       10.475000
 H        15.165000       12.000999        9.521000
 H        14.579000       11.010000       10.870000
 C        16.219997       12.473999       11.371000
 H        16.202000       12.022999       12.359000
 H        17.271000       12.609999       11.182000
 C        15.540000       13.854999       11.488000
 H        16.299000       14.630999       11.438000
 H        14.874999       14.029998       10.578000
 C        14.613000       14.007999       12.700000
 H        14.291000       15.061999       12.805001
 H        13.690000       13.396998       12.718000
 C        15.213999       13.704999       14.018000
 O        15.990999       12.898999       14.381001
 O        14.709000       14.684999       15.053000
 C        14.737000       14.213999       16.427999
 H        14.704999       13.092999       16.364000
 H        15.686000       14.375999       16.930000
 C        13.619999       15.038000       17.145000
 H        13.702000       16.013998       16.664001
 C        13.704000       15.101999       18.683001
 H        12.774999       15.571999       19.090998
 H        13.711000       14.091999       19.047001
 O        14.836999       15.795999       19.177999
 P        15.393999       15.952999       20.886999
 O        13.933999       16.646999       21.677000
 C        13.603999       18.033001       21.943001
 H        13.707999       18.097000       23.148001
 H        14.322999       18.806000       21.523998
 C        12.164000       18.466000       21.680000
 H        12.198999       19.594999       21.820000
 H        11.930000       18.291000       20.583000
 N        10.983000       17.878000       22.421999
 C        10.958000       16.424000       22.256998
 H        11.912000       16.160000       22.747000
 H        10.167000       15.999999       22.820000
 H        11.010000       16.254000       21.163998
 C        11.084000       18.250000       23.882000
 H        12.143999       18.118000       24.166998
 H        11.053000       19.403999       23.955000
 H        10.335999       17.783001       24.534000
 C         9.660000       18.447001       21.879997
 H         8.796000       18.099001       22.514000
 H         9.482000       17.958000       20.863001
 H         9.647000       19.577999       21.825001
 O        15.542000       14.548999       21.451998
 O        16.452000       17.066999       20.920000
 O        12.440000       14.388999       16.743999
 C        11.638999       15.300998       15.909000
 O        11.983999       16.481001       15.839000
 C        10.597000       14.524999       15.063001
 H         9.750000       14.128000       15.745000
 H        11.186000       13.547998       14.804001
 C        10.095000       15.381999       13.891001
 H        10.784000       15.373999       12.969000
 H        10.201000       16.539000       14.139000
 C         8.658000       15.184999       13.434001
 H         7.920000       15.714999       14.082000
 H         8.317999       14.176999       13.648001
 C         8.438999       15.566999       11.970001
 H         9.103000       14.873998       11.261000
 H         8.929000       16.496000       11.709000
 C         6.965000       15.678999       11.430000
 H         6.872000       16.629999       10.908000
 H         6.217000       15.666999       12.195000
 C         6.581000       14.524999       10.519001
 H         5.531000       14.216999       10.596000
 H         7.006000       13.563999       10.927000
 C         7.024000       14.648000        8.972000
 H         6.905000       13.638999        8.535000
 H         8.085000       14.950998        8.898000
 C         6.188000       15.612999        8.177000
 H         5.673000       16.406000        8.750000
 C         5.994999       15.617999        6.849999
 H         5.354000       16.458000        6.485000
 C         6.526999       14.534999        5.901000
 H         5.900000       14.528999        4.989000
 H         6.394000       13.519999        6.398000
 C         7.980000       14.650999        5.520999
 H         8.031000       13.833999        4.750000
 H         8.764999       14.478999        6.316999
 C         8.299000       15.982998        4.711000
 H         9.310000       15.746998        4.310000
 H         8.395000       16.782000        5.457000
 C         7.419000       16.267998        3.503000
 H         7.625999       17.233999        3.037000
 H         6.423000       16.294001        3.904000
 C         7.577000       15.179998        2.389000
 H         6.703000       15.270000        1.720000
 H         7.480000       14.179999        2.791000
 C         8.861000       15.356999        1.616000
 H         9.723000       15.139999        2.295000
 H         9.019000       16.448000        1.332000
 C         9.002999       14.490999        0.308000
 H         7.938000       14.325998       -0.065000
 H         9.325000       13.467999        0.610000
 C         9.933000       15.032999       -0.795000
 H        10.946000       14.621999       -0.636000
 H         9.935999       16.142000       -0.783000
 H         9.538000       14.639000       -1.763000
 C        24.493996       20.743000        3.582000
 H        24.811998       19.952999        2.885000
 H        25.214998       21.606001        3.677000
 H        23.622997       21.225000        3.109000
 C        24.002998       20.115000        4.900000
 H        23.990995       20.813000        5.749000
 H        22.997000       19.830000        4.726000
 C        24.750996       18.930000        5.452000
 H        24.782999       18.159000        4.633000
 H        25.809998       19.193001        5.599000
 C        24.349998       18.396999        6.777999
 H        25.199997       17.729000        7.114999
 H        24.180996       19.208000        7.445000
 C        23.073999       17.521000        6.553999
 H        22.372000       17.546000        7.368000
 H        22.445999       17.879000        5.699000
 C        23.312000       16.051001        6.157000
 H        22.368999       15.588999        5.861000
 H        23.861998       15.824999        5.185000
 C        23.991999       15.122998        7.117000
 H        23.792997       15.502000        8.048000
 H        23.483997       14.143998        7.018000
 C        25.461996       14.940998        7.026000
 H        25.833998       15.145000        5.984000
 H        25.898998       15.637999        7.770000
 C        25.909998       13.566998        7.534999
 H        25.407997       12.710999        6.837000
 H        27.016998       13.433998        7.530000
 C        25.502998       13.383999        9.049000
 H        26.319998       12.809000        9.584000
 H        25.614998       14.415999        9.556001
 C        24.083998       12.750999        9.311000
 H        23.325001       13.505999        9.153000
 H        24.050997       11.939999        8.530000
 C        23.816998       12.113999       10.638000
 H        24.477997       12.477999       11.461001
 H        22.827999       12.431999       10.909001
 C        23.975998       10.579000       10.712001
 H        23.152998       10.125000       10.198001
 H        24.882996       10.338999       10.160001
 C        24.087997        9.988000       12.068000
 H        24.902996       10.286999       12.757000
 H        23.177999       10.272999       12.647000
 C        23.975998        8.410000       11.970001
 H        22.924997        8.319000       11.745001
 H        24.637999        8.123000       11.127001
 C        24.460999        7.644000       13.189000
 O        25.491999        7.023000       13.377001
 O        23.596001        7.653000       14.286001
 C        24.207001        7.221000       15.514000
 H        23.577997        6.355000       15.948001
 H        25.137999        6.633000       15.295000
 C        24.211996        8.497000       16.339003
 H        24.925999        9.204000       15.834000
 C        24.822001        8.035000       17.701000
 H        24.357000        7.068000       17.896002
 H        25.941998        7.896000       17.508001
 O        24.899998        8.965000       18.747999
 P        24.087997        9.126000       20.191998
 O        22.593998        9.919000       19.681997
 C        21.294001        9.327000       19.670000
 H        21.049999        8.905000       18.677000
 H        21.313999        8.572000       20.551001
 C        20.261999       10.492000       19.707998
 H        20.615999       11.311000       18.990000
 H        19.285999       10.147000       19.240000
 N        19.992001       11.164999       21.039999
 C        19.843000       10.132000       22.212000
 H        20.785000        9.960000       22.764000
 H        19.204000       10.586000       22.958000
 H        19.548998        9.195000       21.718000
 C        21.096998       12.206999       21.176001
 H        20.856001       12.899999       20.384001
 H        21.256001       12.510999       22.250999
 H        22.013000       11.613999       20.952000
 C        18.666000       11.862999       21.038998
 H        18.607000       12.678999       20.233997
 H        18.488001       12.301999       22.004999
 H        17.901999       11.105000       20.726000
 O        23.658998        7.728000       20.700001
 O        24.827997       10.142000       21.059999
 O        22.899998        9.008000       16.537001
 C        22.433001       10.123000       15.652001
 O        23.228998       10.898000       15.227000
 C        20.882000       10.252000       15.664001
 H        20.707998       10.999000       16.488001
 H        20.422998        9.216000       15.926000
 C        20.356998       10.876000       14.360001
 H        21.129000       11.634000       14.053000
 H        19.372000       11.321000       14.545001
 C        20.206999        9.883999       13.228000
 H        19.284000        9.344000       13.473000
 H        21.052999        9.172000       13.209001
 C        20.059998       10.557000       11.803000
 H        20.910000       11.248999       11.699001
 H        19.141001       11.238000       11.762000
 C        19.990999        9.602000       10.557000
 H        18.959997        9.115000       10.637000
 H        20.764999        8.822000       10.674000
 C        20.150999       10.266000        9.255000
 H        20.961000       11.028000        9.188000
 H        19.273001       10.816000        8.804001
 C        20.524000        9.254000        8.205000
 H        19.683001        8.456000        8.061000
 H        21.341999        8.586000        8.544000
 C        20.864000        9.889000        6.933000
 H        20.858999       11.026000        6.878000
 C        21.128000        9.221000        5.812000
 H        21.263000        9.738000        4.829000
 C        20.954998        7.643000        5.732999
 H        19.899000        7.288000        5.610000
 H        21.367001        7.199000        6.726000
 C        21.681000        7.295000        4.431000
 H        22.768999        7.289000        4.692000
 H        21.662001        8.205000        3.722000
 C        21.314999        5.956999        3.809000
 H        21.270000        5.111000        4.570001
 H        22.166000        5.561000        3.261000
 C        20.059000        6.090000        2.941000
 H        20.230000        6.972000        2.137000
 H        19.266001        6.379000        3.643000
 C        19.791000        4.775000        2.189000
 H        19.280001        4.104000        2.859000
 H        20.763998        4.262000        1.967000
 C        19.096001        4.906000        0.786000
 H        18.691999        3.905999        0.509000
 H        19.913000        5.217999        0.007000
 C        17.941000        5.892000        0.725000
 H        17.583000        5.826000       -0.350000
 H        18.410000        6.904000        0.972000
 C        16.839001        5.553999        1.618000
 H        16.114998        6.404000        1.734000
 H        17.108999        5.232999        2.657000
 H        16.330997        4.714000        1.193000
 C         7.635000        7.002000        5.939000
 H         8.470000        6.739000        5.294000
 H         7.905000        6.709000        6.972000
 H         7.587999        8.073000        5.820000
 C         6.387000        6.312000        5.418000
 H         5.640000        6.635000        6.151000
 H         6.177000        6.763000        4.469000
 C         6.630000        4.848000        5.206999
 H         7.375999        4.606999        4.414001
 H         7.171000        4.359000        6.047000
 C         5.337000        4.139999        5.048000
 H         4.859000        4.123000        6.013000
 H         4.610000        4.742000        4.509000
 C         5.586000        2.731000        4.490000
 H         4.766000        2.378000        3.812000
 H         6.484000        2.760000        3.752000
 C         5.870999        1.572000        5.420000
 H         6.897000        1.551000        5.852000
 H         5.261000        1.624000        6.302000
 C         5.815000        0.178000        4.668000
 H         4.795000       -0.080000        4.272000
 H         6.505000        0.389000        3.795000
 C         6.222000       -1.008000        5.496000
 H         6.491000       -1.823000        4.658000
 H         7.141000       -0.789000        6.041999
 C         5.112000       -1.652000        6.306000
 H         4.232000       -1.951000        5.594000
 H         5.529000       -2.616000        6.782000
 C         4.551000       -0.812000        7.501999
 H         4.024000        0.084000        7.225000
 H         3.859000       -1.316000        8.128000
 C         5.743999       -0.453000        8.470000
 H         5.975000       -1.391000        9.025000
 H         6.639999       -0.146000        7.971000
 C         5.322000        0.551000        9.569001
 H         5.212000        1.549000        9.153000
 H         4.297000        0.274000        9.930001
 C         6.197000        0.711000       10.826000
 H         6.000000       -0.193000       11.445000
 H         7.264000        0.789000       10.479000
 C         5.776000        1.951000       11.623000
 H         5.747000        2.860000       10.889001
 H         4.756000        1.819000       12.029000
 C         6.790999        2.339000       12.799000
 H         7.231999        1.397000       13.365001
 H         7.689000        2.788000       12.316001
 C         6.157000        3.330000       13.783000
 O         5.665000        3.068000       14.873000
 O         6.131000        4.653999       13.484001
 C         5.329000        5.593999       14.252000
 H         4.791000        6.165999       13.463001
 H         4.802000        5.030000       15.016000
 C         6.378000        6.449999       14.966000
 H         7.129000        5.761000       15.413001
 C         5.743999        7.481000       15.893000
 H         5.067000        8.237000       15.459001
 H         5.084000        6.814000       16.566000
 O         6.789000        8.069000       16.691000
 P         7.127000        7.559999       18.301998
 O         7.741000        5.809000       17.987999
 C         9.083000        5.622000       17.437000
 H         9.084000        4.649000       16.899000
 H         9.339000        6.313000       16.659002
 C        10.230999        5.717000       18.528000
 H        11.173000        5.967000       18.044001
 H        10.137000        6.549000       19.341000
 N        10.365000        4.300000       19.315001
 C         9.135000        3.970000       19.997999
 H         8.949000        4.685999       20.837000
 H         8.339000        4.092000       19.211000
 H         9.184000        2.885000       20.291998
 C        10.741999        3.155999       18.399998
 H        11.026000        2.321000       19.031998
 H         9.845999        2.973000       17.881001
 H        11.556999        3.359999       17.719000
 C        11.458000        4.454999       20.258999
 H        12.377000        4.469999       19.613001
 H        11.502000        3.640000       21.018000
 H        11.421999        5.467000       20.847000
 O         8.226000        8.313000       18.981001
 O         5.790999        7.324000       19.031998
 O         6.942999        7.245000       13.856000
 C         8.209000        6.771000       13.507000
 O         8.790000        5.930000       14.168000
 C         8.701000        7.433000       12.185000
 H         9.712000        7.851000       12.308001
 H         8.059999        8.322000       11.946001
 C         8.684999        6.505000       11.003000
 H         9.512999        5.743999       10.922001
 H         8.988999        7.122000       10.119001
 C         7.319000        5.947000       10.891000
 H         6.554999        6.758000       11.035000
 H         7.121000        5.223000       11.665000
 C         7.049000        5.262000        9.572001
 H         7.661000        4.295000        9.621000
 H         7.585000        5.684999        8.722000
 C         5.655000        4.932000        9.116000
 H         5.144000        4.163000        9.740000
 H         5.713000        4.552000        8.012000
 C         4.697000        6.121000        9.046999
 H         5.066000        6.985000        8.468000
 H         4.434000        6.410000       10.062001
 C         3.267000        5.806999        8.419000
 H         2.865000        4.834000        8.786000
 H         3.371000        5.632999        7.300000
 C         2.225000        6.802000        8.751000
 H         1.760000        6.728000        9.724001
 C         1.704000        7.765000        7.928000
 H         0.782000        8.246000        8.239000
 C         2.108000        7.941000        6.522000
 H         1.405000        7.455000        5.840000
 H         3.166000        7.730000        6.255000
 C         2.010000        9.452000        6.152999
 H         2.588000        9.976000        6.904000
 H         0.927000        9.717000        6.255000
 C         2.548000        9.544000        4.681001
 H         1.878000        8.870000        4.105000
 H         3.653000        9.344999        4.584000
 C         2.401000       11.019000        4.110000
 H         2.796000       10.923000        3.065000
 H         3.117000       11.736999        4.621000
 C         1.004000       11.578000        4.158000
 H         0.585000       11.504000        5.214000
 H         0.326000       11.041000        3.453000
 C         0.941000       13.045999        3.653000
 H         1.363000       13.112999        2.641000
 H         1.589000       13.653000        4.268001
 C        -0.536000       13.548999        3.601000
 H        -1.033000       13.124999        2.705000
 H        -0.443000       14.577999        3.323000
 C        -1.324000       13.382999        4.860001
 H        -0.817000       13.352999        5.794000
 H        -1.741000       12.372000        4.903000
 H        -2.124000       14.114998        4.997000
 C        13.969000       16.990999       65.028999
 H        14.479000       16.989000       64.071007
 H        12.949999       16.580999       64.846008
 H        14.566000       16.514999       65.794998
 C        13.819000       18.340000       65.634003
 H        13.430000       18.224001       66.652000
 H        14.835999       18.705000       65.781998
 C        13.069000       19.461000       64.839996
 H        13.568000       19.679001       63.882999
 H        12.007000       19.127001       64.767998
 C        13.063999       20.764000       65.612000
 H        12.683999       20.670000       66.704002
 H        14.100000       21.177999       65.814003
 C        12.332999       21.933001       64.826004
 H        11.450999       21.504000       64.323997
 H        11.955000       22.688000       65.566002
 C        13.330999       22.584000       63.825005
 H        14.047999       23.211000       64.388000
 H        13.967000       21.797001       63.368000
 C        12.804000       23.578999       62.804005
 H        12.061000       24.352999       63.223000
 H        13.678999       24.128000       62.349998
 C        12.077999       22.830997       61.611000
 H        12.758999       22.090000       61.147999
 H        11.121000       22.367001       61.952000
 C        11.882000       23.869999       60.493999
 H        11.388000       24.844997       60.721001
 H        12.929999       24.137999       60.258999
 C        11.262000       23.341999       59.160000
 H        11.734999       22.332001       59.030998
 H        10.133000       23.049000       59.308998
 C        11.276000       24.182999       57.918003
 H        10.598000       24.995001       58.068005
 H        12.215000       24.578999       57.660999
 C        10.760999       23.339001       56.723999
 H        11.492000       22.364000       56.577999
 H         9.804999       22.728998       56.842999
 C        10.775999       24.160997       55.437000
 H         9.907999       24.875999       55.498005
 H        11.768000       24.701998       55.431004
 C        10.656000       23.413998       54.089001
 H        10.790999       24.160997       53.269001
 H        11.535999       22.722000       53.890003
 C         9.363999       22.761999       53.678001
 H         8.925999       22.153999       54.473000
 H         8.538000       23.473999       53.360004
 C         9.476999       21.886000       52.449001
 O        10.107000       22.169001       51.417004
 O         8.821000       20.646999       52.588005
 C         8.559000       19.794001       51.348000
 H         8.279000       20.378000       50.435001
 H         9.456000       19.239000       51.173004
 C         7.350999       18.909000       51.781002
 H         7.599000       17.972000       51.201000
 C         5.970000       19.437000       51.395000
 H         5.135000       19.205999       52.165001
 H         5.934000       20.517998       51.214001
 O         5.590000       18.865000       50.110001
 P         5.757999       19.763000       48.562000
 O         6.785999       18.652000       47.792999
 C         6.517000       17.343000       47.395000
 H         7.446000       16.650999       47.546001
 H         5.708000       16.879000       48.008999
 C         6.082000       17.370001       45.862999
 H         5.263000       18.113001       45.848000
 H         6.915999       17.736000       45.259998
 N         5.502999       16.087997       45.271999
 C         4.226000       15.788999       45.940002
 H         4.264000       15.629999       47.034000
 H         3.622000       16.695999       45.787998
 H         3.831000       14.908999       45.499004
 C         5.185999       16.443001       43.812000
 H         5.934000       16.061998       43.133999
 H         4.326000       15.784998       43.563000
 H         4.713000       17.459000       43.739002
 C         6.421999       14.963999       45.379005
 H         6.599000       14.531998       46.349003
 H         7.411000       15.244998       45.041000
 H         6.212999       14.186999       44.661999
 O         4.426000       19.691000       47.858002
 O         6.567999       21.039000       48.634998
 O         7.500000       18.726999       53.295002
 C         7.946000       17.396000       53.709999
 O         8.318000       16.594999       52.910000
 C         8.134000       17.246000       55.230999
 H         8.505000       16.259001       55.521000
 H         7.162000       17.233000       55.726006
 C         9.248000       18.038000       56.002998
 H         9.265000       19.148001       55.737999
 H        10.261000       17.625000       55.772999
 C         9.001999       17.944000       57.558002
 H         8.968999       16.844999       57.786003
 H         7.969000       18.243999       57.854004
 C        10.103000       18.686001       58.370998
 H        10.130000       19.737000       57.942001
 H        11.155999       18.351999       58.098003
 C         9.949000       18.575001       59.910004
 H        10.183000       17.558001       60.271004
 H         8.849000       18.607000       60.200001
 C        10.662999       19.594000       60.744003
 H        10.207999       20.656000       60.460999
 H        11.687999       19.632999       60.542000
 C        10.356000       19.379000       62.265999
 H         9.367999       19.517000       62.472004
 H        10.962000       20.167999       62.778000
 C        10.876000       18.011000       62.671005
 H        11.834000       17.690001       62.287998
 C        10.198999       17.077999       63.386002
 H        10.737999       16.183998       63.609005
 C         8.912999       17.181000       64.136009
 H         8.266000       17.959999       63.764000
 H         9.302999       17.472000       65.116997
 C         8.195000       15.829000       64.240997
 H         8.864000       15.100998       64.672997
 H         7.956999       15.447999       63.192001
 C         6.943999       15.879998       65.128998
 H         6.723000       14.853999       65.446999
 H         6.054000       16.193001       64.480011
 C         6.822000       16.794001       66.330002
 H         7.179000       17.872000       66.070999
 H         7.526000       16.514999       67.110001
 C         5.424000       16.698999       67.050003
 H         5.217000       15.627999       67.228996
 H         4.730000       17.061001       66.339996
 C         5.466000       17.507000       68.398003
 H         5.464000       18.605000       68.157997
 H         6.402999       17.257000       68.890999
 C         4.319000       17.261000       69.319992
 H         4.289000       16.221998       69.592003
 H         3.456000       17.422001       68.695000
 C         4.334000       18.237000       70.514999
 H         3.459000       18.247000       71.157990
 H         4.395000       19.261999       70.189003
 H         5.166999       18.170000       71.169998
 C         9.708000        8.593000       65.564003
 H        10.049000        7.577000       65.587997
 H         9.816000        8.878000       64.484009
 H         8.647000        8.685000       65.878998
 C        10.610000        9.458000       66.411003
 H        10.473000        9.199000       67.542000
 H        11.602999        9.056000       66.234001
 C        10.456000       10.930000       66.096001
 H         9.347000       11.237000       66.180000
 H        10.933000       11.538000       66.978996
 C        10.829000       11.267999       64.639000
 H        11.893000       10.913000       64.457001
 H        10.240000       10.746000       63.835999
 C        10.669000       12.770000       64.342003
 H         9.587000       13.014999       64.302010
 H        11.026000       13.286999       65.148003
 C        11.233000       13.345999       63.048004
 H        10.702000       14.286998       62.933002
 H        12.347000       13.472999       62.971004
 C        10.943000       12.517999       61.754002
 H        11.357000       11.509000       61.888000
 H         9.942000       12.213000       61.586002
 C        11.530000       13.189000       60.460999
 H        12.617999       13.248999       60.592999
 H        11.403999       12.591999       59.553001
 C        11.107000       14.636999       60.152004
 H        11.582999       15.253998       60.952999
 H        11.761999       14.805999       59.251003
 C         9.611000       14.866999       59.971004
 H         9.142000       14.819999       60.959003
 H         9.366000       15.895999       59.664005
 C         8.968000       13.789999       59.066006
 H         8.983999       12.770000       59.558998
 H         7.854000       14.016999       59.083004
 C         9.473000       13.838999       57.598000
 H         9.845999       14.832999       57.372005
 H        10.296999       13.138998       57.448002
 C         8.268000       13.456999       56.750004
 H         7.853000       12.508999       57.043003
 H         7.415000       14.172999       56.976006
 C         8.616000       13.569999       55.244999
 H         9.177000       14.501999       55.209000
 H         9.395999       12.825999       55.018005
 C         7.482000       13.596999       54.189999
 H         6.697999       12.866000       54.467999
 H         6.981999       14.571999       54.262005
 C         7.941000       13.340999       52.827999
 O         7.547000       13.985999       51.924000
 O         8.829000       12.251000       52.688004
 C         9.235000       12.165999       51.263000
 H         9.180000       11.148000       50.917999
 H         8.716000       12.808000       50.589001
 C        10.667000       12.438998       51.195000
 H        10.859000       13.472999       51.674000
 C        11.290000       12.506999       49.825005
 H        11.014000       13.444999       49.272999
 H        12.433000       12.510999       49.824005
 O        10.754000       11.310000       49.112000
 P        11.301999       10.685999       47.623001
 O        13.046000       10.182000       47.713001
 C        14.240000       10.937000       47.564999
 H        14.064999       12.069999       47.526001
 H        14.851000       10.909000       48.494999
 C        14.889000       10.684000       46.204002
 H        14.046999       10.643000       45.453999
 H        15.585999       11.467000       45.921005
 N        15.768000        9.323000       46.080002
 C        15.160999        8.136000       46.714005
 H        14.739999        8.279000       47.737000
 H        14.424000        7.754000       45.987003
 H        16.004000        7.402000       46.666004
 C        15.877999        9.026000       44.627003
 H        16.375000        8.047000       44.500999
 H        14.875999        8.949000       44.187000
 H        16.531000        9.741000       44.075001
 C        17.107000        9.552000       46.669998
 H        17.443001       10.516000       46.347000
 H        17.804001        8.764000       46.208000
 H        17.120001        9.540000       47.741001
 O        10.586000        9.383000       47.362000
 O        11.214000       11.792998       46.630005
 O        11.405000       11.366000       51.860004
 C        11.945000       11.663000       53.070000
 O        11.913000       12.752000       53.561001
 C        12.353000       10.475000       53.880001
 H        13.193999       10.085000       53.268002
 H        11.603999        9.665000       53.901005
 C        12.834999       10.929000       55.321003
 H        12.025000       11.427000       55.921001
 H        13.605000       11.748000       55.202003
 C        13.356999        9.797000       56.173004
 H        14.397999        9.609000       56.101002
 H        12.899999        8.800000       55.945004
 C        13.154000       10.138000       57.731998
 H        13.052999        9.146000       58.189999
 H        12.207999       10.666000       58.011002
 C        14.374000       10.836000       58.276005
 H        14.027000       11.197999       59.264004
 H        14.446999       11.744998       57.627998
 C        15.669999       10.125000       58.518002
 H        16.191000        9.554000       57.742001
 H        15.460999        9.281000       59.261002
 C        16.756001       11.098000       58.987003
 H        16.507999       11.509000       59.978001
 H        16.650999       12.114998       58.299004
 C        18.168999       10.591000       58.891998
 H        18.694000       10.909000       57.962002
 C        18.853001        9.748000       59.712006
 H        19.896000        9.418000       59.462006
 C        18.236000        9.129000       60.928005
 H        17.204000        8.745000       60.899002
 H        17.964001       10.047000       61.551003
 C        19.210999        8.159000       61.717003
 H        20.287001        8.415999       61.528000
 H        19.124001        7.099000       61.380001
 C        18.910999        8.224000       63.223000
 H        17.917000        7.919000       63.397003
 H        18.955999        9.261000       63.560005
 C        19.834999        7.486000       64.217010
 H        20.855000        7.950000       64.106010
 H        19.988001        6.412000       63.888004
 C        19.462000        7.367000       65.717003
 H        20.257999        6.721000       66.195000
 H        18.559000        6.723000       65.707001
 C        19.253000        8.664000       66.383003
 H        19.901999        9.529000       66.061996
 H        19.566000        8.609000       67.459000
 C        17.804001        9.252000       66.417000
 H        17.423000        9.259000       65.358002
 H        17.898001       10.320999       66.737999
 C        16.813999        8.623000       67.359001
 H        15.905999        9.243000       67.431999
 H        17.193001        8.407000       68.388008
 H        16.400999        7.664999       66.960999
 C        21.976000       17.365000       71.236000
 H        21.504999       16.412001       70.934990
 H        21.784000       17.481001       72.303001
 H        23.096998       17.257000       71.202003
 C        21.513998       18.541000       70.349998
 H        21.834999       19.447001       70.826996
 H        22.084999       18.468000       69.387993
 C        20.006001       18.613001       70.028000
 H        19.586000       17.614000       69.705002
 H        19.551001       18.860001       71.018997
 C        19.672001       19.612000       68.971001
 H        18.688999       20.098000       69.105003
 H        20.453999       20.372999       69.116997
 C        19.632999       19.018999       67.505997
 H        20.575998       18.566000       67.289001
 H        18.879000       18.149000       67.501999
 C        19.266998       20.018000       66.375999
 H        20.013000       20.792999       66.384003
 H        19.548000       19.504000       65.490997
 C        17.834999       20.545998       66.438004
 H        17.176001       19.889000       67.046997
 H        17.784000       21.431000       67.054001
 C        17.077999       20.944998       65.139000
 H        15.981999       20.941000       65.344002
 H        17.306999       22.058001       64.957001
 C        17.378998       19.985001       63.980999
 H        18.432999       20.165001       63.681000
 H        17.393000       18.976000       64.413010
 C        16.507999       20.257000       62.759998
 H        15.449999       20.297001       62.997002
 H        16.700001       21.294001       62.510002
 C        16.851000       19.301001       61.542999
 H        17.839001       19.658001       61.201000
 H        16.947001       18.281000       61.898003
 C        15.902000       19.346001       60.362999
 H        16.174000       18.542999       59.581005
 H        14.949999       18.775999       60.720001
 C        15.499999       20.740000       59.896000
 H        14.880000       21.285000       60.726002
 H        16.386000       21.330999       59.626003
 C        14.485999       20.695999       58.702999
 H        13.637999       19.948999       58.851002
 H        13.974999       21.671000       58.666000
 C        15.129999       20.513000       57.323006
 H        16.073999       21.059999       57.207005
 H        15.395000       19.461000       57.126003
 C        14.316999       20.672001       56.080002
 O        14.741999       21.049000       55.009003
 O        12.960999       20.326000       56.297001
 C        12.111000       20.357000       55.091003
 H        11.089000       20.431999       55.556000
 H        12.303999       21.281000       54.457001
 C        12.394000       19.084999       54.308998
 H        13.464000       19.075001       54.114002
 C        11.516999       18.948999       53.055000
 H        11.565000       17.848000       52.707001
 H        10.410999       19.198000       53.334999
 O        11.958000       19.841999       52.021999
 P        12.943000       19.172001       50.614002
 O        14.386000       18.594000       51.602005
 C        15.357999       19.420000       52.186001
 H        15.855000       20.236000       51.526001
 H        14.864999       20.010000       53.001003
 C        16.489000       18.448000       52.613998
 H        16.150000       17.865000       53.465000
 H        16.943998       17.778999       51.807999
 N        17.806999       19.124001       53.137001
 C        18.792999       17.948999       53.381001
 H        19.597998       18.226000       54.063000
 H        18.302000       17.010000       53.824001
 H        19.406000       17.662001       52.444000
 C        18.379000       20.093000       52.115002
 H        18.313000       19.622999       51.140003
 H        17.730000       20.997000       52.118000
 H        19.374001       20.382999       52.407005
 C        17.566000       19.865000       54.529003
 H        16.858000       20.663000       54.345005
 H        18.556999       20.108999       54.979000
 H        17.031000       19.242001       55.247002
 O        12.527000       17.871000       49.993999
 O        13.185999       20.287001       49.674004
 O        12.089000       17.815001       55.107002
 C        13.238000       17.231001       55.660004
 O        14.375000       17.691999       55.506001
 C        12.827000       15.949999       56.362999
 H        12.569999       15.221999       55.504002
 H        11.926000       16.213999       56.952000
 C        13.962999       15.199999       57.041000
 H        14.898000       15.050999       56.446999
 H        13.581999       14.203999       57.294003
 C        14.470000       15.816999       58.284000
 H        13.709000       15.685999       59.085003
 H        14.712999       16.850000       58.062004
 C        15.659000       15.067999       58.867001
 H        16.611000       15.296999       58.355999
 H        15.537999       13.878998       58.836002
 C        15.768000       15.335999       60.359001
 H        14.867000       15.003999       60.897003
 H        15.710999       16.417000       60.541000
 C        17.118999       14.965999       60.878002
 H        17.768999       15.770999       60.525002
 H        17.466999       14.048998       60.334003
 C        17.304001       14.833999       62.446999
 H        16.466000       15.305999       63.049004
 H        18.306997       15.321999       62.621002
 C        17.367001       13.450999       62.888004
 H        16.424000       12.928999       63.074001
 C        18.414000       12.689999       63.313004
 H        18.224001       11.647999       63.515999
 C        19.921000       12.975999       63.465004
 H        20.158998       14.020998       63.410004
 H        20.388000       12.564999       62.522003
 C        20.679998       12.370999       64.685997
 H        21.655001       12.116999       64.339996
 H        20.140999       11.427000       64.975998
 C        20.801001       13.284999       65.940002
 H        21.596001       13.927999       65.667999
 H        21.312000       12.684999       66.736000
 C        19.695000       14.058998       66.617996
 H        19.294998       14.754999       65.766998
 H        20.229000       14.641999       67.459000
 C        18.646997       13.112999       67.351997
 H        19.256998       12.561998       68.095001
 H        18.275999       12.340999       66.630997
 C        17.403999       13.860998       67.820000
 H        16.604000       13.070999       67.936996
 H        17.014999       14.506999       66.960999
 C        17.670998       14.812999       69.013008
 H        16.859999       15.564998       69.195999
 H        18.554001       15.469999       68.716011
 C        18.117001       14.317999       70.367996
 H        18.205999       15.165999       71.137001
 H        19.054001       13.700000       70.321999
 H        17.288000       13.748000       70.763992
 C         2.360000       -3.431000       66.745003
 H         2.032000       -3.509000       65.724998
 H         2.892000       -4.377000       67.038002
 H         3.057000       -2.585000       66.775002
 C         1.015000       -3.341000       67.449997
 H         0.409000       -4.169000       67.174004
 H         1.197000       -3.473000       68.540001
 C         0.375000       -1.906000       67.281998
 H        -0.596000       -1.890000       67.745003
 H         1.095000       -1.204000       67.771004
 C         0.237000       -1.360000       65.813004
 H         1.250000       -1.112000       65.444000
 H        -0.170000       -2.100000       65.166000
 C        -0.561000       -0.052000       65.746002
 H        -1.672000       -0.176000       65.641998
 H        -0.474000        0.536000       66.651001
 C        -0.138000        0.760000       64.483009
 H        -0.538000        1.729000       64.427002
 H         0.899000        0.882000       64.459999
 C        -0.607000        0.079000       63.114002
 H        -0.028000       -0.841000       62.737003
 H        -1.653000       -0.266000       63.270000
 C        -0.551000        1.003000       61.880005
 H        -1.009000        0.552000       60.966999
 H        -1.158000        1.884000       62.129005
 C         0.877000        1.419000       61.420002
 H         0.819000        1.722000       60.345001
 H         1.168000        2.290000       62.044003
 C         1.949000        0.288000       61.486004
 H         2.156000       -0.011000       62.569000
 H         1.685000       -0.703000       61.001999
 C         3.203000        0.803000       60.729004
 H         2.907000        1.002000       59.646004
 H         3.559000        1.791000       61.028004
 C         4.341000       -0.281000       60.768002
 H         4.198999       -0.772000       61.703003
 H         4.151000       -1.081000       60.029999
 C         5.737000        0.254000       60.612000
 H         5.851000        0.679000       59.648003
 H         5.779000        1.090000       61.396000
 C         6.893000       -0.745000       60.798004
 H         7.876000       -0.270000       60.591999
 H         6.961999       -1.246000       61.806999
 C         6.809000       -2.017000       59.814999
 H         7.805000       -2.501000       59.691006
 H         6.225000       -2.823000       60.269005
 C         6.255000       -1.895000       58.375004
 O         5.098000       -1.893000       58.027000
 O         7.260000       -1.757000       57.500000
 C         6.807000       -1.981000       56.059002
 H         7.756000       -2.083000       55.480003
 H         6.270000       -2.942000       56.011005
 C         6.106000       -0.755000       55.530003
 H         5.058000       -0.494000       55.898998
 C         5.956000       -0.725000       53.950005
 H         5.810999        0.326000       53.703003
 H         6.829999       -1.092000       53.452000
 O         4.748000       -1.573000       53.627003
 P         2.989000       -1.051000       53.627003
 O         3.351000        0.227000       52.465000
 C         3.490000       -0.172000       51.118999
 H         4.581000       -0.406000       50.875004
 H         3.150000       -1.253000       51.035000
 C         2.833000        0.796000       50.170002
 H         1.721000        0.738000       50.267002
 H         3.185000        1.837000       50.278000
 N         3.073000        0.604000       48.621002
 C         4.486000        0.707000       48.283001
 H         4.908999        1.448000       48.965004
 H         5.046000       -0.276000       48.493004
 H         4.624000        0.895000       47.221004
 C         2.369000       -0.659000       48.187000
 H         1.230000       -0.613000       48.129005
 H         2.623000       -0.792000       47.132999
 H         2.616000       -1.498000       48.805004
 C         2.404000        1.731000       47.910000
 H         2.504000        1.594000       46.814003
 H         2.879000        2.657000       48.168999
 H         1.321000        1.772000       48.181004
 O         2.210000       -2.233000       53.040001
 O         2.642000       -0.331000       54.930000
 O         7.018000        0.380000       55.747005
 C         6.440000        1.439000       56.596001
 O         5.274000        1.448000       56.812004
 C         7.511000        2.498000       57.130005
 H         7.695000        3.171000       56.290005
 H         8.431000        1.915000       57.381001
 C         6.950000        3.401000       58.298004
 H         6.341000        2.770000       58.974998
 H         6.281000        4.193000       57.873001
 C         8.120000        4.006000       59.096001
 H         7.819000        4.895999       59.642002
 H         8.783000        4.377999       58.335999
 C         8.832000        2.994999       59.981998
 H         9.917999        3.203000       59.942005
 H         8.684000        2.001000       59.564003
 C         8.338000        3.075999       61.402004
 H         7.329000        2.669000       61.706001
 H         8.333000        4.104000       61.730000
 C         9.294000        2.351000       62.363998
 H        10.282999        2.842000       62.197002
 H         9.418999        1.308000       62.104000
 C         8.893000        2.579000       63.897999
 H         8.056000        1.886000       64.135010
 H         8.406000        3.554000       64.137009
 C        10.026000        2.293000       64.766998
 H        10.477000        1.278000       64.620003
 C        10.658000        3.163000       65.579002
 H        11.403999        2.825000       66.279999
 C        10.302999        4.596000       65.801003
 H         9.510000        4.780000       66.540001
 H         9.982000        5.115000       64.889000
 C        11.531000        5.454000       66.415001
 H        11.964000        4.806000       67.198997
 H        11.096000        6.346000       66.918999
 C        12.563000        5.964000       65.360001
 H        12.039000        6.592999       64.638000
 H        12.879000        5.072000       64.786003
 C        13.722999        6.876999       65.885002
 H        14.362999        6.295000       66.596001
 H        13.258000        7.634000       66.495003
 C        14.528000        7.469999       64.702003
 H        14.488000        6.737000       63.940002
 H        15.587999        7.671000       64.910004
 C        14.030999        8.812000       64.212997
 H        13.964999        9.533000       65.043999
 H        12.974000        8.731000       63.886005
 C        14.817999        9.411000       63.062000
 H        15.003999        8.631000       62.261005
 H        15.891000        9.560000       63.430004
 C        14.212000       10.614000       62.419998
 H        13.537999       10.484000       61.550003
 H        15.097999       11.171000       62.002998
 H        13.628999       11.380000       62.982002
 C        26.813997        7.101000       70.945000
 H        27.474998        6.217999       70.847000
 H        26.303999        6.859000       71.903999
 H        27.398998        8.043000       70.949997
 C        25.869999        7.181000       69.757004
 H        25.096998        7.946000       69.910995
 H        26.273998        7.634000       68.829002
 C        25.157999        5.905000       69.444000
 H        25.874998        5.067999       69.249992
 H        24.643995        5.545000       70.371994
 C        24.132998        5.960999       68.337997
 H        23.268997        6.614000       68.680000
 H        24.663996        6.464000       67.426003
 C        23.726995        4.606999       67.833000
 H        24.590998        4.130000       67.330002
 H        23.570000        3.946000       68.665001
 C        22.466999        4.362000       67.032997
 H        21.966997        3.403000       67.266998
 H        21.677999        5.195000       67.213997
 C        22.632999        4.202000       65.510002
 H        23.198999        3.295000       65.434998
 H        21.594000        4.065000       65.135002
 C        23.371998        5.287000       64.801003
 H        22.781998        6.223000       64.906998
 H        24.313997        5.373000       65.332001
 C        23.686998        4.901999       63.332005
 H        24.531996        5.525000       63.044998
 H        23.952995        3.829000       63.238998
 C        22.481998        5.270000       62.441006
 H        21.617001        4.668000       62.703003
 H        22.326000        6.355000       62.662998
 C        22.763000        5.117000       60.927002
 H        23.653997        5.785999       60.665005
 H        23.127998        4.162000       60.567005
 C        21.563999        5.506999       60.095001
 H        21.250000        6.540999       60.308998
 H        22.013000        5.514999       59.091999
 C        20.415998        4.506000       60.148998
 H        20.823999        3.487000       59.928001
 H        20.044998        4.473000       61.198002
 C        19.238001        4.761000       59.166004
 H        19.174000        3.914000       58.432999
 H        18.284000        4.752999       59.724003
 C        19.320997        6.074000       58.397003
 H        19.274000        6.876999       59.134003
 H        20.261999        6.216000       57.745998
 C        17.972000        6.235000       57.618004
 O        17.768000        6.520000       56.450005
 O        16.921000        6.118999       58.466999
 C        15.515999        6.127999       57.867004
 H        14.872999        6.559999       58.676003
 H        15.549999        6.928999       57.005001
 C        15.101999        4.849000       57.213005
 H        15.807000        4.578000       56.393002
 C        13.698999        5.054999       56.549004
 H        13.137999        4.006000       56.296001
 H        12.921999        5.662000       57.130005
 O        13.804999        5.897000       55.328999
 P        14.510000        5.520000       53.793999
 O        13.432999        4.258000       53.145004
 C        12.114999        4.532000       52.601006
 H        11.433000        3.752000       52.962006
 H        11.801999        5.580999       52.957001
 C        12.156000        4.714000       51.089005
 H        11.237000        5.322000       50.805000
 H        13.144000        5.124000       50.780003
 N        12.017000        3.454000       50.298004
 C        13.014999        2.450999       50.793003
 H        12.967999        2.477999       51.835999
 H        12.719999        1.461000       50.304001
 H        14.006000        2.805000       50.424999
 C        10.626000        2.863000       50.422001
 H        10.163000        2.581000       49.473999
 H        10.639000        1.983000       51.000000
 H        10.024000        3.602000       50.917000
 C        12.419000        3.799000       48.899002
 H        12.389999        2.819000       48.389004
 H        13.358999        4.277999       48.791000
 H        11.653000        4.386000       48.484001
 O        14.398999        6.854000       53.002998
 O        15.847999        4.745999       53.870003
 O        14.843999        3.774000       58.191002
 C        15.998999        3.002000       58.342003
 O        17.087999        3.243000       57.944000
 C        15.568999        1.659000       59.029999
 H        15.820999        0.813000       58.334999
 H        14.483999        1.700000       59.161999
 C        16.247999        1.651000       60.359001
 H        15.684000        1.036000       61.070000
 H        16.230000        2.687999       60.848003
 C        17.716997        1.272000       60.240005
 H        18.125000        2.012000       59.517002
 H        17.815998        0.204000       59.812004
 C        18.513000        1.385000       61.569004
 H        19.194000        2.289000       61.450001
 H        19.142998        0.482000       61.491001
 C        17.851000        1.654000       62.889999
 H        17.249001        0.808000       63.194000
 H        17.093998        2.434000       62.730000
 C        18.887999        1.877000       63.945999
 H        19.619999        2.545000       63.444004
 H        19.385000        0.937000       64.204010
 C        18.562000        2.645000       65.226997
 H        19.556000        3.006000       65.648003
 H        17.973000        2.037000       65.952003
 C        17.811001        3.910000       64.924004
 H        18.353001        4.691999       64.365005
 C        16.625000        4.282000       65.421997
 H        16.167999        5.217000       65.304001
 C        15.920000        3.575999       66.570000
 H        15.646000        4.350999       67.297997
 H        16.652000        2.917000       67.055000
 C        14.672000        2.745000       66.096001
 H        15.084000        2.092000       65.321999
 H        13.912000        3.397000       65.639999
 C        14.122999        1.854000       67.287003
 H        13.181000        1.393000       67.067001
 H        13.856000        2.562000       68.110001
 C        15.101999        0.679000       67.721001
 H        16.160999        0.983000       67.643997
 H        14.852000       -0.132000       67.014000
 C        14.960999        0.234000       69.190994
 H        14.765000        1.154000       69.731003
 H        15.884000       -0.116000       69.647995
 C        13.744999       -0.823000       69.494003
 H        14.108000       -1.782000       68.995003
 H        12.792000       -0.440000       69.001999
 C        13.287000       -1.027000       70.930992
 H        14.216000       -1.062000       71.588989
 H        12.838000       -2.044000       70.973000
 C        12.310999        0.074000       71.274002
 H        11.346000       -0.182000       70.828995
 H        12.606999        1.070000       71.008003
 H        12.092000        0.085000       72.334999
 C        16.618000        5.866000       61.806999
 H        16.629999        6.526999       62.670002
 H        17.156000        6.344000       60.987000
 H        17.132999        5.019000       62.186001
 C        15.257000        5.445000       61.328999
 H        14.658999        6.336999       61.018002
 H        15.389000        4.999000       60.389999
 C        14.322999        4.639000       62.202000
 H        14.843000        3.739000       62.612999
 H        13.947000        5.146999       63.112000
 C        13.090999        4.146999       61.502003
 H        13.321000        3.435000       60.679005
 H        12.491999        3.664000       62.319000
 C        12.121000        5.222000       60.983002
 H        12.405000        5.940000       60.214001
 H        11.365000        4.618999       60.480000
 C        11.436000        5.978000       62.109005
 H        10.775999        5.282000       62.687004
 H        12.234999        6.539000       62.673004
 C        10.465999        7.080999       61.626999
 H         9.583000        6.652000       61.073006
 H        10.147000        7.564000       62.617001
 C        11.082000        8.106000       60.707001
 H        11.970999        8.487000       61.143005
 H        11.244999        7.544000       59.716999
 C        10.281999        9.355000       60.627998
 H        10.277000        9.880000       61.630001
 H        10.938000       10.038000       60.038002
 C         8.911000        9.435000       60.022003
 H         8.265000        8.732000       60.668999
 H         8.513000       10.429000       60.182999
 C         8.714000        8.878000       58.577003
 H         9.390000        8.077000       58.498001
 H         7.727000        8.339000       58.516998
 C         8.676000        9.897999       57.476006
 H         7.808000       10.579000       57.578999
 H         9.578000       10.609000       57.578999
 C         8.777000        9.230000       56.165001
 H         8.892000       10.041000       55.379002
 H         9.766000        8.697000       56.127998
 C         7.725999        8.258000       55.683998
 H         8.031000        7.806000       54.744003
 H         7.486000        7.400000       56.375999
 C         6.426000        9.121000       55.362999
 H         5.824999        9.261000       56.237003
 H         6.719000       10.179000       55.053005
 C         5.612000        8.527000       54.220001
 O         5.645000        8.850000       53.075001
 O         4.790999        7.385000       54.608006
 C         4.093000        6.721000       53.508003
 H         3.708000        7.392000       52.699005
 H         4.836000        6.112000       52.941002
 C         2.859000        5.938000       54.069004
 H         3.227000        4.998000       54.620998
 C         1.628000        5.565000       53.050003
 H         0.962000        4.980999       53.709003
 H         0.961000        6.485000       52.806000
 O         2.046000        4.777999       51.952999
 P         0.814000        4.432000       50.640999
 O         0.196000        2.848000       51.245998
 C         0.444000        2.110000       52.395000
 H         0.590000        0.976000       52.211002
 H         1.424000        2.340000       52.854000
 C        -0.766000        2.221000       53.378002
 H        -1.078000        3.300000       53.485001
 H        -1.686000        1.727000       52.935005
 N        -0.546000        1.593000       54.773003
 C        -1.821000        1.939000       55.600002
 H        -2.745000        1.687000       55.043999
 H        -1.716000        1.468000       56.603004
 H        -1.821000        3.019000       55.792004
 C        -0.536000        0.115000       54.747002
 H        -1.494000       -0.200000       54.340000
 H         0.299000       -0.340000       54.193001
 H        -0.527000       -0.206000       55.793003
 C         0.619000        2.093000       55.403999
 H         1.506000        1.608000       54.946999
 H         0.585000        1.948000       56.534004
 H         0.623000        3.208000       55.318005
 O        -0.361000        5.420000       50.625000
 O         1.613000        4.061000       49.438000
 O         2.160000        6.901000       55.067001
 C         2.822000        6.857999       56.328999
 O         3.388999        5.843999       56.766003
 C         2.801000        8.156000       57.055000
 H         1.758000        8.510000       57.242004
 H         3.284000        8.912999       56.400005
 C         3.395000        8.189000       58.460003
 H         3.435000        9.160000       58.868000
 H         4.431000        7.903000       58.285999
 C         2.760000        7.265999       59.521999
 H         2.589000        6.241000       59.125000
 H         1.757000        7.659000       59.772999
 C         3.673000        6.992000       60.729004
 H         4.228000        6.208000       60.332001
 H         3.040000        6.531000       61.492001
 C         4.469999        8.112000       61.428001
 H         3.913000        8.812000       62.011005
 H         5.035000        8.644000       60.625999
 C         5.517000        7.579000       62.433998
 H         6.028999        8.394000       62.883003
 H         6.350999        6.960000       61.910000
 C         4.938000        6.546000       63.438999
 H         5.864000        6.013000       63.827999
 H         4.367000        5.736000       63.012001
 C         4.047999        7.122000       64.537003
 H         3.003000        7.240000       64.252007
 C         4.550000        7.433000       65.738998
 H         3.873000        7.763999       66.507004
 C         5.964000        7.328000       66.172997
 H         5.968000        7.765000       67.197998
 H         6.665000        7.895000       65.527000
 C         6.391000        5.927999       66.526001
 H         7.397000        6.058000       67.028999
 H         6.765000        5.310999       65.651001
 C         5.431000        5.136000       67.393997
 H         4.430000        5.024000       66.882004
 H         5.146999        5.763000       68.279999
 C         5.900000        3.756000       67.848000
 H         6.956000        3.874000       68.227005
 H         5.966000        3.012000       67.036003
 C         5.269000        3.030000       69.055992
 H         4.148000        3.023000       69.038002
 H         5.410999        3.780000       69.871002
 C         5.932000        1.655000       69.227997
 H         6.653000        1.649000       70.107994
 H         6.622000        1.350000       68.499001
 C         4.862000        0.576000       69.351990
 H         4.163000        0.852000       68.539001
 H         4.343000        0.677000       70.341995
 C         5.389999       -0.819000       69.330002
 H         4.557000       -1.516000       69.181000
 H         5.878000       -1.069000       70.291000
 H         6.124000       -1.007000       68.529999
 C         0.390000       15.385998       68.125000
 H        -0.579000       15.679999       67.607002
 H         1.089000       16.277000       68.129997
 H         0.053000       15.135999       69.167000
 C         1.098000       14.196999       67.432999
 H         0.442000       13.285999       67.523003
 H         1.128000       14.390998       66.317001
 C         2.477000       14.013999       67.990997
 H         3.062000       14.972999       67.988998
 H         2.520000       13.705999       69.042000
 C         3.353000       13.071998       67.124001
 H         2.882000       12.034999       67.029999
 H         3.280000       13.410999       65.997002
 C         4.710999       12.962999       67.685997
 H         5.392000       13.834999       67.334999
 H         4.689000       12.974999       68.869003
 C         5.589000       11.690000       67.572998
 H         6.592999       11.904999       68.028000
 H         5.024000       10.980000       68.178001
 C         5.829999       11.094999       66.156998
 H         6.347000       10.112000       66.236000
 H         4.870999       10.993000       65.648003
 C         6.685000       12.152998       65.233002
 H         6.030000       13.012999       65.166000
 H         7.584000       12.454999       65.795998
 C         6.960000       11.628000       63.867001
 H         7.785000       12.144999       63.402000
 H         7.367000       10.587000       63.902000
 C         5.778000       11.654000       62.922005
 H         5.007000       10.971000       63.214005
 H         5.316000       12.614999       63.019005
 C         6.117000       11.359000       61.428001
 H         7.070000       11.880999       61.134998
 H         6.278999       10.305999       61.265999
 C         4.969000       11.788999       60.487999
 H         4.010000       11.220999       60.785000
 H         4.668000       12.846000       60.519005
 C         5.342000       11.505999       59.005005
 H         6.224000       12.131999       58.762001
 H         5.695000       10.465000       58.897999
 C         4.146999       11.872999       58.120998
 H         3.278000       11.195000       58.250000
 H         3.789000       12.912000       58.311005
 C         4.497000       11.943999       56.654999
 H         5.370999       12.619999       56.605000
 H         4.821000       11.018000       56.157005
 C         3.376000       12.499999       55.751999
 O         2.778000       13.510999       55.999001
 O         3.087000       11.613999       54.671001
 C         2.631000       12.365999       53.353001
 H         2.003000       11.654000       52.812000
 H         1.941000       13.102999       53.774002
 C         3.668000       12.927999       52.432999
 H         3.212000       13.326999       51.498005
 C         4.804000       12.000999       52.045002
 H         5.431000       12.494998       51.275002
 H         5.422999       11.700000       52.928001
 O         4.268000       10.731000       51.576000
 P         4.130000       10.244000       49.893002
 O         5.897000       10.268999       49.338001
 C         6.839000        9.245000       49.804005
 H         7.487999        9.827999       50.456001
 H         6.355999        8.391000       50.304001
 C         7.697000        8.943000       48.586002
 H         8.227000        9.850000       48.354000
 H         8.512000        8.210000       48.834003
 N         6.999000        8.516000       47.252998
 C         6.321000        9.732000       46.672001
 H         6.049000        9.488000       45.587002
 H         5.324000        9.931000       47.254005
 H         6.970000       10.679000       46.746002
 C         8.197000        8.068000       46.433002
 H         9.062000        8.829000       46.388000
 H         8.564000        7.091000       46.896004
 H         7.774000        7.934999       45.423000
 C         6.060999        7.383000       47.331001
 H         5.999000        6.954000       46.308998
 H         5.080999        7.810000       47.629002
 H         6.411000        6.557000       48.011005
 O         3.684000        8.806000       49.979000
 O         3.392000       11.348000       49.209999
 O         4.382000       14.194000       53.070999
 C         3.606000       15.329998       52.965004
 O         2.387000       15.177999       52.791000
 C         4.373000       16.646999       53.191002
 H         4.433000       17.132000       52.227005
 H         5.487999       16.400000       53.321999
 C         3.816000       17.659000       54.140999
 H         2.962000       18.129000       53.618000
 H         4.493999       18.482000       54.264004
 C         3.432000       17.054001       55.457001
 H         2.864000       16.149000       55.244999
 H         2.727000       17.743999       56.061005
 C         4.570000       16.660999       56.346001
 H         5.027000       17.636999       56.676998
 H         5.382999       16.193001       55.772999
 C         4.209000       15.930000       57.584000
 H         3.765000       14.934999       57.314999
 H         3.272000       16.468000       57.939999
 C         5.253000       15.849999       58.659004
 H         6.167000       15.264998       58.195004
 H         4.809999       15.162999       59.446003
 C         5.577000       17.204000       59.268005
 H         4.696000       17.834999       59.429005
 H         6.217000       17.716000       58.514999
 C         6.296000       17.082001       60.534004
 H         7.069000       16.216999       60.435005
 C         5.999000       17.603001       61.744999
 H         6.606000       17.323000       62.608006
 C         4.914000       18.631001       62.048004
 H         4.020000       18.020000       62.397999
 H         4.681000       19.294001       61.216000
 C         5.546000       19.406000       63.205002
 H         6.414000       19.929001       62.803005
 H         5.900000       18.700001       63.958004
 C         4.690000       20.453999       63.908005
 H         3.748000       20.056999       64.263000
 H         4.393000       21.167999       63.066006
 C         5.336999       21.183001       65.109001
 H         6.352000       21.384001       64.785004
 H         5.445000       20.583000       66.052002
 C         4.557000       22.410999       65.488998
 H         5.168000       22.985001       66.273003
 H         3.557000       22.173000       65.842003
 C         4.498000       23.473000       64.370003
 H         3.724000       23.086000       63.637001
 H         5.519000       23.392000       63.946999
 C         4.263000       24.886999       64.760010
 H         4.233000       25.476000       63.830002
 H         5.181000       25.163000       65.369003
 C         2.977000       25.199999       65.593002
 H         2.082000       25.188000       64.939003
 H         3.213000       26.257000       65.940002
 H         2.922000       24.549997       66.504997
 C        22.567999        9.117000       67.245003
 H        22.580999        8.141000       66.713997
 H        21.565001        9.461000       67.399002
 H        22.997999        9.020000       68.289009
 C        23.250998       10.172000       66.362999
 H        22.423000       10.480000       65.740997
 H        23.574999       11.009000       67.046997
 C        24.332996        9.486000       65.616997
 H        25.262997        9.347000       66.248001
 H        23.979996        8.492000       65.421997
 C        24.635998       10.081000       64.237007
 H        24.353998       11.127999       64.273003
 H        25.696999       10.102000       63.958004
 C        23.872000        9.366000       63.039001
 H        24.203999        8.346000       62.832001
 H        22.758999        9.349999       63.278004
 C        24.009998       10.250999       61.655998
 H        25.035997       10.577000       61.514999
 H        23.942999        9.542000       60.807999
 C        22.908001       11.346000       61.582001
 H        21.997999       10.752999       61.624001
 H        22.830000       11.987000       62.440002
 C        23.082998       12.197999       60.334003
 H        22.349998       13.021999       60.324001
 H        24.123999       12.643999       60.437004
 C        23.160000       11.509000       58.885002
 H        23.198999       12.384999       58.165005
 H        24.142996       10.991000       58.764999
 C        22.021000       10.566000       58.529003
 H        21.968000        9.775999       59.248005
 H        21.080999       11.099999       58.540005
 C        22.216000        9.986000       57.125004
 H        22.171999       10.770999       56.287003
 H        23.263000        9.689000       57.010002
 C        21.415001        8.739000       56.883003
 H        21.874998        7.915000       57.573006
 H        20.294001        8.916000       57.081005
 C        21.437998        8.223000       55.445000
 H        22.497997        8.109000       55.174999
 H        20.978001        7.218999       55.523998
 C        20.580000        9.174000       54.545002
 H        19.559999        9.148000       55.013000
 H        20.972000       10.204000       54.564999
 C        20.542000        8.672000       53.061005
 H        21.521997        8.517000       52.599998
 H        20.020000        7.711000       52.982002
 C        19.799000        9.778000       52.261002
 O        18.745001        9.742000       51.724998
 O        20.499001       11.071000       52.363998
 C        19.871998       12.159999       51.635002
 H        20.651999       12.842999       51.330002
 H        19.294001       11.755999       50.747005
 C        18.971001       12.895999       52.651005
 H        18.318998       12.151999       53.134998
 C        18.070999       13.872999       51.868000
 H        17.281000       13.231999       51.289005
 H        17.462000       14.546999       52.526001
 O        19.013000       14.483999       50.837002
 P        18.641001       16.063999       50.153004
 O        18.742001       15.558998       48.341003
 C        19.837000       15.819999       47.557999
 H        20.336000       16.801001       47.772999
 H        20.643999       15.058999       47.775002
 C        19.354000       15.799999       46.095001
 H        20.171000       15.517998       45.438000
 H        18.544998       15.175999       45.756004
 N        19.009001       17.320999       45.521999
 C        18.188000       17.186001       44.310005
 H        17.167997       16.864000       44.674004
 H        18.127998       18.165001       43.740002
 H        18.667999       16.518999       43.599998
 C        18.250000       18.115999       46.526001
 H        18.889000       18.421000       47.367001
 H        17.924999       19.062000       45.995998
 H        17.390999       17.407000       46.795002
 C        20.402998       17.986000       45.118004
 H        20.285999       19.056000       44.956001
 H        20.607000       17.459000       44.177002
 H        21.247999       17.694000       45.824005
 O        17.219000       16.496000       50.352005
 O        19.883999       16.910000       50.438999
 O        19.813000       13.756000       53.612000
 C        19.784000       13.298999       54.957005
 O        19.284000       12.276999       55.345001
 C        20.188999       14.438998       55.966999
 H        19.747000       15.443998       55.653000
 H        21.330997       14.478999       55.914001
 C        19.774000       14.134998       57.362999
 H        20.077000       13.114000       57.680000
 H        18.660999       14.215999       57.330002
 C        20.412998       15.181999       58.256001
 H        21.487000       15.329000       58.062004
 H        20.318001       14.732998       59.276001
 C        19.797001       16.618999       58.220001
 H        18.698999       16.650999       58.455002
 H        19.957998       17.000999       57.212006
 C        20.468998       17.599001       59.133003
 H        21.591999       17.417999       59.082005
 H        20.280001       17.285999       60.165001
 C        20.158998       19.033001       58.653000
 H        19.132999       19.170000       58.207001
 H        20.824999       19.291000       57.847000
 C        20.209999       20.183001       59.779003
 H        19.542999       19.870001       60.565002
 H        19.848000       21.131001       59.370998
 C        21.584000       20.268999       60.290001
 H        22.260998       20.691999       59.531002
 C        22.010000       19.983999       61.526001
 H        23.136997       20.025999       61.757000
 C        21.294998       19.544001       62.755005
 H        20.261999       19.948999       62.715000
 H        21.673998       19.948000       63.701000
 C        21.028000       18.011000       62.854004
 H        21.677999       17.452999       62.144005
 H        20.006001       17.760000       62.566002
 C        21.261999       17.306999       64.167007
 H        21.000000       16.274000       64.050011
 H        20.666000       17.565001       65.027000
 C        22.733997       17.232000       64.612007
 H        22.783001       16.847000       65.694000
 H        23.270000       18.222000       64.586998
 C        23.493000       16.344999       63.651001
 H        23.402000       16.402000       62.541004
 H        23.105000       15.385998       63.890003
 C        24.987999       16.254999       64.046997
 H        24.927996       16.249001       65.098999
 H        25.521997       17.172001       63.679001
 C        25.730000       14.945999       63.785999
 H        25.104998       14.072999       64.103004
 H        26.615995       14.894999       64.427002
 C        25.896997       14.667000       62.324005
 H        26.402996       15.456999       61.830006
 H        24.917997       14.764999       61.862000
 H        26.255999       13.705999       61.987000
 O        16.871000       14.123998       37.251003
 H        16.858999       14.296998       36.277000
 H        17.207001       14.982000       37.590000
 O        11.250999        9.151000       44.220001
 H        10.850999        9.066000       45.099003
 H        11.914999        9.778000       44.354000
 O         6.795000        4.777999       34.914001
 H         7.296000        3.994999       34.605000
 H         7.102000        4.925000       35.872005
 O        11.008000       14.876999       25.093000
 H        10.057000       15.029999       25.278999
 H        11.562000       15.588999       25.483999
 O         8.927999       20.106001       17.768999
 H         7.952000       20.152000       17.978998
 H         9.080000       20.809999       17.124001
 O        13.781999       12.346999       31.158998
 H        14.633999       11.941999       31.271000
 H        13.866999       13.186998       30.725000
 O        16.326000       19.621000       40.824005
 H        15.809000       19.171000       41.512005
 H        16.267000       19.052000       40.067005
 O        13.769000       21.983000       36.516998
 H        13.460999       21.952000       37.513000
 H        14.305999       22.792000       36.494003
 O        14.437999        1.253000       55.588001
 H        14.455999        1.732000       54.724003
 H        14.121999        0.346000       55.356998
 O         2.881000       16.556999       30.438999
 H         3.691000       16.990000       30.762999
 H         2.807000       15.670998       30.837997
 O        17.141998        7.667000       50.344002
 H        16.990999        8.577000       50.693005
 H        17.474001        7.199000       51.175003
 O        11.993000        4.402999       37.506001
 H        12.255999        4.132999       36.595005
 H        11.103000        4.120999       37.715004
 O         9.437999        1.203000       37.658001
 H        10.220000        1.456000       38.205006
 H         9.512000        1.742000       36.839005
 O        16.950001        1.551000       38.831005
 H        16.240000        1.391000       39.516998
 H        17.768999        1.751000       39.331001
 O         4.397999        3.480999       50.980999
 H         4.078000        3.566999       51.900002
 H         3.889000        4.195000       50.542999
 O        14.062000       14.680999       24.177999
 H        14.652000       15.431999       24.378000
 H        13.847000       14.789998       23.243000
 O        10.792000       11.927000       37.696003
 H        10.976000       10.986000       37.749004
 O        16.635000       11.342000       37.432003
 H        17.370998       11.946000       37.508999
 H        15.848999       11.852000       37.574001
 O         5.117000        7.144000       29.214001
 H         5.712000        6.839000       29.866999
 H         5.154000        6.579000       28.447001
 O        14.441000        9.361000       27.586998
 H        14.892999       10.133000       27.190001
 H        13.673000        9.191000       26.997999
 O        15.070999       20.862000       23.251999
 H        15.040000       20.893000       24.193001
 H        15.966000       20.575001       22.996000
 O         0.568000       16.099001       26.851999
 H         0.417000       17.025000       26.929998
 H         1.381000       15.892999       27.306999
 O        10.639999       21.252001       48.591003
 H        11.543000       20.880999       48.860001
 H        10.034000       21.228001       49.340000
 O        20.196999        3.611000       33.241001
 H        20.478001        4.099999       34.037998
 H        20.885000        3.887000       32.594002
 O         4.018000       10.950000       25.433998
 H         4.352000       11.612999       26.091997
 H         4.686000       10.229000       25.424997
 O        11.884000       19.791000       32.653999
 H        12.166000       19.261000       31.908001
 H        11.264999       19.221001       33.108002
 O        22.302999        4.402999       24.143999
 H        23.163000        4.160999       23.836998
 H        21.850000        4.878000       23.440998
 O        21.810999        0.310000       48.917004
 H        21.332001       -0.537000       48.948006
 H        21.548000        0.756000       49.708004
 O         7.239000        2.405000       52.874001
 H         6.985000        2.748000       52.008003
 H         6.427000        2.130000       53.266998
 O         5.852000        0.711000       30.379999
 H         6.088000        1.694000       30.695999
 H         5.611000        0.777000       29.438997
 O        11.960000       18.301001       36.545002
 H        11.573999       19.167000       36.663002
 H        11.628999       17.983999       35.699001
 O        14.418999       19.730000       45.154999
 H        14.670999       19.540001       46.072002
 H        15.018000       20.419001       44.848999
 O        18.669001        4.321000       51.884998
 H        18.486000        5.263000       51.715004
 H        19.212999        4.249000       52.700005
 O        14.360999       10.147000       22.529999
 H        15.012999        9.561000       23.000000
 H        14.417999        9.844000       21.648998
 O        13.404999        9.040000       32.584000
 H        12.786000        9.518000       32.015999
 H        13.995000        8.523000       32.034000
 O        20.023998       13.011999       17.959000
 H        19.195999       12.816999       17.434002
 H        19.773001       13.764999       18.556997
 O         9.633000        6.581000       43.410999
 H         9.545999        7.526999       43.202000
 H        10.540000        6.374000       43.733006
 O        19.787001       22.876999       23.084000
 H        19.565001       22.479000       23.881001
 H        19.719000       22.204000       22.384001
 O         0.247000       14.043999       51.619003
 H         0.942000       14.663998       51.787998
 H         0.528000       13.198000       51.186005
 O         2.741000       19.122999       17.945997
 H         3.174000       20.046000       18.061998
 H         3.440000       18.579000       17.525002
 O        21.368000       19.017000       51.254005
 H        22.306000       18.721001       51.226002
 H        20.905001       18.226999       50.873005
 O        14.690000       17.827999       42.266998
 H        14.993000       17.427999       43.115002
 H        13.863000       17.410999       41.938999
 O         7.025000       12.558999       42.605000
 H         6.118999       12.191998       42.474998
 H         7.491000       11.798999       43.026005
 O        11.678999       14.841999       36.797001
 H        11.580000       14.386999       37.635002
 H        11.667999       15.805999       36.989002
 O         1.260000       14.992999       58.695999
 H         0.592000       14.561998       59.146999
 H         1.762000       15.475000       59.360001
 O         7.723000       10.452000       39.695999
 H         8.673000       10.502000       39.793999
 H         7.344000       11.335000       39.952003
 O        17.534000       19.858000       21.736000
 H        18.348000       20.061001       22.299997
 H        17.494999       18.933001       21.562000
 O         9.626000        5.998000       49.884998
 H         8.718000        5.842000       50.279999
 H         9.877000        6.883000       50.208000
 O        14.348000       10.311999       35.087002
 H        14.635000        9.966000       35.903004
 H        14.111000        9.529000       34.530998
 O         2.558000       13.250999       13.210000
 H         3.244000       13.841998       12.796000
 H         3.042000       12.439999       13.356001
 O        17.510000       21.789000       46.594002
 H        16.615999       22.129000       46.821999
 H        17.660000       21.113001       47.285000
 O        16.143000        0.864000       24.616999
 H        17.025997        0.629000       24.267000
 H        16.103001        1.816000       24.580999
 O         3.051000       16.035999       22.223999
 H         3.121000       16.643000       22.945000
 H         2.239000       15.565999       22.507999
 O         1.296000       18.375999       25.276999
 H         1.766000       17.568001       25.261999
 H         0.473000       18.155001       24.819000
 O        16.666000        8.632000       38.010002
 H        15.915999        8.415999       38.637005
 H        16.662001        9.604000       37.845005
 O        10.649000       21.131001       20.085999
 H        10.244000       20.593000       19.344997
 H        10.634000       21.981001       19.633999
 O        11.581000        1.786000       41.183002
 H        11.873000        1.417000       40.355000
 H        10.776999        1.377000       41.445000
 O        13.417000        6.857999       43.558002
 H        12.786999        6.145000       43.426003
 H        12.850000        7.564000       43.810001
 O        13.575999        9.296000       38.615002
 H        13.299999        8.962000       39.439003
 H        13.664000        8.534000       38.018002
 O         1.381000        7.868999       48.489002
 H         1.953000        8.024000       49.255001
 H         0.839000        7.093000       48.779999
 O         4.408000       12.197999       38.787998
 H         4.787000       12.699999       39.494999
 H         4.429000       11.304000       39.201000
 O         8.665000        4.599000       41.506001
 H         7.890999        4.169000       41.865002
 H         9.062999        5.108000       42.250000
 O        20.407999       16.607000       25.344000
 H        20.618999       17.326000       24.738001
 H        20.971001       15.856999       25.179001
 O         2.435000       12.923999       23.268997
 H         2.800000       13.237999       24.115000
 H         2.380000       11.928000       23.401999
 O        19.745001        4.267000       22.302999
 H        19.415001        3.809000       23.065001
 H        19.372000        5.140999       22.486998
 O        17.221001       17.024000       37.654999
 H        16.601999       17.351999       38.282001
 H        18.065001       17.507999       37.790001
 O         8.322000       15.919999       36.292999
 H         8.740000       15.162999       36.712006
 H         7.414000       15.647999       36.102005
 O        12.007000       18.832001       40.362003
 H        12.326000       19.229000       41.207001
 H        11.562999       17.993999       40.667000
 O        15.825000        5.164999       50.257999
 H        15.922000        6.066999       49.894001
 H        15.741000        5.147999       51.226002
 O         1.799000        1.754000       42.160999
 H         0.938000        2.124000       42.015999
 H         2.353000        2.387000       42.675999
 O         5.513000        0.623000       27.436001
 H         4.709000        0.050000       27.471001
 H         5.380000        1.293000       26.681997
 O        21.030998        8.751000       26.452997
 H        20.450998        9.262000       27.016001
 H        21.082001        9.211000       25.584999
 O         9.818999       18.605000       47.749004
 H         9.202000       18.537001       48.513000
 H        10.069000       19.551001       47.703003
 O         1.390000        8.752000       30.011999
 H         0.482000        8.454000       30.222000
 H         1.564000        9.432000       30.687000
 O        21.030001        4.814000       38.237000
 H        20.555000        5.300000       38.969002
 H        20.318001        4.660000       37.631004
 O        13.905999       11.453000       43.339005
 H        13.171000       12.066999       43.488003
 H        14.130999       11.369000       42.404003
 O        18.282999        9.418000       40.451000
 H        17.697001       10.004000       41.055004
 H        17.716997        8.912999       39.907001
 O         3.040000        3.566000       24.129999
 H         2.810000        4.242000       24.836000
 H         3.480000        4.056000       23.450998
 O        20.915001        0.995000       33.853001
 H        20.518999        1.864000       33.896999
 H        21.351999        0.907000       32.998001
 O         6.677999       22.118000       37.121002
 H         7.652000       22.214001       37.127998
 H         6.481000       21.349001       37.695004
 O        11.854999       10.114000       41.113998
 H        12.072000        9.863000       42.022003
 H        10.973000       10.644000       41.056004
 O        13.420999        4.684999       27.800999
 H        13.535999        4.587999       28.779999
 H        12.491999        4.715000       27.500999
 O         6.966000        1.396000       33.258999
 H         6.153000        1.968000       33.213001
 H         6.715000        0.528000       33.532001
 O         7.061000       15.192999       41.764999
 H         6.538000       15.053998       40.955006
 H         7.179999       14.337999       42.292999
 O         1.274000       10.283999       23.892000
 H         1.542000        9.549000       24.477999
 H         1.375000        9.951000       22.983999
 O        15.974999        6.703000       26.270998
 H        15.389000        6.291000       26.940001
 H        15.540000        7.524000       26.013000
 O        21.104998        8.708000       42.629002
 H        22.052000        8.943000       42.393002
 H        20.483000        8.971000       41.921001
 O         9.719000       10.895000       24.900999
 H        10.033000       10.868000       25.827997
 H         9.212000       10.046000       24.754000
 O         5.281000        4.543000       26.812000
 H         6.126000        4.576000       26.362999
 H         4.639999        4.101000       26.140999
 O        19.937998        1.921000       39.646000
 H        20.552998        1.700000       40.352001
 H        20.485001        2.390000       38.977001
 O        10.092000        7.141000       31.905998
 H        10.085000        7.223000       30.929001
 H         9.298000        7.649000       32.231998
 O        11.370000       10.423000       35.543003
 H        12.279000       10.320999       35.542004
 H        11.139000       10.864000       34.744999
 O        13.967000       22.021999       32.516998
 H        13.473000       21.198999       32.674999
 H        14.897000       21.820000       32.749001
 O        16.750000        4.301000       27.858997
 H        16.504000        4.508999       26.938997
 H        15.995000        4.616000       28.365999
 O        19.766001       19.849001       48.871002
 H        19.763000       20.538000       49.562004
 H        19.464998       19.070000       49.334999
 O         5.904000       13.573999       36.487000
 H         6.131000       13.991998       37.383003
 H         6.368000       12.728999       36.463005
 O        19.879000       20.896000       29.225998
 H        19.812000       21.818001       29.365997
 H        20.803999       20.652000       29.215000
 O         1.045000        4.607999       21.499998
 H         1.417000        5.491000       21.735001
 H         0.261000        4.803999       20.951000
 O         8.882000        6.359000       23.978001
 H         7.975999        6.644000       24.177000
 H         8.914000        5.372000       23.843998
 O         8.810000        1.215000       40.436001
 H         8.732000        1.330000       39.466000
 H         8.010000        1.590000       40.822002
 O         2.722000       13.757998       35.653000
 H         2.358000       14.047999       34.803001
 H         3.637000       13.571999       35.564999
 O        16.475998        0.780000       15.583000
 H        16.451000        1.242000       14.756000
 H        17.062000        0.068000       15.506000
 O         3.457000       10.727999       16.099003
 H         3.834000       10.601000       16.945999
 H         4.151999       10.749000       15.452000
 O         8.891000        3.118000       31.222998
 H         8.708000        2.621000       30.414000
 H         9.178000        2.540000       31.941999
 O        13.725000       20.864000       27.202999
 H        14.457999       21.348000       26.813000
 H        13.655000       21.111000       28.141001
 O        18.955999       20.247000       19.159000
 H        19.398998       19.336000       19.121998
 H        18.534998       20.180000       19.981001
 O        23.558998        1.488000       18.512999
 H        23.160000        0.601000       18.549000
 H        23.056000        2.122000       17.992001
 O        14.098000        6.421000       36.230000
 H        13.941000        5.616000       36.761005
 H        13.457000        6.349000       35.485001
 O        17.767000       14.714998       17.277000
 H        17.177000       15.274999       17.757999
 H        17.665001       14.975999       16.330002
 O         4.454000        4.515999       44.382000
 H         5.077000        5.136000       44.791004
 H         3.531000        4.735000       44.525005
 O        11.849999       21.283001       45.674004
 H        11.116000       21.179001       46.320004
 H        12.680999       20.830000       46.030998
 O        10.432999        8.334000       50.773998
 H        10.727000        9.166000       50.351006
 H         9.628000        8.614000       51.305004
 O         7.230000        0.701000       50.340000
 H         6.633000       -0.040000       50.101006
 H         7.801000        0.729000       49.595005
 O        23.049000       17.261999       33.862000
 H        22.459000       17.370001       33.084999
 H        22.715998       17.893999       34.535999
 O         8.914000       17.878000       15.497000
 H         8.212000       18.365000       15.049000
 H         9.269000       18.482000       16.143000
 O         2.914999       16.886000       34.554001
 H         2.097000       17.084999       34.026001
 H         3.544000       16.577999       33.910999
 O        18.035999       20.516001       16.374001
 H        18.155001       20.570000       17.372999
 H        18.902000       20.221001       16.002001
 O        14.309000       10.240999       18.242998
 H        13.850999       11.074000       17.969999
 H        13.869999        9.518000       17.790001
 O        12.689000        5.084000       31.752001
 H        12.249000        5.710000       31.140999
 H        12.359000        4.179999       31.464001
 O        10.634000        4.919000       34.051998
 H        11.571999        4.844999       34.305000
 H        10.442000        5.399000       33.220001
 O         1.609000       20.802000       42.280998
 H         1.385000       21.701000       41.958004
 H         0.760000       20.337000       42.353004
 O         9.567000       17.348000       38.563999
 H         9.568000       18.289000       38.655998
 H         9.023000       17.056999       37.785000
 O        13.210000        3.655000       14.383000
 H        13.820999        3.350000       15.086000
 H        12.705000        4.480999       14.779001
 O        22.995001        3.852000       17.583002
 H        23.912998        3.993000       17.402002
 H        22.727999        4.493999       18.230000
 O        16.712999       -0.029000       27.476999
 H        16.638000        0.136000       28.471001
 H        16.014000        0.483000       27.023001
 O         5.984000       20.452999       32.501999
 H         5.305000       21.121000       32.731998
 H         6.812000       20.968000       32.365002
 O         6.121000        5.172999       37.771000
 H         6.667000        5.872000       38.327999
 H         5.876999        4.461999       38.357002
 O         7.577000       20.191000       35.217999
 H         7.499000       21.158001       35.136002
 H         6.711999       19.861000       34.895000
 O        14.733999        3.045000       17.441999
 H        14.189999        2.991000       18.243998
 H        14.617999        2.274000       16.903000
 O        17.166000        4.664000       23.167999
 H        17.228001        5.607999       23.281000
 H        16.721001        4.571000       22.340998
 O         0.685000       10.313000       40.452000
 H         0.825000       11.187000       40.791004
 H        -0.104000       10.417000       39.837006
 O         6.278999        4.738999       54.532001
 H         5.778000        5.229000       55.263000
 H         5.593999        4.085000       54.342999
 O        15.334000       22.785999       44.564999
 H        14.393000       22.724001       44.828999
 H        15.231000       23.336000       43.738003
 O        23.010000       16.409000       49.447002
 H        23.281998       16.340000       50.366005
 H        22.153999       16.827000       49.581001
 O         9.845999       12.191998       41.348003
 H         9.695000       12.552999       42.237003
 H        10.798999       12.452999       41.096001
 O        11.592999       13.055999       43.964005
 H        11.316999       13.923999       43.620003
 H        11.530000       13.107999       44.918003
 O        15.158999       12.781999       26.122000
 H        15.251000       13.425999       25.336000
 H        14.184999       12.819999       26.253000
 O        10.718000        9.172000       17.816000
 H        10.691999       10.050000       18.305000
 H         9.798999        8.816000       17.781000
 O        22.038000       19.040001       39.440002
 H        22.577000       18.459000       40.034004
 H        22.623999       19.372999       38.770004
 O         1.699000        2.078000       38.060005
 H         1.189000        1.418000       37.619999
 H         2.580000        2.072000       37.700005
 O         0.647000       11.372000       50.170002
 H         1.173000       11.219000       49.370998
 H         1.144000       10.913000       50.906002
 O        22.997000       20.044001       48.285000
 H        22.890999       19.497999       49.085003
 H        22.206999       19.865000       47.750004
 O        17.337000       20.854000       37.938999
 H        17.225000       19.875000       37.870998
 H        17.714001       21.033001       38.820999
 O        16.556999       11.376000       33.082001
 H        16.426001       12.014999       33.852001
 H        15.949000       10.642000       33.123001
 O         1.275000       20.745001       16.201000
 H         1.543000       19.836000       16.182001
 H         1.223000       20.923000       17.145000
 O        16.719000       22.489000       33.438999
 H        16.573999       22.601000       34.390999
 H        17.461000       21.877001       33.354000
 O        22.346001        6.064000       27.068998
 H        23.317999        5.940000       26.999001
 H        22.110001        7.059000       27.069998
 O         4.569000        7.952000       22.648001
 H         3.673000        8.202000       23.037998
 H         4.373000        7.206000       21.980000
 O        22.545000       14.605999       13.327000
 H        23.426001       14.388999       13.089001
 H        22.124001       13.786999       13.621000
 O        19.058001        9.892000       33.797001
 H        19.509001        9.404000       33.054001
 H        18.400997       10.507000       33.394001
 O        20.437000       21.408001       40.212006
 H        20.740000       21.702000       39.334999
 H        21.040998       20.676001       40.421001
 O         8.498000        9.185000       33.096001
 H         8.644000        9.292000       34.078999
 H         7.818000        8.475000       32.994999
 O        10.619000        9.461000       29.117998
 H         9.727000        9.545000       28.768000
 H        10.592000        9.954000       29.954000
 O         5.193999        7.359000       40.576004
 H         6.145000        7.350999       40.424999
 H         4.809999        7.111000       39.650002
 O         7.151000        3.694999       48.428001
 H         6.866000        3.290999       49.259998
 H         7.744999        4.447000       48.660000
 O         5.754000       16.427999       24.118999
 H         5.941000       17.104000       24.785999
 H         5.490000       16.864000       23.300999
 O        20.849998       21.464001       43.417000
 H        20.707998       22.257999       42.842999
 H        19.990999       21.009001       43.455006
 O        18.322001        3.891000       55.086002
 H        18.568001        4.639999       55.761005
 H        17.552000        4.269000       54.562004
 O        21.898001        5.790999       34.702000
 H        22.311998        5.126999       35.269001
 H        21.840000        6.591000       35.182003
 O        19.126999       15.702999       31.702999
 H        18.669001       14.797999       31.597000
 H        19.685999       15.530000       32.577000
 O         7.777999        8.991000       29.278999
 H         8.226000        8.171000       29.028997
 H         7.443000        8.901000       30.177999
 O         5.794000        2.817000       42.225002
 H         5.407000        1.950000       41.951000
 H         5.066999        3.483000       42.170002
 O         9.516000        4.050000       38.624001
 H         9.616000        4.437000       39.484001
 H         8.708000        3.541000       38.605003
 O         8.028000       20.811001       39.646000
 H         8.287000       20.542000       40.566002
 H         8.471000       21.698999       39.502998
 O         6.251999       15.864999       49.778999
 H         5.898000       16.743000       50.063000
 H         7.063000       15.729999       50.296001
 O         4.341000       18.924999       15.682000
 H         4.440000       19.854000       15.965000
 H         4.467000       18.927999       14.697001
 O         6.646000       10.992000       27.735998
 H         7.160000       10.617000       26.992001
 H         7.017000       10.559000       28.514999
 O        23.469000       13.867999       48.227005
 H        24.451998       13.802999       48.216000
 H        23.266998       14.671999       48.778000
 O        10.943000        9.466000       22.451000
 H        10.712000       10.385000       22.665001
 H        11.701000        9.437999       21.844000
 O        20.214001        1.187000       28.726999
 H        19.535999        1.767000       29.059998
 H        20.862999        1.819000       28.376999
 O        20.231001        4.758999       41.584000
 H        21.073999        4.202000       41.649002
 H        19.577999        4.094000       41.797005
 O        22.250998       22.225000       46.244999
 H        21.794001       22.594000       46.983002
 H        21.757998       22.416000       45.474998
 O        11.616000        2.750000       24.785000
 H        12.307000        2.163000       25.073000
 H        11.122999        2.186000       24.216999
 O        12.673999        8.822000       25.194998
 H        12.926000        8.958999       24.261000
 H        11.817000        8.431000       25.266001
 O        18.796000        3.070000       36.350002
 H        18.308998        3.793999       36.806004
 H        18.264000        2.245000       36.391998
 O        14.043000        1.689000       42.722000
 H        13.172000        1.317000       42.501003
 H        14.626000        1.784000       41.976006
 O         5.322000       21.322001       45.713001
 H         4.798000       20.870998       46.389999
 H         5.983000       21.914000       46.207001
 O         6.599000       18.655001       37.923000
 H         5.755000       18.625000       37.459999
 H         6.467000       19.037001       38.791000
 O        13.815000       12.005999       38.094006
 H        13.972999       12.234999       39.000004
 H        13.624000       11.064000       38.087002
 O        18.556000       13.667999       13.187000
 H        18.510000       12.927999       13.821001
 H        18.332001       14.442999       13.691000
 O        16.117001        4.374000       33.911999
 H        16.447001        4.816999       33.118999
 H        16.297001        3.438000       33.623001
 O        20.855000       19.528000       24.983999
 H        19.957998       19.796000       25.172001
 H        21.379999       20.348000       25.159998
 O        16.266001       14.478999       47.440002
 H        16.976999       14.712999       48.103001
 H        15.449000       14.528999       47.929005
 O         5.178000       17.954000       31.490999
 H         6.103000       17.784000       31.336000
 H         5.168000       18.802000       31.964998
 O        23.742998       19.938000       45.285999
 H        22.939999       20.113001       44.814999
 H        23.931997       20.752001       45.779999
 O         6.920000       15.985000       20.721001
 H         7.055000       16.891001       21.045000
 H         6.160999       15.607999       21.214001
 O        23.037001       14.766999       23.489000
 H        23.000000       15.016998       24.395998
 H        23.554998       13.908998       23.423000
 O        16.865000       11.347000       17.798000
 H        17.108000       11.447000       16.879999
 H        16.023001       10.896000       17.912003
 O        12.691999        8.374000       20.343000
 H        13.145000        7.568999       20.044998
 H        12.005000        8.506000       19.691998
 O        18.709000        2.704000       26.111000
 H        17.973000        2.655000       26.805998
 H        19.098000        1.814000       25.959997
 O         4.464000        7.427999       32.317001
 H         4.620999        8.294000       32.009998
 H         3.876000        7.047000       31.704000
 O        15.253999        4.836999       30.317999
 H        15.988000        5.038000       30.992001
 H        14.453000        4.762000       30.834000
 O        11.202999       11.494000       19.353998
 H        10.431000       12.049998       19.246998
 H        11.433000       11.487000       20.278999
 O        23.025999       22.058001       28.656000
 H        23.363001       22.957998       28.371000
 H        22.547998       22.216000       29.480999
 O         5.386000       14.339999       22.318001
 H         4.431000       14.554000       22.327999
 H         5.708000       14.596999       23.194998
 O         3.030000       14.090999       25.643000
 H         2.592000       13.714999       26.481001
 H         3.528000       14.905999       25.776999
 O        17.841000       20.507000       44.120998
 H        17.240999       20.922001       43.481998
 H        18.021000       21.209999       44.738003
 O        19.431999        9.432999       44.854004
 H        19.106998       10.422000       44.793999
 H        20.176001        9.257000       44.216003
 O         2.570000       17.743999       47.334999
 H         1.786000       17.750999       47.938000
 H         3.105000       18.466999       47.742001
 O        23.004997        3.664000       46.637001
 H        23.138998        3.865000       47.556000
 H        23.316999        4.404000       46.141003
 O        12.351999        7.078000       29.559999
 H        11.657999        7.736000       29.607000
 H        12.795000        7.345000       28.721998
 O         8.780000       12.974999       35.028000
 H         8.751000       12.781999       35.980000
 H         9.610000       13.506999       34.933998
 O         0.640000        2.738000       31.272999
 H         1.350000        2.157000       30.861998
 H         0.995000        2.857000       32.179001
 O        10.935000       17.715000       18.757999
 H        10.463000       16.934000       18.402000
 H        10.286000       18.434000       18.590000
 O         9.401999        5.468999       47.196999
 H         9.657000        5.558000       48.128002
 H        10.201000        5.443999       46.654999
 O         3.784000        3.689000       58.612000
 H         3.753000        4.148000       57.772003
 H         3.712000        4.421999       59.188999
 O        21.449999       13.392999       28.063000
 H        21.212999       14.124998       27.509001
 H        21.950001       13.924999       28.746998
 O         2.981000        9.853000       46.425999
 H         2.083000        9.689000       46.568005
 H         3.295000       10.565000       46.999001
 O         7.030000        5.757999       51.053005
 H         6.136000        5.407000       50.825005
 H         6.829999        6.685000       51.335003
 O        21.876999       19.177999       35.782001
 H        21.469000       19.739000       35.049004
 H        21.177000       18.579000       36.113998
 O        15.042999       22.344000       40.269001
 H        15.800000       22.025000       40.724003
 H        14.752999       21.655001       39.724003
 O        11.505999       12.115998       33.056999
 H        12.403000       12.251000       32.665001
 H        11.159999       13.050999       33.270000
 O         8.113000       14.858999       32.424000
 H         7.469999       15.620999       32.610001
 H         8.361000       14.554000       33.355000
 O        17.184999       10.364000       30.259001
 H        16.754000        9.627000       30.648998
 H        16.816000       10.374000       29.375000
 O        18.360001       21.722000       57.372005
 H        17.674000       21.834000       56.717003
 H        19.093000       22.327000       57.065002
 O         7.032000        4.583000       45.419998
 H         7.400000        4.269000       46.278999
 H         7.612999        5.252999       44.997002
 O         0.056000        2.018000       15.101001
 H         0.867000        1.625000       14.674000
 H         0.285000        2.917000       15.305000
 O        13.439999       13.962999       47.251999
 H        12.895000       13.908998       46.430000
 H        12.939999       14.538999       47.888000
 O        22.181000       13.152999       35.368000
 H        21.703999       12.466998       35.785000
 H        23.015999       13.315999       35.852005
 O         4.158000       -0.102000       43.131001
 H         3.432000       -0.515000       42.659000
 H         3.808000        0.349000       43.950005
 O        21.264000       21.930000       19.705999
 H        20.497999       21.561001       19.229998
 H        21.898001       21.167999       19.683998
 O         5.742000       21.299000       24.566999
 H         6.143000       21.719999       25.377001
 H         5.965000       20.400000       24.573999
 O         4.250000        4.112000       47.430000
 H         4.004000        5.087999       47.416000
 H         4.927000        4.197000       48.084999
 O         8.389000       14.062999       26.627001
 H         7.997000       14.102999       27.506998
 H         8.902999       13.189999       26.546000
 O         5.354000        9.333000       37.273003
 H         6.077000        9.680000       37.815002
 H         5.721000        9.164000       36.404999
 O        17.947998       17.695999       18.691000
 H        18.354998       16.990999       18.159000
 H        17.464998       17.347000       19.480000
 O        21.798998        3.243999       27.306000
 H        21.639999        4.118999       27.733999
 H        21.854998        3.492000       26.346998
 O         1.087000        7.268000       23.374001
 H         0.098000        7.454000       23.355000
 H         1.298000        7.302000       22.427000
 O        19.077000        3.907000       44.054001
 H        18.124001        4.082000       44.037998
 H        19.506001        4.727000       44.270000
 O        20.527000        5.909999       48.741001
 H        21.195999        5.568000       49.382004
 H        20.102999        6.721000       49.006001
 O        14.240000        1.523000       28.195997
 H        14.274000        2.366000       27.681000
 H        15.054999        1.494000       28.730000
 O        22.216999       21.709000       38.117001
 H        23.134998       22.066999       38.186001
 H        21.958998       21.947001       37.240002
 O         1.059000        5.817000       32.293999
 H         1.282000        5.462999       33.179001
 H         0.769000        6.719000       32.505001
 O        22.479000        9.309000       46.941006
 H        22.657000        9.644000       47.803001
 H        22.778999        8.420000       46.853001
 O         9.580000       11.073000       31.209999
 H        10.239000       11.643000       31.693998
 H         9.346000       10.468000       31.839001
 O         4.045000        2.499000       36.294998
 H         4.071000        2.681000       35.330006
 H         4.507999        3.168000       36.833000
 O        18.614000       18.131001       41.462006
 H        17.853998       17.569000       41.186005
 H        18.320000       19.028999       41.283005
 O        11.075000        7.702000       37.547005
 H        11.615000        7.168000       37.005005
 H        11.244000        8.595000       37.313999
 O         5.727000        3.618999       29.649000
 H         5.111000        3.913000       30.280001
 H         5.722000        4.251999       28.934999
 O         3.305000       15.610999       37.528000
 H         3.561000       16.283001       36.879002
 H         3.111000       14.782999       37.013000
 O        12.753000       12.280999       21.623999
 H        13.558000       12.247998       22.226000
 H        12.990000       12.830999       20.848000
 O        21.838999        8.381000       31.757000
 H        21.798998        9.051000       32.444000
 H        20.956999        8.086000       31.503998
 O         2.301000       13.536998       44.813999
 H         1.540000       13.628999       45.370998
 H         2.799000       12.799000       45.207001
 O         9.498000       12.304999       21.811001
 H        10.034000       12.600999       22.578999
 H         9.377999       13.090998       21.313000
 O        13.278000       18.252001       30.819000
 H        13.964999       18.802000       31.170000
 H        13.307999       18.437000       29.881998
 O        15.336999       16.018997       45.160999
 H        15.476000       15.391999       45.866001
 H        14.710000       16.674999       45.525002
 O         5.571000        2.268000       24.688000
 H         4.839000        2.675000       24.141998
 H         6.001000        1.529000       24.120001
 O         6.950000        6.102000       31.189999
 H         7.296000        5.230000       31.440001
 H         6.473000        6.437000       31.995001
 O        12.281999       13.623999       40.849998
 H        12.762000       14.326999       40.335999
 H        13.000000       13.256999       41.462006
 O         2.620000        1.106000       30.094000
 H         3.483999        1.217000       30.398001
 H         2.516000        0.173000       30.004000
 O         3.612000       21.760000       36.831001
 H         3.894000       20.889000       36.429005
 H         4.388000       22.372000       36.630005
 O        23.066999       11.165999       28.927998
 H        23.364000       10.231999       28.992001
 H        22.107000       11.173999       28.908001
 O        20.722000       15.207998       33.841999
 H        21.411999       14.651999       34.275002
 H        20.287001       15.716999       34.514000
 O         9.131000        2.687000       35.247005
 H         9.308000        1.856000       34.762001
 H         9.727000        3.374000       34.910000
 O        13.836000        5.765999       22.495998
 H        12.973000        5.719999       22.913000
 H        13.878999        6.568000       21.977999
 O        11.983999        0.714000       47.825001
 H        12.467999        0.346000       47.096001
 H        11.412999        0.050000       48.188999
 O         6.355999       19.135000       43.132999
 H         7.289000       19.097000       43.093002
 H         6.127999       19.750999       43.834003
 O        19.298000       12.194000       45.351002
 H        20.163000       12.326999       44.875000
 H        19.511999       11.877999       46.240002
 O         5.166999       13.665999       28.530001
 H         5.841000       13.034998       28.687000
 H         4.322000       13.226000       28.581999
 O         7.453000        2.708000       16.841999
 H         8.097000        2.039000       16.603001
 H         6.853000        2.896000       16.118000
 O         9.574000       22.077999       33.044998
 H        10.258999       22.753000       32.914001
 H         9.956000       21.382999       33.580002
 O        21.739998        5.013000       30.223000
 H        22.434999        4.349000       30.462999
 H        21.920998        5.810999       30.770998
 O        20.270000       17.018000       29.506001
 H        19.781000       16.721001       28.676001
 H        19.711998       16.753000       30.271000
 O        14.250999       15.354999       30.908001
 H        13.849999       16.247997       30.795998
 H        15.134000       15.417999       30.511000
 O         3.000000       18.606001       43.986000
 H         2.389000       19.212000       43.464001
 H         3.099000       19.059000       44.839005
 O        16.292999        2.406000       52.018002
 H        15.849999        2.568000       52.859001
 H        16.955999        3.086000       51.959003
 O        12.350000       18.211000       27.576000
 H        12.921000       19.000000       27.302999
 H        11.453000       18.601000       27.712999
 O        21.655998       16.427999       52.931004
 H        21.121000       15.770000       52.497002
 H        21.719000       16.221998       53.857002
 O        19.919001       11.770999       42.389999
 H        19.487999       11.853999       41.523998
 H        20.715998       12.329000       42.372005
 O        16.764000        3.713000       14.563000
 H        17.570000        4.181000       14.795000
 H        16.349001        3.767999       15.425001
 O         6.615000       18.865000       28.055998
 H         7.037000       18.690001       28.943001
 H         6.895999       19.839001       27.804001
 O        13.766999        7.885000       50.556999
 H        14.161999        7.524000       51.375999
 H        13.183999        8.565000       50.895004
 O         0.871000        2.275000       58.353001
 H         1.792000        2.450999       58.414005
 H         0.412000        3.034000       58.681000
 O        17.364000        2.302000       32.689999
 H        17.188999        1.325000       32.745998
 H        18.296000        2.395000       32.924000
 O        11.458999        7.165000       40.278004
 H        11.501000        7.473000       39.339001
 H        10.763000        7.690000       40.754005
 O        22.280998       18.410999       27.993000
 H        21.528000       18.232000       28.539000
 H        21.954000       18.681999       27.132999
 O         3.746000        6.292000       20.558001
 H         2.999000        6.834000       20.261999
 H         4.474000        6.453000       19.889999
 O        10.352000       15.600999       47.262001
 H        10.186000       14.749999       47.618004
 H        10.518000       16.289999       47.925999
 O        10.141000        1.066000       29.056999
 H        10.407000        0.649000       28.219000
 H         9.648000        0.330000       29.552998
 O        19.629000       13.348998       23.713999
 H        19.362000       14.277998       23.649000
 H        20.563997       13.404998       24.091997
 O        14.871999        2.341000       36.783001
 H        15.339999        2.794000       37.503002
 H        14.759999        3.002000       36.066006
 O        16.337999        5.013999       43.664001
 H        15.798000        5.645999       43.138000
 H        15.864000        4.955999       44.536999
 O         8.840000        6.374000       36.058998
 H         9.637000        6.117000       36.549999
 H         9.033000        6.227000       35.105999
 O        18.506998       14.007999       40.567001
 H        18.886999       14.430999       41.382004
 H        19.294001       13.600999       40.119999
 O         4.472000       21.018997       29.656000
 H         5.268000       21.393000       30.058001
 H         4.789000       20.180000       29.417999
 O        21.858000       14.036999       16.389000
 H        21.410999       14.744999       16.891001
 H        21.299000       13.790999       15.646000
 O         1.197000       22.921999       36.189999
 H         1.045000       23.069998       35.222000
 H         2.091000       22.492001       36.174999
 O        21.927000       13.232998       38.366001
 H        22.872000       13.218000       38.401001
 H        21.683001       12.345999       38.210003
 O         5.291000        4.375999       17.917999
 H         5.066000        3.497000       18.267998
 H         6.208000        4.574999       18.194998
 O         8.426000       20.948000       45.331005
 H         7.600000       20.975000       45.912998
 H         8.077000       21.514000       44.546001
 O        18.693001        6.380000       39.210003
 H        18.507999        7.077000       38.533001
 H        18.361000        6.744000       40.060001
 O        23.461000       21.224001       31.963999
 H        22.748001       21.726000       31.514999
 H        23.606001       20.327999       31.551998
 O         9.831999       17.409000       34.558994
 H         9.216000       18.216000       34.516998
 H         9.370000       16.872999       35.287998
 O         2.283000       21.334000       57.477001
 H         2.519000       21.726000       56.583004
 H         3.022000       21.611000       58.040001
 O        22.153000       18.912001       42.384003
 H        22.308001       17.976000       42.562000
 H        21.194000       19.039000       42.181999
 O         1.097000        2.920000       34.088001
 H         0.227000        2.667000       34.417999
 H         1.633000        3.295000       34.792000
 O        15.022999        3.854000       20.903999
 H        15.292999        4.559999       20.289000
 H        14.599999        4.366000       21.657999
 O         9.381999       14.540999       20.219999
 H         8.619000       15.012999       20.559000
 H         9.228000       14.525999       19.263998
 O        16.348000       -0.202000       52.904999
 H        15.640999        0.212000       52.417000
 H        16.766001        0.388000       53.605003
 O        19.487000       11.325000       27.329000
 H        20.021997       12.153998       27.462000
 H        18.867998       11.447000       26.594999
 O        19.901999       17.195000       35.547001
 H        19.969999       16.473000       36.227001
 H        18.978001       17.280001       35.167004
 O        14.548000       19.750999       34.977001
 H        14.708000       20.271000       35.801998
 H        13.656000       20.024000       34.667999
 O        19.290001        9.577000       48.813000
 H        18.763000       10.295999       49.228004
 H        20.208000        9.918000       48.876999
 O        18.712000       18.684000       26.283001
 H        17.769999       18.958000       26.184999
 H        18.922001       18.545000       27.181999
 O         2.037000        7.839000       40.259998
 H         2.473000        7.107000       39.884003
 H         2.036000        8.534000       39.519001
 O         4.144000        6.054000       49.906002
 H         3.185000        5.972000       50.184002
 H         4.331999        7.006000       50.077999
 O        18.023998        2.941000       29.874998
 H        18.181997        3.838000       30.191000
 H        17.855999        3.065000       28.952000
 O        19.997000       14.810999       36.960003
 H        20.900000       14.693999       37.369003
 H        20.066999       14.374999       36.116005
 O        16.500999        7.805000       34.185001
 H        15.621999        8.121000       34.404999
 H        17.164000        8.197000       34.789997
 O        10.916999        4.077000       26.993000
 H        11.099000        3.706000       26.072001
 H        10.817999        3.292000       27.528000
 O         0.104000       15.833999       40.005001
 H         0.827000       15.268999       40.307999
 H         0.107000       15.843999       39.026001
 O        10.506000       22.063999       42.520004
 H        10.754000       21.658001       43.362000
 H         9.602000       21.695000       42.304005
 O        23.207998       16.563000       37.318005
 H        24.131998       16.575001       36.981998
 H        22.700998       17.177000       36.790005
 O         5.234000       21.674000       40.220001
 H         5.410999       21.481001       41.173000
 H         6.013999       21.441000       39.646999
 O        20.481998       20.367001       55.126999
 H        21.375999       20.162001       54.756004
 H        20.617001       20.903999       55.946003
 O         9.972000        1.108000       22.074999
 H         9.103000        1.125000       22.488998
 H         9.845000        0.937000       21.125000
 O        19.484999       18.673000       38.255005
 H        20.298000       18.721001       38.808998
 H        19.542999       19.474001       37.724998
 O         2.770000        4.571000       16.700003
 H         3.588000        4.539000       17.209000
 H         2.995000        4.072000       15.896000
 O        14.238999        2.264000       31.985001
 H        14.537000        1.590000       32.605000
 H        14.444999        1.942000       31.087000
 O         8.281000        3.490999       24.740000
 H         8.623000        2.883000       25.423000
 H         7.322999        3.350000       24.629000
 O         0.785000        8.526000       34.303001
 H         1.533000        8.399000       34.868999
 H         0.943000        9.283000       33.691002
 O         3.032000       12.335000       31.097000
 H         2.649000       13.115999       30.673998
 H         3.529000       11.789999       30.476999
 O         2.677000       19.361000       33.320000
 H         1.922000       19.530001       33.816002
 H         2.514000       19.683001       32.448002
 O         6.627000        7.644000       34.249001
 H         6.550000        6.725999       34.481998
 H         5.767000        7.976000       33.930000
 O         8.935999       18.232000       44.888004
 H         9.177000       19.122000       45.120003
 H         9.793000       17.716999       44.891998
 O        10.722000       21.288000       24.139000
 H        11.594999       21.396999       23.683001
 H        10.085000       21.461000       23.342999
 O        18.993000       22.422001       50.075001
 H        18.274000       22.520000       49.421001
 H        19.378998       23.315001       50.123001
 O         4.857999        7.642000       44.720005
 H         4.222000        8.364000       44.710999
 H         4.946000        7.413000       43.768005
 O         1.908000       16.153000       15.295000
 H         1.617000       16.215000       14.445000
 H         2.711000       16.629999       15.362000
 O         9.288000        4.050000       53.645000
 H         8.441000        4.212000       54.130005
 H         8.997999        3.647000       52.815002
 O        17.455999        1.021000       55.916000
 H        17.594997        2.032000       55.900002
 H        16.573000        0.903000       56.244999
 O         2.900000       21.888000       27.179001
 H         3.380000       21.046000       27.438000
 H         2.044000       22.016001       27.669998
 O        14.670000        7.997000       41.118004
 H        13.855000        7.722000       41.558998
 H        15.402999        7.606000       41.612003
 O        14.899999       13.741999       53.134998
 H        14.016000       13.517998       53.455006
 H        14.731999       14.459999       52.511002
 O         5.111000        2.087000       45.332005
 H         5.412000        2.957000       45.553001
 H         5.179999        2.142000       44.402000
 O         3.065000       16.737000       40.456001
 H         3.038000       16.297001       39.609001
 H         3.047000       17.716999       40.300999
 O        17.093998        0.246000       36.332005
 H        17.225998        0.932000       37.023003
 H        16.859999       -0.515000       36.929001
 O        12.674999       11.763998       16.111000
 H        12.303999       12.589998       16.449001
 H        13.069999       11.911999       15.246000
 O        14.368000       11.995999       51.072002
 H        14.096999       11.068000       50.980999
 H        15.068000       12.067998       51.754002
 O         7.385000       12.506999       30.736000
 H         8.114000       11.951999       30.247000
 H         7.936000       13.128998       31.280001
 O        23.391001       16.056997       46.223999
 H        22.781998       15.816999       45.506001
 H        23.261000       15.402999       46.931000
 O         1.506000       17.577000       60.654999
 H         1.808000       17.931999       59.742004
 H         1.106000       18.341000       61.112999
 O         2.687000       19.596001       39.944000
 H         2.547000       20.061001       40.824005
 H         3.074000       20.225000       39.316002
 O        16.260000        8.321000       23.511999
 H        17.164000        8.253000       23.730999
 H        16.195000        8.036000       22.548000
 O        15.411000        3.669000       25.322001
 H        14.464999        3.842000       25.558001
 H        15.834000        4.446000       24.919001
 O         9.185000       19.176001       42.035999
 H         9.942000       18.864000       42.553005
 H         8.847000       18.392000       41.574001
 O        19.216997        8.362000       30.900999
 H        19.032999        7.375999       30.844997
 H        19.021999        8.728000       30.009001
 O        22.036999        1.697000       23.625000
 H        21.751999        2.399000       24.273998
 H        21.268000        1.120000       23.434998
 O         9.395999       11.495000       44.592003
 H         9.190000       12.423999       44.719006
 H         9.689000       11.116000       45.424000
 O        12.484999        7.037000       47.762001
 H        11.904000        7.827000       47.727001
 H        12.610000        6.887000       48.715000
 O        20.667000        9.929000       39.102001
 H        21.186001        9.112000       39.327003
 H        19.731001        9.741000       39.366001
 O        16.869999       17.243000       30.809999
 H        17.083000       17.277000       29.870001
 H        17.378000       16.610001       31.271999
 O        20.809998        4.876999       53.495998
 H        20.868999        5.117000       52.563000
 H        20.709000        5.709000       54.040001
 O        22.893999        3.340000       39.854004
 H        23.569000        2.715000       39.566002
 H        22.542000        3.845000       39.098003
 O         8.601000        1.035000       19.360998
 H         7.795000        0.405000       19.186001
 H         9.290000        0.592000       18.844997
 O        17.103998       16.171000       55.697002
 H        16.528999       16.771999       56.166000
 H        16.679001       15.297999       55.756001
 O        22.173000       17.448000       22.829000
 H        22.110001       16.559000       22.440001
 H        22.952000       17.934999       22.527000
 O        16.357000        5.065000       37.970001
 H        16.058001        5.853000       37.500004
 H        17.261000        5.375999       38.255005
 O        13.230999       21.947001       29.610001
 H        12.297000       22.007999       29.701998
 H        13.569000       21.974001       30.508999
 O        16.514000       16.534000       40.605999
 H        17.055998       15.832998       40.339001
 H        15.696999       16.146999       40.943001
 O         5.645999        6.859000       25.078999
 H         4.901999        6.652000       25.628000
 H         5.385000        7.097000       24.174997
 O         8.353000       12.919999       46.663002
 H         9.305000       12.828000       46.775002
 H         7.964000       12.989999       47.641998
 O         8.655000        9.131000       52.743000
 H         7.750000        8.849000       52.544998
 H         8.686000       10.055000       52.993000
 O         4.037000       10.536000       41.161999
 H         3.120000       10.572000       41.369999
 H         4.283999        9.587000       41.168003
 O        12.047999        2.955000       29.959999
 H        11.122000        2.658000       29.812000
 H        12.670999        2.479000       29.412001
 O         7.264999       22.118999       42.973000
 H         6.466000       22.496000       43.297001
 H         7.904000       22.845999       42.963005
 O        14.727000        3.819999       40.077999
 H        15.458000        4.105000       39.504005
 H        14.265000        4.592999       40.450001
 O         3.949000       10.418000       29.059998
 H         3.924000        9.463000       29.264000
 H         4.884000       10.588000       28.919001
 O        16.865999        0.478000       21.735001
 H        16.531000        1.383000       21.911999
 H        16.250000       -0.198000       22.033998
 O        14.984999       14.623999       42.414001
 H        15.784999       14.626998       42.976006
 H        14.265999       15.075000       42.905998
 O        14.841000        4.151999       46.327000
 H        15.494000        3.504000       46.404003
 H        14.898000        4.831999       47.054001
 O        21.702999        2.636000       36.191002
 H        20.827000        3.131000       36.198006
 H        21.500000        1.716000       36.439999
 O        22.385998       21.851999       57.536003
 H        23.268997       21.391001       57.695999
 H        22.577000       22.597000       58.125999
 O         1.482000        9.221000       52.662998
 H         2.455000        9.051000       52.621002
 H         1.292000        9.362999       53.622005
 O        20.754999       16.226000       41.824005
 H        20.320999       17.075001       41.500004
 H        21.240999       15.952999       41.028000
 O        19.482000        2.320000       50.499004
 H        18.534000        2.557000       50.606998
 H        19.975000        3.198000       50.531002
 O         4.822000       13.448999       33.000999
 H         4.157000       13.088999       32.407001
 H         5.658999       13.523999       32.502998
 O         6.543000       12.943999       48.623005
 H         6.076000       12.402000       49.234001
 H         6.334000       13.840998       48.858002
 O        13.436000       16.493000       33.952000
 H        14.207000       16.973000       33.612999
 H        13.592999       16.344999       34.897999
 O        23.384998        5.015999       57.273003
 H        22.423000        5.007999       57.431000
 H        23.825998        5.379000       58.067005
 O        13.317000        4.045000       34.500000
 H        13.307999        3.634000       33.613998
 H        14.159999        4.438000       34.584999
 O         1.544000       18.552000       51.299999
 H         1.777000       19.121000       52.034000
 H         2.211000       18.625999       50.626003
 O        19.104000        6.077000       36.302002
 H        18.242998        6.303000       35.987003
 H        19.782000        6.660000       35.924999
 O         7.235000       21.458000       27.215000
 H         6.884000       22.351000       27.571999
 H         8.129000       21.465000       26.870001
 O        23.086000       19.875000       19.997999
 H        23.483997       19.768999       19.164999
 H        22.483999       19.044001       20.091999
 O        21.606001        0.467000       31.082998
 H        20.910000        0.348000       30.400997
 H        22.230000        1.151000       30.853998
 O        10.211000       15.775998       50.338001
 H         9.517000       15.782999       51.075005
 H        10.718000       16.583000       50.498005
 O        14.316999       18.521000       38.507999
 H        13.521000       18.500000       39.112003
 H        14.443000       19.405001       38.214001
 O        21.965000       11.853999       25.010000
 H        21.794001       11.372000       25.836998
 H        22.717999       11.450999       24.438999
 O        22.361000       12.149999       54.703999
 H        22.906998       12.957999       54.661003
 H        21.864998       12.106998       53.884003
 O         8.218000        2.960000       27.705000
 H         8.065000        3.924000       27.680000
 H         7.327000        2.469000       27.637999
 O        10.976000       15.849999       30.696999
 H        11.847999       16.309999       30.593000
 H        10.939000       15.454999       31.576998
 O        16.018000       21.743000       13.041000
 H        15.373999       22.227999       12.391000
 H        16.145000       22.406000       13.751001
 O        15.647000       19.480000       31.322998
 H        16.169001       19.707001       30.530001
 H        15.798000       18.558001       31.525000
 O        21.934000        7.504000       40.018005
 H        22.896000        7.327000       40.129005
 H        21.433001        7.051000       40.714001
 O         4.609000       15.574998       14.251000
 H         4.722000       14.804999       14.799000
 H         5.368999       16.167000       14.417001
 O        19.160999       15.644999       22.249998
 H        19.712999       15.355999       21.523001
 H        18.309999       15.868999       21.878998
 O         6.247000       16.464001       34.397999
 H         5.862000       15.619999       34.231995
 H         5.563000       17.153000       34.519001
 O        18.599001       19.674999       32.764000
 H        17.875000       20.052000       32.217999
 H        18.097998       19.159000       33.405998
 O        17.878000       22.242001       41.209999
 H        18.641001       21.775000       40.763000
 H        18.290998       23.056999       41.568001
 O        15.612999       12.803999       40.508003
 H        15.674000       13.776999       40.598999
 H        16.464001       12.584999       40.048004
 O         9.222000        1.656000       47.450001
 H        10.193000        1.864000       47.324005
 H         9.079000        0.744000       47.356003
 O         8.166000        1.615000       44.664001
 H         7.722000        2.382000       44.407005
 H         8.479000        1.823000       45.596004
 O        20.407000       21.487000       35.428005
 H        20.585999       22.260000       34.907001
 H        19.679001       21.775999       36.154999
 O         7.223000       12.533998       24.283001
 H         8.086000       12.092999       24.452000
 H         6.975000       13.091998       25.016001
 O         2.617000       18.492001       21.203999
 H         2.927000       19.283001       20.667999
 H         1.868000       18.124001       20.668999
 O         3.161000        4.961999       30.142000
 H         2.396000        4.968999       30.728001
 H         3.563000        5.840000       30.068001
 O        14.303999       16.422001       36.608006
 H        15.129999       16.771999       36.952000
 H        13.772999       17.261000       36.463005
 O        12.150999        7.683000       10.443000
 H        11.529000        7.631000       11.207000
 H        12.902999        8.149000       10.687001
 O         1.894000       13.702999       28.381001
 H         1.620000       12.737000       28.535999
 H         1.280000       14.218999       28.945997
 O        11.609999       15.712999       52.757999
 H        12.509000       15.779999       52.402000
 H        11.510000       14.860999       53.217999
 O         3.443000       14.963999       49.271999
 H         3.840000       15.254998       50.069004
 H         2.934000       15.700998       48.915005
 O        10.565000       12.970999       28.028999
 H        10.960000       13.845999       27.872999
 H        11.308000       12.327999       27.954000
 O         0.244000       19.041000       54.711002
 H         1.197000       19.202999       54.683998
 H         0.221000       18.073999       54.624004
 O        22.273998       12.921000       31.646999
 H        22.622999       12.252999       30.996000
 H        21.481001       12.564999       32.011002
 O        17.909000        7.549000       43.028004
 H        18.601999        8.093000       43.366001
 H        18.275000        6.622000       42.806999
 O        11.996000        7.597000       34.455002
 H        11.099999        7.907000       34.584000
 H        12.179999        7.671000       33.484001
 O         1.809000       12.767998       42.209999
 H         1.967000       13.183999       43.125004
 H         2.581000       12.983999       41.672001
 O         6.890000        5.514999       21.596001
 H         6.661000        6.027000       20.799999
 H         6.072000        5.030000       21.902000
 O        24.031998        5.172999       37.249001
 H        24.078999        4.269000       36.863998
 H        23.073999        5.406000       37.362000
 O        22.816999       21.345999       25.643000
 H        23.449999       20.646999       25.740000
 H        22.762001       21.816000       26.507999
 O        21.341999       18.736000       31.900000
 H        20.533001       19.226999       32.231998
 H        21.139999       18.389999       31.001999
 O        19.596001        0.082000       53.045002
 H        19.007000        0.359000       52.334000
 H        20.285999       -0.516000       52.673000
 O        17.023001       13.551999       44.713001
 H        16.514999       13.540999       45.537998
 H        17.825001       12.975999       44.866001
 O         1.626000       18.514000       58.070999
 H         1.137000       18.186001       57.299999
 H         1.907000       19.413000       57.885002
 O        18.354000        0.795000       44.133999
 H        19.132999        0.556000       44.665001
 H        17.612000        0.955000       44.715000
 O        21.761000       21.698999       51.841000
 H        22.715998       21.806999       51.777000
 H        21.547001       20.830000       51.459000
 O         4.151000       12.637999       46.555000
 H         3.983999       12.656999       47.521004
 H         5.059000       12.321998       46.486004
 O         3.016000        3.078000       19.434000
 H         2.370000        2.446000       19.031998
 H         2.414000        3.770000       19.772999
 O        15.071999        8.308000       30.355000
 H        15.004999        7.369000       30.088999
 H        14.820000        8.736000       29.541000
 O        11.713000        5.776999       15.217000
 H        11.983999        6.700000       15.361000
 H        10.812000        5.721000       14.895001
 O        12.444000       12.402999       25.657000
 H        12.548999       11.888000       24.822998
 H        12.106999       13.263000       25.410000
 O        13.662000       17.171000       47.340004
 H        12.824999       17.363001       47.783005
 H        14.344999       17.834000       47.592999
 O        17.019999       17.583000       34.250999
 H        16.862000       16.816000       33.701000
 H        16.180000       17.775999       34.667999
 O         6.139000       15.491999       38.758999
 H         5.241000       15.540998       38.432999
 H         6.649000       16.115000       38.216000
 O        22.667997       15.267999       29.955000
 H        22.016998       16.013000       29.732000
 H        22.292999       14.905999       30.809000
 O         8.127000        6.653000       39.323006
 H         8.438000        6.118000       40.044998
 H         8.671000        7.422999       39.229004
 O        17.493999        3.075000       41.589001
 H        17.395000        3.009000       42.567005
 H        16.768999        3.608000       41.292000
 O         2.376000        8.856000       43.070999
 H         1.755000        8.291000       43.514000
 H         2.308000        8.695000       42.077999
 O        16.271000        8.706000       55.085003
 H        15.910000        7.795000       54.932999
 H        16.785000        8.845000       55.865002
 O        10.829000       22.224001       26.902000
 H        10.972000       22.309998       25.962000
 H        11.647000       21.792000       27.129000
 O         8.713000       16.468000       17.987999
 H         7.967000       15.935998       18.309998
 H         8.365000       16.864000       17.174999
 O         9.521000       16.737000       27.007000
 H         9.887999       16.455000       27.886999
 H         9.073000       15.930000       26.649998
 O         4.456000       19.420000       35.512005
 H         4.437000       19.617001       34.559998
 H         3.864000       18.686001       35.592003
 O         1.387000       14.369999       33.363998
 H         1.010000       15.256999       33.405998
 H         0.818000       13.768999       32.800999
 O         9.507000       16.370001       41.088005
 H         8.711000       15.898998       41.379002
 H         9.380000       16.752001       40.137001
 O         7.479000       20.622000       22.056000
 H         8.155000       20.936001       21.430000
 H         6.974000       19.955000       21.524998
 O        10.268999        6.938000       21.433001
 H         9.305000        7.106000       21.563999
 H        10.643000        7.813000       21.389999
 O         6.343000        0.654000       22.542999
 H         6.452000        0.828000       21.544001
 H         6.586000       -0.303000       22.626999
 O        18.300999        6.890000       28.358999
 H        18.201000        6.690000       27.438000
 H        17.490997        6.606999       28.768999
 O         4.013999        2.960000       33.285000
 H         3.665000        2.113000       32.955002
 H         3.327000        3.628000       33.075001
 O         3.979000        1.597000       40.169998
 H         4.020000        0.705000       39.776001
 H         3.073000        1.669000       40.613003
 O         3.873000        2.493000       54.363003
 H         3.753000        1.645000       53.884003
 H         4.085999        2.308000       55.321003
 O        16.316999       14.952999       33.810001
 H        15.527999       14.575999       34.262997
 H        16.155001       14.904999       32.865002
 O        15.526999       16.621000       28.077999
 H        15.747999       17.107000       27.302000
 H        16.069000       15.843999       28.006998
 O        23.301001       15.517998       55.418003
 H        23.849997       14.855998       55.009003
 H        23.346001       15.465999       56.377998
 O        13.030000       22.589001       52.189003
 H        12.526000       22.180000       51.499004
 H        13.302999       21.782999       52.689999
 O        12.471000       21.789000       22.033998
 H        12.004000       22.209000       21.264000
 H        13.358999       21.504999       21.770998
 O         3.450000        6.090000       38.453003
 H         4.140000        5.493000       38.067001
 H         2.918000        6.424000       37.662003
 O        18.226999        5.521999       32.182999
 H        18.907999        5.068999       32.658001
 H        17.987999        6.298999       32.733002
 O        21.125999        7.523000       23.061001
 H        20.966000        7.099999       22.172001
 H        20.519999        7.099999       23.738998
 O         8.290000        9.176000       36.776005
 H         8.286000        8.224000       36.480003
 H         9.188000        9.470000       36.782001
 O        11.940000       16.240999       44.989002
 H        12.633999       16.656000       45.547005
 H        11.364000       15.851998       45.707005
 O        15.245999       21.840000       49.047005
 H        15.358999       22.753000       49.086002
 H        14.471000       21.612000       49.619999
 O        14.569999       15.675999       50.966000
 H        15.319999       15.595998       50.368004
 H        14.396000       16.620001       51.126003
 O         4.372000       14.142998       41.219006
 H         4.367000       14.075999       42.188004
 H         3.858000       14.950998       41.000999
 O        21.340000        2.036000       43.547001
 H        21.841000        2.330000       44.316002
 H        20.432999        2.500000       43.617004
 O        12.681999       19.954000       43.103001
 H        13.552000       19.488001       42.978004
 H        12.733000       20.247999       44.061005
 O        11.565000       14.783999       33.636002
 H        12.462000       14.859999       33.275002
 H        11.127999       15.638999       33.627998
 O         1.821000       23.323999       45.096001
 H         1.227000       22.747999       45.593002
 H         1.263000       23.708000       44.437000
 O        17.245001       13.104999       28.252001
 H        16.524000       13.181999       27.558001
 H        17.900999       12.411999       28.009001
 O         8.381000        9.103000       42.740002
 H         8.630000        9.393000       41.830002
 H         8.911000        9.675000       43.381001
 O        17.105999       16.499001       24.580999
 H        17.143999       15.863999       23.869999
 H        17.992001       16.900000       24.549999
 O        10.231999       19.666000       29.118998
 H         9.821000       18.945000       29.704000
 H         9.959999       20.509001       29.452000
 O        10.335999        7.006000       26.131998
 H        10.493000        6.265000       26.775999
 H         9.931999        6.645000       25.280001
 O         7.273000        9.318000       25.584999
 H         6.465000        8.911000       25.691000
 H         7.995000        8.903999       26.159000
 O         2.175000        8.473000       27.072001
 H         2.022000        8.723000       28.006001
 H         2.380000        9.284000       26.632000
 O        17.334000       13.781999       31.021000
 H        17.073997       13.583998       30.096998
 H        17.082001       13.030999       31.530001
 O        15.844000       19.347000       47.735004
 H        16.261000       18.768000       48.346001
 H        15.373999       20.059999       48.299000
 O        18.214001       15.650999       27.740000
 H        18.635000       15.558998       26.905998
 H        17.863998       14.743999       27.981998
 O         2.688000        6.020000       25.332001
 H         2.448000        6.775000       25.925999
 H         2.193000        6.383999       24.575001
 O        20.309999        5.969999       45.630005
 H        19.502998        6.458000       45.652000
 H        20.529999        5.767000       46.576000
 O        20.457001        2.443000       47.127003
 H        20.806000        1.826000       47.889000
 H        21.179001        3.056000       46.806000
 O        16.157000       13.152000       55.689999
 H        17.049000       12.789000       55.694004
 H        15.804999       13.124999       54.784000
 O         4.452000       18.202999       26.004999
 H         4.501000       19.156000       25.788000
 H         4.853000       18.118999       26.886000
 O        21.579998        8.119000       36.258999
 H        22.359999        8.707000       36.123001
 H        21.604000        7.875000       37.187004
 O         4.670000        3.630000       21.747997
 H         4.005000        3.844000       21.065998
 H         5.389999        3.083000       21.365000
 O        16.039000       10.532000       52.852005
 H        16.232000        9.660000       52.465000
 H        15.992999       10.319000       53.799999
 O         4.757000       16.267000       18.525000
 H         4.374000       16.955999       19.084000
 H         5.612000       16.504999       18.218998
 O        11.511000        0.853000       35.373001
 H        11.685000        0.652000       36.310001
 H        12.319999        1.201000       34.963005
 O        14.305999        1.166000       13.830001
 H        14.052000        1.703000       13.077001
 H        13.678000        1.296000       14.526000
 O        17.684999        6.995999       53.017002
 H        16.945999        6.501000       53.367001
 H        17.552000        7.861000       53.430000
 O        14.084999        6.140000       19.457001
 H        14.100000        6.176000       18.482998
 H        14.954000        6.573999       19.729000
 O         5.509000       18.385000       21.687000
 H         5.020000       19.038000       22.224998
 H         5.144000       18.577000       20.788000
 O        14.314999        5.836000       16.713001
 H        14.442000        4.869000       16.948999
 H        14.718000        5.982000       15.866001
 O        17.351999        6.590000       47.921001
 H        17.650997        7.358000       48.416000
 H        18.017000        5.879000       48.050999
 O        13.284000        0.645000       25.684999
 H        13.400000        0.884000       26.614000
 H        14.086999        0.260000       25.333998
 O         1.353000       18.865000       30.236998
 H         1.648000       17.934000       30.392998
 H         0.924000       18.853001       29.368000
 O         9.757999        5.517000       29.478001
 H        10.249999        5.006000       28.819000
 H         9.831000        4.941000       30.274000
 O        12.763000       15.313999       27.863001
 H        13.662000       15.067999       28.125000
 H        12.758000       16.301001       27.731001
 O        17.193001       19.575001       29.091999
 H        16.799999       20.143999       28.389000
 H        18.018000       20.006001       29.421999
 O        19.500000        5.493000       25.086998
 H        18.884001        4.752999       25.270000
 H        20.190001        5.475999       25.785000
 O        22.405998       15.271999       60.922001
 H        21.864998       15.029000       61.724998
 H        22.660999       16.208000       60.834999
 O         4.697000       11.136000       44.074001
 H         3.942000       10.882000       44.611000
 H         4.242000       11.108999       43.225002
 O        14.491000        1.066000       20.329000
 H        14.010999        0.850000       19.508999
 H        14.359999        2.008000       20.533001
 O         1.337000       10.937000       32.973999
 H         1.328000       11.635000       33.583000
 H         1.983000       11.274000       32.284000
 O         9.487000        3.367000       14.950000
 H        10.403000        3.077000       14.956001
 H         9.349999        4.201000       14.454001
 O        12.564000       21.202999       39.032005
 H        12.411000       21.828999       39.785004
 H        12.125999       20.360001       39.244003
 O        13.189000        1.528000       39.025002
 H        13.440999        2.468000       39.129005
 H        13.951000        1.000000       39.450001
 O        19.833998       11.824000       30.778000
 H        19.680000       12.512998       30.112000
 H        19.098000       11.164999       30.667999
 O        17.070999       10.994000       42.391998
 H        16.378000       11.600999       42.121002
 H        17.721001       11.543999       42.924000
 O        21.875999        5.710999       19.672001
 H        20.941000        5.860000       19.719000
 H        22.341000        6.528000       19.704000
 O        10.405999        5.341000       56.386005
 H        10.803999        5.012000       55.540001
 H         9.478000        5.177000       56.228001
 O        21.920998       11.411999       45.077000
 H        22.622999       11.503000       44.428005
 H        22.176998       10.662000       45.744003
 O        17.482000       10.184999       25.456999
 H        17.857000        9.509000       24.903000
 H        17.309000       10.923000       24.827000
 O        13.914999       15.330998       39.453999
 H        13.951000       14.970999       38.544998
 H        13.449999       16.155001       39.432999
 O         8.594000       22.087000       30.482998
 H         9.107000       21.898001       31.304001
 H         7.691000       22.490999       30.697998
 O        20.260000       19.466999       22.177000
 H        20.545000       19.667999       23.069000
 H        20.811001       18.725000       21.902998
 O         8.280000       18.290001       30.752001
 H         8.340000       18.766001       31.610998
 H         8.535000       17.374001       30.907000
 O         3.701000       22.381001       33.262001
 H         2.781000       22.207998       32.938000
 H         3.580000       22.408001       34.222000
 O         3.599999        4.639999       41.167004
 H         3.429000        4.270999       40.251999
 H         4.153000        5.434999       41.009998
 O         4.514000       10.709999       34.067001
 H         4.026000       10.375000       34.806995
 H         4.571000       11.736999       34.203999
 O        11.167000        1.517000       32.639000
 H        12.053000        1.321000       32.301998
 H        11.207999        2.256000       33.265999
 O        22.901999        7.179000       44.661999
 H        21.970999        7.427999       44.735001
 H        23.028999        6.327000       45.074001
 O         2.265000        9.007000       36.673000
 H         3.165000        8.692000       36.800999
 H         2.091000        9.667000       37.286003
 O        21.489000       14.787999       44.040001
 H        22.155001       14.166000       43.754005
 H        21.143999       15.257999       43.260002
 O        21.756001       23.006998       16.929001
 H        21.416998       22.091000       17.082001
 H        22.174997       23.028999       16.049999
 O         1.841000       15.959999       43.404003
 H         1.673000       16.635000       42.746002
 H         1.726000       16.471001       44.252998
 O        17.045998       -0.039000       30.374001
 H        17.454000        0.822000       30.503000
 H        17.660997       -0.699000       30.642000
 O         4.027000        5.414000       34.710999
 H         4.859000        5.518000       35.149002
 H         3.789000        6.255000       34.291000
 O         6.297999        2.206000       38.658001
 H         6.776000        1.403000       38.301998
 H         5.521999        1.937000       39.186001
 O         8.283000       15.166999       23.597998
 H         7.480000       15.598999       23.916000
 H         8.321000       14.226999       23.695000
 O        11.116000        1.890000       44.398998
 H        11.068000        1.149000       45.003002
 H        10.351000        1.925000       43.813999
 O        23.603998        5.079000       42.415001
 H        22.882999        5.765999       42.435005
 H        23.831997        4.803999       41.501999
 O        20.397999       11.220000       36.400005
 H        20.699999       10.476000       36.893005
 H        20.191000       10.944000       35.469002
 O        13.961000       13.623999       35.347004
 H        13.754999       14.090999       36.160000
 H        13.835000       12.715999       35.524002
 O        12.032000       16.877001       42.216999
 H        12.048999       16.896000       43.198002
 H        11.418000       16.198000       41.945999
 O        12.020000        8.530000       15.176000
 H        11.160999        8.585000       14.676000
 H        11.952999        8.926999       16.037001
 O        21.906000       13.180000       41.172005
 H        21.846998       13.316999       40.240002
 H        22.841000       13.050999       41.495003
 O         5.897000        9.998000       31.431000
 H         6.300000       10.920000       31.507999
 H         5.207000       10.074000       32.124001
 O        16.395000       12.031999       23.427000
 H        15.549000       11.795000       23.039999
 H        16.679001       12.880999       23.079998
 O        11.447000        4.127000       45.898998
 H        10.941000        3.627000       45.263004
 H        12.376000        4.061000       45.758003
 O        11.974999        4.788000       41.986000
 H        11.486000        5.217000       41.264000
 H        11.819000        3.805000       41.918999
 O        19.096001       22.643999       26.316999
 H        18.170000       22.462000       26.611000
 H        19.587000       22.947001       27.108999
 O        15.879999        1.997000       49.243000
 H        16.341999        2.876000       49.046005
 H        16.041000        1.788000       50.195999
 O         8.726000       13.835999       38.407005
 H         8.776000       14.319999       39.271999
 H         9.093000       12.982999       38.591000
 O        17.479000        3.501000       47.039005
 H        17.209000        2.579000       47.194000
 H        18.414999        3.450000       47.187000
 O         1.730000        1.935000       26.826000
 H         1.888000        2.415000       27.707001
 H         1.595000        2.542000       26.101000
 O         9.887999       19.995001       36.813000
 H        10.122000       21.018000       36.724003
 H         8.991000       19.823000       36.359001
 O         7.576000       18.841000       25.287001
 H         8.295000       18.282000       24.988998
 H         7.460999       18.827999       26.239998
 O         1.756000       11.956999       37.839001
 H         1.862000       12.175999       36.847000
 H         2.662000       11.990999       38.216000
 O         1.798000       19.209000       36.820999
 H         1.727000       18.659000       37.561001
 H         0.939000       19.638000       36.729004
 O        20.820999       12.837000       48.244003
 H        21.487999       12.671999       47.561001
 H        21.319000       13.166998       48.964005
 O        20.716999        1.066000       58.283001
 H        19.764000        1.197000       58.305000
 H        21.037001        1.404000       59.161999
 H        11.305000       12.391000       38.362000
 H        17.045998       11.362000       23.207001
 H         9.856999       12.078999       37.849003
 H         8.612000       11.032000       44.286999
