# Supplementary material for: Multi-proton dynamics near membrane-water interface
Source: Nat Commun. 2025 Apr 6;16:3276. doi: 10.1038/s41467-025-58167-w (PMC11972326; doi:10.1038/s41467-025-58167-w)
Supplement: Supplementary file 13 — Source Data [file 41467_2025_58167_MOESM13_ESM.xlsx]

## Sheet: Fig_2a
Time (ps)	Op(i)	Op(1)	Op(2)
0	2.61745	7.9675	6.71459
0.0005	2.61762	7.96459	6.71709
0.001	2.61768	7.96112	6.71936
0.0015	2.61752	7.95704	6.7214
0.002	2.61701	7.95232	6.72328
0.0025	2.61609	7.94701	6.72505
0.003	2.61476	7.94118	6.72675
0.0035	2.61307	7.93491	6.72843
0.004	2.61109	7.92834	6.73009
0.0045	2.60891	7.92155	6.73174
0.005	2.60659	7.91462	6.73334
0.0055	2.60421	7.90762	6.73487
0.006	2.60179	7.90058	6.7363
0.0065	2.59936	7.89353	6.7376
0.007	2.5928	7.88582	6.74029
0.0075	2.159	7.82333	6.91828
0.008	1.50354	7.78009	7.22885
0.0085	1.29503	7.77617	7.33741
0.009	2.58549	7.85829	6.74155
0.0095	2.58177	7.85125	6.74191
0.01	2.57749	7.84421	6.74222
0.0105	2.5726	7.8372	6.74254
0.011	2.5671	7.83025	6.74293
0.0115	2.56115	7.82341	6.74345
0.012	2.55513	7.81674	6.74409
0.0125	2.54958	7.81027	6.74484
0.013	2.54512	7.80399	6.74559
0.0135	2.54213	7.79788	6.74625
0.014	2.54061	7.79189	6.74671
0.0145	2.54024	7.78594	6.74684
0.015	2.54066	7.77998	6.74658
0.0155	2.54158	7.77391	6.74585
0.016	2.54283	7.76771	6.7446
0.0165	2.54431	7.7613	6.74281
0.017	2.54593	7.75466	6.74049
0.0175	2.54763	7.74777	6.73766
0.018	2.54934	7.74062	6.73438
0.0185	2.55095	7.73323	6.73073
0.019	2.55236	7.72565	6.72682
0.0195	2.55344	7.71794	6.7228
0.02	2.55408	7.71017	6.71878
0.0205	2.5542	7.70245	6.71488
0.021	2.55382	7.69483	6.71116
0.0215	2.55305	7.68736	6.70761
0.022	2.55218	7.68004	6.70418
0.0225	2.55164	7.6728	6.70077
0.023	2.5521	7.66556	6.69726
0.0235	2.55422	7.65825	6.69357
0.024	2.55841	7.65078	6.68962
0.0245	2.56454	7.64308	6.68538
0.025	2.57205	7.63512	6.68084
0.0255	2.58034	7.62688	6.676
0.026	2.58895	7.61835	6.67091
0.0265	2.59755	7.60956	6.66564
0.027	2.60592	7.60055	6.66027
0.0275	2.61386	7.59136	6.65491
0.028	2.62122	7.58207	6.6497
0.0285	2.62785	7.57277	6.64475
0.029	2.63361	7.56354	6.64017
0.0295	2.63845	7.55448	6.63604
0.03	2.64233	7.54566	6.63236
0.0305	2.64527	7.53712	6.62911
0.031	2.64732	7.52887	6.6262
0.0315	2.64855	7.52091	6.62357
0.032	2.64903	7.51318	6.62112
0.0325	2.64881	7.50563	6.6188
0.033	2.64792	7.49817	6.61658
0.0335	2.6464	7.49078	6.61445
0.034	2.64424	7.4834	6.61242
0.0345	2.64142	7.476	6.61049
0.035	2.63794	7.46858	6.60869
0.0355	2.63375	7.46112	6.60706
0.036	2.62883	7.45362	6.60562
0.0365	2.62316	7.44611	6.60442
0.037	2.61675	7.43859	6.60349
0.0375	2.60965	7.43107	6.60286
0.038	2.60202	7.42359	6.60254
0.0385	2.59422	7.41616	6.60252
0.039	2.5869	7.40877	6.60273
0.0395	2.58091	7.40142	6.6031
0.04	2.57692	7.3941	6.60352
0.0405	2.57487	7.38678	6.60386
0.041	2.57407	7.37942	6.60405
0.0415	2.57379	7.37199	6.60401
0.042	2.57353	7.36446	6.60376
0.0425	2.57306	7.35681	6.60331
0.043	2.57228	7.34907	6.60274
0.0435	2.57115	7.34124	6.60212
0.044	2.56967	7.33336	6.60151
0.0445	1.48893	7.35832	7.06712
0.045	2.21711	7.31128	6.73555
0.0455	2.5634	7.30979	6.60055
0.046	2.56085	7.3021	6.6007
0.0465	2.55814	7.29458	6.60115
0.047	2.5553	7.28725	6.60192
0.0475	2.55239	7.28014	6.60299
0.048	2.54945	7.27325	6.60433
0.0485	2.54651	7.26659	6.60585
0.049	2.54359	7.26012	6.60745
0.0495	2.54065	7.2538	6.609
0.05	2.53764	7.24759	6.61038
0.0505	2.53446	7.24143	6.61148
0.051	2.53101	7.23528	6.6122
0.0515	2.52721	7.22912	6.61252
0.052	2.52299	7.22295	6.61246
0.0525	2.496	7.21592	6.61949
0.053	1.85015	7.2138	6.85832
0.0535	1.29823	7.25519	7.09906
0.054	1.25072	7.25372	7.11591
0.0545	1.19147	7.37839	7.49209
0.055	1.13373	7.50007	7.77426
0.0555	1.07196	7.4904	7.76534
0.056	1.00775	7.48071	7.75637
0.0565	0.944494	7.47109	7.74755
0.057	0.888389	7.46168	7.73917
0.0575	0.848588	7.45269	7.73162
0.058	0.834414	7.44427	7.72529
0.0585	0.849917	7.43648	7.72035
0.059	0.890641	7.42921	7.71659
0.0595	0.947006	7.42227	7.71364
0.06	1.00989	7.4155	7.71114
0.0605	1.0732	7.40881	7.70883
0.061	1.13373	7.40197	7.70625
0.0615	1.19015	7.21239	7.23914
0.062	1.22625	7.16403	7.07662
0.0625	1.22588	7.15921	7.07535
0.063	2.35275	7.13349	6.65016
0.0635	2.45003	7.13704	6.62067
0.064	2.44933	7.13379	6.62018
0.0645	2.44895	7.13031	6.61957
0.065	2.46891	7.11909	6.61746
0.0655	2.76443	7.02465	6.61244
0.066	3.14626	6.94691	6.64118
0.0665	3.35867	6.91841	6.67065
0.067	3.42208	6.90926	6.68058
0.0675	3.42762	6.90487	6.68065
0.068	3.48918	6.89642	6.69119
0.0685	3.61996	6.88574	6.71721
0.069	3.80969	6.87843	6.76122
0.0695	4.02361	6.87926	6.81883
0.07	4.21656	6.88705	6.87776
0.0705	4.357	6.89588	6.92492
0.071	4.44158	6.90125	6.95544
0.0715	4.48434	6.90236	6.97205
0.072	4.49947	6.90012	6.97895
0.0725	4.49361	6.89513	6.97828
0.073	4.46544	6.88726	6.96957
0.0735	4.40907	6.87606	6.951
0.074	4.31974	6.86178	6.92162
0.0745	4.20013	6.84614	6.88361
0.075	4.06266	6.83181	6.84239
0.0755	3.92468	6.82081	6.80403
0.076	3.80115	6.81351	6.77254
0.0765	3.70068	6.80892	6.74916
0.077	3.62613	6.80573	6.73336
0.0775	3.57731	6.80289	6.72404
0.078	3.55171	6.79979	6.71995
0.0785	3.54463	6.79635	6.71976
0.079	3.54826	6.79282	6.72171
0.0795	3.55107	6.78964	6.72326
0.08	3.54325	6.78711	6.72221
0.0805	3.52044	6.78545	6.71764
0.081	3.48199	6.78489	6.70959
0.0815	3.42973	6.78575	6.69878
0.082	3.36752	6.78822	6.68642
0.0825	3.30105	6.79227	6.67398
0.083	3.23729	6.79742	6.66286
0.0835	3.18335	6.80271	6.65413
0.084	3.1452	6.807	6.64839
0.0845	3.12715	6.80925	6.64589
0.085	3.13188	6.8089	6.6468
0.0855	3.16065	6.806	6.65139
0.086	3.21273	6.80135	6.66005
0.0865	3.28407	6.79636	6.67282
0.087	3.36632	6.79261	6.68882
0.0875	3.44804	6.79109	6.706
0.088	3.51816	6.79178	6.7216
0.0885	3.56956	6.79398	6.73329
0.089	3.60071	6.79685	6.74003
0.0895	3.61546	6.79986	6.74237
0.09	3.62115	6.80288	6.742
0.0905	3.62515	6.80596	6.74085
0.091	3.63227	6.80918	6.74025
0.0915	3.64065	6.81249	6.73989
0.092	3.64817	6.81581	6.73934
0.0925	3.65312	6.81904	6.73827
0.093	3.65554	6.82212	6.73679
0.0935	3.6571	6.82506	6.73542
0.094	3.65984	6.82789	6.73476
0.0945	3.66415	6.83059	6.73495
0.095	3.66624	6.83299	6.73503
0.0955	3.65904	6.83476	6.73313
0.096	3.63464	6.83561	6.72723
0.0965	3.58598	6.83551	6.71576
0.097	3.50813	6.83509	6.69817
0.0975	3.4003	6.83578	6.67551
0.098	3.26886	6.83957	6.6509
0.0985	3.12944	6.84773	6.62882
0.099	3.00391	6.85912	6.61302
0.0995	2.91019	6.87029	6.60439
0.1	2.85296	6.87814	6.60122
0.1005	2.82456	6.8821	6.60122
0.101	2.81371	6.88333	6.60284
0.1015	2.81302	6.8829	6.60531
0.102	2.82255	6.88078	6.60857
0.1025	2.85315	6.87532	6.61343
0.103	2.92875	6.86391	6.62246
0.1035	3.07376	6.84747	6.64108
0.104	3.27876	6.83439	6.6741
0.1045	3.48842	6.83167	6.71623
0.105	3.6436	6.83579	6.75278
0.1055	3.71767	6.83919	6.77216
0.106	3.72782	6.83913	6.77559
0.1065	3.76252	6.84082	6.78507
0.107	3.90495	6.85261	6.82398
0.1075	4.19092	6.8888	6.91127
0.108	4.55948	6.95717	7.04131
0.1085	4.78486	7.01023	7.12933
0.109	4.81013	7.01689	7.13819
0.1095	4.81487	7.01838	7.13815
0.11	4.82	7.02002	7.13785
0.1105	4.82549	7.02183	7.13733
0.111	4.83129	7.02382	7.13665
0.1115	4.83734	7.02597	7.13586
0.112	4.84354	7.0283	7.13504
0.1125	4.8498	7.0308	7.13423
0.113	4.85604	7.03347	7.13352
0.1135	4.86222	7.0363	7.13295
0.114	4.86833	7.03929	7.13253
0.1145	4.87443	7.04244	7.13229
0.115	4.88059	7.04574	7.13221
0.1155	4.88687	7.0492	7.13228
0.116	4.89334	7.05279	7.13248
0.1165	4.90004	7.05651	7.13279
0.117	4.90698	7.06033	7.13318
0.1175	4.91416	7.06423	7.13365
0.118	4.92155	7.06817	7.13417
0.1185	4.92913	7.07212	7.13475
0.119	4.93684	7.07604	7.13537
0.1195	4.94462	7.07988	7.13603
0.12	4.94996	7.08293	7.13571
0.1205	4.92938	7.07901	7.12476
0.121	4.88092	7.06788	7.10266
0.1215	4.82894	7.05608	7.07968
0.122	4.79607	7.04904	7.06482
0.1225	4.79433	7.04922	7.06258
0.123	4.82611	7.05707	7.0739
0.1235	4.88449	7.07115	7.09632
0.124	4.95138	7.08732	7.12289
0.1245	4.99851	7.09817	7.1419
0.125	5.01001	7.09912	7.1464
0.1255	5.01231	7.09694	7.14709
0.126	5.01406	7.09386	7.14743
0.1265	5.01538	7.0899	7.14737
0.127	5.01636	7.08512	7.14691
0.1275	5.01711	7.07958	7.14609
0.128	5.01774	7.0734	7.14497
0.1285	5.01837	7.06668	7.14365
0.129	5.0191	7.05955	7.14224
0.1295	5.02004	7.05212	7.14083
0.13	5.02132	7.04451	7.13955
0.1305	5.02305	7.03683	7.13851
0.131	5.02533	7.02919	7.13781
0.1315	5.02823	7.02166	7.13756
0.132	5.03176	7.01433	7.13783
0.1325	5.03588	7.00723	7.13864
0.133	5.04048	7.00036	7.14001
0.1335	5.04544	6.99372	7.14188
0.134	5.05063	6.98727	7.14421
0.1345	5.05593	6.981	7.14688
0.135	5.06126	6.97485	7.14981
0.1355	5.06658	6.9688	7.15287
0.136	5.07183	6.96278	7.15592
0.1365	5.077	6.95676	7.15881
0.137	5.08206	6.95066	7.16143
0.1375	5.08698	6.94445	7.16364
0.138	5.09175	6.93811	7.16539
0.1385	5.09634	6.93164	7.16666
0.139	5.10074	6.92509	7.16749
0.1395	5.10494	6.91852	7.16797
0.14	5.10892	6.91199	7.1682
0.1405	5.11266	6.90557	7.16831
0.141	5.11613	6.89931	7.16838
0.1415	5.11933	6.89325	7.16851
0.142	5.12226	6.88743	7.16878
0.1425	5.12492	6.88187	7.16926
0.143	5.12737	6.8766	7.17002
0.1435	5.12968	6.87164	7.17112
0.144	5.13193	6.86699	7.1726
0.1445	5.13423	6.86266	7.17453
0.145	5.13668	6.85865	7.17692
0.1455	5.13933	6.85489	7.17975
0.146	5.14217	6.85136	7.18299
0.1465	5.14511	6.84796	7.18653
0.147	5.14806	6.84461	7.19023
0.1475	5.15088	6.84122	7.19392
0.148	5.15349	6.8377	7.19742
0.1485	5.15579	6.83399	7.2006
0.149	5.15774	6.83004	7.20334
0.1495	5.1593	6.82582	7.20563
0.15	5.16046	6.82134	7.20751
0.1505	5.1624	6.81671	7.20888
0.151	5.16807	6.81218	7.20944
0.1515	5.1799	6.80797	7.20894
0.152	5.19973	6.80428	7.2073
0.1525	5.22877	6.80128	7.20451
0.153	5.26714	6.79907	7.20079
0.1535	5.31337	6.79764	7.19655
0.154	5.36437	6.79676	7.19238
0.1545	5.41599	6.79601	7.18888
0.155	5.46404	6.79483	7.18651
0.1555	5.50566	6.79277	7.18548
0.156	5.5399	6.78959	7.18574
0.1565	5.56794	6.78536	7.18704
0.157	5.59234	6.78043	7.189
0.1575	5.61601	6.77525	7.19123
0.158	5.64126	6.77019	7.1934
0.1585	5.66938	6.76552	7.19531
0.159	5.70099	6.76139	7.19686
0.1595	5.73616	6.7579	7.19804
0.16	5.77493	6.75516	7.19894
0.1605	5.81694	6.75323	7.19969
0.161	5.86142	6.75206	7.20047
0.1615	5.90667	6.75145	7.20146
0.162	5.9505	6.75103	7.20281
0.1625	5.99039	6.75032	7.20458
0.163	6.02393	6.74881	7.2068
0.1635	6.0492	6.74607	7.20944
0.164	6.06457	6.74174	7.21249
0.1645	6.06874	6.73558	7.21599
0.165	6.06042	6.7274	7.22006
0.1655	6.03839	6.71715	7.22493
0.166	6.00198	6.705	7.23093
0.1665	5.95206	6.69149	7.23841
0.167	5.89191	6.6776	7.24763
0.1675	5.82775	6.66464	7.25848
0.168	5.76791	6.65385	7.27029
0.1685	5.72095	6.64609	7.28195
0.169	5.69402	6.64175	7.29215
0.1695	5.69192	6.64086	7.29975
0.17	5.71731	6.64343	7.30403
0.1705	5.77072	6.64956	7.30488
0.171	5.84961	6.65941	7.30288
0.1715	5.9475	6.67278	7.29929
0.172	6.05363	6.68874	7.29557
0.1725	6.1555	6.70547	7.29283
0.173	6.24209	6.72078	7.29146
0.1735	6.307	6.73288	7.29127
0.174	6.34937	6.74109	7.29187
0.1745	6.37322	6.74588	7.29294
0.175	6.38525	6.74846	7.29429
0.1755	6.39176	6.75007	7.2958
0.176	6.39649	6.75145	7.29743
0.1765	6.40059	6.75284	7.29917
0.177	6.40311	6.75406	7.30107
0.1775	6.39952	6.75427	7.30333
0.178	6.3789	6.75152	7.30655
0.1785	6.32269	6.74287	7.31223
0.179	6.20641	6.72577	7.32376
0.1795	6.00737	6.70145	7.34781
0.18	5.73128	6.67925	7.39221
0.1805	5.46251	6.67171	7.44907
0.181	5.33357	6.67477	7.48345
0.1815	5.32724	6.67786	7.48913
0.182	5.33166	6.68058	7.49166
0.1825	5.33581	6.68304	7.4938
0.183	5.33975	6.68526	7.49554
0.1835	5.34357	6.68721	7.49695
0.184	5.34741	6.6889	7.49812
0.1845	5.35142	6.69035	7.49915
0.185	5.35574	6.69159	7.50013
0.1855	5.36045	6.69265	7.50117
0.186	5.36554	6.69357	7.50231
0.1865	5.37095	6.69439	7.50355
0.187	5.37654	6.69513	7.50487
0.1875	5.38217	6.69583	7.50624
0.188	5.38799	6.69648	7.50755
0.1885	5.43015	6.69575	7.49816
0.189	5.56949	6.69981	7.47401
0.1895	5.76593	6.72167	7.4644
0.19	5.95101	6.74404	7.45275
0.1905	6.09942	6.75362	7.42282
0.191	6.21288	6.75032	7.37589
0.1915	6.29468	6.74219	7.3284
0.192	6.34173	6.73952	7.30401
0.1925	6.35919	6.74144	7.30032
0.193	6.35759	6.74129	7.30003
0.1935	6.33698	6.73886	7.30281
0.194	6.29405	6.73402	7.3096
0.1945	6.22292	6.72675	7.32219
0.195	6.117	6.71764	7.34321
0.1955	5.9735	6.70862	7.37543
0.196	5.80255	6.70292	7.41918
0.1965	5.63765	6.70276	7.46691
0.197	5.52832	6.70562	7.5019
0.1975	5.49722	6.70682	7.51294
0.198	5.50427	6.70628	7.5111
0.1985	5.51253	6.70542	7.50823
0.199	5.52046	6.70433	7.50483
0.1995	5.52796	6.70302	7.50096
0.2	5.53494	6.70152	7.49667
0.2005	5.54149	6.70571	7.50263
0.201	5.55169	6.79291	7.65622
0.2015	5.5761	6.94807	7.91925
0.202	5.60799	7.08382	8.13908
0.2025	5.63414	7.17096	8.27529
0.203	5.65054	7.21602	8.34357
0.2035	5.65801	7.22962	8.36253
0.204	5.65737	7.21604	8.33936
0.2045	5.64847	7.17105	8.26696
0.205	5.63908	7.08081	8.11947
0.2055	5.64696	6.93702	7.87394
0.206	5.69338	6.77373	7.57404
0.2065	5.7691	6.6844	7.38683
0.207	5.8374	6.68015	7.35473
0.2075	5.90155	6.68199	7.33411
0.208	5.96407	6.68462	7.31438
0.2085	6.02771	6.68817	7.29472
0.209	6.09531	6.69292	7.27447
0.2095	6.16857	6.69917	7.25334
0.21	6.24744	6.70714	7.23154
0.2105	6.3298	6.71677	7.20967
0.211	6.41182	6.72762	7.18858
0.2115	6.48866	6.73888	7.16908
0.212	6.55534	6.74942	7.15177
0.2125	6.60774	6.7581	7.13694
0.213	6.64342	6.76401	7.12459
0.2135	6.6625	6.76688	7.1145
0.214	6.66858	6.76725	7.10614
0.2145	6.66875	6.76655	7.09871
0.215	6.67125	6.76654	7.09135
0.2155	6.6793	6.76797	7.08381
0.216	6.69152	6.77062	7.07634
0.2165	6.70452	6.77383	7.06937
0.217	6.71502	6.77686	7.06319
0.2175	6.72098	6.77922	7.05795
0.218	6.72181	6.78073	7.05361
0.2185	6.71811	6.78144	7.05
0.219	6.71127	6.7816	7.04691
0.2195	6.70302	6.78152	7.04407
0.22	6.6951	6.78151	7.04121
0.2205	6.68886	6.78179	7.03811
0.221	6.68513	6.78249	7.0346
0.2215	6.68394	6.78354	7.03061
0.222	6.6845	6.78473	7.0262
0.2225	6.6855	6.78574	7.02153
0.223	6.68503	6.78613	7.01684
0.2235	6.68274	6.78585	7.01227
0.224	6.67847	6.78488	7.00796
0.2245	6.67261	6.78338	7.00404
0.225	6.66566	6.78154	7.00062
0.2255	6.65802	6.7795	6.99775
0.226	6.65013	6.77738	6.99546
0.2265	6.64254	6.77532	6.99365
0.227	6.63605	6.77347	6.99216
0.2275	6.63152	6.77197	6.99077
0.228	6.62976	6.77097	6.98928
0.2285	6.63126	6.77053	6.98752
0.229	6.63611	6.77066	6.9854
0.2295	6.64399	6.77126	6.98288
0.23	6.65428	6.77216	6.97997
0.2305	6.66615	6.77318	6.97673
0.231	6.67865	6.77409	6.9732
0.2315	6.69076	6.77465	6.96948
0.232	6.70142	6.77461	6.96565
0.2325	6.70961	6.77374	6.96184
0.233	6.71454	6.77187	6.95815
0.2335	6.71623	6.76906	6.95465
0.234	6.71636	6.76578	6.9513
0.2345	6.71909	6.76314	6.94785
0.235	6.72814	6.76216	6.94409
0.2355	6.74608	6.76354	6.93992
0.236	6.77309	6.76745	6.9354
0.2365	6.80719	6.77344	6.93077
0.237	6.84451	6.78062	6.92635
0.2375	6.8799	6.78763	6.92248
0.238	6.90776	6.79296	6.91944
0.2385	6.92307	6.79516	6.91742
0.239	6.92258	6.79333	6.91652
0.2395	6.90578	6.78737	6.91677
0.24	6.87547	6.77815	6.91809
0.2405	6.83745	6.76733	6.9202
0.241	6.79931	6.75694	6.92253
0.2415	6.76837	6.74875	6.92439
0.242	6.74942	6.74376	6.92519
0.2425	6.74284	6.74196	6.92478
0.243	6.74364	6.74207	6.92363
0.2435	6.74282	6.74192	6.92266
0.244	6.73412	6.74002	6.92253
0.2445	6.71628	6.73613	6.92347
0.245	6.69081	6.73073	6.92551
0.2455	6.66009	6.72448	6.92859
0.246	6.62652	6.71802	6.93254
0.2465	6.59228	6.71188	6.93717
0.247	6.55912	6.70643	6.94224
0.2475	6.5282	6.70189	6.94756
0.248	6.49979	6.69828	6.953
0.2485	6.47358	6.69548	6.95853
0.249	6.44892	6.69332	6.96418
0.2495	6.42522	6.69165	6.96999
0.25	6.40258	6.69041	6.97588
0.2505	6.38206	6.68972	6.98163
0.251	6.36612	6.68989	6.98677
0.2515	6.35858	6.69142	6.99059
0.252	6.36446	6.69506	6.99219
0.2525	6.38904	6.70165	6.99077
0.253	6.43632	6.71207	6.98596
0.2535	6.5066	6.72684	6.97831
0.254	6.59355	6.74539	6.96947
0.2545	6.68284	6.7652	6.96174
0.255	6.75467	6.78176	6.95704
0.2555	6.79143	6.79032	6.95622
0.256	6.79569	6.79092	6.9584
0.2565	6.82376	6.79673	6.95875
0.257	6.94622	6.8257	6.95301
0.2575	7.21437	6.89788	6.94585
0.258	7.6109	7.02385	6.95534
0.2585	7.91154	7.13249	6.97967
0.259	7.9507	7.14464	6.98576
0.2595	7.95034	7.14113	6.98784
0.26	7.94992	7.13752	6.98984
0.2605	7.94949	7.13384	6.99177
0.261	7.94906	7.13013	6.99365
0.2615	7.94869	7.12641	6.99549
0.262	7.94842	7.12269	6.9973
0.2625	7.94827	7.11897	6.99908
0.263	7.9483	7.11528	7.00083
0.2635	7.94851	7.11159	7.00255
0.264	7.94894	7.10793	7.00424
0.2645	7.94958	7.10429	7.00586
0.265	7.95043	7.10069	7.00739
0.2655	7.95149	7.09711	7.00879
0.266	7.95273	7.09356	7.01003
0.2665	7.95413	7.09005	7.01108
0.267	7.95564	7.08657	7.0119
0.2675	7.95723	7.08314	7.01249
0.268	7.95888	7.07975	7.01282
0.2685	7.96054	7.07642	7.01291
0.269	7.96217	7.07316	7.01275
0.2695	7.96375	7.06999	7.01238
0.27	7.95615	7.06345	7.01096
0.2705	7.91132	7.04305	7.00614
0.271	7.82798	7.00914	6.99877
0.2715	7.72042	6.96809	6.99126
0.272	7.60428	6.92628	6.98549
0.2725	7.49192	6.88805	6.98219
0.273	7.39177	6.8558	6.98115
0.2735	7.30912	6.83049	6.98169
0.274	7.24703	6.8123	6.98301
0.2745	7.20719	6.80104	6.9844
0.275	7.1911	6.79666	6.98536
0.2755	7.2013	6.7996	6.98559
0.276	7.24239	6.81118	6.98511
0.2765	7.32116	6.83389	6.98446
0.277	7.4444	6.87113	6.98514
0.2775	7.61071	6.92485	6.98976
0.278	7.79167	6.98784	6.99978
0.2785	7.91781	7.03467	7.01006
0.279	7.942	7.04427	7.01288
0.2795	7.93781	7.04292	7.01312
0.28	7.9335	7.0412	7.0132
0.2805	7.92912	7.0391	7.01313
0.281	7.92473	7.0366	7.01292
0.2815	7.92039	7.03371	7.01258
0.282	7.91614	7.03046	7.01213
0.2825	7.91204	7.02686	7.01161
0.283	7.90813	7.02297	7.01104
0.2835	7.90441	7.01883	7.01046
0.284	7.9009	7.01449	7.00991
0.2845	7.89755	7.01002	7.00941
0.285	7.89435	7.00547	7.00897
0.2855	7.89124	7.00089	7.00859
0.286	7.88818	6.99627	7.00824
0.2865	7.87538	6.98792	7.00709
0.287	7.57624	6.8767	6.9905
0.2875	7.11112	6.73143	6.99496
0.288	6.8479	6.66216	7.01438
0.2885	6.77678	6.64192	7.02182
0.289	6.77463	6.63663	7.02193
0.2895	6.6866	6.61349	7.03217
0.29	6.52555	6.57853	7.05474
0.2905	6.32463	6.54249	7.08966
0.291	6.14134	6.51546	7.12787
0.2915	6.01505	6.49861	7.15725
0.292	5.95191	6.4882	7.17192
0.2925	5.94257	6.48138	7.17208
0.293	5.98223	6.47767	7.15874
0.2935	6.07268	6.47858	7.13268
0.294	6.2103	6.48668	7.09753
0.2945	6.37401	6.50281	7.06115
0.295	6.53	6.52329	7.03133
0.2955	6.64874	6.54132	7.01136
0.296	6.71591	6.55121	7.00048
0.2965	6.73475	6.55161	6.99632
0.297	6.73157	6.54762	6.99516
0.2975	6.75878	6.55089	6.99076
0.298	6.83494	6.56641	6.98164
0.2985	6.96445	6.59747	6.96941
0.299	7.13393	6.64372	6.95831
0.2995	7.31355	6.69863	6.95223
0.3	7.46639	6.74975	6.95154
0.3005	7.56882	6.78611	6.95328
0.301	7.6187	6.80426	6.95464
0.3015	7.62257	6.80523	6.95449
0.302	7.57896	6.78817	6.9526
0.3025	7.47395	6.74874	6.94969
0.303	7.29832	6.68653	6.94914
0.3035	7.07812	6.61509	6.95609
0.304	6.87494	6.55569	6.9702
0.3045	6.74374	6.52029	6.98332
0.305	6.70196	6.5085	6.9883
0.3055	6.70064	6.50664	6.98886
0.306	6.57068	6.47531	7.00661
0.3065	6.28079	6.41836	7.05733
0.307	5.89054	6.3683	7.1522
0.3075	5.68937	6.35409	7.21466
0.308	5.68191	6.35174	7.21916
0.3085	5.68245	6.34957	7.22125
0.309	5.68311	6.34718	7.22328
0.3095	5.68372	6.34444	7.22512
0.31	5.68411	6.34128	7.22667
0.3105	5.68416	6.33767	7.22792
0.311	5.6838	6.33366	7.22894
0.3115	5.68297	6.3293	7.2298
0.312	5.6817	6.3247	7.23062
0.3125	5.67997	6.31991	7.23148
0.313	5.67784	6.31501	7.23244
0.3135	5.67532	6.31007	7.23353
0.314	5.67246	6.30512	7.2348
0.3145	5.6693	6.30021	7.23623
0.315	5.66589	6.29538	7.23783
0.3155	5.66226	6.29064	7.2396
0.316	5.65849	6.28603	7.24152
0.3165	5.65463	6.28156	7.24359
0.317	5.65076	6.27726	7.24578
0.3175	5.64694	6.27314	7.24806
0.318	5.64328	6.26919	7.25041
0.3185	5.63984	6.26541	7.25277
0.319	5.63671	6.26178	7.25508
0.3195	5.63392	6.25825	7.25724
0.32	5.63147	6.25479	7.25918
0.3205	5.62931	6.25136	7.26083
0.321	5.6274	6.24794	7.26215
0.3215	5.62565	6.24453	7.26317
0.322	5.62401	6.2412	7.26395
0.3225	5.62246	6.23799	7.26458
0.323	5.62096	6.23496	7.26515
0.3235	5.61953	6.23216	7.26574
0.324	5.61816	6.22964	7.26642
0.3245	5.61685	6.2274	7.26722
0.325	5.61563	6.22547	7.2682
0.3255	5.62019	6.22412	7.26749
0.326	5.63608	6.22364	7.26332
0.3265	5.65559	6.22374	7.25833
0.327	5.66839	6.22387	7.25585
0.3275	5.66883	6.22361	7.25761
0.328	5.6574	6.22293	7.26343
0.3285	5.63959	6.22221	7.27164
0.329	5.623	6.22185	7.27983
0.3295	5.61339	6.22211	7.28611
0.33	5.61126	6.22293	7.29025
0.3305	5.61223	6.22408	7.29367
0.331	5.6136	6.22537	7.2972
0.3315	5.61533	6.22675	7.30075
0.332	5.61737	6.22813	7.30419
0.3325	5.6196	6.22945	7.30742
0.333	5.62189	6.23062	7.31034
0.3335	5.62413	6.2316	7.31292
0.334	5.6262	6.23236	7.31514
0.3345	5.62802	6.23287	7.31703
0.335	5.62951	6.23314	7.31863
0.3355	5.63063	6.23316	7.31998
0.336	5.63136	6.23293	7.32113
0.3365	5.63168	6.23245	7.32208
0.337	5.63303	6.2318	7.32242
0.3375	5.63858	6.23113	7.32113
0.338	5.65033	6.23055	7.31762
0.3385	5.66904	6.2302	7.31177
0.339	5.69511	6.23022	7.30362
0.3395	5.72941	6.23085	7.29311
0.34	5.77351	6.23245	7.28005
0.3405	5.82944	6.23553	7.26426
0.341	5.89846	6.24072	7.2459
0.3415	5.98007	6.24857	7.22573
0.342	6.07102	6.25925	7.20507
0.3425	6.16599	6.2724	7.18546
0.343	6.25872	6.28704	7.16814
0.3435	6.34354	6.30187	7.1538
0.344	6.41645	6.3156	7.14254
0.3445	6.47536	6.32724	7.13407
0.345	6.52001	6.33629	7.12791
0.3455	6.55152	6.34267	7.12355
0.346	6.57182	6.34664	7.12055
0.3465	6.58314	6.34862	7.11855
0.347	6.5873	6.34898	7.1173
0.3475	6.58528	6.34791	7.11671
0.348	6.57695	6.34536	7.11679
0.3485	6.56119	6.34102	7.11767
0.349	6.53633	6.3345	7.11955
0.3495	6.50103	6.32556	7.12263
0.35	6.45556	6.31443	7.12705
0.3505	6.40286	6.30202	7.13263
0.351	6.34883	6.28983	7.13876
0.3515	6.30146	6.27956	7.14435
0.352	6.26872	6.27268	7.14803
0.3525	6.25643	6.27008	7.14869
0.353	6.26689	6.27214	7.14589
0.3535	6.29868	6.27873	7.14004
0.354	6.3468	6.28921	7.13222
0.3545	6.4037	6.30235	7.12381
0.355	6.46093	6.31638	7.11602
0.3555	6.51122	6.32946	7.10955
0.356	6.5502	6.3402	7.10455
0.3565	6.57677	6.34801	7.10088
0.357	6.59255	6.35309	7.09822
0.3575	6.60045	6.35609	7.09628
0.358	6.60337	6.35773	7.09481
0.3585	6.60327	6.35853	7.09368
0.359	6.60081	6.35863	7.09278
0.3595	6.59537	6.35785	7.09215
0.36	6.5848	6.35556	7.09188
0.3605	6.56539	6.35074	7.09221
0.361	6.53217	6.34208	7.09359
0.3615	6.47969	6.32837	7.09671
0.362	6.40305	6.30892	7.10262
0.3625	6.29934	6.28409	7.11273
0.363	6.16964	6.25573	7.12857
0.3635	6.02157	6.22725	7.15081
0.364	5.8708	6.2027	7.1779
0.3645	5.73864	6.18493	7.20509
0.365	5.6435	6.17421	7.2261
0.3655	5.59123	6.16879	7.23714
0.366	5.57234	6.16652	7.23941
0.3665	5.5682	6.16557	7.23773
0.367	5.56545	6.16489	7.2358
0.3675	5.56289	6.16443	7.23401
0.368	5.56048	6.16421	7.23239
0.3685	5.5582	6.16426	7.23097
0.369	5.55603	6.16458	7.22976
0.3695	5.55394	6.16518	7.22876
0.37	5.55192	6.16607	7.22797
0.3705	5.54995	6.16723	7.22738
0.371	5.54803	6.16866	7.22698
0.3715	5.54617	6.17035	7.22675
0.372	5.54438	6.17226	7.22665
0.3725	5.54269	6.17439	7.22666
0.373	5.54114	6.17671	7.22675
0.3735	5.53979	6.1792	7.22688
0.374	5.5387	6.18186	7.22704
0.3745	5.53795	6.18468	7.22723
0.375	5.53758	6.18766	7.22747
0.3755	5.53761	6.19082	7.22779
0.376	5.538	6.19415	7.22822
0.3765	5.53868	6.19764	7.22879
0.377	5.54133	6.20139	7.22896
0.3775	5.55827	6.20618	7.22472
0.378	5.60593	6.21337	7.21092
0.3785	5.69586	6.22497	7.18491
0.379	5.82753	6.24334	7.14912
0.3795	5.98619	6.26952	7.11031
0.38	6.14908	6.30139	7.07546
0.3805	6.2952	6.33429	7.04831
0.381	6.41109	6.36319	7.02921
0.3815	6.49117	6.38454	7.01683
0.382	6.53567	6.39684	7.00955
0.3825	6.55032	6.40087	7.00589
0.383	6.5499	6.40046	7.00387
0.3835	6.56128	6.40289	7.00016
0.384	6.60235	6.41312	6.99267
0.3845	6.68241	6.43446	6.98107
0.385	6.80355	6.46921	6.96699
0.3855	6.95999	6.51795	6.95357
0.386	7.13539	6.57729	6.94416
0.3865	7.30386	6.63831	6.94011
0.387	7.43937	6.68943	6.93969
0.3875	7.52904	6.72302	6.93988
0.388	7.57746	6.73933	6.93894
0.3885	7.59852	6.74365	6.93683
0.389	7.60466	6.74122	6.93408
0.3895	7.60158	6.73457	6.93103
0.39	7.58634	6.72253	6.92755
0.3905	7.54424	6.69914	6.92322
0.391	7.44831	6.65422	6.91833
0.3915	7.27694	6.58249	6.91659
0.392	7.04819	6.49701	6.92499
0.3925	6.82278	6.42276	6.94475
0.393	6.65795	6.37415	6.96654
0.3935	6.5768	6.35065	6.97954
0.394	6.565	6.34436	6.98127
0.3945	6.54198	6.33582	6.98521
0.395	6.41777	6.30716	7.01067
0.3955	6.15689	6.26301	7.07759
0.396	5.82504	6.23381	7.18952
0.3965	5.64487	6.23217	7.26619
0.397	5.64224	6.23384	7.27244
0.3975	5.65166	6.23569	7.27386
0.398	5.66126	6.23784	7.27548
0.3985	5.67086	6.24022	7.27727
0.399	5.68031	6.24275	7.27921
0.3995	5.6895	6.24539	7.28128
0.4	5.69833	6.2481	7.28346
0.4005	5.70671	6.25084	7.28572
0.401	5.71462	6.25357	7.28803
0.4015	5.72201	6.25626	7.29037
0.402	5.72888	6.25888	7.29268
0.4025	5.73521	6.2614	7.2949
0.403	5.74104	6.26378	7.297
0.4035	5.74637	6.26601	7.29892
0.404	5.7607	6.26757	7.29606
0.4045	5.96357	6.26476	7.20709
0.405	6.31977	6.28469	7.0733
0.4055	6.56667	6.31634	6.99779
0.406	6.65106	6.32958	6.97419
0.4065	6.6563	6.32954	6.97175
0.407	6.77676	6.3508	6.94034
0.4075	7.05924	6.41342	6.87982
0.408	7.43246	6.51983	6.8254
0.4085	7.617	6.57951	6.80648
0.409	7.62583	6.57868	6.8017
0.4095	7.62776	6.57512	6.79739
0.41	7.62992	6.57135	6.79304
0.4105	7.63237	6.56738	6.78859
0.411	7.6351	6.56318	6.784
0.4115	7.63812	6.55876	6.77924
0.412	7.6414	6.55409	6.7743
0.4125	7.64491	6.54915	6.76916
0.413	7.62375	6.53546	6.76621
0.4135	7.3591	6.44619	6.7959
0.414	6.985	6.34826	6.86983
0.4145	6.77137	6.30471	6.92774
0.415	6.71927	6.29161	6.94246
0.4155	6.72205	6.28612	6.93968
0.416	6.6171	6.26796	6.97482
0.4165	6.43708	6.24881	7.04493
0.417	6.22712	6.24068	7.14111
0.4175	6.06413	6.24449	7.22796
0.418	5.97861	6.24958	7.28015
0.4185	5.95103	6.25055	7.30123
0.419	5.96008	6.24741	7.30103
0.4195	6.00769	6.23959	7.27781
0.42	6.1153	6.22651	7.22035
0.4205	6.29278	6.2136	7.12885
0.421	6.49995	6.21026	7.0316
0.4215	6.66746	6.21514	6.9608
0.422	6.75174	6.21805	6.92765
0.4225	6.76399	6.21495	6.92298
0.423	6.81576	6.21607	6.90259
0.4235	7.01585	6.23846	6.82978
0.424	7.38909	6.30974	6.72072
0.4245	7.67592	6.38444	6.65803
0.425	7.69563	6.38575	6.65019
0.4255	7.69588	6.38136	6.64564
0.426	7.69614	6.37728	6.64109
0.4265	7.69644	6.3735	6.63658
0.427	7.69677	6.37003	6.63214
0.4275	7.69714	6.36684	6.62778
0.428	7.69757	6.36395	6.62352
0.4285	7.69805	6.36135	6.61935
0.429	7.69859	6.35905	6.61528
0.4295	7.6992	6.35706	6.61131
0.43	7.69987	6.35539	6.60741
0.4305	7.70057	6.35404	6.60356
0.431	7.7013	6.35302	6.59975
0.4315	7.702	6.3523	6.59596
0.432	7.70264	6.35187	6.59218
0.4325	7.70318	6.35171	6.5884
0.433	7.70359	6.35178	6.5846
0.4335	7.70384	6.35204	6.58078
0.434	7.70389	6.35245	6.57694
0.4345	7.70372	6.35296	6.57307
0.435	7.68959	6.34965	6.57221
0.4355	7.63697	6.33594	6.58028
0.436	7.56595	6.31824	6.59381
0.4365	7.50326	6.30374	6.60647
0.437	7.46281	6.29521	6.61385
0.4375	7.44806	6.29271	6.61415
0.438	7.45732	6.29556	6.60749
0.4385	7.48617	6.30281	6.5952
0.439	7.52825	6.31328	6.57939
0.4395	7.57533	6.3252	6.56263
0.44	7.61822	6.33628	6.54743
0.4405	7.64925	6.3443	6.53561
0.441	7.66498	6.34806	6.52781
0.4415	7.66752	6.34799	6.52343
0.442	7.6632	6.34581	6.52092
0.4425	7.65785	6.34313	6.51884
0.443	7.65233	6.34023	6.51697
0.4435	7.64668	6.33716	6.51527
0.444	7.64098	6.33396	6.51368
0.4445	7.63527	6.33068	6.51218
0.445	7.62959	6.32736	6.51072
0.4455	7.62399	6.32404	6.50929
0.446	7.61851	6.32074	6.50784
0.4465	7.61318	6.3175	6.50636
0.447	7.60802	6.31434	6.50484
0.4475	7.60306	6.31129	6.50326
0.448	7.59829	6.30836	6.50163
0.4485	7.59375	6.30558	6.49993
0.449	7.58941	6.30295	6.49819
0.4495	7.58528	6.30049	6.49641
0.45	7.58135	6.2982	6.49463
0.4505	7.57553	6.29557	6.49348
0.451	7.51963	6.28082	6.50754
0.4515	7.33674	6.24081	6.5669
0.452	7.06945	6.19996	6.67489
0.4525	6.84721	6.18334	6.78416
0.453	6.73402	6.18193	6.8473
0.4535	6.71467	6.18282	6.85881
0.454	6.6764	6.18457	6.88214
0.4545	6.50741	6.19675	6.99226
0.455	6.21987	6.24712	7.21186
0.4555	6.02336	6.309	7.39149
0.456	6.00744	6.31832	7.41046
0.4565	6.01023	6.32104	7.41161
0.457	6.01314	6.3241	7.41321
0.4575	6.01621	6.32754	7.41529
0.458	6.01941	6.33134	7.41787
0.4585	6.02274	6.3355	7.42091
0.459	6.02611	6.33995	7.42435
0.4595	6.02942	6.34461	7.42809
0.46	6.03258	6.34941	7.432
0.4605	6.08047	6.33633	7.38974
0.461	6.31344	6.26923	7.17818
0.4615	6.57012	6.22743	6.97899
0.462	6.69709	6.21867	6.89258
0.4625	6.71511	6.21976	6.88204
0.463	6.75035	6.21979	6.86005
0.4635	6.89124	6.21835	6.77308
0.464	7.13473	6.23093	6.63997
0.4645	7.37575	6.26166	6.5288
0.465	7.48471	6.28073	6.48446
0.4655	7.49549	6.28221	6.47966
0.466	7.49341	6.28099	6.47979
0.4665	7.49169	6.27964	6.47983
0.467	7.49034	6.27815	6.47975
0.4675	7.48939	6.27653	6.47956
0.468	7.48885	6.27478	6.47926
0.4685	7.48086	6.27147	6.48198
0.469	7.40467	6.25671	6.51336
0.4695	7.21693	6.23133	6.60095
0.47	6.98929	6.21773	6.72654
0.4705	6.81616	6.22105	6.8382
0.471	6.72684	6.22781	6.90302
0.4715	6.7067	6.22947	6.92031
0.472	6.70765	6.22868	6.92212
0.4725	6.61727	6.24105	6.99396
0.473	6.44335	6.27843	7.14408
0.4735	6.21737	6.35644	7.37052
0.474	6.0774	6.42618	7.53605
0.4745	6.06205	6.43702	7.56111
0.475	6.06312	6.4388	7.56632
0.4755	6.06433	6.44076	7.57182
0.476	6.06577	6.44296	7.57765
0.4765	6.06748	6.44545	7.58385
0.477	6.06955	6.44827	7.59043
0.4775	6.07203	6.45148	7.59741
0.478	6.07497	6.45508	7.60476
0.4785	6.07837	6.45908	7.61245
0.479	6.08218	6.46346	7.62041
0.4795	6.08634	6.46814	7.62853
0.48	6.09072	6.47304	7.63669
0.4805	6.09518	6.47807	7.64476
0.481	6.09959	6.4831	7.65259
0.4815	6.10382	6.48805	7.66007
0.482	6.10779	6.49284	7.66712
0.4825	6.11146	6.49741	7.67369
0.483	6.11483	6.50174	7.6798
0.4835	6.11794	6.50583	7.68548
0.484	6.12084	6.50967	7.69079
0.4845	6.12361	6.51328	7.6958
0.485	6.1263	6.51667	7.70057
0.4855	6.12899	6.51986	7.70515
0.486	6.13174	6.52289	7.70962
0.4865	6.13464	6.52578	7.71404
0.487	6.13775	6.5286	7.71848
0.4875	6.14115	6.53138	7.723
0.488	6.14491	6.5342	7.72767
0.4885	6.14907	6.53709	7.73255
0.489	6.15364	6.54009	7.73767
0.4895	6.15862	6.5432	7.74304
0.49	6.16394	6.54637	7.74863
0.4905	6.16951	6.54954	7.75439
0.491	6.17521	6.55264	7.76025
0.4915	6.18094	6.55556	7.76611
0.492	6.18657	6.55823	7.77187
0.4925	6.19201	6.56058	7.77744
0.493	6.19718	6.56255	7.78272
0.4935	6.20204	6.56412	7.78765
0.494	6.20657	6.56525	7.7922
0.4945	6.21076	6.56596	7.79635
0.495	6.21465	6.56627	7.80012
0.4955	6.21829	6.56622	7.80356
0.496	6.22176	6.56587	7.80674
0.4965	6.22512	6.56529	7.80973
0.497	6.22846	6.56455	7.81262
0.4975	6.23186	6.56376	7.81548
0.498	6.23541	6.56299	7.8184
0.4985	6.23917	6.56234	7.82144
0.499	6.24319	6.56184	7.82466
0.4995	6.24749	6.56155	7.82808
0.5	6.25206	6.56148	7.8317
0.5005	6.25685	6.56162	7.83551
0.501	6.26178	6.56193	7.83944
0.5015	6.26677	6.56239	7.84346
0.502	6.27173	6.56295	7.84749
0.5025	6.27655	6.56356	7.85145
0.503	6.28115	6.56418	7.85526
0.5035	6.28544	6.56477	7.85883
0.504	6.28934	6.56529	7.86207
0.5045	6.2928	6.56571	7.86489
0.505	6.29577	6.56602	7.86726
0.5055	6.29825	6.56622	7.86916
0.506	6.30026	6.56632	7.87063
0.5065	6.30187	6.56636	7.87176
0.507	6.30317	6.56641	7.87268
0.5075	6.30427	6.56651	7.87353
0.508	6.30531	6.56674	7.87443
0.5085	6.30642	6.56713	7.8755
0.509	6.30769	6.56772	7.87683
0.5095	6.30921	6.56853	7.87848
0.51	6.31102	6.56954	7.88047
0.5105	6.31309	6.57071	7.88282
0.511	6.31537	6.57202	7.88549
0.5115	6.31779	6.57341	7.88845
0.512	6.32027	6.57482	7.89167
0.5125	6.32273	6.57621	7.8951
0.513	6.32512	6.57754	7.89871
0.5135	6.32737	6.57878	7.90245
0.514	6.32946	6.57989	7.90628
0.5145	6.33136	6.58085	7.91017
0.515	6.33305	6.58166	7.91408
0.5155	6.33454	6.5823	7.91798
0.516	6.33584	6.58278	7.92184
0.5165	6.33697	6.58312	7.92564
0.517	6.33798	6.58333	7.92936
0.5175	6.33894	6.58345	7.933
0.518	6.33989	6.58352	7.93656
0.5185	6.34092	6.58359	7.94005
0.519	6.34206	6.58369	7.9435
0.5195	6.34335	6.58387	7.94693
0.52	6.34478	6.58415	7.95036
0.5205	6.34626	6.58453	7.95379
0.521	6.34775	6.585	7.95724
0.5215	6.34915	6.58558	7.96071
0.522	6.35038	6.58623	7.9642
0.5225	6.35136	6.58694	7.9677
0.523	6.35205	6.58771	7.97122
0.5235	6.35241	6.58854	7.97476
0.524	6.35241	6.58942	7.97832
0.5245	6.35204	6.59036	7.98189
0.525	6.35131	6.59138	7.98548
0.5255	6.35025	6.59248	7.98911
0.526	6.34903	6.59372	7.99294
0.5265	6.35126	6.59568	8.00083
0.527	6.35845	6.59868	8.01432
0.5275	6.36684	6.60218	8.02918
0.528	6.37217	6.6055	8.04079
0.5285	6.37188	6.60821	8.04641
0.529	6.36556	6.61028	8.04569
0.5295	6.35516	6.61213	8.04071
0.53	6.34444	6.61443	8.03543
0.5305	6.33765	6.61782	8.03429
0.531	6.33615	6.62244	8.03868
0.5315	6.33615	6.62762	8.04463
0.532	6.33623	6.6331	8.05073
0.5325	6.33631	6.6388	8.0569
0.533	6.33634	6.64466	8.0631
0.5335	6.33625	6.65062	8.06926
0.534	6.33602	6.65662	8.07535
0.5345	6.33563	6.66263	8.08132
0.535	6.33508	6.66862	8.08715
0.5355	6.33438	6.67458	8.09284
0.536	6.33357	6.68048	8.09837
0.5365	6.33269	6.68634	8.10377
0.537	6.33182	6.69218	8.10907
0.5375	6.33104	6.69803	8.11432
0.538	6.33045	6.70394	8.11958
0.5385	6.33016	6.70995	8.12493
0.539	6.33027	6.71612	8.13045
0.5395	6.33087	6.72247	8.13618
0.54	6.33199	6.72903	8.14218
0.5405	6.33361	6.73574	8.14845
0.541	6.33568	6.74256	8.15496
0.5415	6.3381	6.74937	8.16168
0.542	6.34334	6.75637	8.17096
0.5425	6.38831	6.76776	8.2172
0.543	6.49679	6.78946	8.3219
0.5435	6.63777	6.82217	8.45561
0.544	6.76938	6.85853	8.57972
0.5445	6.87083	6.89049	8.67557
0.545	6.9405	6.91465	8.74202
0.5455	6.98476	6.93125	8.78505
0.546	7.01126	6.94203	8.81175
0.5465	7.02626	6.94879	8.82785
0.547	7.03389	6.95287	8.83713
0.5475	7.0361	6.95494	8.84138
0.548	7.03283	6.95505	8.84059
0.5485	7.02211	6.95265	8.83305
0.549	7.00003	6.94667	8.81536
0.5495	6.96096	6.93577	8.78264
0.55	6.89839	6.91887	8.72926
0.5505	6.80723	6.89632	8.65091
0.551	6.68926	6.87148	8.54924
0.5515	6.56129	6.85105	8.43905
0.552	6.45731	6.84071	8.35008
0.5525	6.40738	6.83943	8.30869
0.553	6.40304	6.84222	8.30737
0.5535	6.4069	6.8455	8.31318
0.554	6.41055	6.8487	8.31873
0.5545	6.41395	6.85179	8.32399
0.555	6.41709	6.85477	8.32892
0.5555	6.41997	6.85766	8.3335
0.556	6.42256	6.86044	8.33774
0.5565	6.4249	6.86314	8.34164
0.557	6.42701	6.86576	8.3452
0.5575	6.42892	6.86833	8.34846
0.558	6.4307	6.87087	8.35146
0.5585	6.43241	6.87341	8.35423
0.559	6.43415	6.876	8.35686
0.5595	6.43601	6.87867	8.35941
0.56	6.44059	6.88156	8.36408
0.5605	6.47342	6.88561	8.39284
0.561	6.55048	6.89314	8.45942
0.5615	6.65597	6.90649	8.55031
0.562	6.76379	6.92449	8.64319
0.5625	6.85655	6.94347	8.72317
0.563	6.92839	6.96037	8.78516
0.5635	6.98035	6.97389	8.83001
0.564	7.01574	6.98387	8.86049
0.5645	7.03783	6.99065	8.87943
0.565	7.04896	6.99464	8.88884
0.5655	7.05013	6.99605	8.88962
0.566	7.04096	6.99487	8.88146
0.5665	7.01963	6.99089	8.86286
0.567	6.98311	6.98386	8.83133
0.5675	6.92786	6.9739	8.78396
0.568	6.85145	6.96207	8.7189
0.5685	6.75615	6.95095	8.63832
0.569	6.65386	6.94412	8.55254
0.5695	6.56866	6.94316	8.48189
0.57	6.52518	6.94491	8.44685
0.5705	6.52112	6.94586	8.44498
0.571	6.52446	6.94632	8.44918
0.5715	6.52798	6.94655	8.45335
0.572	6.53164	6.94655	8.45749
0.5725	6.53537	6.94633	8.46154
0.573	6.53906	6.94584	8.46547
0.5735	6.5426	6.94506	8.46923
0.574	6.54589	6.94397	8.47277
0.5745	6.54884	6.94255	8.47606
0.575	6.5514	6.9408	8.47908
0.5755	6.55354	6.93872	8.48179
0.576	6.55524	6.93633	8.48419
0.5765	6.55652	6.93365	8.48626
0.577	6.55742	6.93068	8.48799
0.5775	6.55798	6.92747	8.48939
0.578	6.55826	6.92404	8.49045
0.5785	6.55836	6.92047	8.4912
0.579	6.55976	6.91672	8.49276
0.5795	6.6039	6.91143	8.52805
0.58	6.72734	6.9095	8.62628
0.5805	6.88903	6.92013	8.75534
0.581	7.03376	6.9393	8.8713
0.5815	7.13718	6.95739	8.95425
0.582	7.19977	6.96941	9.00419
0.5825	7.23119	6.97505	9.02874
0.583	7.24298	6.97625	9.03722
0.5835	7.24585	6.9755	9.03836
0.584	7.24713	6.97465	9.03823
0.5845	7.25014	6.97454	9.03957
0.585	7.25295	6.97472	9.04087
0.5855	7.25437	6.97485	9.04118
0.586	7.25433	6.97492	9.04044
0.5865	7.25431	6.9753	9.03991
0.587	7.25546	6.97627	9.04053
0.5875	7.25383	6.97679	9.039
0.588	7.2386	6.97408	9.0263
0.5885	7.19498	6.96472	8.99006
0.589	7.1088	6.94692	8.91845
0.5895	6.97403	6.92377	8.80654
0.59	6.80972	6.90545	8.67016
0.5905	6.67199	6.90059	8.55563
0.591	6.61139	6.90293	8.50459
0.5915	6.60672	6.90498	8.49969
0.592	6.60863	6.90699	8.50019
0.5925	6.61059	6.90912	8.5007
0.593	6.6125	6.9113	8.50119
0.5935	6.61425	6.91348	8.50165
0.594	6.61575	6.91557	8.50206
0.5945	6.6169	6.91751	8.50242
0.595	6.61762	6.91925	8.50271
0.5955	6.61787	6.92073	8.50291
0.596	6.62075	6.92183	8.50566
0.5965	6.6827	6.92276	8.55935
0.597	6.85141	6.93543	8.70486
0.5975	7.05166	6.96882	8.87777
0.598	7.19278	7.00276	9.00015
0.5985	7.25151	7.01977	9.05164
0.599	7.25635	7.02217	9.05658
0.5995	7.28603	7.03163	9.08277
0.6	7.39056	7.06504	9.17341
0.6005	7.58108	7.13365	9.33855
0.601	7.81537	7.2308	9.54237
0.6015	7.98404	7.30906	9.68984
0.602	8.03228	7.33385	9.73239
0.6025	8.03265	7.3359	9.73309
0.603	8.03209	7.33763	9.73298
0.6035	8.03171	7.33962	9.73299
0.604	8.03156	7.3419	9.73316
0.6045	8.03168	7.3445	9.7335
0.605	8.03209	7.34744	9.73399
0.6055	8.03281	7.3507	9.73463
0.606	8.0338	7.35426	9.73537
0.6065	8.03506	7.35807	9.73618
0.607	8.03348	7.36057	9.73431
0.6075	7.955	7.32552	9.66474
0.608	7.73136	7.22585	9.46815
0.6085	7.47921	7.12565	9.24748
0.609	7.31678	7.07013	9.10538
0.6095	7.25957	7.05394	9.05459
0.61	7.25799	7.05618	9.05185
0.6105	7.17977	7.03461	8.9826
0.611	6.98038	6.98386	8.80829
0.6115	6.71794	6.93864	8.57897
0.612	6.60127	6.93004	8.47509
0.6125	6.60051	6.93272	8.47154
0.613	6.60181	6.9358	8.46969
0.6135	6.60311	6.93913	8.46783
0.614	6.60431	6.94269	8.46595
0.6145	6.60534	6.94644	8.46403
0.615	6.60613	6.95034	8.46204
0.6155	6.60666	6.95435	8.45992
0.616	6.60693	6.95843	8.45764
0.6165	6.60693	6.96252	8.45516
0.617	6.6067	6.96657	8.45246
0.6175	6.60627	6.97054	8.4495
0.618	6.60567	6.97439	8.44631
0.6185	6.60496	6.97807	8.4429
0.619	6.6503	6.98607	8.48109
0.6195	6.83939	7.01921	8.64922
0.62	7.04771	7.07284	8.8347
0.6205	7.18072	7.11641	8.95265
0.621	7.24262	7.14049	9.00677
0.6215	7.26242	7.15078	9.02305
0.622	7.26547	7.15519	9.02425
0.6225	7.26595	7.15858	9.02321
0.623	7.26762	7.16225	9.02334
0.6235	7.26858	7.16551	9.02291
0.624	7.26889	7.16838	9.02195
0.6245	7.26967	7.17126	9.02154
0.625	7.27103	7.17416	9.02174
0.6255	7.26618	7.17462	9.01631
0.626	7.24678	7.16962	8.99747
0.6265	7.20059	7.15508	8.9538
0.627	7.11625	7.12837	8.87466
0.6275	6.98759	7.09082	8.75408
0.628	6.827	7.05156	8.60322
0.6285	6.68303	7.02522	8.46719
0.629	6.61621	7.01647	8.4035
0.6295	6.61231	7.01615	8.39926
0.63	6.61342	7.01616	8.39959
0.6305	6.61459	7.01592	8.39973
0.631	6.61584	7.01543	8.39965
0.6315	6.61715	7.01473	8.39932
0.632	6.61855	7.01386	8.39876
0.6325	6.62004	7.01283	8.39795
0.633	6.62162	7.01172	8.39692
0.6335	6.62326	7.01055	8.39569
0.634	6.62495	7.00939	8.39432
0.6345	6.62666	7.0083	8.39287
0.635	6.62834	7.00732	8.39142
0.6355	6.62997	7.00652	8.39005
0.636	6.63151	7.00594	8.38884
0.6365	6.63293	7.00561	8.38783
0.637	6.63423	7.00552	8.38703
0.6375	6.63541	7.00566	8.38642
0.638	6.63651	7.006	8.38594
0.6385	6.63755	7.0065	8.38552
0.639	6.63858	7.00712	8.38513
0.6395	6.63965	7.00785	8.3847
0.64	6.64083	7.00869	8.38422
0.6405	6.64216	7.00962	8.38367
0.641	6.64371	7.01065	8.38307
0.6415	6.64551	7.01179	8.38241
0.642	6.64763	7.01304	8.38174
0.6425	6.65007	7.01442	8.38106
0.643	6.65286	7.01593	8.38041
0.6435	6.656	7.01757	8.37983
0.644	6.65947	7.01933	8.37935
0.6445	6.66322	7.0212	8.37903
0.645	6.66721	7.02318	8.3789
0.6455	6.67136	7.02527	8.37902
0.646	6.6756	7.02743	8.37945
0.6465	6.67985	7.02966	8.38021
0.647	6.68404	7.03194	8.38133
0.6475	6.68814	7.03423	8.38279
0.648	6.69213	7.03649	8.38455
0.6485	6.69602	7.03869	8.38654
0.649	6.69984	7.04078	8.38869
0.6495	6.70362	7.04273	8.39092
0.65	6.70739	7.04452	8.39318
0.6505	6.71119	7.04611	8.39541
0.651	6.71501	7.04751	8.39757
0.6515	6.7189	7.04869	8.39962
0.652	6.72285	7.04965	8.40155
0.6525	6.72687	7.05039	8.40334
0.653	6.73096	7.0509	8.40496
0.6535	6.73513	7.0512	8.40643
0.654	6.73937	7.05129	8.40774
0.6545	6.74368	7.05117	8.40891
0.655	6.74804	7.05087	8.40993
0.6555	6.75243	7.0504	8.41084
0.656	6.75681	7.04978	8.41166
0.6565	6.76117	7.04904	8.41242
0.657	6.76545	7.0482	8.41317
0.6575	6.76963	7.04731	8.41395
0.658	6.77368	7.04639	8.41477
0.6585	6.77761	7.04547	8.41566
0.659	6.78143	7.04457	8.41663
0.6595	6.78521	7.04372	8.41767
0.66	6.78901	7.04293	8.41878
0.6605	6.79292	7.04224	8.41995
0.661	6.79701	7.04165	8.42116
0.6615	6.80134	7.04118	8.4224
0.662	6.80597	7.04085	8.42367
0.6625	6.81094	7.04066	8.42496
0.663	6.81628	7.04063	8.42627
0.6635	6.82198	7.04075	8.42758
0.664	6.82803	7.04104	8.42888
0.6645	6.83442	7.04148	8.43016
0.665	6.84111	7.04207	8.43142
0.6655	6.84804	7.04282	8.43263
0.666	6.85515	7.0437	8.43381
0.6665	6.86237	7.04472	8.43495
0.667	6.8696	7.04588	8.43605
0.6675	6.87675	7.04717	8.43712
0.668	6.88375	7.04858	8.43819
0.6685	6.89053	7.05013	8.43928
0.669	6.8971	7.0518	8.44038
0.6695	6.90346	7.0536	8.4415
0.67	6.90967	7.05552	8.44263
0.6705	6.91579	7.05754	8.44375
0.671	6.92191	7.05964	8.44485
0.6715	6.92808	7.06183	8.4459
0.672	6.93435	7.06408	8.44689
0.6725	6.94076	7.06636	8.44779
0.673	6.94731	7.06866	8.44859
0.6735	6.95402	7.07095	8.44927
0.674	6.96085	7.07319	8.44981
0.6745	6.9678	7.07537	8.45017
0.675	6.97499	7.07747	8.45057
0.6755	6.98547	7.08	8.45537
0.676	7.00237	7.08357	8.46922
0.6765	7.02565	7.08844	8.49237
0.677	7.05369	7.09462	8.5227
0.6775	7.0844	7.10193	8.55732
0.678	7.11579	7.11004	8.59344
0.6785	7.14625	7.11852	8.62875
0.679	7.17433	7.12688	8.66123
0.6795	7.1989	7.13459	8.68923
0.68	7.21889	7.14112	8.7112
0.6805	7.23337	7.14596	8.72572
0.681	7.24152	7.14867	8.73147
0.6815	7.24261	7.14888	8.72714
0.682	7.23604	7.14633	8.71145
0.6825	7.22147	7.14097	8.68332
0.683	7.19914	7.13316	8.64229
0.6835	7.1707	7.12383	8.58987
0.684	7.14003	7.1147	8.5313
0.6845	7.11385	7.10786	8.47748
0.685	7.09966	7.10472	8.44257
0.6855	7.09963	7.10506	8.4325
0.686	7.10437	7.10648	8.43119
0.6865	7.10895	7.10785	8.42964
0.687	7.11335	7.10917	8.42787
0.6875	7.11754	7.11046	8.42588
0.688	7.12152	7.11174	8.42371
0.6885	7.12528	7.11304	8.42138
0.689	7.12883	7.11439	8.41895
0.6895	7.13218	7.11585	8.41647
0.69	7.13535	7.11744	8.414
0.6905	7.13836	7.11923	8.41162
0.691	7.14126	7.12124	8.40939
0.6915	7.14407	7.12352	8.40735
0.692	7.14685	7.12606	8.40555
0.6925	7.14961	7.12887	8.40398
0.693	7.1524	7.13192	8.40263
0.6935	7.15523	7.13517	8.40149
0.694	7.15811	7.13858	8.40051
0.6945	7.16104	7.1421	8.39965
0.695	7.16403	7.14567	8.39889
0.6955	7.16705	7.14926	8.39819
0.696	7.17011	7.15282	8.39753
0.6965	7.17319	7.1563	8.39687
0.697	7.19843	7.13403	8.35689
0.6975	7.28117	7.05291	8.22367
0.698	7.3782	6.96996	8.08153
0.6985	7.45199	6.91583	7.98277
0.699	7.49401	6.88917	7.93017
0.6995	7.50662	6.88394	7.91598
0.7	7.49133	6.89835	7.93754
0.7005	7.44623	6.93607	7.99987
0.701	7.37064	7.00398	8.11092
0.7015	7.27987	7.09834	8.25907
0.702	7.21942	7.17349	8.37141
0.7025	7.21474	7.18585	8.38682
0.703	7.21904	7.18719	8.38574
0.7035	7.22344	7.18839	8.38462
0.704	7.22789	7.18947	8.38345
0.7045	7.23234	7.19045	8.38226
0.705	7.23672	7.19136	8.38106
0.7055	7.24094	7.19223	8.37989
0.706	7.24493	7.19309	8.37878
0.7065	7.24861	7.19397	8.37777
0.707	7.25194	7.19491	8.3769
0.7075	7.25488	7.19591	8.37621
0.708	7.25744	7.19699	8.37569
0.7085	7.25964	7.19814	8.37533
0.709	7.26156	7.19934	8.37512
0.7095	7.26327	7.20058	8.37503
0.71	7.26485	7.20185	8.37504
0.7105	7.26638	7.20313	8.37513
0.711	7.26793	7.20442	8.37531
0.7115	7.26957	7.20571	8.37556
0.712	7.27132	7.207	8.37586
0.7125	7.2732	7.20827	8.3762
0.713	7.27523	7.2095	8.37655
0.7135	7.27739	7.21068	8.37689
0.714	7.27967	7.21179	8.37717
0.7145	7.28204	7.21282	8.37736
0.715	7.28449	7.21374	8.37742
0.7155	7.28697	7.21455	8.37732
0.716	7.28949	7.21525	8.37703
0.7165	7.29202	7.21584	8.37655
0.717	7.29454	7.21633	8.37585
0.7175	7.29702	7.21675	8.37497
0.718	7.29944	7.2171	8.37393
0.7185	7.30176	7.21743	8.37281
0.719	7.30395	7.21774	8.37167
0.7195	7.30596	7.21807	8.37061
0.72	7.30779	7.21845	8.36972
0.7205	7.30941	7.21887	8.36906
0.721	7.31084	7.21932	8.36867
0.7215	7.31212	7.21979	8.36857
0.722	7.31329	7.22022	8.36873
0.7225	7.3144	7.22058	8.36913
0.723	7.31548	7.22082	8.36974
0.7235	7.31657	7.22089	8.37053
0.724	7.31769	7.22077	8.37144
0.7245	7.31885	7.22042	8.37247
0.725	7.32006	7.21981	8.3736
0.7255	7.32131	7.21894	8.3748
0.726	7.32262	7.2178	8.37608
0.7265	7.32398	7.21638	8.37743
0.727	7.32541	7.21471	8.37885
0.7275	7.3269	7.21279	8.38037
0.728	7.32847	7.21065	8.38199
0.7285	7.33013	7.20833	8.38374
0.729	7.33188	7.20585	8.38564
0.7295	7.33373	7.20328	8.38772
0.73	7.33566	7.20064	8.39001
0.7305	7.33767	7.19799	8.39254
0.731	7.33972	7.19536	8.39533
0.7315	7.34176	7.1928	8.39839
0.732	7.34374	7.19031	8.40169
0.7325	7.3456	7.18789	8.40519
0.733	7.34725	7.18551	8.40881
0.7335	7.34865	7.18314	8.41245
0.734	7.34971	7.18072	8.41598
0.7345	7.35041	7.1782	8.41931
0.735	7.35072	7.17553	8.42236
0.7355	7.35063	7.1727	8.42507
0.736	7.35017	7.16969	8.42744
0.7365	7.3494	7.16653	8.42949
0.737	7.34837	7.16323	8.43125
0.7375	7.34715	7.15982	8.43276
0.738	7.34581	7.15634	8.43407
0.7385	7.34444	7.15283	8.43522
0.739	7.34308	7.14932	8.43625
0.7395	7.34182	7.14585	8.4372
0.74	7.3407	7.14245	8.43812
0.7405	7.33977	7.13915	8.43903
0.741	7.33904	7.13598	8.43997
0.7415	7.33853	7.13297	8.44096
0.742	7.33821	7.13012	8.44205
0.7425	7.33806	7.12747	8.44325
0.743	7.33802	7.12501	8.44459
0.7435	7.33802	7.12276	8.44608
0.744	7.338	7.12071	8.44773
0.7445	7.33789	7.11886	8.44952
0.745	7.33762	7.11718	8.4514
0.7455	7.33714	7.11562	8.4533
0.746	7.33645	7.11413	8.45514
0.7465	7.33553	7.11267	8.45684
0.747	7.33442	7.11119	8.45834
0.7475	7.33319	7.10965	8.4596
0.748	7.33189	7.10804	8.4606
0.7485	7.33061	7.10633	8.46138
0.749	7.32942	7.10453	8.46194
0.7495	7.32837	7.10262	8.46231
0.75	7.3275	7.10059	8.4625
0.7505	7.32683	7.09842	8.46254
0.751	7.32636	7.0961	8.46243
0.7515	7.32608	7.09361	8.46216
0.752	7.32603	7.09094	8.46229
0.7525	7.33519	7.09115	8.51574
0.753	7.36492	7.10357	8.65269
0.7535	7.40524	7.12735	8.79809
0.754	7.44127	7.15125	8.90932
0.7545	7.46722	7.1689	8.98303
0.755	7.48372	7.17967	9.0282
0.7555	7.49326	7.18504	9.05419
0.756	7.49817	7.1867	9.06795
0.7565	7.50002	7.18581	9.07377
0.757	7.4997	7.18304	9.07386
0.7575	7.49749	7.17856	9.06886
0.758	7.49321	7.17218	9.05822
0.7585	7.48634	7.16343	9.04039
0.759	7.47612	7.15166	9.01304
0.7595	7.46166	7.13618	8.97322
0.76	7.44234	7.11658	8.91785
0.7605	7.41826	7.09321	8.84478
0.761	7.3911	7.06776	8.75483
0.7615	7.36449	7.0435	8.65481
0.762	7.34317	7.02413	8.55928
0.7625	7.33028	7.01135	8.48638
0.763	7.32554	7.00391	8.4471
0.7635	7.32608	6.99944	8.43586
0.764	7.32829	6.99588	8.43376
0.7645	7.33058	6.99241	8.43167
0.765	7.33282	6.98903	8.42945
0.7655	7.33491	6.98572	8.42714
0.766	7.33675	6.9825	8.42477
0.7665	7.33826	6.97937	8.42236
0.767	7.33943	6.97635	8.41995
0.7675	7.34036	6.97346	8.41756
0.768	7.34117	6.97079	8.41525
0.7685	7.34205	6.96838	8.41306
0.769	7.34318	6.96633	8.41105
0.7695	7.34471	6.96469	8.40927
0.77	7.34675	6.9635	8.40777
0.7705	7.34936	6.96277	8.40656
0.771	7.35274	6.96265	8.40698
0.7715	7.35986	6.96537	8.42996
0.772	7.37483	6.97464	8.49626
0.7725	7.3989	6.99256	8.59642
0.773	7.42864	7.01676	8.7041
0.7735	7.45823	7.04181	8.79819
0.774	7.48346	7.06341	8.87032
0.7745	7.50292	7.07987	8.92098
0.775	7.51698	7.09131	8.95412
0.7755	7.52668	7.09863	8.97413
0.776	7.53311	7.10279	8.98463
0.7765	7.53715	7.1046	8.98818
0.777	7.53948	7.10465	8.98654
0.7775	7.54057	7.10338	8.98081
0.778	7.54086	7.10117	8.97188
0.7785	7.5407	7.09835	8.96057
0.779	7.54044	7.09527	8.94772
0.7795	7.54047	7.09229	8.93431
0.78	7.54113	7.08976	8.92142
0.7805	7.54273	7.088	8.91014
0.781	7.54552	7.08724	8.90144
0.7815	7.54965	7.08766	8.89613
0.782	7.55514	7.08929	8.89466
0.7825	7.56188	7.09204	8.89703
0.783	7.56966	7.09576	8.90294
0.7835	7.57819	7.10019	8.91175
0.784	7.5872	7.10511	8.92281
0.7845	7.59651	7.11033	8.93554
0.785	7.606	7.11574	8.94948
0.7855	7.6156	7.12127	8.96423
0.786	7.62524	7.12682	8.97925
0.7865	7.63475	7.13221	8.99378
0.787	7.64385	7.13715	9.0068
0.7875	7.65224	7.14131	9.01731
0.788	7.65967	7.14446	9.02456
0.7885	7.66607	7.14653	9.02838
0.789	7.67162	7.1477	9.02927
0.7895	7.67666	7.14834	9.02832
0.79	7.6816	7.14887	9.02678
0.7905	7.6867	7.14958	9.02555
0.791	7.69194	7.15044	9.02474
0.7915	7.69711	7.15122	9.02393
0.792	7.70198	7.15169	9.0227
0.7925	7.70646	7.15175	9.02099
0.793	7.71064	7.15152	9.01924
0.7935	7.71458	7.15108	9.01774
0.794	7.71775	7.14983	9.01485
0.7945	7.71871	7.14619	9.00612
0.795	7.71534	7.13774	8.98466
0.7955	7.70553	7.12206	8.9428
0.796	7.68819	7.09781	8.87398
0.7965	7.66444	7.06606	8.77558
0.797	7.63869	7.03167	8.65382
0.7975	7.61771	7.00234	8.52806
0.798	7.60615	6.98377	8.42593
0.7985	7.60319	6.97559	8.36543
0.799	7.60514	6.97374	8.34227
0.7995	7.60906	6.97465	8.33877
0.8	7.61344	6.97628	8.34039
0.8005	7.61775	6.97792	8.34226
0.801	7.62188	6.97937	8.34403
0.8015	7.6257	6.98047	8.34557
0.802	7.62914	6.9811	8.34679
0.8025	7.63219	6.98121	8.34764
0.803	7.63502	6.98103	8.34997
0.8035	7.63819	6.98122	8.35895
0.804	7.64264	6.98293	8.38219
0.8045	7.64975	6.98779	8.42662
0.805	7.66118	6.99768	8.49495
0.8055	7.67811	7.01388	8.58326
0.806	7.70018	7.0359	8.68199
0.8065	7.72527	7.06128	8.77972
0.807	7.75038	7.08664	8.86707
0.8075	7.77282	7.10896	8.93838
0.808	7.7909	7.12635	8.99154
0.8085	7.80401	7.13811	9.02713
0.809	7.81251	7.14466	9.0477
0.8095	7.81754	7.14723	9.05743
0.81	7.82067	7.14761	9.06143
0.8105	7.82329	7.14729	9.06409
0.811	7.82618	7.14716	9.06795
0.8115	7.82888	7.14668	9.07164
0.812	7.83099	7.14545	9.07394
0.8125	7.8324	7.14341	9.07451
0.813	7.83353	7.14107	9.07464
0.8135	7.83488	7.13907	9.07594
0.814	7.83553	7.13647	9.07552
0.8145	7.83188	7.12938	9.0618
0.815	7.81857	7.11197	9.01603
0.8155	7.79134	7.07964	8.91633
0.816	7.75347	7.03606	8.74966
0.8165	7.72348	7.00175	8.55336
0.817	7.71591	6.99263	8.44414
0.8175	7.71795	6.99432	8.4422
0.818	7.72037	6.9968	8.44927
0.8185	7.72266	6.99945	8.45655
0.819	7.72475	7.00212	8.46389
0.8195	7.72656	7.00466	8.47112
0.82	7.72806	7.00693	8.4781
0.8205	7.72924	7.00886	8.48472
0.821	7.73011	7.01048	8.49098
0.8215	7.73075	7.01187	8.49693
0.822	7.73123	7.01319	8.50267
0.8225	7.73162	7.01457	8.50831
0.823	7.73201	7.01616	8.51395
0.8235	7.73244	7.01804	8.51968
0.824	7.73297	7.02027	8.52555
0.8245	7.73362	7.0229	8.53159
0.825	7.73441	7.02592	8.53783
0.8255	7.73535	7.02931	8.54425
0.826	7.73653	7.03289	8.56069
0.8265	7.7427	7.03957	8.68384
0.827	7.76828	7.06591	8.8902
0.8275	7.8015	7.10158	9.05933
0.828	7.82208	7.12491	9.1496
0.8285	7.82664	7.13179	9.17533
0.829	7.82532	7.13245	9.17912
0.8295	7.83886	7.14813	9.23678
0.83	7.87203	7.18398	9.355
0.8305	7.9328	7.2488	9.53876
0.831	8.00897	7.33015	9.73856
0.8315	8.05954	7.38479	9.86273
0.832	8.06878	7.39589	9.89133
0.8325	8.06594	7.39429	9.89311
0.833	8.06323	7.39292	9.89504
0.8335	8.06062	7.39178	9.89714
0.834	8.05809	7.39088	9.8994
0.8345	8.05563	7.39021	9.90179
0.835	8.05321	7.38973	9.9043
0.8355	8.05084	7.38942	9.90688
0.836	8.04831	7.38903	9.90904
0.8365	8.02976	7.37189	9.8743
0.837	7.96846	7.31003	9.73269
0.8375	7.89351	7.23421	9.53135
0.838	7.84368	7.18477	9.37003
0.8385	7.82087	7.16315	9.2828
0.839	7.81444	7.15805	9.25712
0.8395	7.81431	7.15924	9.25909
0.84	7.80899	7.15509	9.2351
0.8405	7.79744	7.1446	9.17238
0.841	7.78429	7.13273	9.07699
0.8415	7.77621	7.12656	8.97019
0.842	7.77585	7.12876	8.87813
0.8425	7.78013	7.13583	8.81653
0.843	7.78493	7.14332	8.78442
0.8435	7.78862	7.14952	8.77222
0.844	7.79118	7.15443	8.77152
0.8445	7.7928	7.15821	8.77842
0.845	7.79339	7.16069	8.79314
0.8455	7.79278	7.16156	8.81875
0.846	7.79118	7.16104	8.85917
0.8465	7.78976	7.16045	8.91642
0.847	7.79034	7.16193	8.98816
0.8475	7.79426	7.16715	9.06749
0.848	7.80131	7.176	9.1453
0.8485	7.80988	7.18676	9.21319
0.849	7.81789	7.1971	9.26534
0.8495	7.82371	7.20514	9.29899
0.85	7.82668	7.21006	9.31479
0.8505	7.82755	7.21271	9.31854
0.851	7.82881	7.21592	9.32379
0.8515	7.83299	7.22265	9.34369
0.852	7.84176	7.23478	9.3845
0.8525	7.85654	7.25381	9.44795
0.853	7.87835	7.28066	9.53167
0.8535	7.9066	7.31447	9.62802
0.854	7.93814	7.35156	9.72442
0.8545	7.96798	7.38637	9.80763
0.855	7.99194	7.41435	9.8697
0.8555	8.00855	7.434	9.91002
0.856	8.01854	7.4462	9.93243
0.8565	8.02313	7.45235	9.94093
0.857	8.0229	7.45309	9.93723
0.8575	8.01752	7.44805	9.92041
0.858	8.0061	7.4362	9.88768
0.8585	7.98819	7.41697	9.83654
0.859	7.96477	7.3914	9.76748
0.8595	7.93874	7.36264	9.68575
0.86	7.91392	7.33495	9.60062
0.8605	7.89345	7.31194	9.52212
0.861	7.87882	7.2954	9.45806
0.8615	7.87012	7.28554	9.41283
0.862	7.86671	7.28165	9.38781
0.8625	7.86757	7.28258	9.38107
0.863	7.87069	7.28597	9.38426
0.8635	7.87178	7.28694	9.37822
0.864	7.86753	7.28185	9.34764
0.8645	7.8567	7.26942	9.28201
0.865	7.84151	7.2522	9.17701
0.8655	7.82871	7.23763	9.04268
0.866	7.82517	7.23329	8.91548
0.8665	7.82743	7.23534	8.84364
0.867	7.8282	7.23566	8.83123
0.8675	7.82834	7.23512	8.83107
0.868	7.82857	7.23454	8.83077
0.8685	7.82892	7.234	8.83041
0.869	7.82939	7.23356	8.83004
0.8695	7.82999	7.23329	8.82972
0.87	7.83071	7.23323	8.8295
0.8705	7.83153	7.23343	8.82945
0.871	7.83243	7.23392	8.82959
0.8715	7.8334	7.23472	8.82995
0.872	7.83441	7.2358	8.83052
0.8725	7.83542	7.23711	8.83125
0.873	7.83643	7.23857	8.83208
0.8735	7.83736	7.24009	8.8329
0.874	7.8382	7.24156	8.83363
0.8745	7.83891	7.2429	8.83417
0.875	7.83944	7.244	8.83445
0.8755	7.83977	7.24482	8.83441
0.876	7.8399	7.24532	8.83404
0.8765	7.83983	7.2455	8.83333
0.877	7.83961	7.24539	8.83232
0.8775	7.83927	7.24503	8.83106
0.878	7.83887	7.24448	8.8296
0.8785	7.83846	7.24379	8.82801
0.879	7.8381	7.24303	8.82637
0.8795	7.83783	7.24227	8.82473
0.88	7.8377	7.24154	8.82314
0.8805	7.83773	7.24089	8.82167
0.881	7.83794	7.24036	8.82035
0.8815	7.83836	7.23995	8.8192
0.882	7.83897	7.23969	8.81824
0.8825	7.83978	7.23957	8.81747
0.883	7.84078	7.23956	8.81687
0.8835	7.84195	7.23965	8.81639
0.884	7.84326	7.23979	8.816
0.8845	7.84467	7.23993	8.81562
0.885	7.84615	7.24003	8.81519
0.8855	7.84764	7.24002	8.81463
0.886	7.84911	7.23985	8.81388
0.8865	7.85051	7.2395	8.81287
0.887	7.85181	7.23892	8.81158
0.8875	7.853	7.23811	8.80997
0.888	7.85405	7.23706	8.80804
0.8885	7.85498	7.23578	8.8058
0.889	7.8558	7.23431	8.80329
0.8895	7.85651	7.23268	8.80054
0.89	7.85714	7.23092	8.7976
0.8905	7.85771	7.22909	8.79453
0.891	7.85823	7.22722	8.79139
0.8915	7.85872	7.22539	8.78825
0.892	7.85919	7.22363	8.78518
0.8925	7.85967	7.22199	8.78223
0.893	7.86015	7.22053	8.77947
0.8935	7.86065	7.21928	8.77694
0.894	7.86117	7.21826	8.77464
0.8945	7.86169	7.21748	8.77257
0.895	7.86219	7.21693	8.77069
0.8955	7.86266	7.21658	8.76893
0.896	7.86305	7.21639	8.76721
0.8965	7.86334	7.21633	8.76546
0.897	7.86348	7.21635	8.76361
0.8975	7.86344	7.21642	8.76158
0.898	7.86318	7.21649	8.75932
0.8985	7.86268	7.21654	8.7568
0.899	7.86194	7.21655	8.75401
0.8995	7.86096	7.21652	8.75095
0.9	7.85976	7.21645	8.74767
0.9005	7.85839	7.2164	8.74422
0.901	7.8569	7.2164	8.74066
0.9015	7.85535	7.21652	8.73709
0.902	7.8538	7.21684	8.73358
0.9025	7.85232	7.2174	8.73022
0.903	7.85095	7.21827	8.72706
0.9035	7.84973	7.21949	8.72416
0.904	7.84871	7.22109	8.72154
0.9045	7.84791	7.22307	8.71923
0.905	7.84734	7.22544	8.7172
0.9055	7.84703	7.22817	8.71541
0.906	7.84695	7.23122	8.71383
0.9065	7.8471	7.23454	8.71239
0.907	7.84746	7.23809	8.71102
0.9075	7.84801	7.24178	8.70963
0.908	7.85379	7.24208	8.70027
0.9085	7.94717	7.18973	8.56342
0.909	8.11431	7.11839	8.3498
0.9095	8.25255	7.07995	8.19688
0.91	8.33285	7.06635	8.11652
0.9105	8.3691	7.06412	8.08245
0.911	8.38135	7.06644	8.07164
0.9115	8.38536	7.07005	8.06854
0.912	8.38882	7.07367	8.06594
0.9125	8.39241	7.07723	8.06324
0.913	8.39548	7.08088	8.06109
0.9135	8.39877	7.08451	8.05885
0.914	8.40089	7.08832	8.0578
0.9145	8.39077	7.09405	8.06798
0.915	8.34524	7.10607	8.11116
0.9155	8.23464	7.13508	8.22098
0.916	8.05166	7.20068	8.42517
0.9165	7.89844	7.28048	8.62439
0.917	7.88111	7.29544	8.65043
0.9175	7.88447	7.29833	8.64766
0.918	7.88779	7.30132	8.6451
0.9185	7.89103	7.30437	8.64274
0.919	7.89409	7.30749	8.64057
0.9195	7.89692	7.31066	8.6386
0.92	7.89946	7.31389	8.63684
0.9205	7.90168	7.31722	8.63531
0.921	7.90355	7.32066	8.63404
0.9215	7.90509	7.32425	8.63302
0.922	7.90632	7.32803	8.63228
0.9225	7.90727	7.332	8.63181
0.923	7.90799	7.3362	8.63159
0.9235	7.90852	7.34061	8.63161
0.924	7.90891	7.34523	8.63184
0.9245	7.90917	7.35004	8.63225
0.925	7.90934	7.35499	8.6328
0.9255	7.90943	7.36006	8.63344
0.926	7.9106	7.3645	8.63255
0.9265	7.9541	7.34482	8.57501
0.927	8.05302	7.30067	8.45192
0.9275	8.15645	7.26351	8.33419
0.928	8.23391	7.24214	8.25238
0.9285	8.28063	7.2329	8.2053
0.929	8.30038	7.23179	8.18565
0.9295	8.29636	7.23697	8.18907
0.93	8.26883	7.24861	8.21549
0.9305	8.21564	7.26867	8.26857
0.931	8.13541	7.30055	8.35305
0.9315	8.03556	7.34601	8.46606
0.932	7.94463	7.39507	8.57713
0.9325	7.90429	7.42129	8.62799
0.933	7.90253	7.42601	8.62819
0.9335	7.90222	7.43013	8.62659
0.934	7.90209	7.43444	8.62501
0.9345	7.90213	7.43894	8.62348
0.935	7.90234	7.44363	8.62204
0.9355	7.90272	7.4485	8.62074
0.936	7.90326	7.45353	8.61962
0.9365	7.90393	7.45869	8.61874
0.937	7.90471	7.46397	8.61813
0.9375	7.90557	7.46934	8.61785
0.938	7.90648	7.47478	8.61791
0.9385	7.90744	7.48025	8.61834
0.939	7.9084	7.4857	8.61914
0.9395	7.90938	7.49111	8.62027
0.94	7.91036	7.49639	8.62168
0.9405	7.91135	7.5015	8.62331
0.941	7.91234	7.50638	8.62509
0.9415	7.91334	7.51099	8.62696
0.942	7.91435	7.51527	8.62886
0.9425	7.91536	7.51921	8.63074
0.943	7.91638	7.5228	8.63259
0.9435	7.91741	7.52602	8.63436
0.944	7.91845	7.52891	8.63605
0.9445	7.9195	7.53148	8.63763
0.945	7.92056	7.53377	8.6391
0.9455	7.92165	7.53582	8.64046
0.946	7.92276	7.53766	8.6417
0.9465	7.92389	7.53933	8.64282
0.947	7.92504	7.54088	8.64381
0.9475	7.9262	7.54233	8.64471
0.948	7.92736	7.54369	8.64551
0.9485	7.92847	7.54497	8.64627
0.949	7.92952	7.54617	8.647
0.9495	7.93045	7.5473	8.64779
0.95	7.93121	7.54839	8.64869
0.9505	7.93176	7.54945	8.64978
0.951	7.93205	7.5505	8.65112
0.9515	7.93206	7.55155	8.65274
0.952	7.93175	7.5526	8.65465
0.9525	7.93114	7.55362	8.65679
0.953	7.93023	7.55457	8.65908
0.9535	7.92906	7.55543	8.66144
0.954	7.92765	7.55617	8.6638
0.9545	7.92606	7.55679	8.66609
0.955	7.92435	7.55733	8.66828
0.9555	7.92257	7.55782	8.67036
0.956	7.92078	7.55832	8.67229
0.9565	7.91904	7.55889	8.67408
0.957	7.91741	7.55958	8.67574
0.9575	7.91592	7.56044	8.67728
0.958	7.91458	7.56148	8.6787
0.9585	7.91341	7.56271	8.68002
0.959	7.91238	7.56409	8.68125
0.9595	7.91147	7.56561	8.68243
0.96	7.91064	7.56723	8.68357
0.9605	7.90987	7.56894	8.6847
0.961	7.90911	7.57071	8.68586
0.9615	7.90834	7.57253	8.68707
0.962	7.90751	7.5744	8.68837
0.9625	7.90659	7.57631	8.68977
0.963	7.90554	7.57826	8.69131
0.9635	7.90432	7.58024	8.69299
0.964	7.90292	7.58226	8.69481
0.9645	7.90134	7.5843	8.69676
0.965	7.89957	7.58635	8.69879
0.9655	7.89767	7.58842	8.70084
0.966	7.89567	7.59049	8.70287
0.9665	7.89363	7.59257	8.70481
0.967	7.8916	7.59467	8.70662
0.9675	7.88965	7.59679	8.70826
0.968	7.88779	7.59892	8.70968
0.9685	7.88607	7.60105	8.71088
0.969	7.88448	7.60311	8.71183
0.9695	7.88303	7.60508	8.71251
0.97	7.88213	7.6073	8.71325
0.9705	7.88739	7.61521	8.71868
0.971	7.89706	7.62709	8.72738
0.9715	7.90177	7.63376	8.73158
0.972	7.89664	7.63041	8.72725
0.9725	7.88532	7.62058	8.7174
0.973	7.87687	7.61314	8.70954
0.9735	7.8751	7.61193	8.70691
0.974	7.87429	7.61133	8.70477
0.9745	7.87344	7.61043	8.70234
0.975	7.87251	7.60924	8.69964
0.9755	7.8715	7.60781	8.6967
0.976	7.87035	7.60618	8.69355
0.9765	7.86906	7.60441	8.69025
0.977	7.8676	7.60255	8.68681
0.9775	7.86596	7.60065	8.68328
0.978	7.86414	7.59873	8.67967
0.9785	7.86214	7.59682	8.67601
0.979	7.85996	7.59492	8.67231
0.9795	7.85763	7.59301	8.66857
0.98	7.85516	7.59111	8.66481
0.9805	7.85257	7.5892	8.66102
0.981	7.84991	7.58728	8.65724
0.9815	7.84718	7.58537	8.65346
0.982	7.84442	7.58348	8.64972
0.9825	7.84165	7.58162	8.64602
0.983	7.8389	7.57982	8.64241
0.9835	7.83646	7.57838	8.63913
0.984	7.83819	7.58134	8.63958
0.9845	7.84486	7.58954	8.64446
0.985	7.85213	7.59848	8.65001
0.9855	7.85565	7.60365	8.65246
0.986	7.8533	7.60285	8.64996
0.9865	7.84542	7.59642	8.64284
0.987	7.83432	7.58682	8.63315
0.9875	7.82349	7.57776	8.62399
0.988	7.81641	7.57293	8.61841
0.9885	7.8138	7.57312	8.61704
0.989	7.81212	7.57461	8.61675
0.9895	7.81054	7.57646	8.61674
0.99	7.80903	7.5786	8.61693
0.9905	7.80758	7.58093	8.61725
0.991	7.80618	7.58336	8.61763
0.9915	7.80479	7.58578	8.61801
0.992	7.8034	7.58809	8.61832
0.9925	7.80196	7.59021	8.6185
0.993	7.80043	7.59203	8.61851
0.9935	7.79879	7.59351	8.6183
0.994	7.79699	7.59455	8.61783
0.9945	7.79498	7.59513	8.61709
0.995	7.79273	7.59518	8.61605
0.9955	7.79021	7.59469	8.6147
0.996	7.7874	7.59366	8.61307
0.9965	7.7843	7.5921	8.61118
0.997	7.78093	7.59007	8.60908
0.9975	7.77731	7.58764	8.60683
0.998	7.77349	7.58489	8.6045
0.9985	7.76952	7.58193	8.60216
0.999	7.76546	7.57885	8.59987
[truncated: 18,002 more rows]

## Sheet: Fig_2b
Time (ps)	Op(1)	Op(2)
0.0005	-0.483177	-0.450981
0.001	-0.485203	-0.453358
0.0015	-0.486914	-0.45524
0.002	-0.488349	-0.456668
0.0025	-0.489558	-0.457727
0.003	-0.490618	-0.458572
0.0035	-0.491513	-0.459306
0.004	-0.492309	-0.460113
0.0045	-0.493006	-0.46115
0.005	-0.493599	-0.462554
0.0055	-0.493957	-0.464298
0.006	-0.494036	-0.466361
0.0065	-0.493837	-0.468725
0.007	-0.493179	-0.471159
0.0075	-0.492016	-0.473504
0.008	-0.490377	-0.475564
0.0085	-0.488157	-0.477127
0.009	-0.485405	-0.478071
0.0095	-0.48211	-0.478288
0.01	-0.4783	-0.477732
0.0105	-0.474025	-0.4764
0.011	-0.469361	-0.474329
0.0115	-0.464403	-0.471605
0.012	-0.459246	-0.468363
0.0125	-0.454039	-0.464721
0.013	-0.448833	-0.460941
0.0135	-0.443721	-0.457217
0.014	-0.438749	-0.453728
0.0145	-0.433949	-0.450605
0.015	-0.429312	-0.447922
0.0155	-0.424888	-0.445612
0.016	-0.42063	-0.443633
0.0165	-0.416546	-0.441843
0.017	-0.412633	-0.440098
0.0175	-0.408894	-0.438268
0.018	-0.405331	-0.436266
0.0185	-0.401948	-0.43405
0.019	-0.398751	-0.431609
0.0195	-0.395731	-0.428947
0.02	-0.392886	-0.426077
0.0205	-0.390223	-0.423017
0.021	-0.387753	-0.419807
0.0215	-0.385497	-0.416519
0.022	-0.383455	-0.413252
0.0225	-0.381615	-0.410146
0.023	-0.38004	-0.407266
0.0235	-0.378755	-0.404718
0.024	-0.377681	-0.402552
0.0245	-0.376844	-0.40075
0.025	-0.376239	-0.399257
0.0255	-0.375848	-0.397996
0.026	-0.375667	-0.396888
0.0265	-0.375677	-0.395874
0.027	-0.375839	-0.394926
0.0275	-0.376123	-0.394045
0.028	-0.376488	-0.393243
0.0285	-0.376888	-0.392519
0.029	-0.377279	-0.391861
0.0295	-0.377642	-0.391265
0.03	-0.377874	-0.390639
0.0305	-0.378021	-0.390034
0.031	-0.378053	-0.389448
0.0315	-0.377959	-0.388904
0.032	-0.377742	-0.388459
0.0325	-0.377401	-0.388139
0.033	-0.376935	-0.387957
0.0335	-0.376339	-0.387903
0.034	-0.375613	-0.387944
0.0345	-0.37474	-0.388058
0.035	-0.37374	-0.388202
0.0355	-0.372619	-0.388372
0.036	-0.371405	-0.388576
0.0365	-0.370116	-0.388834
0.037	-0.368792	-0.389167
0.0375	-0.367469	-0.389573
0.038	-0.366194	-0.390054
0.0385	-0.364998	-0.390579
0.039	-0.363938	-0.391159
0.0395	-0.363051	-0.391715
0.04	-0.362354	-0.39226
0.0405	-0.361918	-0.392886
0.041	-0.361763	-0.393571
0.0415	-0.361887	-0.394335
0.042	-0.362302	-0.395191
0.0425	-0.36299	-0.39614
0.043	-0.36392	-0.397183
0.0435	-0.365057	-0.398322
0.044	-0.366374	-0.399564
0.0445	-0.367858	-0.40092
0.045	-0.369489	-0.402407
0.0455	-0.371267	-0.404033
0.046	-0.373187	-0.405796
0.0465	-0.375232	-0.407675
0.047	-0.377401	-0.409631
0.0475	-0.379671	-0.411616
0.048	-0.382023	-0.413591
0.0485	-0.38445	-0.415504
0.049	-0.386958	-0.417332
0.0495	-0.389562	-0.419093
0.05	-0.392162	-0.42066
0.0505	-0.394838	-0.422134
0.051	-0.397545	-0.423475
0.0515	-0.400249	-0.424679
0.052	-0.402925	-0.425755
0.0525	-0.405546	-0.426716
0.053	-0.408082	-0.427588
0.0535	-0.410511	-0.428406
0.054	-0.412816	-0.429188
0.0545	-0.414981	-0.429958
0.055	-0.41699	-0.430718
0.0555	-0.418829	-0.431457
0.056	-0.42048	-0.432138
0.0565	-0.421933	-0.432713
0.057	-0.423179	-0.433127
0.0575	-0.424229	-0.433327
0.058	-0.425065	-0.433264
0.0585	-0.425692	-0.4329
0.059	-0.426107	-0.432206
0.0595	-0.426294	-0.431168
0.06	-0.426245	-0.429788
0.0605	-0.425949	-0.428085
0.061	-0.425397	-0.426099
0.0615	-0.424599	-0.423887
0.062	-0.423559	-0.42151
0.0625	-0.422312	-0.419058
0.063	-0.4209	-0.416604
0.0635	-0.419368	-0.414222
0.064	-0.417765	-0.411977
0.0645	-0.416128	-0.409919
0.065	-0.414518	-0.40808
0.0655	-0.412945	-0.406453
0.066	-0.411504	-0.405091
0.0665	-0.410229	-0.403973
0.067	-0.409144	-0.403071
0.0675	-0.408287	-0.402344
0.068	-0.407692	-0.401785
0.0685	-0.40737	-0.401407
0.069	-0.407311	-0.401111
0.0695	-0.407498	-0.400983
0.07	-0.407904	-0.401003
0.0705	-0.40849	-0.401184
0.071	-0.409272	-0.401536
0.0715	-0.410202	-0.402092
0.072	-0.411282	-0.402879
0.0725	-0.412459	-0.403864
0.073	-0.413882	-0.405217
0.0735	-0.415389	-0.406804
0.074	-0.417031	-0.408668
0.0745	-0.418807	-0.410773
0.075	-0.420772	-0.413135
0.0755	-0.42294	-0.415721
0.076	-0.425384	-0.418515
0.0765	-0.428078	-0.421379
0.077	-0.431039	-0.424314
0.0775	-0.434256	-0.427354
0.078	-0.437528	-0.430249
0.0785	-0.440838	-0.433181
0.079	-0.443995	-0.436058
0.0795	-0.446876	-0.438873
0.08	-0.449289	-0.441539
0.0805	-0.451188	-0.444105
0.081	-0.452495	-0.446532
0.0815	-0.453191	-0.448775
0.082	-0.453308	-0.450923
0.0825	-0.452907	-0.452878
0.083	-0.452079	-0.454658
0.0835	-0.450957	-0.456243
0.084	-0.449693	-0.457608
0.0845	-0.448416	-0.458718
0.085	-0.447242	-0.459534
0.0855	-0.446295	-0.460065
0.086	-0.445492	-0.460161
0.0865	-0.444905	-0.459932
0.087	-0.444421	-0.459344
0.0875	-0.443975	-0.45846
0.088	-0.44326	-0.457095
0.0885	-0.442309	-0.45548
0.089	-0.44096	-0.453571
0.0895	-0.439153	-0.451404
0.09	-0.436894	-0.449021
0.0905	-0.43422	-0.446471
0.091	-0.431218	-0.443812
0.0915	-0.427995	-0.441079
0.092	-0.424717	-0.438376
0.0925	-0.42152	-0.435725
0.093	-0.418567	-0.433116
0.0935	-0.415965	-0.430593
0.094	-0.413842	-0.428161
0.0945	-0.412284	-0.425837
0.095	-0.411332	-0.423652
0.0955	-0.411061	-0.421604
0.096	-0.411431	-0.419727
0.0965	-0.41232	-0.418056
0.097	-0.413772	-0.416641
0.0975	-0.415671	-0.415494
0.098	-0.417934	-0.414639
0.0985	-0.420497	-0.414081
0.099	-0.423297	-0.413875
0.0995	-0.426248	-0.413998
0.1	-0.429449	-0.414544
0.1005	-0.432819	-0.415447
0.101	-0.436385	-0.416731
0.1015	-0.440138	-0.418332
0.102	-0.444179	-0.420315
0.1025	-0.448414	-0.422523
0.103	-0.452803	-0.4249
0.1035	-0.457422	-0.427464
0.104	-0.462188	-0.430178
0.1045	-0.466895	-0.432827
0.105	-0.471521	-0.43541
0.1055	-0.476065	-0.438027
0.106	-0.480342	-0.440533
0.1065	-0.48428	-0.442902
0.107	-0.487799	-0.445101
0.1075	-0.490843	-0.447108
0.108	-0.493383	-0.448898
0.1085	-0.495419	-0.450467
0.109	-0.497001	-0.451828
0.1095	-0.498192	-0.452935
0.11	-0.499054	-0.453907
0.1105	-0.49967	-0.454605
0.111	-0.500081	-0.455053
0.1115	-0.500306	-0.455229
0.112	-0.500336	-0.455119
0.1125	-0.500137	-0.454719
0.113	-0.499662	-0.45403
0.1135	-0.498857	-0.453062
0.114	-0.497672	-0.451829
0.1145	-0.49606	-0.450344
0.115	-0.493989	-0.448611
0.1155	-0.491437	-0.446642
0.116	-0.488394	-0.444446
0.1165	-0.484877	-0.442033
0.117	-0.480929	-0.439419
0.1175	-0.476619	-0.43662
0.118	-0.472054	-0.433653
0.1185	-0.467355	-0.43053
0.119	-0.46265	-0.427261
0.1195	-0.458059	-0.423859
0.12	-0.453675	-0.420336
0.1205	-0.449566	-0.416727
0.121	-0.44575	-0.413046
0.1215	-0.442302	-0.409398
0.122	-0.439242	-0.405833
0.1225	-0.436467	-0.402289
0.123	-0.434036	-0.398918
0.1235	-0.432063	-0.395853
0.124	-0.43044	-0.393023
0.1245	-0.429169	-0.390513
0.125	-0.428331	-0.388477
0.1255	-0.427842	-0.386855
0.126	-0.427736	-0.385715
0.1265	-0.427997	-0.385061
0.127	-0.428675	-0.384905
0.1275	-0.429744	-0.385183
0.128	-0.431225	-0.385863
0.1285	-0.433059	-0.386814
0.129	-0.435366	-0.388135
0.1295	-0.437939	-0.38959
0.13	-0.440758	-0.391184
0.1305	-0.443759	-0.392851
0.131	-0.446815	-0.394578
0.1315	-0.449872	-0.396319
0.132	-0.452848	-0.398038
0.1325	-0.45575	-0.399807
0.133	-0.45843	-0.401521
0.1335	-0.460954	-0.403351
0.134	-0.463257	-0.405314
0.1345	-0.465318	-0.407454
0.135	-0.467138	-0.409781
0.1355	-0.468712	-0.412283
0.136	-0.470048	-0.414904
0.1365	-0.471166	-0.417562
0.137	-0.472081	-0.420154
0.1375	-0.472776	-0.422556
0.138	-0.473323	-0.424748
0.1385	-0.47362	-0.426613
0.139	-0.47365	-0.428132
0.1395	-0.473371	-0.429287
0.14	-0.472733	-0.430076
0.1405	-0.471702	-0.430511
0.141	-0.470257	-0.430633
0.1415	-0.468396	-0.430512
0.142	-0.466131	-0.430258
0.1425	-0.463491	-0.429978
0.143	-0.460513	-0.429775
0.1435	-0.457264	-0.429772
0.144	-0.45374	-0.429792
0.1445	-0.450055	-0.429976
0.145	-0.446272	-0.430225
0.1455	-0.442427	-0.430268
0.146	-0.43865	-0.430043
0.1465	-0.43497	-0.429508
0.147	-0.43145	-0.428567
0.1475	-0.428124	-0.427215
0.148	-0.425004	-0.425469
0.1485	-0.422086	-0.423435
0.149	-0.419358	-0.421152
0.1495	-0.416802	-0.418734
0.15	-0.414425	-0.416315
0.1505	-0.412181	-0.413997
0.151	-0.410137	-0.411969
0.1515	-0.4083	-0.410357
0.152	-0.406708	-0.409271
0.1525	-0.405399	-0.408766
0.153	-0.404389	-0.408839
0.1535	-0.403707	-0.40943
0.154	-0.403372	-0.410431
0.1545	-0.403326	-0.4117
0.155	-0.403755	-0.413183
0.1555	-0.404641	-0.41473
0.156	-0.405885	-0.416304
0.1565	-0.407489	-0.417847
0.157	-0.40955	-0.419424
0.1575	-0.411952	-0.421058
0.158	-0.414576	-0.422735
0.1585	-0.417358	-0.424531
0.159	-0.420244	-0.426491
0.1595	-0.422969	-0.428688
0.16	-0.425613	-0.431172
0.1605	-0.428042	-0.434009
0.161	-0.430161	-0.437245
0.1615	-0.432001	-0.440801
0.162	-0.433435	-0.444686
0.1625	-0.434456	-0.448781
0.163	-0.435052	-0.452982
0.1635	-0.435308	-0.457074
0.164	-0.435264	-0.460996
0.1645	-0.435047	-0.464614
0.165	-0.434773	-0.467841
0.1655	-0.43453	-0.470631
0.166	-0.434366	-0.472966
0.1665	-0.434271	-0.474856
0.167	-0.434181	-0.476331
0.1675	-0.434078	-0.477447
0.168	-0.433582	-0.478255
0.1685	-0.432844	-0.478848
0.169	-0.431694	-0.479308
0.1695	-0.430066	-0.479732
0.17	-0.428064	-0.480082
0.1705	-0.425638	-0.480463
0.171	-0.422881	-0.480831
0.1715	-0.419877	-0.481139
0.172	-0.416718	-0.481327
0.1725	-0.413533	-0.481323
0.173	-0.410466	-0.481066
0.1735	-0.407666	-0.48051
0.174	-0.405257	-0.479632
0.1745	-0.403325	-0.478433
0.175	-0.401896	-0.476936
0.1755	-0.400934	-0.47518
0.176	-0.400393	-0.473191
0.1765	-0.40002	-0.471095
0.177	-0.399816	-0.468879
0.1775	-0.399624	-0.466627
0.178	-0.39932	-0.464414
0.1785	-0.399061	-0.462231
0.179	-0.39869	-0.460166
0.1795	-0.39831	-0.458216
0.18	-0.397909	-0.456384
0.1805	-0.397769	-0.454649
0.181	-0.397753	-0.452998
0.1815	-0.397984	-0.4514
0.182	-0.398525	-0.449823
0.1825	-0.399503	-0.448271
0.183	-0.400896	-0.446722
0.1835	-0.402743	-0.445193
0.184	-0.405004	-0.443706
0.1845	-0.40765	-0.442278
0.185	-0.410373	-0.440985
0.1855	-0.413221	-0.439823
0.186	-0.416009	-0.438843
0.1865	-0.418615	-0.438074
0.187	-0.420958	-0.437543
0.1875	-0.422992	-0.437271
0.188	-0.424673	-0.437289
0.1885	-0.426093	-0.437517
0.189	-0.427186	-0.438012
0.1895	-0.427993	-0.438724
0.19	-0.428559	-0.43961
0.1905	-0.428916	-0.440628
0.191	-0.429114	-0.441728
0.1915	-0.429209	-0.442858
0.192	-0.429255	-0.443984
0.1925	-0.429288	-0.445071
0.193	-0.42932	-0.446071
0.1935	-0.429332	-0.446973
0.194	-0.429278	-0.447765
0.1945	-0.429099	-0.448442
0.195	-0.428738	-0.449007
0.1955	-0.428154	-0.449468
0.196	-0.427342	-0.449835
0.1965	-0.426304	-0.450123
0.197	-0.425132	-0.450348
0.1975	-0.423859	-0.450531
0.198	-0.422576	-0.450682
0.1985	-0.421365	-0.450809
0.199	-0.420189	-0.450936
0.1995	-0.419361	-0.451032
0.2	-0.41865	-0.451126
0.2005	-0.418154	-0.451196
0.201	-0.41789	-0.451233
0.2015	-0.417847	-0.451215
0.202	-0.418012	-0.45112
0.2025	-0.41835	-0.450931
0.203	-0.418822	-0.450628
0.2035	-0.419378	-0.450197
0.204	-0.419981	-0.449635
0.2045	-0.420587	-0.448926
0.205	-0.421177	-0.448074
0.2055	-0.421793	-0.447093
0.206	-0.422425	-0.44598
0.2065	-0.423125	-0.444758
0.207	-0.423938	-0.443453
0.2075	-0.424887	-0.442102
0.208	-0.42599	-0.440747
0.2085	-0.427251	-0.439426
0.209	-0.428633	-0.438196
0.2095	-0.430088	-0.437094
0.21	-0.431578	-0.436162
0.2105	-0.43298	-0.435348
0.211	-0.434292	-0.434706
0.2115	-0.435435	-0.434188
0.212	-0.436349	-0.433773
0.2125	-0.436982	-0.433421
0.213	-0.437301	-0.433099
0.2135	-0.437271	-0.43278
0.214	-0.436901	-0.432448
0.2145	-0.436193	-0.432092
0.215	-0.435181	-0.431709
0.2155	-0.433908	-0.431302
0.216	-0.43241	-0.430877
0.2165	-0.430669	-0.430442
0.217	-0.428832	-0.430056
0.2175	-0.426896	-0.429749
0.218	-0.424744	-0.429552
0.2185	-0.422379	-0.42951
0.219	-0.419786	-0.429653
0.2195	-0.417019	-0.430004
0.22	-0.413862	-0.430484
0.2205	-0.410535	-0.431109
0.221	-0.406999	-0.431807
0.2215	-0.403348	-0.43251
0.222	-0.399482	-0.433184
0.2225	-0.395636	-0.433769
0.223	-0.39184	-0.434244
0.2235	-0.388127	-0.434569
0.224	-0.384747	-0.434815
0.2245	-0.381632	-0.434907
0.225	-0.378916	-0.434877
0.2255	-0.376599	-0.434753
0.226	-0.374943	-0.43453
0.2265	-0.373756	-0.434288
0.227	-0.373105	-0.434068
0.2275	-0.372963	-0.433918
0.228	-0.373288	-0.433894
0.2285	-0.374029	-0.434009
0.229	-0.37513	-0.434272
0.2295	-0.376534	-0.434626
0.23	-0.378182	-0.435038
0.2305	-0.380019	-0.435458
0.231	-0.382005	-0.435843
0.2315	-0.384111	-0.436164
0.232	-0.386319	-0.436409
0.2325	-0.388625	-0.436578
0.233	-0.391039	-0.436689
0.2335	-0.393579	-0.436747
0.234	-0.396268	-0.436759
0.2345	-0.39913	-0.436732
0.235	-0.402173	-0.436679
0.2355	-0.405386	-0.436621
0.236	-0.408737	-0.436589
0.2365	-0.412171	-0.436614
0.237	-0.415619	-0.436718
0.2375	-0.418999	-0.436913
0.238	-0.422232	-0.437164
0.2385	-0.425248	-0.437439
0.239	-0.427961	-0.437676
0.2395	-0.430318	-0.437815
0.24	-0.432271	-0.43781
0.2405	-0.433792	-0.437623
0.241	-0.434872	-0.437241
0.2415	-0.435515	-0.436668
0.242	-0.435743	-0.435918
0.2425	-0.43559	-0.435007
0.243	-0.435098	-0.433955
0.2435	-0.434318	-0.432781
0.244	-0.433297	-0.431511
0.2445	-0.432075	-0.430177
0.245	-0.430679	-0.428817
0.2455	-0.429122	-0.427466
0.246	-0.427411	-0.426148
0.2465	-0.425525	-0.424871
0.247	-0.423452	-0.423627
0.2475	-0.421248	-0.422412
0.248	-0.418685	-0.421145
0.2485	-0.415975	-0.419852
0.249	-0.413056	-0.418503
0.2495	-0.409961	-0.417105
0.25	-0.406734	-0.415677
0.2505	-0.403432	-0.414251
0.251	-0.40013	-0.412863
0.2515	-0.396912	-0.411546
0.252	-0.39387	-0.410325
0.2525	-0.391101	-0.409222
0.253	-0.388695	-0.408261
0.2535	-0.386735	-0.407476
0.254	-0.385293	-0.406873
0.2545	-0.384416	-0.406486
0.255	-0.384124	-0.40633
0.2555	-0.384428	-0.406408
0.256	-0.385305	-0.406735
0.2565	-0.386722	-0.407244
0.257	-0.388632	-0.407929
0.2575	-0.390988	-0.408759
0.258	-0.393723	-0.409708
0.2585	-0.396788	-0.410756
0.259	-0.400128	-0.411894
0.2595	-0.403701	-0.413105
0.26	-0.407456	-0.414372
0.2605	-0.411325	-0.415723
0.261	-0.415304	-0.417098
0.2615	-0.419345	-0.418493
0.262	-0.423431	-0.419904
0.2625	-0.427528	-0.421327
0.263	-0.431607	-0.422769
0.2635	-0.435621	-0.424237
0.264	-0.439537	-0.425733
0.2645	-0.443288	-0.42725
0.265	-0.446805	-0.428768
0.2655	-0.450013	-0.430257
0.266	-0.452856	-0.43168
0.2665	-0.45527	-0.432995
0.267	-0.457211	-0.434162
0.2675	-0.45865	-0.435151
0.268	-0.459572	-0.435939
0.2685	-0.459975	-0.436508
0.269	-0.459866	-0.436844
0.2695	-0.459265	-0.436931
0.27	-0.458197	-0.436761
0.2705	-0.456709	-0.436334
0.271	-0.454845	-0.435663
0.2715	-0.452656	-0.434777
0.272	-0.45019	-0.43371
0.2725	-0.447504	-0.432501
0.273	-0.444625	-0.431182
0.2735	-0.441573	-0.429775
0.274	-0.438358	-0.428294
0.2745	-0.434978	-0.426739
0.275	-0.431434	-0.4251
0.2755	-0.427729	-0.423362
0.276	-0.423874	-0.421525
0.2765	-0.419893	-0.419577
0.277	-0.415819	-0.417521
0.2775	-0.411696	-0.41536
0.278	-0.407577	-0.413102
0.2785	-0.403525	-0.410761
0.279	-0.399607	-0.408356
0.2795	-0.3959	-0.405923
0.28	-0.392484	-0.403505
0.2805	-0.389442	-0.401156
0.281	-0.386849	-0.398934
0.2815	-0.384774	-0.396894
0.282	-0.383205	-0.395076
0.2825	-0.382307	-0.393531
0.283	-0.381952	-0.39226
0.2835	-0.382167	-0.391279
0.284	-0.38293	-0.39058
0.2845	-0.384192	-0.390155
0.285	-0.385913	-0.389988
0.2855	-0.388045	-0.390062
0.286	-0.390519	-0.390359
0.2865	-0.393266	-0.39085
0.287	-0.396215	-0.391511
0.2875	-0.399309	-0.392314
0.288	-0.402438	-0.393239
0.2885	-0.405562	-0.394264
0.289	-0.408608	-0.395426
0.2895	-0.411546	-0.396695
0.29	-0.414335	-0.398092
0.2905	-0.416939	-0.399619
0.291	-0.419341	-0.401271
0.2915	-0.4215	-0.403029
0.292	-0.423411	-0.404867
0.2925	-0.424987	-0.406735
0.293	-0.426264	-0.408596
0.2935	-0.427206	-0.410399
0.294	-0.427803	-0.412096
0.2945	-0.42805	-0.413649
0.295	-0.42795	-0.415022
0.2955	-0.427501	-0.416191
0.296	-0.426717	-0.417136
0.2965	-0.425599	-0.417865
0.297	-0.424217	-0.418383
0.2975	-0.422423	-0.418705
0.298	-0.420405	-0.41887
0.2985	-0.41815	-0.418907
0.299	-0.415686	-0.418844
0.2995	-0.413053	-0.418712
0.3	-0.410283	-0.418528
0.3005	-0.407414	-0.418288
0.301	-0.404473	-0.417979
0.3015	-0.401469	-0.41759
0.302	-0.398483	-0.417076
0.3025	-0.395481	-0.416428
0.303	-0.392502	-0.415616
0.3035	-0.389576	-0.414621
0.304	-0.386696	-0.413453
0.3045	-0.383905	-0.412112
0.305	-0.381215	-0.410611
0.3055	-0.37865	-0.408991
0.306	-0.37624	-0.407295
0.3065	-0.374027	-0.405578
0.307	-0.372063	-0.403879
0.3075	-0.3704	-0.402255
0.308	-0.369099	-0.400757
0.3085	-0.368206	-0.399428
0.309	-0.367767	-0.398304
0.3095	-0.367809	-0.397415
0.31	-0.368345	-0.396781
0.3105	-0.369372	-0.396416
0.311	-0.370816	-0.396309
0.3115	-0.372745	-0.3965
0.312	-0.375102	-0.396964
0.3125	-0.377679	-0.397675
0.313	-0.380505	-0.398649
0.3135	-0.383483	-0.399879
0.314	-0.386527	-0.40136
0.3145	-0.38956	-0.403094
0.315	-0.392513	-0.405071
0.3155	-0.395329	-0.407278
0.316	-0.397968	-0.409692
0.3165	-0.40041	-0.412288
0.317	-0.402661	-0.415017
0.3175	-0.4047	-0.417876
0.318	-0.406533	-0.420826
0.3185	-0.408163	-0.423794
0.319	-0.409697	-0.426758
0.3195	-0.41112	-0.429677
0.32	-0.412398	-0.432524
0.3205	-0.413501	-0.435239
0.321	-0.414473	-0.437823
0.3215	-0.415268	-0.440251
0.322	-0.415909	-0.442559
0.3225	-0.416162	-0.444615
0.323	-0.416173	-0.446565
0.3235	-0.415841	-0.448363
0.324	-0.415131	-0.450012
0.3245	-0.414031	-0.451501
0.325	-0.412546	-0.452818
0.3255	-0.410701	-0.453947
0.326	-0.408541	-0.454859
0.3265	-0.406128	-0.45554
0.327	-0.403512	-0.456012
0.3275	-0.400782	-0.456246
0.328	-0.398003	-0.456254
0.3285	-0.395201	-0.456055
0.329	-0.392579	-0.455637
0.3295	-0.390044	-0.455037
0.33	-0.387672	-0.454274
0.3305	-0.385509	-0.453435
0.331	-0.383459	-0.452372
0.3315	-0.381587	-0.451292
0.332	-0.379861	-0.450155
0.3325	-0.378298	-0.448982
0.333	-0.376746	-0.447712
0.3335	-0.375344	-0.446391
0.334	-0.374064	-0.444973
0.3345	-0.372934	-0.44343
0.335	-0.371997	-0.441796
0.3355	-0.371217	-0.440105
0.336	-0.37072	-0.438317
0.3365	-0.370507	-0.436485
0.337	-0.370606	-0.434634
0.3375	-0.371055	-0.432784
0.338	-0.371862	-0.430975
0.3385	-0.373035	-0.429231
0.339	-0.374524	-0.427591
0.3395	-0.376447	-0.426071
0.34	-0.378604	-0.424735
0.3405	-0.380964	-0.423597
0.341	-0.383489	-0.422673
0.3415	-0.385955	-0.421929
0.342	-0.388383	-0.421377
0.3425	-0.390656	-0.420974
0.343	-0.392766	-0.420658
0.3435	-0.394499	-0.420503
0.344	-0.396002	-0.420395
0.3445	-0.397218	-0.420363
0.345	-0.398146	-0.420396
0.3455	-0.398811	-0.420495
0.346	-0.399256	-0.420612
0.3465	-0.399469	-0.420803
0.347	-0.399545	-0.420972
0.3475	-0.399501	-0.421125
0.348	-0.399347	-0.421331
0.3485	-0.399183	-0.421434
0.349	-0.398929	-0.421604
0.3495	-0.398566	-0.421876
0.35	-0.398114	-0.422084
0.3505	-0.397489	-0.422267
0.351	-0.396615	-0.422489
0.3515	-0.395505	-0.422734
0.352	-0.394069	-0.422841
0.3525	-0.392285	-0.422768
0.353	-0.39012	-0.422781
0.3535	-0.38775	-0.422672
0.354	-0.385164	-0.422493
0.3545	-0.382394	-0.422247
0.355	-0.379656	-0.421952
0.3555	-0.37693	-0.421561
0.356	-0.374362	-0.421067
0.3565	-0.372016	-0.420497
0.357	-0.370118	-0.419771
0.3575	-0.368613	-0.418998
0.358	-0.367587	-0.418162
0.3585	-0.36706	-0.417286
0.359	-0.36701	-0.416384
0.3595	-0.367394	-0.415457
0.36	-0.368151	-0.414502
0.3605	-0.369217	-0.413521
0.361	-0.370531	-0.412524
0.3615	-0.372045	-0.411535
0.362	-0.373712	-0.410589
0.3625	-0.37553	-0.40972
0.363	-0.377479	-0.408965
0.3635	-0.379563	-0.408331
0.364	-0.381791	-0.40781
0.3645	-0.384184	-0.407383
0.365	-0.386766	-0.407029
0.3655	-0.389559	-0.406726
0.366	-0.392581	-0.406462
0.3665	-0.395833	-0.406234
0.367	-0.399294	-0.406036
0.3675	-0.402922	-0.405865
0.368	-0.406643	-0.405706
0.3685	-0.410368	-0.405563
0.369	-0.413998	-0.405421
0.3695	-0.4175	-0.405292
0.37	-0.420606	-0.405154
0.3705	-0.423437	-0.405058
0.371	-0.425893	-0.405056
0.3715	-0.427944	-0.405169
0.372	-0.429586	-0.405429
0.3725	-0.430821	-0.40585
0.373	-0.431663	-0.40643
0.3735	-0.432134	-0.407156
0.374	-0.43226	-0.408011
0.3745	-0.432081	-0.408986
0.375	-0.431609	-0.409956
0.3755	-0.430896	-0.410987
0.376	-0.429934	-0.412004
0.3765	-0.428733	-0.412961
0.377	-0.427282	-0.413817
0.3775	-0.425565	-0.414512
0.378	-0.423563	-0.415017
0.3785	-0.421262	-0.41531
0.379	-0.418678	-0.41539
0.3795	-0.415829	-0.415277
0.38	-0.412758	-0.415007
0.3805	-0.409526	-0.414625
0.381	-0.406205	-0.414177
0.3815	-0.40288	-0.413677
0.382	-0.399631	-0.413244
0.3825	-0.396551	-0.412832
0.383	-0.393718	-0.41249
0.3835	-0.391178	-0.41226
0.384	-0.389097	-0.412074
0.3845	-0.387422	-0.411994
0.385	-0.386222	-0.411974
0.3855	-0.385509	-0.411976
0.386	-0.385282	-0.411954
0.3865	-0.385521	-0.411859
0.387	-0.386192	-0.411654
0.3875	-0.387252	-0.411314
0.388	-0.388663	-0.410832
0.3885	-0.390359	-0.410216
0.389	-0.392298	-0.409491
0.3895	-0.394439	-0.408683
0.39	-0.396736	-0.407826
0.3905	-0.399153	-0.406953
0.391	-0.401655	-0.406101
0.3915	-0.404211	-0.405302
0.392	-0.406784	-0.40459
0.3925	-0.409369	-0.403971
0.393	-0.411916	-0.40346
0.3935	-0.414404	-0.403043
0.394	-0.416797	-0.402683
0.3945	-0.419062	-0.402339
0.395	-0.421172	-0.401959
0.3955	-0.423093	-0.401496
0.396	-0.424795	-0.400912
0.3965	-0.426252	-0.40019
0.397	-0.427446	-0.399325
0.3975	-0.428361	-0.398331
0.398	-0.428996	-0.397229
0.3985	-0.429338	-0.396049
0.399	-0.429373	-0.394823
0.3995	-0.429096	-0.393587
0.4	-0.428497	-0.392374
0.4005	-0.427561	-0.391217
0.401	-0.426279	-0.390139
0.4015	-0.424641	-0.389152
0.402	-0.422645	-0.388248
0.4025	-0.420293	-0.387403
0.403	-0.417594	-0.386579
0.4035	-0.414567	-0.385738
0.404	-0.411239	-0.384831
0.4045	-0.407669	-0.383845
0.405	-0.403824	-0.382724
0.4055	-0.399831	-0.381513
0.406	-0.395723	-0.380218
0.4065	-0.391535	-0.378844
0.407	-0.387421	-0.377516
0.4075	-0.383357	-0.376196
0.408	-0.379428	-0.374952
0.4085	-0.375681	-0.373815
0.409	-0.372186	-0.372859
0.4095	-0.368949	-0.372101
0.41	-0.366009	-0.371572
0.4105	-0.363388	-0.371275
0.411	-0.361132	-0.371197
0.4115	-0.35927	-0.371332
0.412	-0.357773	-0.371624
0.4125	-0.356683	-0.37204
0.413	-0.35601	-0.372539
0.4135	-0.355763	-0.373079
0.414	-0.355928	-0.373625
0.4145	-0.356565	-0.374197
0.415	-0.357599	-0.374759
0.4155	-0.35904	-0.375328
0.416	-0.360819	-0.375893
0.4165	-0.36303	-0.376542
0.417	-0.365502	-0.377231
0.4175	-0.36822	-0.378008
0.418	-0.371125	-0.378902
0.4185	-0.374156	-0.379937
0.419	-0.377243	-0.381133
0.4195	-0.380317	-0.382497
0.42	-0.383326	-0.38403
0.4205	-0.386199	-0.385705
0.421	-0.388899	-0.387504
0.4215	-0.391388	-0.389396
0.422	-0.393641	-0.391353
0.4225	-0.395641	-0.39334
0.423	-0.397383	-0.395341
0.4235	-0.398867	-0.397331
0.424	-0.400104	-0.399291
0.4245	-0.401107	-0.401208
0.425	-0.401901	-0.403068
0.4255	-0.402494	-0.404869
0.426	-0.402913	-0.406606
0.4265	-0.403168	-0.408279
0.427	-0.403263	-0.409889
0.4275	-0.403189	-0.411443
0.428	-0.402929	-0.412931
0.4285	-0.402461	-0.414364
0.429	-0.401762	-0.415731
0.4295	-0.400815	-0.417023
0.43	-0.39966	-0.41826
0.4305	-0.398159	-0.419367
0.431	-0.396476	-0.420419
0.4315	-0.394603	-0.421392
0.432	-0.39258	-0.422286
0.4325	-0.390458	-0.4231
0.433	-0.388307	-0.423837
0.4335	-0.386203	-0.424498
0.434	-0.384214	-0.425088
0.4345	-0.382382	-0.425628
0.435	-0.380875	-0.426101
0.4355	-0.379643	-0.426551
0.436	-0.378758	-0.426982
0.4365	-0.378237	-0.427409
0.437	-0.378076	-0.427845
0.4375	-0.378256	-0.428303
0.438	-0.378733	-0.428789
0.4385	-0.379527	-0.429342
0.439	-0.380565	-0.42995
0.4395	-0.381844	-0.430634
0.44	-0.383354	-0.431414
0.4405	-0.385078	-0.432262
0.441	-0.387017	-0.433183
0.4415	-0.38915	-0.434158
0.442	-0.391462	-0.435165
0.4425	-0.393928	-0.436191
0.443	-0.396588	-0.437197
0.4435	-0.399391	-0.438184
0.444	-0.402358	-0.439134
0.4445	-0.405486	-0.440029
0.445	-0.408761	-0.440856
0.4455	-0.412153	-0.441603
0.446	-0.415613	-0.442257
0.4465	-0.419076	-0.442815
0.447	-0.422465	-0.443264
0.4475	-0.425702	-0.443601
0.448	-0.428725	-0.443828
0.4485	-0.431467	-0.443935
0.449	-0.433879	-0.44391
0.4495	-0.435922	-0.443736
0.45	-0.437544	-0.443391
0.4505	-0.438716	-0.442852
0.451	-0.439426	-0.442103
0.4515	-0.439654	-0.441125
0.452	-0.439419	-0.439916
0.4525	-0.43876	-0.438469
0.453	-0.437725	-0.436785
0.4535	-0.436374	-0.434864
0.454	-0.434771	-0.432711
0.4545	-0.432961	-0.430336
0.455	-0.430991	-0.427753
0.4555	-0.428896	-0.424984
0.456	-0.426681	-0.422044
0.4565	-0.424375	-0.418974
0.457	-0.421984	-0.41578
0.4575	-0.419521	-0.412476
0.458	-0.417	-0.40907
0.4585	-0.41443	-0.405564
0.459	-0.411816	-0.401963
0.4595	-0.409149	-0.398275
0.46	-0.406462	-0.394518
0.4605	-0.403762	-0.390693
0.461	-0.401052	-0.38685
0.4615	-0.398426	-0.383004
0.462	-0.395916	-0.379214
0.4625	-0.393536	-0.375468
0.463	-0.39139	-0.371846
0.4635	-0.389513	-0.368378
0.464	-0.387944	-0.365118
0.4645	-0.386707	-0.362121
0.465	-0.385832	-0.359432
0.4655	-0.385264	-0.357097
0.466	-0.385006	-0.355139
0.4665	-0.385027	-0.353571
0.467	-0.385295	-0.35238
0.4675	-0.385771	-0.351571
0.468	-0.386415	-0.351105
0.4685	-0.387189	-0.350965
0.469	-0.388063	-0.35113
0.4695	-0.389021	-0.351565
0.47	-0.390037	-0.352268
0.4705	-0.391114	-0.353202
0.471	-0.392255	-0.354336
0.4715	-0.393464	-0.355642
0.472	-0.394749	-0.357095
0.4725	-0.396117	-0.358672
0.473	-0.39756	-0.360358
0.4735	-0.399061	-0.362137
0.474	-0.400586	-0.363996
0.4745	-0.402088	-0.365893
0.475	-0.403508	-0.367793
0.4755	-0.404792	-0.36965
0.476	-0.40588	-0.371411
0.4765	-0.406718	-0.37303
0.477	-0.407264	-0.374466
0.4775	-0.407476	-0.375709
0.478	-0.407365	-0.376744
0.4785	-0.40692	-0.377566
0.479	-0.40616	-0.378181
0.4795	-0.405122	-0.378592
0.48	-0.403841	-0.378812
0.4805	-0.402366	-0.378858
0.481	-0.400764	-0.378755
0.4815	-0.399104	-0.378533
0.482	-0.397449	-0.378226
0.4825	-0.395792	-0.377827
0.483	-0.394352	-0.377455
0.4835	-0.392975	-0.377014
0.484	-0.391721	-0.376506
0.4845	-0.390584	-0.375926
0.485	-0.389551	-0.375247
0.4855	-0.38861	-0.374449
0.486	-0.387741	-0.373526
0.4865	-0.386948	-0.372494
0.487	-0.386223	-0.371365
0.4875	-0.385565	-0.370163
0.488	-0.384994	-0.368914
0.4885	-0.384508	-0.367654
0.489	-0.384147	-0.366444
0.4895	-0.383944	-0.365278
0.49	-0.383962	-0.364264
0.4905	-0.384257	-0.363446
0.491	-0.384883	-0.362872
0.4915	-0.385875	-0.362591
0.492	-0.387246	-0.36263
0.4925	-0.388985	-0.363
0.493	-0.391062	-0.363701
0.4935	-0.393391	-0.364671
0.494	-0.396048	-0.366004
0.4945	-0.398851	-0.367576
0.495	-0.401804	-0.369408
0.4955	-0.404924	-0.371527
0.496	-0.407952	-0.373804
0.4965	-0.411055	-0.376343
0.497	-0.414125	-0.379092
0.4975	-0.417127	-0.382064
0.498	-0.420048	-0.385173
0.4985	-0.422879	-0.388493
0.499	-0.425627	-0.392
0.4995	-0.428264	-0.39567
0.5	-0.430912	-0.399589
0.5005	-0.433448	-0.403666
0.501	-0.435883	-0.40791
0.5015	-0.438187	-0.412278
0.502	-0.440301	-0.41672
0.5025	-0.44219	-0.421154
0.503	-0.44382	-0.425529
0.5035	-0.445158	-0.429777
0.504	-0.446183	-0.433842
0.5045	-0.446962	-0.437731
0.505	-0.447311	-0.44129
0.5055	-0.447276	-0.44455
0.506	-0.446873	-0.447433
0.5065	-0.446125	-0.450018
0.507	-0.445009	-0.452256
0.5075	-0.443582	-0.454172
0.508	-0.441831	-0.45576
0.5085	-0.439869	-0.457094
0.509	-0.43774	-0.458204
0.5095	-0.435476	-0.459085
0.51	-0.433201	-0.459883
0.5105	-0.430883	-0.460482
0.511	-0.428591	-0.460911
0.5115	-0.426377	-0.461191
0.512	-0.424211	-0.461204
0.5125	-0.422205	-0.461036
0.513	-0.420368	-0.460643
0.5135	-0.418723	-0.46002
0.514	-0.417303	-0.459162
0.5145	-0.416077	-0.458069
0.515	-0.415051	-0.456742
0.5155	-0.414214	-0.455198
0.516	-0.413553	-0.453463
0.5165	-0.413062	-0.451577
0.517	-0.412737	-0.449591
0.5175	-0.412581	-0.447573
0.518	-0.412582	-0.445561
0.5185	-0.412734	-0.443619
0.519	-0.413024	-0.441766
0.5195	-0.413434	-0.440026
0.52	-0.413953	-0.438394
0.5205	-0.414575	-0.436882
0.521	-0.415304	-0.435477
0.5215	-0.416124	-0.434169
0.522	-0.417087	-0.432953
0.5225	-0.418216	-0.431872
0.523	-0.419345	-0.430767
0.5235	-0.42059	-0.429786
0.524	-0.421859	-0.428882
0.5245	-0.4231	-0.428052
0.525	-0.424259	-0.427319
0.5255	-0.425289	-0.426688
0.526	-0.426131	-0.426167
0.5265	-0.426815	-0.425776
0.527	-0.427257	-0.425503
0.5275	-0.427458	-0.42535
0.528	-0.427393	-0.425283
0.5285	-0.427092	-0.42534
0.529	-0.426519	-0.425441
0.5295	-0.425691	-0.425576
0.53	-0.42468	-0.425743
0.5305	-0.423386	-0.425852
0.531	-0.42194	-0.425939
0.5315	-0.420354	-0.425961
0.532	-0.418606	-0.425893
0.5325	-0.416687	-0.425721
0.533	-0.414574	-0.425431
0.5335	-0.412242	-0.425017
0.534	-0.409659	-0.424473
0.5345	-0.406814	-0.4238
0.535	-0.403719	-0.423002
0.5355	-0.400367	-0.422085
0.536	-0.396816	-0.421063
0.5365	-0.393104	-0.419927
0.537	-0.38926	-0.418675
0.5375	-0.385427	-0.417354
0.538	-0.381609	-0.415935
0.5385	-0.377914	-0.414432
0.539	-0.374426	-0.412864
0.5395	-0.371247	-0.411191
0.54	-0.368435	-0.409458
0.5405	-0.36606	-0.407649
0.541	-0.364167	-0.405761
0.5415	-0.362783	-0.403787
0.542	-0.361921	-0.401723
0.5425	-0.361575	-0.39957
0.543	-0.361731	-0.39733
0.5435	-0.362367	-0.39501
0.544	-0.363457	-0.392626
0.5445	-0.364976	-0.390194
0.545	-0.366897	-0.387734
0.5455	-0.369194	-0.385267
0.546	-0.371843	-0.382822
0.5465	-0.374829	-0.380422
0.547	-0.378138	-0.378102
0.5475	-0.381754	-0.375895
0.548	-0.385654	-0.373819
0.5485	-0.389889	-0.371951
0.549	-0.394357	-0.370261
0.5495	-0.399048	-0.368769
0.55	-0.403929	-0.367458
0.5505	-0.408915	-0.366318
0.551	-0.413971	-0.365295
0.5515	-0.419002	-0.364369
0.552	-0.423941	-0.363499
0.5525	-0.428717	-0.362651
0.553	-0.433269	-0.3618
0.5535	-0.437551	-0.360928
0.554	-0.441529	-0.360027
0.5545	-0.445186	-0.359097
0.555	-0.448509	-0.35815
0.5555	-0.451517	-0.357207
0.556	-0.454206	-0.356297
0.5565	-0.456602	-0.35544
0.557	-0.458704	-0.35472
0.5575	-0.460522	-0.354124
0.558	-0.462061	-0.353693
0.5585	-0.463318	-0.353437
0.559	-0.464298	-0.353355
0.5595	-0.464998	-0.353432
0.56	-0.465427	-0.353642
0.5605	-0.465578	-0.353955
0.561	-0.465444	-0.354339
0.5615	-0.46502	-0.354758
0.562	-0.464302	-0.355183
0.5625	-0.463289	-0.355596
0.563	-0.461991	-0.355977
0.5635	-0.460423	-0.35634
0.564	-0.45861	-0.356694
0.5645	-0.456594	-0.357066
0.565	-0.454424	-0.35748
0.5655	-0.452103	-0.358027
0.566	-0.449743	-0.358713
0.5665	-0.44739	-0.359596
0.567	-0.445114	-0.360715
0.5675	-0.442992	-0.362084
0.568	-0.441096	-0.363703
0.5685	-0.439518	-0.365553
0.569	-0.438256	-0.367597
0.5695	-0.437379	-0.36979
0.57	-0.436893	-0.372076
0.5705	-0.436788	-0.374416
0.571	-0.437037	-0.376763
0.5715	-0.437601	-0.379084
0.572	-0.438427	-0.38136
0.5725	-0.439459	-0.383566
0.573	-0.440638	-0.3857
0.5735	-0.441906	-0.387763
0.574	-0.443211	-0.389758
0.5745	-0.444515	-0.391672
0.575	-0.445767	-0.393565
0.5755	-0.446959	-0.395395
0.576	-0.448085	-0.397178
0.5765	-0.449149	-0.398921
0.577	-0.450174	-0.400612
0.5775	-0.451186	-0.402236
0.578	-0.452212	-0.403772
0.5785	-0.453268	-0.405197
0.579	-0.454349	-0.406493
0.5795	-0.455432	-0.407652
0.58	-0.456474	-0.408653
0.5805	-0.457412	-0.409501
0.581	-0.458166	-0.410197
0.5815	-0.458657	-0.410742
0.582	-0.458802	-0.411138
0.5825	-0.458533	-0.411385
0.583	-0.457791	-0.411485
0.5835	-0.456543	-0.411442
0.584	-0.454777	-0.411263
0.5845	-0.452501	-0.410951
0.585	-0.449769	-0.410539
0.5855	-0.446664	-0.410014
0.586	-0.443298	-0.40939
0.5865	-0.439788	-0.408701
0.587	-0.436315	-0.407868
0.5875	-0.43291	-0.406987
0.588	-0.429721	-0.406046
0.5885	-0.42675	-0.405071
0.589	-0.423975	-0.404099
0.5895	-0.42134	-0.403152
0.59	-0.418758	-0.402273
0.5905	-0.416143	-0.401503
0.591	-0.413414	-0.400863
0.5915	-0.410542	-0.400393
0.592	-0.407412	-0.400153
0.5925	-0.404123	-0.400157
0.593	-0.400688	-0.400443
0.5935	-0.39712	-0.401004
0.594	-0.393688	-0.401964
0.5945	-0.390357	-0.403226
0.595	-0.387315	-0.404823
0.5955	-0.384696	-0.406764
0.596	-0.382731	-0.408958
0.5965	-0.381429	-0.411444
0.597	-0.380861	-0.414165
0.5975	-0.381026	-0.417117
0.598	-0.381808	-0.420167
0.5985	-0.383096	-0.423369
0.599	-0.384768	-0.426654
0.5995	-0.386654	-0.429979
0.6	-0.388639	-0.43331
0.6005	-0.390622	-0.436616
0.601	-0.392542	-0.439872
0.6015	-0.394371	-0.443058
0.602	-0.396056	-0.446113
0.6025	-0.397668	-0.449144
0.603	-0.399207	-0.451999
0.6035	-0.400758	-0.454686
0.604	-0.402413	-0.457185
0.6045	-0.404245	-0.459504
0.605	-0.406446	-0.461503
0.6055	-0.408952	-0.463278
0.606	-0.411806	-0.464778
0.6065	-0.414937	-0.465996
0.607	-0.418214	-0.466915
0.6075	-0.421458	-0.467534
0.608	-0.4245	-0.467843
0.6085	-0.427166	-0.467835
0.609	-0.429319	-0.467506
0.6095	-0.43089	-0.466845
0.61	-0.43183	-0.465858
0.6105	-0.432176	-0.464548
0.611	-0.431978	-0.462897
0.6115	-0.4313	-0.460954
0.612	-0.430225	-0.458731
0.6125	-0.428996	-0.456166
0.613	-0.427676	-0.453309
0.6135	-0.426428	-0.450181
0.614	-0.425374	-0.446811
0.6145	-0.424566	-0.443249
0.615	-0.42401	-0.439535
0.6155	-0.423674	-0.435725
0.616	-0.42343	-0.431872
0.6165	-0.423202	-0.428028
0.617	-0.422869	-0.424243
0.6175	-0.422361	-0.420564
0.618	-0.42164	-0.417043
0.6185	-0.420719	-0.413733
0.619	-0.41963	-0.410676
0.6195	-0.418452	-0.407928
0.62	-0.417254	-0.405511
0.6205	-0.416113	-0.403444
0.621	-0.41505	-0.401714
0.6215	-0.414339	-0.400393
0.622	-0.413878	-0.399422
0.6225	-0.413804	-0.398834
0.623	-0.414178	-0.398643
0.6235	-0.415028	-0.398863
0.624	-0.416356	-0.399503
0.6245	-0.41816	-0.400565
0.625	-0.420338	-0.402047
0.6255	-0.422869	-0.403925
0.626	-0.425693	-0.406167
0.6265	-0.428746	-0.408787
0.627	-0.43201	-0.411716
0.6275	-0.435455	-0.414939
0.628	-0.439059	-0.418419
0.6285	-0.442762	-0.42207
0.629	-0.446615	-0.425918
0.6295	-0.450528	-0.42984
0.63	-0.45443	-0.433749
0.6305	-0.458288	-0.437596
0.631	-0.46206	-0.441369
0.6315	-0.465675	-0.444916
0.632	-0.469097	-0.448332
0.6325	-0.472264	-0.45157
0.633	-0.475175	-0.454656
0.6335	-0.477573	-0.457423
0.634	-0.479592	-0.459996
0.6345	-0.481119	-0.462295
0.635	-0.482122	-0.464308
0.6355	-0.482591	-0.465998
0.636	-0.482542	-0.467358
0.6365	-0.482008	-0.468386
0.637	-0.481032	-0.469082
0.6375	-0.479663	-0.469449
0.638	-0.477941	-0.46949
0.6385	-0.4759	-0.469213
0.639	-0.473573	-0.468635
0.6395	-0.470981	-0.467785
0.64	-0.468179	-0.46674
0.6405	-0.465095	-0.465444
0.641	-0.461834	-0.464044
0.6415	-0.458378	-0.462535
0.642	-0.454762	-0.460998
0.6425	-0.450904	-0.459252
0.643	-0.446909	-0.457439
0.6435	-0.44275	-0.455477
0.644	-0.438454	-0.453332
0.6445	-0.43406	-0.450986
0.645	-0.429618	-0.448426
0.6455	-0.425188	-0.445657
0.646	-0.420839	-0.4427
0.6465	-0.41664	-0.439582
0.647	-0.412658	-0.436352
0.6475	-0.408958	-0.433058
0.648	-0.405594	-0.429757
0.6485	-0.402612	-0.426519
0.649	-0.400051	-0.423417
0.6495	-0.397936	-0.420528
0.65	-0.396275	-0.417923
0.6505	-0.395082	-0.415666
0.651	-0.394341	-0.413792
0.6515	-0.394023	-0.412343
0.652	-0.394108	-0.411344
0.6525	-0.394527	-0.41079
0.653	-0.395225	-0.410683
0.6535	-0.39614	-0.411014
0.654	-0.397212	-0.411767
0.6545	-0.398368	-0.412895
0.655	-0.399629	-0.41445
0.6555	-0.400885	-0.416331
0.656	-0.402136	-0.418529
0.6565	-0.403351	-0.421012
0.657	-0.404501	-0.423742
0.6575	-0.405564	-0.426684
0.658	-0.406564	-0.429793
0.6585	-0.407342	-0.433059
0.659	-0.408036	-0.436426
0.6595	-0.408595	-0.439862
0.66	-0.409016	-0.443315
0.6605	-0.409287	-0.446759
0.661	-0.409403	-0.450141
0.6615	-0.409351	-0.453414
0.662	-0.40911	-0.456538
0.6625	-0.408663	-0.459488
0.663	-0.408	-0.462198
0.6635	-0.407111	-0.464693
0.664	-0.405994	-0.466959
0.6645	-0.404656	-0.46899
0.665	-0.4031	-0.470802
0.6655	-0.401334	-0.472404
0.666	-0.399357	-0.473815
0.6665	-0.397192	-0.475026
0.667	-0.394852	-0.476044
0.6675	-0.392354	-0.476862
0.668	-0.389732	-0.477466
0.6685	-0.387025	-0.477839
0.669	-0.384285	-0.477957
0.6695	-0.381564	-0.4778
0.67	-0.378873	-0.477379
0.6705	-0.376388	-0.476565
0.671	-0.374021	-0.475453
0.6715	-0.371859	-0.473998
0.672	-0.369949	-0.472204
0.6725	-0.368314	-0.470095
0.673	-0.366991	-0.467708
0.6735	-0.365999	-0.465089
0.674	-0.365351	-0.462299
0.6745	-0.365049	-0.459376
0.675	-0.365086	-0.456369
0.6755	-0.365453	-0.453313
0.676	-0.366139	-0.450234
0.6765	-0.367136	-0.447151
0.677	-0.368442	-0.444083
0.6775	-0.370055	-0.441051
0.678	-0.37198	-0.438062
0.6785	-0.374216	-0.435135
0.679	-0.376758	-0.432279
0.6795	-0.379595	-0.429506
0.68	-0.382708	-0.426824
0.6805	-0.386066	-0.424243
0.681	-0.389646	-0.421782
0.6815	-0.393403	-0.419464
0.682	-0.397288	-0.417318
0.6825	-0.401243	-0.41537
0.683	-0.405205	-0.413642
0.6835	-0.409114	-0.412141
0.684	-0.412908	-0.410863
0.6845	-0.416534	-0.409797
0.685	-0.420021	-0.408917
0.6855	-0.423138	-0.408225
0.686	-0.426068	-0.407693
0.6865	-0.42881	-0.407334
0.687	-0.431181	-0.407117
0.6875	-0.433295	-0.407022
0.688	-0.435181	-0.407089
0.6885	-0.436802	-0.40728
0.689	-0.438155	-0.40758
0.6895	-0.439222	-0.407992
0.69	-0.44004	-0.408447
0.6905	-0.440558	-0.408993
0.691	-0.440776	-0.409593
0.6915	-0.440686	-0.410247
0.692	-0.440256	-0.410938
0.6925	-0.439475	-0.411653
0.693	-0.438387	-0.412343
0.6935	-0.436851	-0.413013
0.694	-0.435029	-0.413612
0.6945	-0.43294	-0.414131
0.695	-0.430624	-0.414563
0.6955	-0.42815	-0.414904
0.696	-0.425584	-0.415158
0.6965	-0.422995	-0.415328
0.697	-0.420446	-0.415419
0.6975	-0.417996	-0.415438
0.698	-0.415707	-0.415394
0.6985	-0.413608	-0.415297
0.699	-0.41175	-0.415162
0.6995	-0.410166	-0.415008
0.7	-0.408876	-0.414851
0.7005	-0.407888	-0.414708
0.701	-0.407196	-0.414588
0.7015	-0.406794	-0.414483
0.702	-0.406671	-0.414392
0.7025	-0.40682	-0.41431
0.703	-0.407236	-0.414208
0.7035	-0.407916	-0.414084
0.704	-0.408857	-0.413917
0.7045	-0.410049	-0.413696
0.705	-0.411479	-0.413408
0.7055	-0.413126	-0.413056
0.706	-0.414966	-0.412625
0.7065	-0.416967	-0.412125
0.707	-0.419101	-0.411551
0.7075	-0.421338	-0.410909
0.708	-0.423651	-0.410214
0.7085	-0.426011	-0.409493
0.709	-0.428385	-0.408762
0.7095	-0.430735	-0.408058
0.71	-0.433023	-0.407409
0.7105	-0.435208	-0.406849
0.711	-0.437272	-0.406387
0.7115	-0.439189	-0.406037
0.712	-0.440945	-0.40581
0.7125	-0.442529	-0.405705
0.713	-0.443931	-0.405713
0.7135	-0.445143	-0.405834
0.714	-0.446153	-0.406051
0.7145	-0.446942	-0.406354
0.715	-0.44749	-0.406729
0.7155	-0.447768	-0.407179
0.716	-0.447767	-0.407686
0.7165	-0.44746	-0.408252
0.717	-0.44683	-0.408876
0.7175	-0.445858	-0.409558
0.718	-0.444524	-0.410298
0.7185	-0.442814	-0.411098
0.719	-0.440725	-0.411961
0.7195	-0.438266	-0.412886
0.72	-0.435475	-0.413874
0.7205	-0.432386	-0.414921
0.721	-0.429067	-0.416019
0.7215	-0.425589	-0.417154
0.722	-0.422033	-0.418304
0.7225	-0.418479	-0.419459
0.723	-0.415005	-0.420595
0.7235	-0.41167	-0.421737
0.724	-0.408589	-0.422779
0.7245	-0.405771	-0.423831
0.725	-0.403276	-0.424864
0.7255	-0.401144	-0.425891
0.726	-0.399391	-0.426909
0.7265	-0.398021	-0.427927
0.727	-0.397022	-0.428946
0.7275	-0.396376	-0.429964
0.728	-0.396042	-0.430974
0.7285	-0.395971	-0.431926
0.729	-0.396218	-0.432928
0.7295	-0.396684	-0.433847
0.73	-0.397383	-0.434692
0.7305	-0.398299	-0.435417
0.731	-0.399424	-0.435995
0.7315	-0.400747	-0.436382
0.732	-0.402262	-0.436559
0.7325	-0.403958	-0.436519
0.733	-0.405842	-0.436284
0.7335	-0.407869	-0.435949
0.734	-0.410128	-0.435373
0.7345	-0.412503	-0.434788
0.735	-0.414995	-0.434152
0.7355	-0.417568	-0.433497
0.736	-0.420159	-0.432844
0.7365	-0.422712	-0.432206
0.737	-0.425163	-0.431601
0.7375	-0.427453	-0.431026
0.738	-0.429533	-0.430489
0.7385	-0.431355	-0.42998
0.739	-0.432896	-0.429471
0.7395	-0.434213	-0.428908
0.74	-0.435047	-0.428266
0.7405	-0.435638	-0.427465
0.741	-0.435923	-0.426478
0.7415	-0.435919	-0.42529
0.742	-0.435661	-0.423906
0.7425	-0.435178	-0.422341
0.743	-0.434495	-0.420644
0.7435	-0.433627	-0.418819
0.744	-0.432574	-0.416898
0.7445	-0.431323	-0.414909
0.745	-0.42986	-0.412872
0.7455	-0.428159	-0.410822
0.746	-0.426218	-0.408798
0.7465	-0.424057	-0.406783
0.747	-0.421644	-0.404957
0.7475	-0.419082	-0.403198
0.748	-0.416404	-0.401561
0.7485	-0.413684	-0.400047
0.749	-0.410959	-0.398552
0.7495	-0.408329	-0.397128
0.75	-0.405868	-0.395728
0.7505	-0.403603	-0.394396
0.751	-0.401699	-0.392994
0.7515	-0.400129	-0.391682
0.752	-0.398965	-0.39043
0.7525	-0.398157	-0.38926
0.753	-0.397924	-0.388185
0.7535	-0.398054	-0.387229
0.754	-0.398576	-0.38642
0.7545	-0.39945	-0.385787
0.755	-0.400634	-0.385369
0.7555	-0.402094	-0.385206
0.756	-0.403785	-0.385322
0.7565	-0.405684	-0.385727
0.757	-0.40776	-0.386408
0.7575	-0.409991	-0.38733
0.758	-0.412352	-0.38845
0.7585	-0.414831	-0.389721
0.759	-0.417416	-0.391103
0.7595	-0.420101	-0.392556
0.76	-0.422889	-0.394073
0.7605	-0.425784	-0.395644
0.761	-0.428791	-0.397246
0.7615	-0.431891	-0.398888
0.762	-0.435054	-0.400557
0.7625	-0.438217	-0.40226
0.763	-0.441317	-0.404001
0.7635	-0.444253	-0.405792
0.764	-0.446949	-0.40764
0.7645	-0.449325	-0.409542
0.765	-0.451383	-0.411421
0.7655	-0.452886	-0.413432
0.766	-0.454001	-0.415341
0.7665	-0.454647	-0.417142
0.767	-0.454827	-0.418811
0.7675	-0.454541	-0.420296
0.768	-0.453821	-0.421561
0.7685	-0.45271	-0.422575
0.769	-0.451271	-0.423326
0.7695	-0.449577	-0.423808
0.77	-0.447705	-0.42402
0.7705	-0.445718	-0.423938
0.771	-0.443658	-0.423632
0.7715	-0.441542	-0.42311
0.772	-0.439375	-0.422417
0.7725	-0.437128	-0.421598
0.773	-0.4348	-0.420695
0.7735	-0.432386	-0.419735
0.774	-0.429897	-0.418729
0.7745	-0.427348	-0.417673
0.775	-0.424761	-0.416558
0.7755	-0.422158	-0.415373
0.776	-0.419563	-0.414107
0.7765	-0.417	-0.412774
0.777	-0.414515	-0.411371
0.7775	-0.41216	-0.409903
0.778	-0.410007	-0.408394
0.7785	-0.408141	-0.406848
0.779	-0.406646	-0.405303
0.7795	-0.40558	-0.403796
0.78	-0.404995	-0.402375
0.7805	-0.404849	-0.401062
0.781	-0.40524	-0.400024
0.7815	-0.405997	-0.3992
0.782	-0.407112	-0.398659
0.7825	-0.408542	-0.398417
0.783	-0.410227	-0.398452
0.7835	-0.412129	-0.398756
0.784	-0.414205	-0.399304
0.7845	-0.416409	-0.400096
0.785	-0.4187	-0.401111
0.7855	-0.421031	-0.402332
0.786	-0.42337	-0.403742
0.7865	-0.425716	-0.405302
0.787	-0.428085	-0.406984
0.7875	-0.430506	-0.408759
0.788	-0.433034	-0.410622
0.7885	-0.435682	-0.412506
0.789	-0.438443	-0.414428
0.7895	-0.441273	-0.416373
0.79	-0.444099	-0.418343
0.7905	-0.446827	-0.42032
0.791	-0.449363	-0.422269
0.7915	-0.451615	-0.424155
0.792	-0.453552	-0.425924
0.7925	-0.454999	-0.427527
0.793	-0.456042	-0.428938
0.7935	-0.456625	-0.430125
0.794	-0.456733	-0.431069
0.7945	-0.456375	-0.43176
0.795	-0.455581	-0.432177
0.7955	-0.454412	-0.432315
0.796	-0.452961	-0.432172
0.7965	-0.451342	-0.431755
0.797	-0.449677	-0.431078
0.7975	-0.448055	-0.430159
0.798	-0.446545	-0.429022
0.7985	-0.445159	-0.427685
0.799	-0.443887	-0.42616
0.7995	-0.44267	-0.424441
0.8	-0.441446	-0.422512
0.8005	-0.440146	-0.420356
0.801	-0.438731	-0.417961
0.8015	-0.437161	-0.415326
0.802	-0.43542	-0.412467
0.8025	-0.433501	-0.409407
0.803	-0.431408	-0.406176
0.8035	-0.42916	-0.402805
0.804	-0.426807	-0.399327
0.8045	-0.424425	-0.395778
0.805	-0.422106	-0.392173
0.8055	-0.419979	-0.38855
0.806	-0.418181	-0.384944
0.8065	-0.416814	-0.38139
0.807	-0.415966	-0.377928
0.8075	-0.415673	-0.374602
0.808	-0.415936	-0.371449
0.8085	-0.416715	-0.368503
0.809	-0.417949	-0.365789
0.8095	-0.419569	-0.363334
0.81	-0.4215	-0.361161
0.8105	-0.423672	-0.359287
0.811	-0.426016	-0.357731
0.8115	-0.428462	-0.356497
0.812	-0.430938	-0.355601
0.8125	-0.433382	-0.355032
0.813	-0.435731	-0.35478
0.8135	-0.437966	-0.354819
0.814	-0.440077	-0.355136
0.8145	-0.442092	-0.355706
0.815	-0.444065	-0.356497
0.8155	-0.446023	-0.35751
0.816	-0.448016	-0.35868
0.8165	-0.450051	-0.359984
0.817	-0.452107	-0.361378
0.8175	-0.454137	-0.36282
0.818	-0.456097	-0.364266
0.8185	-0.457917	-0.365679
0.819	-0.459535	-0.367032
0.8195	-0.460892	-0.36831
0.82	-0.461936	-0.369515
0.8205	-0.462618	-0.370651
0.821	-0.462892	-0.371729
0.8215	-0.462727	-0.372756
0.822	-0.462093	-0.373736
0.8225	-0.461003	-0.37467
0.823	-0.459499	-0.375555
0.8235	-0.457657	-0.376385
0.824	-0.455579	-0.37716
0.8245	-0.453404	-0.377863
0.825	-0.451139	-0.378473
0.8255	-0.448952	-0.378989
0.826	-0.446863	-0.379377
0.8265	-0.444894	-0.379629
0.827	-0.443046	-0.379737
0.8275	-0.441305	-0.379683
0.828	-0.439645	-0.379467
0.8285	-0.43804	-0.379095
0.829	-0.436464	-0.378582
0.8295	-0.434894	-0.377945
0.83	-0.433302	-0.377203
0.8305	-0.431685	-0.376368
0.831	-0.430054	-0.37546
0.8315	-0.428415	-0.374497
0.832	-0.4268	-0.3735
0.8325	-0.425271	-0.3725
0.833	-0.423903	-0.371508
0.8335	-0.422782	-0.370549
0.834	-0.421974	-0.369637
0.8345	-0.42154	-0.368774
0.835	-0.42152	-0.36798
0.8355	-0.421931	-0.367244
0.836	-0.422762	-0.366574
0.8365	-0.424	-0.365979
0.837	-0.4256	-0.365467
0.8375	-0.427488	-0.365072
0.838	-0.429603	-0.364809
0.8385	-0.431871	-0.364695
0.839	-0.43422	-0.364749
0.8395	-0.436581	-0.364968
0.84	-0.438894	-0.365349
0.8405	-0.441114	-0.3659
0.841	-0.443218	-0.366629
0.8415	-0.445204	-0.367526
0.842	-0.44708	-0.368588
0.8425	-0.44888	-0.369824
0.843	-0.450625	-0.371215
0.8435	-0.452333	-0.372746
0.844	-0.454016	-0.374396
0.8445	-0.45568	-0.376149
0.845	-0.457317	-0.377972
0.8455	-0.458903	-0.379853
0.846	-0.460399	-0.381776
0.8465	-0.461759	-0.383728
0.847	-0.46293	-0.385695
0.8475	-0.463865	-0.387657
0.848	-0.464526	-0.389592
0.8485	-0.464884	-0.391477
0.849	-0.464925	-0.393287
0.8495	-0.46467	-0.395014
0.85	-0.464076	-0.396658
0.8505	-0.463174	-0.398211
0.851	-0.461996	-0.39967
0.8515	-0.460561	-0.40103
0.852	-0.458909	-0.402301
0.8525	-0.457094	-0.403475
0.853	-0.455187	-0.404548
0.8535	-0.453262	-0.405518
0.854	-0.4514	-0.406386
0.8545	-0.449649	-0.407158
0.855	-0.448034	-0.407845
0.8555	-0.446545	-0.408459
0.856	-0.445148	-0.409009
0.8565	-0.443801	-0.4095
0.857	-0.442464	-0.409937
0.8575	-0.441113	-0.410324
0.858	-0.43974	-0.410675
0.8585	-0.43835	-0.410996
0.859	-0.436957	-0.411317
0.8595	-0.435581	-0.411659
0.86	-0.434239	-0.412031
0.8605	-0.432968	-0.412445
0.861	-0.431788	-0.412904
0.8615	-0.430763	-0.413407
0.862	-0.42996	-0.413949
0.8625	-0.429454	-0.414518
0.863	-0.429304	-0.415106
0.8635	-0.429539	-0.415713
0.864	-0.430148	-0.41632
0.8645	-0.431076	-0.416924
0.865	-0.432198	-0.417491
0.8655	-0.433553	-0.418082
0.866	-0.434902	-0.418617
0.8665	-0.436218	-0.419116
0.867	-0.437449	-0.419585
0.8675	-0.438562	-0.420028
0.868	-0.439531	-0.420458
0.8685	-0.440339	-0.420885
0.869	-0.440971	-0.421316
0.8695	-0.441421	-0.421756
0.87	-0.441695	-0.422202
0.8705	-0.44182	-0.422648
0.871	-0.441842	-0.423079
0.8715	-0.441816	-0.423484
0.872	-0.44179	-0.423847
0.8725	-0.441786	-0.424157
0.873	-0.441792	-0.424408
0.8735	-0.441756	-0.424571
0.874	-0.44161	-0.424633
0.8745	-0.441285	-0.424572
0.875	-0.440734	-0.424371
0.8755	-0.439936	-0.424014
0.876	-0.438906	-0.423499
0.8765	-0.437662	-0.422829
0.877	-0.436237	-0.422021
0.8775	-0.434652	-0.421097
0.878	-0.432916	-0.420085
0.8785	-0.431031	-0.419005
0.879	-0.429006	-0.417875
0.8795	-0.426865	-0.416701
0.88	-0.424657	-0.415478
0.8805	-0.422453	-0.414202
0.881	-0.420321	-0.412863
0.8815	-0.418313	-0.411458
0.882	-0.416459	-0.409982
0.8825	-0.414755	-0.408432
0.883	-0.413193	-0.406809
0.8835	-0.411781	-0.405114
0.884	-0.410555	-0.403344
0.8845	-0.409584	-0.401526
0.885	-0.408954	-0.399687
0.8855	-0.408741	-0.397873
0.886	-0.40899	-0.396143
0.8865	-0.409694	-0.394553
0.887	-0.410795	-0.39315
0.8875	-0.412165	-0.391953
0.888	-0.413755	-0.390973
0.8885	-0.415444	-0.390181
0.889	-0.417178	-0.389535
0.8895	-0.418873	-0.388978
0.89	-0.420758	-0.388503
0.8905	-0.422634	-0.388038
0.891	-0.424562	-0.387566
0.8915	-0.426514	-0.387066
0.892	-0.428438	-0.386512
0.8925	-0.430295	-0.385884
0.893	-0.432071	-0.385173
0.8935	-0.433783	-0.384387
0.894	-0.43547	-0.383556
0.8945	-0.437169	-0.382724
0.895	-0.438894	-0.381939
0.8955	-0.440618	-0.381244
0.896	-0.442269	-0.380661
0.8965	-0.443746	-0.380192
0.897	-0.444946	-0.379816
0.8975	-0.445786	-0.379493
0.898	-0.446229	-0.379181
0.8985	-0.446286	-0.378836
0.899	-0.445945	-0.378408
0.8995	-0.445428	-0.377917
0.9	-0.444613	-0.377301
0.9005	-0.443568	-0.376557
0.901	-0.442293	-0.375665
0.9015	-0.440792	-0.374608
0.902	-0.439065	-0.373412
0.9025	-0.437145	-0.372092
0.903	-0.435121	-0.370697
0.9035	-0.432938	-0.369264
0.904	-0.430744	-0.367861
0.9045	-0.428523	-0.366529
0.905	-0.426246	-0.365301
0.9055	-0.423889	-0.364194
0.906	-0.421405	-0.363216
0.9065	-0.418772	-0.362366
0.907	-0.416009	-0.361643
0.9075	-0.413154	-0.361049
0.908	-0.410298	-0.360595
0.9085	-0.407533	-0.360293
0.909	-0.404944	-0.360151
0.9095	-0.402602	-0.360174
0.91	-0.400554	-0.360361
0.9105	-0.398848	-0.360712
0.911	-0.397523	-0.361241
0.9115	-0.396632	-0.361957
0.912	-0.396228	-0.362878
0.9125	-0.39636	-0.36403
0.913	-0.397054	-0.365427
0.9135	-0.3983	-0.367068
0.914	-0.400048	-0.368936
0.9145	-0.40224	-0.370996
0.915	-0.404787	-0.373189
0.9155	-0.407586	-0.375508
0.916	-0.410596	-0.377867
0.9165	-0.413762	-0.380252
0.917	-0.417065	-0.382632
0.9175	-0.420494	-0.384989
0.918	-0.424046	-0.387297
0.9185	-0.427713	-0.389521
0.919	-0.431479	-0.391659
0.9195	-0.435326	-0.393692
0.92	-0.439232	-0.39562
0.9205	-0.443191	-0.397456
0.921	-0.447181	-0.399247
0.9215	-0.451183	-0.400997
0.922	-0.455186	-0.402768
0.9225	-0.45905	-0.404423
0.923	-0.462774	-0.406057
0.9235	-0.466246	-0.407588
0.924	-0.469372	-0.408968
0.9245	-0.472084	-0.410159
0.925	-0.474333	-0.411136
0.9255	-0.476098	-0.411892
0.926	-0.47738	-0.412425
0.9265	-0.478204	-0.412737
0.927	-0.478602	-0.412818
0.9275	-0.478613	-0.412668
0.928	-0.478274	-0.412279
0.9285	-0.477605	-0.411678
0.929	-0.476699	-0.410885
0.9295	-0.475535	-0.409963
0.93	-0.474156	-0.408958
0.9305	-0.472581	-0.407916
0.931	-0.470806	-0.406862
0.9315	-0.468819	-0.405785
0.932	-0.466601	-0.404681
0.9325	-0.464137	-0.403532
0.933	-0.461503	-0.402353
0.9335	-0.45847	-0.401087
0.934	-0.455304	-0.399833
0.9345	-0.451966	-0.398623
0.935	-0.448501	-0.397471
0.9355	-0.444942	-0.396514
0.936	-0.441358	-0.395688
0.9365	-0.437798	-0.395042
0.937	-0.434323	-0.394589
0.9375	-0.431	-0.394348
0.938	-0.427899	-0.394337
0.9385	-0.425087	-0.394574
0.939	-0.422625	-0.395066
0.9395	-0.420555	-0.395803
0.94	-0.418901	-0.396749
0.9405	-0.417674	-0.39787
0.941	-0.416857	-0.399116
0.9415	-0.416514	-0.400408
0.942	-0.416602	-0.401738
0.9425	-0.417159	-0.403078
0.943	-0.418206	-0.404425
0.9435	-0.419766	-0.405784
0.944	-0.421837	-0.407163
0.9445	-0.424396	-0.408561
0.945	-0.427413	-0.409978
0.9455	-0.430834	-0.411405
0.946	-0.434579	-0.412835
0.9465	-0.438539	-0.414274
0.947	-0.442762	-0.41566
0.9475	-0.447067	-0.41702
0.948	-0.4514	-0.418298
0.9485	-0.455657	-0.419487
0.949	-0.459825	-0.420455
0.9495	-0.463733	-0.421229
0.95	-0.467346	-0.42173
0.9505	-0.470699	-0.421955
0.951	-0.473575	-0.421795
0.9515	-0.476222	-0.421343
0.952	-0.47863	-0.420595
0.9525	-0.480932	-0.419567
0.953	-0.482908	-0.418321
0.9535	-0.48482	-0.416881
0.954	-0.486557	-0.415304
0.9545	-0.488066	-0.413642
0.955	-0.489295	-0.411948
0.9555	-0.490183	-0.410269
0.956	-0.490699	-0.40863
0.9565	-0.490832	-0.40706
0.957	-0.490586	-0.405566
0.9575	-0.489974	-0.40414
0.958	-0.488964	-0.402765
0.9585	-0.48767	-0.401411
0.959	-0.485978	-0.400059
0.9595	-0.483936	-0.398683
0.96	-0.481574	-0.3973
0.9605	-0.478943	-0.39588
0.961	-0.476109	-0.394448
0.9615	-0.473138	-0.39302
0.962	-0.470087	-0.391629
0.9625	-0.466989	-0.390313
0.963	-0.463852	-0.389115
0.9635	-0.460669	-0.38804
0.964	-0.457412	-0.387262
0.9645	-0.454084	-0.386693
0.965	-0.450688	-0.386382
0.9655	-0.447193	-0.386324
0.966	-0.443867	-0.386657
0.9665	-0.440554	-0.38723
0.967	-0.437374	-0.388069
0.9675	-0.434364	-0.389151
0.968	-0.431546	-0.390443
0.9685	-0.428943	-0.391916
0.969	-0.426592	-0.393538
0.9695	-0.42454	-0.395279
0.97	-0.422846	-0.397111
0.9705	-0.421588	-0.399009
0.971	-0.420802	-0.400954
0.9715	-0.420511	-0.402934
0.972	-0.420697	-0.404941
0.9725	-0.421309	-0.406956
0.973	-0.422269	-0.408986
0.9735	-0.4235	-0.411009
0.974	-0.424933	-0.413013
0.9745	-0.426531	-0.414975
0.975	-0.428254	-0.416873
0.9755	-0.430091	-0.418669
0.976	-0.431945	-0.420314
0.9765	-0.43398	-0.421801
0.977	-0.435939	-0.423058
0.9775	-0.437848	-0.424059
0.978	-0.439737	-0.424823
0.9785	-0.441494	-0.425186
0.979	-0.443316	-0.425295
0.9795	-0.445235	-0.425103
0.98	-0.447315	-0.424633
0.9805	-0.449596	-0.423921
0.981	-0.45206	-0.423006
0.9815	-0.454638	-0.421934
0.982	-0.457236	-0.420742
0.9825	-0.459751	-0.419485
0.983	-0.462002	-0.418206
0.9835	-0.463984	-0.41692
0.984	-0.465618	-0.415639
0.9845	-0.466883	-0.41437
0.985	-0.467759	-0.413079
0.9855	-0.468218	-0.411747
0.986	-0.468234	-0.410341
0.9865	-0.467817	-0.408838
0.987	-0.467008	-0.407222
0.9875	-0.465933	-0.405493
0.988	-0.464758	-0.403662
0.9885	-0.46367	-0.401772
0.989	-0.462832	-0.399868
0.9895	-0.462349	-0.397997
0.99	-0.462246	-0.396214
0.9905	-0.462468	-0.394575
0.991	-0.4629	-0.393133
0.9915	-0.463396	-0.391943
0.992	-0.463818	-0.391032
0.9925	-0.464064	-0.390426
0.993	-0.464103	-0.390132
0.9935	-0.463932	-0.39014
0.994	-0.463574	-0.390411
0.9945	-0.463063	-0.390899
0.995	-0.462419	-0.391545
0.9955	-0.46166	-0.392291
0.996	-0.460815	-0.393085
0.9965	-0.459938	-0.393883
0.997	-0.459107	-0.394656
0.9975	-0.45841	-0.395382
0.998	-0.457921	-0.396049
0.9985	-0.457682	-0.396649
0.999	-0.457687	-0.397185
0.9995	-0.457929	-0.397673
[truncated: 18,002 more rows]

## Sheet: Fig_3a
Time (ps)	<Zp>	Z_H+
0	43.9076	29.814
0.0005	43.907	29.8173
0.001	43.9064	29.8205
0.0015	43.9058	29.8234
0.002	43.9052	29.8262
0.0025	43.9045	29.8287
0.003	43.9039	29.8309
0.0035	43.9032	29.8329
0.004	43.9024	29.8347
0.0045	43.9017	29.8362
0.005	43.9009	29.8374
0.0055	43.9	29.8385
0.006	43.8991	29.8393
0.0065	43.8982	29.84
0.007	43.8972	29.8407
0.0075	43.8961	29.8413
0.008	43.895	29.842
0.0085	43.8938	29.8429
0.009	43.8925	29.844
0.0095	43.8912	29.8453
0.01	43.8898	29.8469
0.0105	43.8884	29.8486
0.011	43.8869	29.8503
0.0115	43.8853	29.8519
0.012	43.8837	29.8534
0.0125	43.882	29.8545
0.013	43.8803	29.8554
0.0135	43.8785	29.8559
0.014	43.8768	29.856
0.0145	43.875	29.8557
0.015	43.8731	29.855
0.0155	43.8713	29.8539
0.016	43.8694	29.8525
0.0165	43.8676	29.8507
0.017	43.8657	29.8486
0.0175	43.8638	29.8464
0.018	43.8619	29.8439
0.0185	43.8601	29.8415
0.019	43.8582	29.8391
0.0195	43.8563	29.8368
0.02	43.8545	29.8349
0.0205	43.8527	29.8333
0.021	43.8509	29.8322
0.0215	43.8492	29.8314
0.022	43.8475	29.831
0.0225	43.8458	29.8309
0.023	43.8443	29.8309
0.0235	43.8428	29.8366
0.024	43.8414	29.8685
0.0245	43.8401	29.9542
0.025	43.8388	30.101
0.0255	43.8377	30.2754
0.026	43.8367	30.4267
0.0265	43.8358	30.5225
0.027	43.835	30.5578
0.0275	43.8343	30.5596
0.028	43.8338	30.5975
0.0285	43.8334	30.702
0.029	43.8331	30.8739
0.0295	43.8329	31.0695
0.03	43.8329	31.2131
0.0305	43.833	31.273
0.031	43.8333	31.2844
0.0315	43.8336	31.2843
0.032	43.8341	31.2834
0.0325	43.8347	31.2821
0.033	43.8354	31.268
0.0335	43.8362	31.1899
0.034	43.8371	30.9996
0.0345	43.8381	30.7682
0.035	43.8392	30.6138
0.0355	43.8404	30.5715
0.036	43.8416	30.573
0.0365	43.8429	30.3905
0.037	43.8442	30.0757
0.0375	43.8456	29.8759
0.038	43.847	29.8686
0.0385	43.8484	29.8689
0.039	43.8499	29.8687
0.0395	43.8513	29.8681
0.04	43.8528	29.867
0.0405	43.8542	29.8655
0.041	43.8557	29.8635
0.0415	43.8571	29.9298
0.042	43.8585	30.2378
0.0425	43.8599	30.5016
0.043	43.8613	30.5883
0.0435	43.8626	30.5908
0.044	43.8639	30.7121
0.0445	43.8652	30.9566
0.045	43.8664	31.2249
0.0455	43.8676	31.3431
0.046	43.8687	31.3549
0.0465	43.8697	31.3605
0.047	43.8707	31.3666
0.0475	43.8716	31.3731
0.048	43.8725	31.38
0.0485	43.8733	31.3871
0.049	43.874	31.3946
0.0495	43.8747	31.4021
0.05	43.8752	31.4097
0.0505	43.8757	31.4173
0.051	43.8762	31.4246
0.0515	43.8765	31.4278
0.052	43.8768	31.4158
0.0525	43.877	31.386
0.053	43.8771	31.345
0.0535	43.8771	31.3033
0.054	43.8771	31.2711
0.0545	43.877	31.2563
0.055	43.8769	31.2642
0.0555	43.8767	31.2979
0.056	43.8764	31.3558
0.0565	43.8761	31.4243
0.057	43.8757	31.473
0.0575	43.8753	31.4914
0.058	43.8748	31.502
0.0585	43.8743	31.498
0.059	43.8738	31.4886
0.0595	43.8733	31.4886
0.06	43.8727	31.4903
0.0605	43.8722	31.4919
0.061	43.8716	31.4935
0.0615	43.871	31.4952
0.062	43.8704	31.4968
0.0625	43.8698	31.4985
0.063	43.8693	31.5002
0.0635	43.8687	31.5018
0.064	43.8681	31.5033
0.0645	43.8676	31.5047
0.065	43.8671	31.5059
0.0655	43.8665	31.5068
0.066	43.866	31.5074
0.0665	43.8656	31.5078
0.067	43.8651	31.5079
0.0675	43.8647	31.5079
0.068	43.8642	31.5076
0.0685	43.8639	31.5072
0.069	43.8635	31.5067
0.0695	43.8631	31.5062
0.07	43.8628	31.5057
0.0705	43.8625	31.5051
0.071	43.8622	31.5046
0.0715	43.862	31.5042
0.072	43.8618	31.5037
0.0725	43.8615	31.5034
0.073	43.8614	31.5031
0.0735	43.8612	31.5029
0.074	43.861	31.5027
0.0745	43.8609	31.5025
0.075	43.8608	31.5023
0.0755	43.8607	31.502
0.076	43.8606	31.5256
0.0765	43.8605	31.6332
0.077	43.8604	31.8015
0.0775	43.8603	31.9499
0.078	43.8602	32.0362
0.0785	43.8601	32.063
0.079	43.8601	32.0637
0.0795	43.86	32.1069
0.08	43.8599	32.2031
0.0805	43.8598	32.3446
0.081	43.8597	32.4881
0.0815	43.8597	32.5843
0.082	43.8596	32.6258
0.0825	43.8595	32.6381
0.083	43.8594	32.6418
0.0835	43.8593	32.6436
0.084	43.8592	32.6422
0.0845	43.8591	32.6286
0.085	43.859	32.5857
0.0855	43.8589	32.5011
0.086	43.8588	32.386
0.0865	43.8587	32.2697
0.087	43.8586	32.1764
0.0875	43.8585	32.1147
0.088	43.8584	32.0819
0.0885	43.8584	32.0702
0.089	43.8583	32.069
0.0895	43.8582	32.0671
0.09	43.8582	32.0596
0.0905	43.8581	32.0481
0.091	43.8581	32.0361
0.0915	43.8581	32.0273
0.092	43.8582	32.0241
0.0925	43.8583	32.0272
0.093	43.8584	32.0356
0.0935	43.8586	32.0469
0.094	43.8588	32.0577
0.0945	43.8591	32.0648
0.095	43.8595	32.0669
0.0955	43.8599	32.0665
0.096	43.8605	32.0746
0.0965	43.861	32.0995
0.097	43.8617	32.1502
0.0975	43.8625	32.2319
0.098	43.8633	32.3425
0.0985	43.8643	32.4671
0.099	43.8653	32.5792
0.0995	43.8664	32.6573
0.1	43.8676	32.6995
0.1005	43.8688	32.7183
0.101	43.8702	32.7254
0.1015	43.8716	32.7246
0.102	43.873	32.7111
0.1025	43.8746	32.6721
0.103	43.8761	32.5937
0.1035	43.8778	32.4771
0.104	43.8794	32.3451
0.1045	43.8811	32.2267
0.105	43.8829	32.1405
0.1055	43.8846	32.0912
0.106	43.8863	32.0738
0.1065	43.8881	32.0732
0.107	43.8898	32.0634
0.1075	43.8915	32.031
0.108	43.8932	31.9753
0.1085	43.8949	31.9038
0.109	43.8965	31.8284
0.1095	43.898	31.7632
0.11	43.8996	31.7191
0.1105	43.901	31.7027
0.111	43.9024	31.716
0.1115	43.9037	31.7576
0.112	43.9049	31.822
0.1125	43.906	31.8985
0.113	43.9071	31.9732
0.1135	43.9081	32.0338
0.114	43.9089	32.0727
0.1145	43.9097	32.0892
0.115	43.9104	32.0918
0.1155	43.911	32.0989
0.116	43.9115	32.1245
0.1165	43.9119	32.1723
0.117	43.9123	32.24
0.1175	43.9125	32.3209
0.118	43.9127	32.4052
0.1185	43.9128	32.4828
0.119	43.9128	32.546
0.1195	43.9128	32.5911
0.12	43.9128	32.6175
0.1205	43.9126	32.6261
0.121	43.9125	32.6181
0.1215	43.9123	32.5942
0.122	43.9121	32.5551
0.1225	43.9119	32.5025
0.123	43.9118	32.4395
0.1235	43.9116	32.3709
0.124	43.9114	32.3023
0.1245	43.9113	32.2395
0.125	43.9112	32.1877
0.1255	43.9111	32.1505
0.126	43.9111	32.1295
0.1265	43.9111	32.1231
0.127	43.9112	32.1246
0.1275	43.9114	32.1217
0.128	43.9116	32.1064
0.1285	43.9118	32.0768
0.129	43.9122	32.0356
0.1295	43.9125	31.9894
0.13	43.913	31.9468
0.1305	43.9134	31.9168
0.131	43.914	31.9066
0.1315	43.9145	31.9197
0.132	43.9151	31.9556
0.1325	43.9157	32.0078
0.133	43.9163	32.0651
0.1335	43.9169	32.1139
0.134	43.9176	32.1428
0.1345	43.9182	32.1498
0.135	43.9188	32.1507
0.1355	43.9193	32.2004
0.136	43.9198	32.3016
0.1365	43.9203	32.4655
0.137	43.9207	32.6652
0.1375	43.921	32.8362
0.138	43.9212	32.9277
0.1385	43.9214	32.9542
0.139	43.9215	32.9593
0.1395	43.9214	32.963
0.14	43.9213	32.9668
0.1405	43.9211	32.9706
0.141	43.9207	32.9743
0.1415	43.9203	32.9767
0.142	43.9198	32.9608
0.1425	43.9191	32.89
0.143	43.9184	32.7443
0.1435	43.9176	32.5554
0.144	43.9166	32.3814
0.1445	43.9156	32.2589
0.145	43.9145	32.1952
0.1455	43.9133	32.1788
0.146	43.9121	32.1805
0.1465	43.9108	32.1553
0.147	43.9094	32.0981
0.1475	43.908	32.0132
0.148	43.9066	31.9159
0.1485	43.9051	31.8249
0.149	43.9036	31.7551
0.1495	43.9021	31.7139
0.15	43.9006	31.7025
0.1505	43.8991	31.719
0.151	43.8976	31.7604
0.1515	43.8961	31.822
0.152	43.8947	31.8969
0.1525	43.8934	31.9764
0.153	43.8921	32.0517
0.1535	43.8908	32.1154
0.154	43.8897	32.1624
0.1545	43.8886	32.1904
0.155	43.8876	32.2009
0.1555	43.8868	32.2024
0.156	43.886	32.2135
0.1565	43.8853	32.2473
0.157	43.8848	32.3113
0.1575	43.8844	32.4063
0.158	43.8841	32.526
0.1585	43.8839	32.6559
0.159	43.8838	32.7762
0.1595	43.8839	32.871
0.16	43.8841	32.9341
0.1605	43.8844	32.9678
0.161	43.8848	32.9765
0.1615	43.8853	32.9613
0.162	43.886	32.919
0.1625	43.8867	32.845
0.163	43.8875	32.7391
0.1635	43.8884	32.6111
0.164	43.8894	32.4802
0.1645	43.8904	32.3664
0.165	43.8915	32.2839
0.1655	43.8927	32.2385
0.166	43.8938	32.2264
0.1665	43.895	32.2278
0.167	43.8962	32.1969
0.1675	43.8974	32.1142
0.168	43.8986	31.9613
0.1685	43.8998	31.7411
0.169	43.901	31.5066
0.1695	43.9022	31.3588
0.17	43.9034	31.3278
0.1705	43.9045	31.3276
0.171	43.9056	31.3273
0.1715	43.9066	31.3269
0.172	43.9077	31.3266
0.1725	43.9087	31.3264
0.173	43.9097	31.3263
0.1735	43.9106	31.3264
0.174	43.9115	31.3266
0.1745	43.9123	31.3271
0.175	43.9131	31.4086
0.1755	43.9139	31.7294
0.176	43.9147	32.0629
0.1765	43.9154	32.2212
0.177	43.916	32.2399
0.1775	43.9167	32.3212
0.178	43.9173	32.5864
0.1785	43.9179	32.9578
0.179	43.9185	33.141
0.1795	43.9191	33.1492
0.18	43.9196	33.1498
0.1805	43.9202	33.1507
0.181	43.9207	33.1518
0.1815	43.9212	33.153
0.182	43.9218	33.1544
0.1825	43.9224	33.1559
0.183	43.923	33.1562
0.1835	43.9236	33.0546
0.184	43.9242	32.7492
0.1845	43.9248	32.4489
0.185	43.9255	32.2901
0.1855	43.9263	32.2544
0.186	43.927	32.2559
0.1865	43.9278	32.1482
0.187	43.9287	31.9589
0.1875	43.9296	31.7146
0.188	43.9305	31.5038
0.1885	43.9315	31.3901
0.189	43.9325	31.3541
0.1895	43.9336	31.3478
0.19	43.9347	31.3464
0.1905	43.9359	31.3449
0.191	43.937	31.3447
0.1915	43.9382	31.3568
0.192	43.9394	31.4132
0.1925	43.9406	31.5494
0.193	43.9418	31.7553
0.1935	43.943	31.9684
0.194	43.9442	32.1311
0.1945	43.9453	32.2226
0.195	43.9464	32.2507
0.1955	43.9475	32.2506
0.196	43.9485	32.288
0.1965	43.9495	32.3807
0.197	43.9504	32.5275
0.1975	43.9513	32.7033
0.198	43.9521	32.8669
0.1985	43.9528	32.9854
0.199	43.9534	33.0524
0.1995	43.9539	33.0798
0.2	43.9544	33.0777
0.2005	43.9548	33.0464
0.201	43.955	32.9772
0.2015	43.9552	32.8635
0.202	43.9553	32.7145
0.2025	43.9553	32.5567
0.203	43.9552	32.4199
0.2035	43.955	32.3222
0.204	43.9547	32.2681
0.2045	43.9544	32.2506
0.205	43.9539	32.2502
0.2055	43.9534	32.2364
0.206	43.9528	32.1969
0.2065	43.9521	32.1309
0.207	43.9514	32.0455
0.2075	43.9505	31.9514
0.208	43.9496	31.8602
0.2085	43.9487	31.7814
0.209	43.9476	31.7202
0.2095	43.9465	31.6776
0.21	43.9454	31.6521
0.2105	43.9442	31.6413
0.211	43.943	31.6425
0.2115	43.9418	31.6537
0.212	43.9405	31.6731
0.2125	43.9392	31.6991
0.213	43.9379	31.7299
0.2135	43.9365	31.7643
0.214	43.9352	31.8006
0.2145	43.9339	31.8379
0.215	43.9326	31.875
0.2155	43.9313	31.9114
0.216	43.93	31.9462
0.2165	43.9288	31.9789
0.217	43.9276	32.0088
0.2175	43.9264	32.0351
0.218	43.9253	32.0573
0.2185	43.9243	32.075
0.219	43.9233	32.0883
0.2195	43.9224	32.0969
0.22	43.9215	32.1012
0.2205	43.9207	32.1015
0.221	43.92	32.098
0.2215	43.9193	32.0915
0.222	43.9187	32.0826
0.2225	43.9182	32.0725
0.223	43.9177	32.0626
0.2235	43.9174	32.0547
0.224	43.9171	32.0508
0.2245	43.9168	32.0528
0.225	43.9167	32.0623
0.2255	43.9166	32.0796
0.226	43.9166	32.1038
0.2265	43.9167	32.1326
0.227	43.9168	32.1628
0.2275	43.917	32.1905
0.228	43.9173	32.2128
0.2285	43.9177	32.2275
0.229	43.9181	32.2347
0.2295	43.9186	32.2364
0.23	43.9192	32.2367
0.2305	43.9198	32.2428
0.231	43.9205	32.2554
0.2315	43.9212	32.2761
0.232	43.922	32.3045
0.2325	43.9228	32.3394
0.233	43.9237	32.3788
0.2335	43.9245	32.4206
0.234	43.9255	32.4622
0.2345	43.9264	32.5011
0.235	43.9274	32.5351
0.2355	43.9284	32.5618
0.236	43.9294	32.5792
0.2365	43.9304	32.5856
0.237	43.9314	32.5793
0.2375	43.9323	32.5598
0.238	43.9333	32.5269
0.2385	43.9343	32.4819
0.239	43.9353	32.4278
0.2395	43.9362	32.3693
0.24	43.9371	32.3126
0.2405	43.938	32.2645
0.241	43.9389	32.2309
0.2415	43.9398	32.2148
0.242	43.9406	32.2118
0.2425	43.9414	32.2015
0.243	43.9422	32.1602
0.2435	43.9429	32.0698
0.244	43.9437	31.9196
0.2445	43.9444	31.7182
0.245	43.945	31.516
0.2455	43.9457	31.39
0.246	43.9463	31.3575
0.2465	43.947	31.3544
0.247	43.9476	31.3512
0.2475	43.9482	31.3478
0.248	43.9488	31.3442
0.2485	43.9494	31.3405
0.249	43.95	31.3367
0.2495	43.9507	31.3328
0.25	43.9513	31.3289
0.2505	43.952	31.325
0.251	43.9527	31.3213
0.2515	43.9535	31.3176
0.252	43.9543	31.3154
0.2525	43.9551	31.3425
0.253	43.956	31.4341
0.2535	43.9569	31.5832
0.254	43.9579	31.7526
0.2545	43.9589	31.9069
0.255	43.9599	32.0273
0.2555	43.961	32.1096
0.256	43.9622	32.1567
0.2565	43.9634	32.1755
0.257	43.9647	32.1775
0.2575	43.9659	32.1799
0.258	43.9672	32.1968
0.2585	43.9685	32.2322
0.259	43.9699	32.2844
0.2595	43.9712	32.3479
0.26	43.9725	32.4148
0.2605	43.9738	32.4768
0.261	43.975	32.5264
0.2615	43.9763	32.5583
0.262	43.9774	32.5698
0.2625	43.9785	32.5607
0.263	43.9796	32.5327
0.2635	43.9806	32.4892
0.264	43.9815	32.4354
0.2645	43.9823	32.3769
0.265	43.983	32.3198
0.2655	43.9836	32.2689
0.266	43.9841	32.2275
0.2665	43.9845	32.1971
0.267	43.9848	32.1778
0.2675	43.985	32.1681
0.268	43.9851	32.1654
0.2685	43.9851	32.1656
0.269	43.9849	32.1635
0.2695	43.9846	32.1558
0.27	43.9842	32.1399
0.2705	43.9837	32.1146
0.271	43.983	32.0792
0.2715	43.9823	32.0345
0.272	43.9814	31.9827
0.2725	43.9804	31.9284
0.273	43.9793	31.8782
0.2735	43.9781	31.8396
0.274	43.9768	31.8197
0.2745	43.9755	31.8234
0.275	43.974	31.8531
0.2755	43.9725	31.9071
0.276	43.9709	31.9789
0.2765	43.9693	32.0561
0.277	43.9676	32.1234
0.2775	43.9659	32.1673
0.278	43.9642	32.1825
0.2785	43.9625	32.1833
0.279	43.9608	32.2161
0.2795	43.9591	32.3013
0.28	43.9574	32.4466
0.2805	43.9558	32.629
0.281	43.9543	32.7937
0.2815	43.9528	32.8952
0.282	43.9514	32.9374
0.2825	43.95	32.9489
0.283	43.9488	32.9483
0.2835	43.9476	32.9367
0.284	43.9466	32.8984
0.2845	43.9456	32.8058
0.285	43.9448	32.6483
0.2855	43.944	32.4638
0.286	43.9434	32.3101
0.2865	43.9429	32.2195
0.287	43.9425	32.1916
0.2875	43.9422	32.1915
0.288	43.9421	32.1366
0.2885	43.942	32.0066
0.289	43.942	31.7998
0.2895	43.9421	31.5792
0.29	43.9422	31.4496
0.2905	43.9425	31.4249
0.291	43.9428	31.4243
0.2915	43.9432	31.4237
0.292	43.9437	31.423
0.2925	43.9442	31.4223
0.293	43.9447	31.4216
0.2935	43.9453	31.4209
0.294	43.9459	31.4203
0.2945	43.9466	31.4196
0.295	43.9472	31.419
0.2955	43.9479	31.4446
0.296	43.9486	31.5601
0.2965	43.9493	31.7529
0.297	43.9499	31.9458
0.2975	43.9506	32.0872
0.298	43.9512	32.1686
0.2985	43.9518	32.2017
0.299	43.9524	32.2074
0.2995	43.953	32.2121
0.3	43.9536	32.2309
0.3005	43.9541	32.262
0.301	43.9546	32.2965
0.3015	43.9551	32.3247
0.302	43.9555	32.3386
0.3025	43.9559	32.3343
0.303	43.9563	32.3127
0.3035	43.9567	32.2801
0.304	43.9571	32.2463
0.3045	43.9574	32.2228
0.305	43.9578	32.2159
0.3055	43.9581	32.2162
0.306	43.9585	32.1771
0.3065	43.9588	32.0769
0.307	43.9592	31.8901
0.3075	43.9595	31.6396
0.308	43.9599	31.4497
0.3085	43.9604	31.4148
0.309	43.9608	31.4151
0.3095	43.9614	31.4153
0.31	43.9619	31.4155
0.3105	43.9625	31.4156
0.311	43.9632	31.4155
0.3115	43.964	31.4154
0.312	43.9648	31.4152
0.3125	43.9657	31.4149
0.313	43.9666	31.4145
0.3135	43.9677	31.4139
0.314	43.9688	31.4132
0.3145	43.97	31.4124
0.315	43.9712	31.4116
0.3155	43.9726	31.4106
0.316	43.974	31.4095
0.3165	43.9755	31.4084
0.317	43.977	31.4073
0.3175	43.9786	31.4062
0.318	43.9803	31.4051
0.3185	43.982	31.4041
0.319	43.9837	31.4032
0.3195	43.9855	31.4023
0.32	43.9873	31.4015
0.3205	43.989	31.4008
0.321	43.9908	31.4002
0.3215	43.9926	31.3998
0.322	43.9944	31.3996
0.3225	43.9961	31.3996
0.323	43.9978	31.3998
0.3235	43.9995	31.4002
0.324	44.0011	31.4008
0.3245	44.0026	31.4015
0.325	44.0041	31.4023
0.3255	44.0055	31.4033
0.326	44.0069	31.4042
0.3265	44.0082	31.4052
0.327	44.0093	31.4061
0.3275	44.0104	31.407
0.328	44.0114	31.4077
0.3285	44.0124	31.4082
0.329	44.0132	31.4084
0.3295	44.0139	31.4083
0.33	44.0145	31.4079
0.3305	44.0151	31.4071
0.331	44.0155	31.406
0.3315	44.0158	31.4046
0.332	44.0161	31.403
0.3325	44.0162	31.4013
0.333	44.0163	31.3997
0.3335	44.0162	31.3981
0.334	44.0162	31.3968
0.3345	44.016	31.3958
0.335	44.0158	31.3952
0.3355	44.0155	31.395
0.336	44.0152	31.3953
0.3365	44.0148	31.3961
0.337	44.0144	31.3974
0.3375	44.014	31.3992
0.338	44.0135	31.4015
0.3385	44.0131	31.4042
0.339	44.0127	31.4072
0.3395	44.0122	31.4105
0.34	44.0118	31.4139
0.3405	44.0114	31.4174
0.341	44.011	31.4207
0.3415	44.0106	31.424
0.342	44.0103	31.4272
0.3425	44.01	31.4304
0.343	44.0097	31.4335
0.3435	44.0095	31.4367
0.344	44.0093	31.4399
0.3445	44.0092	31.4433
0.345	44.0091	31.4467
0.3455	44.0091	31.4503
0.346	44.0091	31.4539
0.3465	44.0092	31.4575
0.347	44.0093	31.4612
0.3475	44.0095	31.4648
0.348	44.0097	31.4683
0.3485	44.0099	31.4717
0.349	44.0102	31.475
0.3495	44.0105	31.4781
0.35	44.0109	31.481
0.3505	44.0112	31.4836
0.351	44.0116	31.4858
0.3515	44.012	31.4877
0.352	44.0124	31.4918
0.3525	44.0128	31.6091
0.353	44.0132	31.8342
0.3535	44.0136	31.9999
0.354	44.014	32.0768
0.3545	44.0143	32.0951
0.355	44.0147	32.0932
0.3555	44.015	32.1052
0.356	44.0154	32.1293
0.3565	44.0157	32.1554
0.357	44.0159	32.1718
0.3575	44.0162	32.1717
0.358	44.0164	32.1553
0.3585	44.0166	32.1294
0.359	44.0168	32.1042
0.3595	44.0169	32.0896
0.36	44.017	32.0878
0.3605	44.0171	32.0805
0.361	44.0171	32.0382
0.3615	44.0172	31.9371
0.362	44.0171	31.7702
0.3625	44.0171	31.5981
0.363	44.017	31.5369
0.3635	44.0169	31.5385
0.364	44.0168	31.5407
0.3645	44.0167	31.5428
0.365	44.0165	31.545
0.3655	44.0164	31.5473
0.366	44.0162	31.5496
0.3665	44.016	31.552
0.367	44.0158	31.5543
0.3675	44.0155	31.5566
0.368	44.0153	31.5588
0.3685	44.015	31.5609
0.369	44.0148	31.5628
0.3695	44.0145	31.5644
0.37	44.0143	31.5656
0.3705	44.014	31.5666
0.371	44.0138	31.6165
0.3715	44.0136	31.7678
0.372	44.0134	31.9238
0.3725	44.0132	32.0265
0.373	44.013	32.0785
0.3735	44.0129	32.0969
0.374	44.0128	32.099
0.3745	44.0127	32.098
0.375	44.0127	32.1022
0.3755	44.0127	32.1075
0.376	44.0127	32.1114
0.3765	44.0128	32.112
0.377	44.0129	32.1091
0.3775	44.0131	32.1047
0.378	44.0134	32.1014
0.3785	44.0136	32.1014
0.379	44.014	32.103
0.3795	44.0143	32.0946
0.38	44.0147	32.0663
0.3805	44.0152	32.0035
0.381	44.0157	31.8943
0.3815	44.0163	31.745
0.382	44.0169	31.6136
0.3825	44.0176	31.5728
0.383	44.0183	31.5726
0.3835	44.019	31.5725
0.384	44.0198	31.5725
0.3845	44.0207	31.5725
0.385	44.0216	31.5727
0.3855	44.0225	31.573
0.386	44.0235	31.5736
0.3865	44.0245	31.5744
0.387	44.0256	31.5755
0.3875	44.0267	31.5768
0.388	44.0278	31.5784
0.3885	44.029	31.5803
0.389	44.0302	31.5823
0.3895	44.0314	31.5845
0.39	44.0327	31.5866
0.3905	44.0339	31.5887
0.391	44.0352	31.5905
0.3915	44.0364	31.5921
0.392	44.0377	31.5934
0.3925	44.0389	31.5944
0.393	44.0402	31.5951
0.3935	44.0414	31.5957
0.394	44.0427	31.5961
0.3945	44.0439	31.5965
0.395	44.0451	31.5969
0.3955	44.0463	31.5973
0.396	44.0474	31.5977
0.3965	44.0486	31.5982
0.397	44.0497	31.5988
0.3975	44.0508	31.5994
0.398	44.0519	31.6002
0.3985	44.053	31.6009
0.399	44.054	31.6018
0.3995	44.055	31.6027
0.4	44.056	31.6036
0.4005	44.057	31.6045
0.401	44.0579	31.6055
0.4015	44.0588	31.6064
0.402	44.0597	31.6072
0.4025	44.0606	31.608
0.403	44.0615	31.6086
0.4035	44.0623	31.6091
0.404	44.0631	31.6095
0.4045	44.0639	31.6097
0.405	44.0647	31.6098
0.4055	44.0655	31.6098
0.406	44.0663	31.6098
0.4065	44.0672	31.6099
0.407	44.068	31.6099
0.4075	44.0688	31.6101
0.408	44.0696	31.6103
0.4085	44.0705	31.6107
0.409	44.0714	31.6112
0.4095	44.0723	31.6119
0.41	44.0733	31.6128
0.4105	44.0742	31.6139
0.411	44.0753	31.6152
0.4115	44.0764	31.6167
0.412	44.0775	31.6185
0.4125	44.0787	31.6204
0.413	44.0799	31.6225
0.4135	44.0812	31.6245
0.414	44.0825	31.6264
0.4145	44.0839	31.628
0.415	44.0854	31.6293
0.4155	44.0869	31.6302
0.416	44.0884	31.6306
0.4165	44.09	31.6305
0.417	44.0916	31.6301
0.4175	44.0933	31.6293
0.418	44.095	31.6283
0.4185	44.0967	31.6271
0.419	44.0984	31.6257
0.4195	44.1001	31.6243
0.42	44.1019	31.6229
0.4205	44.1036	31.6216
0.421	44.1053	31.6203
0.4215	44.107	31.6191
0.422	44.1086	31.6182
0.4225	44.1102	31.6174
0.423	44.1118	31.617
0.4235	44.1133	31.6168
0.424	44.1147	31.6171
0.4245	44.1161	31.6176
0.425	44.1175	31.6185
0.4255	44.1187	31.6196
0.426	44.1199	31.6208
0.4265	44.121	31.6219
0.427	44.122	31.6229
0.4275	44.1229	31.6236
0.428	44.1237	31.6239
0.4285	44.1244	31.6239
0.429	44.125	31.6235
0.4295	44.1255	31.6229
0.43	44.1259	31.6219
0.4305	44.1262	31.6206
0.431	44.1265	31.6191
0.4315	44.1266	31.6175
0.432	44.1267	31.6156
0.4325	44.1267	31.6138
0.433	44.1266	31.6118
0.4335	44.1265	31.6099
0.434	44.1263	31.6081
0.4345	44.126	31.6063
0.435	44.1257	31.6047
0.4355	44.1254	31.6033
0.436	44.1251	31.6021
0.4365	44.1247	31.601
0.437	44.1243	31.6001
0.4375	44.1239	31.5991
0.438	44.1235	31.5982
0.4385	44.1232	31.5972
0.439	44.1228	31.5961
0.4395	44.1226	31.5951
0.44	44.1223	31.5939
0.4405	44.1221	31.5928
0.441	44.122	31.5916
0.4415	44.122	31.5905
0.442	44.122	31.5893
0.4425	44.1222	31.5882
0.443	44.1224	31.5871
0.4435	44.1227	31.5859
0.444	44.1231	31.5848
0.4445	44.1237	31.5836
0.445	44.1243	31.5825
0.4455	44.125	31.5813
0.446	44.1257	31.5801
0.4465	44.1266	31.5788
0.447	44.1276	31.5775
0.4475	44.1286	31.576
0.448	44.1297	31.5744
0.4485	44.1308	31.5727
0.449	44.1321	31.5709
0.4495	44.1333	31.5691
0.45	44.1346	31.5818
0.4505	44.1359	31.6367
0.451	44.1373	31.7287
0.4515	44.1387	31.8305
0.452	44.1401	31.9196
0.4525	44.1414	31.9866
0.453	44.1428	32.0316
0.4535	44.1442	32.0578
0.454	44.1455	32.0701
0.4545	44.1469	32.0739
0.455	44.1482	32.0747
0.4555	44.1495	32.0778
0.456	44.1507	32.0845
0.4565	44.152	32.094
0.457	44.1531	32.1047
0.4575	44.1543	32.1146
0.458	44.1554	32.1221
0.4585	44.1565	32.1259
0.459	44.1575	32.1256
0.4595	44.1585	32.1214
0.46	44.1594	32.1143
0.4605	44.1603	32.1055
0.461	44.1611	32.0967
0.4615	44.1619	32.0896
0.462	44.1627	32.0853
0.4625	44.1634	32.0841
0.463	44.1641	32.0846
0.4635	44.1647	32.0821
0.464	44.1654	32.072
0.4645	44.166	32.0499
0.465	44.1666	32.0118
0.4655	44.1672	31.955
0.466	44.1678	31.8791
0.4665	44.1684	31.789
0.467	44.169	31.6971
0.4675	44.1696	31.621
0.468	44.1703	31.5742
0.4685	44.171	31.5557
0.469	44.1718	31.5525
0.4695	44.1726	31.5519
0.47	44.1735	31.5513
0.4705	44.1745	31.5505
0.471	44.1755	31.5498
0.4715	44.1767	31.5491
0.472	44.1779	31.5484
0.4725	44.1792	31.5479
0.473	44.1806	31.5478
0.4735	44.1821	31.5564
0.474	44.1837	31.5896
0.4745	44.1854	31.655
0.475	44.1872	31.7432
0.4755	44.1891	31.8355
0.476	44.191	31.9167
0.4765	44.1931	31.9808
0.477	44.1951	32.0277
0.4775	44.1973	32.0606
0.478	44.1995	32.0831
0.4785	44.2018	32.0981
0.479	44.204	32.1082
0.4795	44.2064	32.115
0.48	44.2087	32.1194
0.4805	44.211	32.1222
0.481	44.2134	32.1236
0.4815	44.2157	32.1239
0.482	44.2181	32.123
0.4825	44.2204	32.1211
0.483	44.2227	32.1184
0.4835	44.2249	32.1152
0.484	44.2271	32.1116
0.4845	44.2293	32.108
0.485	44.2314	32.1046
0.4855	44.2334	32.1014
0.486	44.2354	32.0985
0.4865	44.2373	32.0956
0.487	44.2391	32.0925
0.4875	44.2409	32.0891
0.488	44.2425	32.0851
0.4885	44.2441	32.0805
0.489	44.2456	32.0752
0.4895	44.2469	32.0692
0.49	44.2482	32.0625
0.4905	44.2494	32.0551
0.491	44.2505	32.047
0.4915	44.2514	32.0381
0.492	44.2523	32.0285
0.4925	44.2531	32.0185
0.493	44.2539	32.0084
0.4935	44.2545	31.9982
0.494	44.255	31.9879
0.4945	44.2555	31.9773
0.495	44.256	31.9659
0.4955	44.2563	31.953
0.496	44.2566	31.9381
0.4965	44.2569	31.9203
0.497	44.2571	31.8995
0.4975	44.2573	31.8755
0.498	44.2575	31.8489
0.4985	44.2576	31.8208
0.499	44.2578	31.793
0.4995	44.2579	31.7674
0.5	44.2581	31.7464
0.5005	44.2582	31.7318
0.501	44.2584	31.7258
0.5015	44.2586	31.7304
0.502	44.2588	31.7487
0.5025	44.259	31.784
0.503	44.2593	31.8397
0.5035	44.2596	31.9157
0.504	44.2599	32.0055
0.5045	44.2602	32.0957
0.505	44.2606	32.1704
0.5055	44.261	32.2177
0.506	44.2615	32.2342
0.5065	44.2619	32.2358
0.507	44.2624	32.2713
0.5075	44.2629	32.3634
0.508	44.2634	32.5269
0.5085	44.2639	32.7294
0.509	44.2645	32.8651
0.5095	44.265	32.8864
0.51	44.2655	32.8862
0.5105	44.2661	32.8855
0.511	44.2666	32.8844
0.5115	44.2671	32.883
0.512	44.2675	32.8813
0.5125	44.268	32.8795
0.513	44.2684	32.8777
0.5135	44.2689	32.8761
0.514	44.2692	32.8746
0.5145	44.2696	32.8734
0.515	44.2699	32.8726
0.5155	44.2702	32.8722
0.516	44.2705	32.8722
0.5165	44.2707	32.8726
0.517	44.2709	32.8733
0.5175	44.2711	32.8734
0.518	44.2712	32.7868
0.5185	44.2714	32.5693
0.519	44.2715	32.3764
0.5195	44.2715	32.2713
0.52	44.2716	32.2378
0.5205	44.2716	32.2363
0.521	44.2717	32.21
0.5215	44.2717	32.142
0.522	44.2716	32.0338
0.5225	44.2716	31.9031
0.523	44.2716	31.7796
0.5235	44.2715	31.6894
0.524	44.2714	31.6379
0.5245	44.2714	31.6143
0.525	44.2713	31.6068
0.5255	44.2712	31.6108
0.526	44.2711	31.6303
0.5265	44.2711	31.6772
0.527	44.271	31.7626
0.5275	44.2709	31.8817
0.528	44.2709	32.0089
0.5285	44.2708	32.1151
0.529	44.2708	32.1838
0.5295	44.2707	32.2133
0.53	44.2707	32.2164
0.5305	44.2706	32.2247
0.531	44.2706	32.2626
0.5315	44.2706	32.3346
0.532	44.2706	32.4323
0.5325	44.2706	32.5369
0.533	44.2706	32.6254
0.5335	44.2706	32.6819
0.534	44.2707	32.7025
0.5345	44.2707	32.6866
0.535	44.2708	32.6306
0.5355	44.2709	32.5334
0.536	44.271	32.4106
0.5365	44.2712	32.2958
0.537	44.2713	32.2212
0.5375	44.2715	32.1985
0.538	44.2717	32.198
0.5385	44.2719	32.105
0.539	44.2722	31.8993
0.5395	44.2725	31.6279
0.54	44.2728	31.5216
0.5405	44.2731	31.5194
0.541	44.2735	31.5176
0.5415	44.2739	31.5159
0.542	44.2743	31.5142
0.5425	44.2748	31.5124
0.543	44.2753	31.5103
0.5435	44.2758	31.508
0.544	44.2764	31.5055
0.5445	44.277	31.5026
0.545	44.2776	31.4995
0.5455	44.2783	31.4961
0.546	44.279	31.4927
0.5465	44.2797	31.4892
0.547	44.2805	31.4857
0.5475	44.2813	31.4822
0.548	44.2822	31.5114
0.5485	44.283	31.6797
0.549	44.2839	31.8958
0.5495	44.2849	32.054
0.55	44.2858	32.1405
0.5505	44.2868	32.1755
0.551	44.2878	32.1827
0.5515	44.2888	32.1829
0.552	44.2898	32.1911
0.5525	44.2908	32.2039
0.553	44.2918	32.2168
0.5535	44.2929	32.2246
0.554	44.2939	32.2243
0.5545	44.295	32.2158
0.555	44.296	32.2026
0.5555	44.297	32.1905
0.556	44.2981	32.1848
0.5565	44.2991	32.1851
0.557	44.3	32.1738
0.5575	44.301	32.128
0.558	44.302	32.0224
0.5585	44.3029	31.8398
0.559	44.3038	31.6134
0.5595	44.3047	31.474
0.56	44.3056	31.4626
0.5605	44.3064	31.4632
0.561	44.3073	31.464
0.5615	44.3081	31.4649
0.562	44.309	31.466
0.5625	44.3098	31.4672
0.563	44.3106	31.4683
0.5635	44.3115	31.4693
0.564	44.3123	31.47
0.5645	44.3132	31.4704
0.565	44.314	31.4704
0.5655	44.3149	31.4701
0.566	44.3158	31.4693
0.5665	44.3167	31.4684
0.567	44.3176	31.4672
0.5675	44.3185	31.466
0.568	44.3195	31.4647
0.5685	44.3204	31.5095
0.569	44.3214	31.793
0.5695	44.3224	32.067
0.57	44.3234	32.1917
0.5705	44.3245	32.2142
0.571	44.3255	32.2152
0.5715	44.3266	32.298
0.572	44.3277	32.4141
0.5725	44.3288	32.55
0.573	44.3299	32.6718
0.5735	44.331	32.7572
0.574	44.3322	32.8023
0.5745	44.3333	32.8121
0.575	44.3345	32.7894
0.5755	44.3357	32.733
0.576	44.3368	32.6434
0.5765	44.338	32.5304
0.577	44.3392	32.4145
0.5775	44.3403	32.3182
0.578	44.3415	32.2575
0.5785	44.3426	32.2368
0.579	44.3437	32.2385
0.5795	44.3448	32.2048
0.58	44.3459	32.0994
0.5805	44.3469	31.9015
0.581	44.3479	31.6578
0.5815	44.3488	31.5172
0.582	44.3497	31.5077
0.5825	44.3506	31.5113
0.583	44.3513	31.5148
0.5835	44.3521	31.5182
0.584	44.3527	31.5215
0.5845	44.3534	31.5245
0.585	44.3539	31.5272
0.5855	44.3544	31.5296
0.586	44.3548	31.5317
0.5865	44.3552	31.5335
0.587	44.3555	31.5558
0.5875	44.3557	31.7857
0.588	44.3559	32.0978
0.5885	44.356	32.2625
0.589	44.3561	32.2904
0.5895	44.3562	32.3385
0.59	44.3562	32.5231
0.5905	44.3561	32.8104
0.591	44.356	33.0143
0.5915	44.3559	33.0555
0.592	44.3558	33.0595
0.5925	44.3557	33.0637
0.593	44.3555	33.0682
0.5935	44.3553	33.0729
0.594	44.3552	33.0776
0.5945	44.355	33.0664
0.595	44.3549	32.9332
0.5955	44.3547	32.6723
0.596	44.3546	32.4482
0.5965	44.3545	32.3455
0.597	44.3544	32.3359
0.5975	44.3544	32.2824
0.598	44.3544	32.0885
0.5985	44.3545	31.7782
0.599	44.3546	31.5863
0.5995	44.3548	31.5767
0.6	44.355	31.5783
0.6005	44.3553	31.5799
0.601	44.3556	31.5814
0.6015	44.356	31.5827
0.602	44.3565	31.5839
0.6025	44.3571	31.5849
0.603	44.3577	31.5856
0.6035	44.3583	31.5862
0.604	44.359	31.5866
0.6045	44.3598	31.5869
0.605	44.3606	31.587
0.6055	44.3615	31.587
0.606	44.3624	31.5869
0.6065	44.3634	31.5867
0.607	44.3644	31.5865
0.6075	44.3654	31.6148
0.608	44.3664	31.7258
0.6085	44.3674	31.8954
0.609	44.3685	32.0648
0.6095	44.3695	32.1984
0.61	44.3705	32.2893
0.6105	44.3716	32.3441
0.611	44.3726	32.3733
0.6115	44.3736	32.3866
0.612	44.3745	32.3919
0.6125	44.3754	32.3942
0.613	44.3763	32.396
0.6135	44.3772	32.3979
0.614	44.378	32.3996
0.6145	44.3788	32.4014
0.615	44.3795	32.4025
0.6155	44.3802	32.4019
0.616	44.3808	32.3971
0.6165	44.3814	32.3851
0.617	44.3819	32.3623
0.6175	44.3824	32.3258
0.618	44.3828	32.2732
0.6185	44.3832	32.2037
0.619	44.3835	32.1187
0.6195	44.3838	32.0229
0.62	44.384	31.924
0.6205	44.3842	31.8318
0.621	44.3843	31.7553
0.6215	44.3844	31.7
0.622	44.3845	31.6662
0.6225	44.3846	31.6499
0.623	44.3846	31.6453
0.6235	44.3846	31.6466
0.624	44.3846	31.65
0.6245	44.3846	31.6535
0.625	44.3845	31.657
0.6255	44.3845	31.6605
0.626	44.3845	31.6638
0.6265	44.3845	31.6671
0.627	44.3845	31.6718
0.6275	44.3845	31.6853
0.628	44.3846	31.7226
0.6285	44.3847	31.7989
0.629	44.3848	31.916
0.6295	44.385	32.0548
0.63	44.3852	32.1873
0.6305	44.3854	32.2934
0.631	44.3857	32.3666
0.6315	44.3861	32.4098
0.632	44.3865	32.4306
0.6325	44.3869	32.4382
0.633	44.3874	32.4406
0.6335	44.3879	32.4423
0.634	44.3884	32.4443
0.6345	44.389	32.446
0.635	44.3896	32.4474
0.6355	44.3903	32.4488
0.636	44.3909	32.4497
0.6365	44.3916	32.4478
0.637	44.3923	32.4398
0.6375	44.393	32.4227
0.638	44.3937	32.396
0.6385	44.3944	32.3613
0.639	44.3951	32.3233
0.6395	44.3957	32.2878
0.64	44.3964	32.2612
0.6405	44.397	32.2482
0.641	44.3976	32.2509
0.6415	44.3982	32.2684
0.642	44.3987	32.297
0.6425	44.3992	32.3316
0.643	44.3996	32.3665
0.6435	44.4	32.3976
0.644	44.4003	32.4223
0.6445	44.4006	32.44
0.645	44.4009	32.4516
0.6455	44.4011	32.4587
0.646	44.4012	32.4628
0.6465	44.4013	32.465
0.647	44.4013	32.4661
0.6475	44.4013	32.4665
0.648	44.4012	32.4663
0.6485	44.4011	32.4655
0.649	44.4009	32.4639
0.6495	44.4007	32.4611
0.65	44.4005	32.4565
0.6505	44.4002	32.4497
0.651	44.3999	32.4402
0.6515	44.3995	32.4274
0.652	44.3991	32.4104
0.6525	44.3987	32.3881
0.653	44.3983	32.3587
0.6535	44.3979	32.3199
0.654	44.3975	32.2688
0.6545	44.3971	32.2022
0.655	44.3967	32.1181
0.6555	44.3963	32.018
0.656	44.3959	31.909
0.6565	44.3955	31.8061
0.657	44.3952	31.727
0.6575	44.3949	31.6828
0.658	44.3946	31.6692
0.6585	44.3943	31.669
0.659	44.3941	31.6698
0.6595	44.3939	31.6706
0.66	44.3938	31.6716
0.6605	44.3937	31.6726
0.661	44.3936	31.6736
0.6615	44.3936	31.6748
0.662	44.3936	31.676
0.6625	44.3936	31.6774
0.663	44.3937	31.6919
0.6635	44.3938	31.7641
0.664	44.394	31.9168
0.6645	44.3942	32.1118
0.665	44.3944	32.288
0.6655	44.3947	32.4121
0.666	44.3949	32.4812
0.6665	44.3952	32.5075
0.667	44.3955	32.5117
0.6675	44.3959	32.5206
0.668	44.3962	32.5474
0.6685	44.3965	32.5917
0.669	44.3969	32.6474
0.6695	44.3972	32.7064
0.67	44.3975	32.7604
0.6705	44.3978	32.803
0.671	44.398	32.8296
0.6715	44.3983	32.838
0.672	44.3985	32.8275
0.6725	44.3986	32.7993
0.673	44.3988	32.7562
0.6735	44.3989	32.7037
0.674	44.3989	32.6491
0.6745	44.399	32.6012
0.675	44.3989	32.5683
0.6755	44.3989	32.555
0.676	44.3988	32.5567
0.6765	44.3986	32.5512
0.677	44.3984	32.5148
0.6775	44.3981	32.4352
0.678	44.3978	32.3132
0.6785	44.3975	32.1667
0.679	44.3971	32.0305
0.6795	44.3967	31.9354
0.68	44.3962	31.8879
0.6805	44.3957	31.8787
0.681	44.3952	31.9051
0.6815	44.3947	31.9817
0.682	44.3941	32.1248
0.6825	44.3935	32.3119
0.683	44.3929	32.4784
0.6835	44.3923	32.5722
0.684	44.3916	32.5908
0.6845	44.391	32.6246
0.685	44.3904	32.7771
0.6855	44.3897	33.0609
0.686	44.389	33.3148
0.6865	44.3884	33.3716
0.687	44.3878	33.3734
0.6875	44.3871	33.3752
0.688	44.3865	33.377
0.6885	44.3859	33.3788
0.689	44.3853	33.3805
0.6895	44.3847	33.3822
0.69	44.3842	33.3839
0.6905	44.3837	33.3752
0.691	44.3832	33.2354
0.6915	44.3828	32.97
0.692	44.3824	32.7528
0.6925	44.3821	32.6453
0.693	44.3818	32.6212
0.6935	44.3816	32.6231
0.694	44.3814	32.5769
0.6945	44.3812	32.4948
0.695	44.3811	32.3891
0.6955	44.381	32.2847
0.696	44.381	32.2026
0.6965	44.381	32.1522
0.697	44.381	32.134
0.6975	44.3811	32.1448
0.698	44.3812	32.181
0.6985	44.3813	32.2387
0.699	44.3815	32.3119
0.6995	44.3816	32.3924
0.7	44.3818	32.4713
0.7005	44.382	32.5406
0.701	44.3822	32.5945
0.7015	44.3824	32.6293
0.702	44.3827	32.6442
0.7025	44.3829	32.6451
0.703	44.3832	32.6531
0.7035	44.3834	32.6939
0.704	44.3836	32.7897
0.7045	44.3839	32.957
0.705	44.3841	33.1814
0.7055	44.3844	33.3705
0.706	44.3846	33.4257
0.7065	44.3848	33.4256
0.707	44.3851	33.4256
0.7075	44.3853	33.4258
0.708	44.3855	33.4263
0.7085	44.3858	33.427
0.709	44.386	33.428
0.7095	44.3862	33.429
0.71	44.3865	33.4301
0.7105	44.3867	33.4311
0.711	44.3869	33.4319
0.7115	44.3872	33.4325
0.712	44.3874	33.4327
0.7125	44.3876	33.4325
0.713	44.3878	33.4321
0.7135	44.3881	33.3803
0.714	44.3883	33.1607
0.7145	44.3885	32.9035
0.715	44.3888	32.7334
0.7155	44.389	32.6569
0.716	44.3892	32.6404
0.7165	44.3895	32.6403
0.717	44.3897	32.6138
0.7175	44.39	32.5714
0.718	44.3902	32.523
0.7185	44.3905	32.4822
0.719	44.3908	32.4588
0.7195	44.3911	32.4563
0.72	44.3914	32.4732
0.7205	44.3917	32.5041
0.721	44.3921	32.5417
0.7215	44.3924	32.5786
0.722	44.3928	32.6088
0.7225	44.3932	32.6283
0.723	44.3936	32.6365
0.7235	44.394	32.6368
0.724	44.3945	32.6393
0.7245	44.3949	32.6551
0.725	44.3954	32.692
0.7255	44.3959	32.7553
0.726	44.3963	32.8479
0.7265	44.3968	32.9679
0.727	44.3973	33.1041
0.7275	44.3978	33.2339
0.728	44.3983	33.3297
0.7285	44.3987	33.3786
0.729	44.3992	33.3914
0.7295	44.3997	33.3905
0.73	44.4001	33.389
0.7305	44.4005	33.3877
0.731	44.4009	33.3867
0.7315	44.4013	33.3859
0.732	44.4017	33.3853
0.7325	44.4021	33.3849
0.733	44.4024	33.3783
0.7335	44.4027	33.3324
0.734	44.403	33.2159
0.7345	44.4033	33.0468
0.735	44.4035	32.8802
0.7355	44.4037	32.755
0.736	44.4038	32.6802
0.7365	44.404	32.6472
0.737	44.404	32.6403
0.7375	44.4041	32.6411
0.738	44.4041	32.6345
0.7385	44.4041	32.6233
0.739	44.404	32.6126
0.7395	44.4039	32.6084
0.74	44.4037	32.6129
0.7405	44.4035	32.6244
0.741	44.4033	32.6379
0.7415	44.4031	32.6475
0.742	44.4028	32.6508
0.7425	44.4024	32.6521
0.743	44.4021	32.671
0.7435	44.4017	32.7126
0.744	44.4012	32.7847
0.7445	44.4008	32.8867
0.745	44.4004	33.0089
0.7455	44.3999	33.1316
0.746	44.3994	33.2322
0.7465	44.3989	33.2985
0.747	44.3985	33.3334
0.7475	44.398	33.3476
0.748	44.3975	33.3503
0.7485	44.3971	33.3451
0.749	44.3966	33.3302
0.7495	44.3962	33.2985
0.75	44.3958	33.2415
0.7505	44.3954	33.1566
0.751	44.3951	33.0522
0.7515	44.3948	32.9453
0.752	44.3945	32.852
0.7525	44.3942	32.7807
0.753	44.394	32.733
0.7535	44.3939	32.7061
0.754	44.3937	32.6949
0.7545	44.3936	32.6936
0.755	44.3935	32.6963
0.7555	44.3935	32.6987
0.756	44.3935	32.6996
0.7565	44.3936	32.6996
0.757	44.3937	32.7001
0.7575	44.3939	32.702
0.758	44.3941	32.7056
0.7585	44.3943	32.7101
0.759	44.3946	32.7144
0.7595	44.3949	32.7171
0.76	44.3953	32.7188
0.7605	44.3958	32.725
0.761	44.3962	32.7436
0.7615	44.3968	32.7853
0.762	44.3973	32.861
0.7625	44.398	32.979
0.763	44.3986	33.1331
0.7635	44.3993	33.2847
0.764	44.4001	33.3737
0.7645	44.4009	33.3916
0.765	44.4017	33.3946
0.7655	44.4025	33.3977
0.766	44.4034	33.4009
0.7665	44.4043	33.404
0.767	44.4052	33.4069
0.7675	44.4062	33.4095
0.768	44.4071	33.4117
0.7685	44.4081	33.4136
0.769	44.4091	33.4151
0.7695	44.4101	33.4162
0.77	44.4112	33.4172
0.7705	44.4122	33.4181
0.771	44.4132	33.4189
0.7715	44.4143	33.4199
0.772	44.4153	33.4209
0.7725	44.4163	33.4221
0.773	44.4174	33.4236
0.7735	44.4185	33.4253
0.774	44.4195	33.4272
0.7745	44.4206	33.4294
0.775	44.4216	33.4318
0.7755	44.4227	33.4345
0.776	44.4237	33.4374
0.7765	44.4248	33.4404
0.777	44.4259	33.4435
0.7775	44.4269	33.4467
0.778	44.428	33.4499
0.7785	44.4291	33.4529
0.779	44.4301	33.4558
0.7795	44.4312	33.4584
0.78	44.4323	33.4607
0.7805	44.4334	33.4627
0.781	44.4345	33.4643
0.7815	44.4356	33.4658
0.782	44.4368	33.4671
0.7825	44.4379	33.4683
0.783	44.439	33.4696
0.7835	44.4402	33.471
0.784	44.4413	33.4726
0.7845	44.4425	33.4743
0.785	44.4437	33.4762
0.7855	44.4449	33.4784
0.786	44.4461	33.4807
0.7865	44.4474	33.4833
0.787	44.4486	33.486
0.7875	44.4499	33.4889
0.788	44.4512	33.4919
0.7885	44.4525	33.495
0.789	44.4538	33.4981
0.7895	44.4551	33.5013
0.79	44.4565	33.5043
0.7905	44.4578	33.5073
0.791	44.4592	33.5101
0.7915	44.4606	33.5126
0.792	44.462	33.5149
0.7925	44.4634	33.5169
0.793	44.4648	33.5186
0.7935	44.4663	33.52
0.794	44.4677	33.5211
0.7945	44.4691	33.522
0.795	44.4706	33.5228
0.7955	44.472	33.5235
0.796	44.4734	33.5242
0.7965	44.4748	33.5249
0.797	44.4762	33.5257
0.7975	44.4776	33.5267
0.798	44.4789	33.5359
0.7985	44.4802	33.6654
0.799	44.4815	33.884
0.7995	44.4827	34.072
0.8	44.484	34.198
0.8005	44.4851	34.274
0.801	44.4863	34.3164
0.8015	44.4873	34.3368
0.802	44.4884	34.3415
0.8025	44.4894	34.3326
0.803	44.4903	34.3095
0.8035	44.4912	34.2699
0.804	44.4921	34.2107
0.8045	44.4928	34.1296
0.805	44.4936	34.0272
0.8055	44.4943	33.9095
0.806	44.495	33.7896
0.8065	44.4956	33.6857
0.807	44.4962	33.6129
0.8075	44.4967	33.575
0.808	44.4972	33.563
0.8085	44.4977	33.5621
0.809	44.4982	33.5623
0.8095	44.4986	33.5622
0.81	44.499	33.5619
0.8105	44.4994	33.5614
0.811	44.4998	33.5608
0.8115	44.5002	33.56
0.812	44.5006	33.5591
0.8125	44.501	33.5582
0.813	44.5014	33.5572
0.8135	44.5018	33.5612
0.814	44.5022	33.582
0.8145	44.5027	33.6308
0.815	44.5032	33.7092
0.8155	44.5038	33.807
0.816	44.5044	33.9077
0.8165	44.505	33.997
0.817	44.5057	34.0665
0.8175	44.5064	34.113
0.818	44.5073	34.1359
0.8185	44.5081	34.135
0.819	44.5091	34.1092
0.8195	44.51	34.0565
0.82	44.5111	33.975
0.8205	44.5122	33.8673
0.821	44.5134	33.7456
0.8215	44.5147	33.6365
0.822	44.516	33.5708
0.8225	44.5173	33.5553
0.823	44.5187	33.5564
0.8235	44.5202	33.5574
0.824	44.5216	33.5584
0.8245	44.5232	33.5593
0.825	44.5247	33.5601
0.8255	44.5263	33.5608
0.826	44.5278	33.5614
0.8265	44.5294	33.5618
0.827	44.531	33.5621
0.8275	44.5325	33.5623
0.828	44.5341	33.5623
0.8285	44.5356	33.5621
0.829	44.5371	33.5617
0.8295	44.5385	33.5611
0.83	44.54	33.5602
0.8305	44.5414	33.5592
0.831	44.5427	33.5581
0.8315	44.544	33.5568
0.832	44.5452	33.5554
0.8325	44.5464	33.5539
0.833	44.5475	33.5525
0.8335	44.5486	33.551
0.834	44.5496	33.5496
0.8345	44.5506	33.5482
0.835	44.5515	33.5469
0.8355	44.5523	33.5456
0.836	44.5531	33.5443
0.8365	44.5538	33.5431
0.837	44.5545	33.5569
0.8375	44.5551	33.6176
0.838	44.5557	33.7166
0.8385	44.5562	33.8247
0.839	44.5567	33.917
0.8395	44.5572	33.9805
0.84	44.5576	34.0092
0.8405	44.558	33.9997
0.841	44.5584	33.9484
0.8415	44.5588	33.8526
0.842	44.5591	33.7218
0.8425	44.5595	33.5984
0.843	44.5599	33.5489
0.8435	44.5602	33.5509
0.844	44.5606	33.5541
0.8445	44.561	33.5575
0.845	44.5614	33.5611
0.8455	44.5618	33.5648
0.846	44.5622	33.5685
0.8465	44.5627	33.5721
0.847	44.5632	33.5755
0.8475	44.5637	33.5786
0.848	44.5642	33.5813
0.8485	44.5647	33.5836
0.849	44.5653	33.5853
0.8495	44.5659	33.5867
0.85	44.5665	33.5875
0.8505	44.5671	33.588
0.851	44.5677	33.5882
0.8515	44.5684	33.5881
0.852	44.5691	33.5878
0.8525	44.5697	33.5874
0.853	44.5704	33.5921
0.8535	44.571	33.7224
0.854	44.5716	33.9774
0.8545	44.5723	34.2091
0.855	44.5728	34.3654
0.8555	44.5734	34.4576
0.856	44.5739	34.5075
0.8565	44.5744	34.5324
0.857	44.5748	34.5425
0.8575	44.5752	34.5422
0.858	44.5755	34.5305
0.8585	44.5757	34.5
0.859	44.5759	34.4354
0.8595	44.5761	34.3115
0.86	44.5762	34.0994
0.8605	44.5762	33.8127
0.861	44.5761	33.6127
0.8615	44.576	33.5981
0.862	44.5759	33.6003
0.8625	44.5756	33.6027
0.863	44.5754	33.6052
0.8635	44.575	33.6077
0.864	44.5746	33.6101
0.8645	44.5742	33.6123
0.865	44.5737	33.6143
0.8655	44.5732	33.6158
0.866	44.5726	33.617
0.8665	44.572	33.6177
0.867	44.5714	33.6181
0.8675	44.5707	33.6182
0.868	44.5701	33.6182
0.8685	44.5694	33.618
0.869	44.5686	33.6179
0.8695	44.5679	33.6179
0.87	44.5672	33.6927
0.8705	44.5664	34.0685
0.871	44.5657	34.395
0.8715	44.565	34.5561
0.872	44.5642	34.6139
0.8725	44.5635	34.6275
0.873	44.5628	34.6302
0.8735	44.562	34.6322
0.874	44.5614	34.6341
0.8745	44.5607	34.6362
0.875	44.56	34.6272
0.8755	44.5594	34.5776
0.876	44.5588	34.4303
0.8765	44.5582	34.1205
0.877	44.5576	33.7337
0.8775	44.5571	33.6363
0.878	44.5566	33.6387
0.8785	44.5562	33.6411
0.879	44.5557	33.6435
0.8795	44.5553	33.6457
0.88	44.555	33.6477
0.8805	44.5547	33.6493
0.881	44.5544	33.6504
0.8815	44.5541	33.651
0.882	44.5538	33.6509
0.8825	44.5536	33.6502
0.883	44.5534	33.6489
0.8835	44.5532	33.6472
0.884	44.553	33.6451
0.8845	44.5529	33.6429
0.885	44.5527	33.6406
0.8855	44.5525	33.6383
0.886	44.5524	33.6362
0.8865	44.5522	33.6341
0.887	44.5521	33.7111
0.8875	44.5519	33.9939
0.888	44.5517	34.276
0.8885	44.5516	34.4622
0.889	44.5515	34.5676
0.8895	44.5513	34.6226
0.89	44.5512	34.6494
0.8905	44.551	34.6612
0.891	44.5509	34.6644
0.8915	44.5508	34.6603
0.892	44.5507	34.6461
0.8925	44.5506	34.6146
0.893	44.5505	34.5541
0.8935	44.5504	34.449
0.894	44.5503	34.283
0.8945	44.5503	34.0541
0.895	44.5502	33.8102
0.8955	44.5501	33.6608
0.896	44.5501	33.6419
0.8965	44.5501	33.6439
0.897	44.55	33.6458
0.8975	44.55	33.6476
0.898	44.55	33.6493
0.8985	44.55	33.6508
0.899	44.55	33.6521
0.8995	44.5501	33.6532
0.9	44.5501	33.6541
0.9005	44.5502	33.6546
0.901	44.5502	33.6549
0.9015	44.5503	33.6549
0.902	44.5504	33.6546
0.9025	44.5505	33.6541
0.903	44.5507	33.6533
0.9035	44.5508	33.6525
0.904	44.551	33.6514
0.9045	44.5513	33.6503
0.905	44.5515	33.6492
0.9055	44.5518	33.6481
0.906	44.5521	33.6471
0.9065	44.5525	33.6567
0.907	44.5529	33.784
0.9075	44.5533	34.0302
0.908	44.5538	34.2796
0.9085	44.5543	34.4669
0.909	44.5548	34.5874
0.9095	44.5554	34.6573
0.91	44.556	34.6942
0.9105	44.5567	34.7121
0.911	44.5574	34.7199
0.9115	44.5582	34.7224
0.912	44.559	34.7207
0.9125	44.5598	34.7123
0.913	44.5607	34.6909
0.9135	44.5617	34.6459
0.914	44.5626	34.5626
0.9145	44.5636	34.425
0.915	44.5647	34.2245
0.9155	44.5658	33.9823
0.916	44.5669	33.7715
0.9165	44.568	33.6735
0.917	44.5692	33.666
0.9175	44.5704	33.668
0.918	44.5717	33.67
0.9185	44.5729	33.6717
0.919	44.5742	33.6733
0.9195	44.5755	33.6746
0.92	44.5768	33.6756
0.9205	44.5782	33.6763
0.921	44.5795	33.6766
0.9215	44.5809	33.6767
0.922	44.5822	33.6765
0.9225	44.5836	33.676
0.923	44.5849	33.6753
0.9235	44.5862	33.6744
0.924	44.5876	33.6976
0.9245	44.5888	33.8636
0.925	44.5901	34.1522
0.9255	44.5913	34.4261
0.926	44.5925	34.6125
0.9265	44.5937	34.7113
0.927	44.5948	34.7475
0.9275	44.5959	34.7526
0.928	44.5969	34.756
0.9285	44.5978	34.7687
0.929	44.5988	34.7845
0.9295	44.5996	34.794
0.93	44.6005	34.792
0.9305	44.6012	34.78
0.931	44.6019	34.7662
0.9315	44.6026	34.7605
0.932	44.6032	34.762
0.9325	44.6037	34.7353
0.933	44.6042	34.6414
0.9335	44.6047	34.437
0.934	44.6051	34.1152
0.9345	44.6055	33.8023
0.935	44.6058	33.702
0.9355	44.6062	33.7046
0.936	44.6065	33.7078
0.9365	44.6068	33.711
0.937	44.607	33.7141
0.9375	44.6073	33.7172
0.938	44.6075	33.7201
0.9385	44.6077	33.7229
0.939	44.608	33.7254
0.9395	44.6082	33.7276
0.94	44.6084	33.7296
0.9405	44.6086	33.7313
0.941	44.6088	33.7326
0.9415	44.609	33.7336
0.942	44.6092	33.7342
0.9425	44.6095	33.7345
0.943	44.6097	33.7344
0.9435	44.6099	33.734
0.944	44.6101	33.7334
0.9445	44.6103	33.7325
0.945	44.6106	33.7313
0.9455	44.6108	33.73
0.946	44.6111	33.7286
0.9465	44.6113	33.7432
0.947	44.6116	33.8626
0.9475	44.6118	34.0926
0.948	44.6121	34.3439
0.9485	44.6124	34.5462
0.949	44.6127	34.6819
0.9495	44.613	34.7604
0.95	44.6133	34.7984
0.9505	44.6136	34.8123
0.951	44.6138	34.8156
0.9515	44.6141	34.817
0.952	44.6144	34.82
0.9525	44.6147	34.823
0.953	44.615	34.8248
0.9535	44.6152	34.8254
0.954	44.6154	34.8259
0.9545	44.6156	34.8277
0.955	44.6158	34.8275
0.9555	44.616	34.8136
0.956	44.6161	34.7666
0.9565	44.6163	34.6607
0.957	44.6164	34.4686
0.9575	44.6164	34.1847
0.958	44.6165	33.8904
0.9585	44.6165	33.7544
0.959	44.6165	33.7522
0.9595	44.6165	33.7556
0.96	44.6164	33.759
0.9605	44.6163	33.7622
0.961	44.6162	33.7654
0.9615	44.6161	33.7684
0.962	44.616	33.7712
0.9625	44.6158	33.7738
0.963	44.6157	33.7762
0.9635	44.6155	33.7784
0.964	44.6153	33.7804
0.9645	44.6151	33.7822
0.965	44.6149	33.7839
0.9655	44.6147	33.7854
0.966	44.6145	33.7869
0.9665	44.6143	33.7883
0.967	44.6142	33.7897
0.9675	44.614	33.7912
0.968	44.6138	33.7926
0.9685	44.6137	33.7941
0.969	44.6136	33.7957
0.9695	44.6135	33.7977
0.97	44.6134	33.8008
0.9705	44.6133	33.8023
0.971	44.6133	33.8028
0.9715	44.6133	33.8044
0.972	44.6133	33.8064
0.9725	44.6133	33.8085
0.973	44.6134	33.8106
0.9735	44.6135	33.8129
0.974	44.6136	33.8153
0.9745	44.6138	33.8178
0.975	44.614	33.8203
0.9755	44.6142	33.8229
0.976	44.6144	33.8255
0.9765	44.6147	33.8281
0.977	44.615	33.8306
0.9775	44.6153	33.8331
0.978	44.6156	33.8355
0.9785	44.616	33.8377
0.979	44.6163	33.84
0.9795	44.6167	33.8421
0.98	44.6171	33.8442
0.9805	44.6175	33.8462
0.981	44.6179	33.8481
0.9815	44.6183	33.85
0.982	44.6187	33.8519
0.9825	44.619	33.8537
0.983	44.6194	33.8583
0.9835	44.6197	33.8688
0.984	44.62	33.8786
0.9845	44.6203	33.8811
0.985	44.6205	33.8756
0.9855	44.6208	33.8682
0.986	44.6209	33.8666
0.9865	44.621	33.8686
0.987	44.6211	33.8707
0.9875	44.6211	33.8729
0.988	44.6211	33.8751
0.9885	44.621	33.8774
0.989	44.6208	33.8797
0.9895	44.6205	33.882
0.99	44.6203	33.8842
0.9905	44.6199	33.8862
0.991	44.6195	33.888
0.9915	44.619	33.8895
0.992	44.6184	33.8907
0.9925	44.6178	33.8916
0.993	44.6172	33.8922
0.9935	44.6164	33.8924
0.994	44.6157	33.8923
0.9945	44.6149	33.8921
0.995	44.614	33.8916
0.9955	44.6131	33.8911
0.996	44.6122	33.8905
0.9965	44.6112	33.8899
0.997	44.6102	33.8893
0.9975	44.6091	33.8888
0.998	44.6081	33.8884
0.9985	44.607	33.8881
0.999	44.6058	33.888
[truncated: 20,001 more rows]

## Sheet: Fig_3b
Time (ps)	<Zp>-Z_H+
0	14.0936
0.0005	14.0897
0.001	14.086
0.0015	14.0824
0.002	14.079
0.0025	14.0759
0.003	14.073
0.0035	14.0703
0.004	14.0678
0.0045	14.0655
0.005	14.0634
0.0055	14.0616
0.006	14.0598
0.0065	14.0581
0.007	14.0565
0.0075	14.0548
0.008	14.053
0.0085	14.0509
0.009	14.0485
0.0095	14.0459
0.01	14.0429
0.0105	14.0398
0.011	14.0366
0.0115	14.0334
0.012	14.0303
0.0125	14.0274
0.013	14.0249
0.0135	14.0226
0.014	14.0207
0.0145	14.0192
0.015	14.0181
0.0155	14.0174
0.016	14.0169
0.0165	14.0169
0.017	14.0171
0.0175	14.0175
0.018	14.018
0.0185	14.0186
0.019	14.0191
0.0195	14.0195
0.02	14.0196
0.0205	14.0193
0.021	14.0187
0.0215	14.0177
0.022	14.0165
0.0225	14.015
0.023	14.0133
0.0235	14.0062
0.024	13.9729
0.0245	13.8859
0.025	13.7379
0.0255	13.5623
0.026	13.41
0.0265	13.3133
0.027	13.2772
0.0275	13.2748
0.028	13.2363
0.0285	13.1314
0.029	12.9592
0.0295	12.7634
0.03	12.6199
0.0305	12.56
0.031	12.5488
0.0315	12.5493
0.032	12.5507
0.0325	12.5526
0.033	12.5675
0.0335	12.6464
0.034	12.8375
0.0345	13.0699
0.035	13.2254
0.0355	13.2689
0.036	13.2686
0.0365	13.4524
0.037	13.7685
0.0375	13.9697
0.038	13.9784
0.0385	13.9795
0.039	13.9811
0.0395	13.9832
0.04	13.9858
0.0405	13.9888
0.041	13.9922
0.0415	13.9273
0.042	13.6207
0.0425	13.3583
0.043	13.2729
0.0435	13.2718
0.044	13.1519
0.0445	12.9086
0.045	12.6415
0.0455	12.5245
0.046	12.5138
0.0465	12.5092
0.047	12.5041
0.0475	12.4986
0.048	12.4925
0.0485	12.4862
0.049	12.4795
0.0495	12.4725
0.05	12.4655
0.0505	12.4585
0.051	12.4515
0.0515	12.4487
0.052	12.461
0.0525	12.491
0.053	12.5321
0.0535	12.5738
0.054	12.606
0.0545	12.6208
0.055	12.6127
0.0555	12.5788
0.056	12.5206
0.0565	12.4518
0.057	12.4027
0.0575	12.3839
0.058	12.3728
0.0585	12.3764
0.059	12.3852
0.0595	12.3846
0.06	12.3824
0.0605	12.3802
0.061	12.378
0.0615	12.3758
0.062	12.3736
0.0625	12.3713
0.063	12.3691
0.0635	12.3669
0.064	12.3648
0.0645	12.3629
0.065	12.3612
0.0655	12.3598
0.066	12.3586
0.0665	12.3578
0.067	12.3572
0.0675	12.3568
0.068	12.3566
0.0685	12.3566
0.069	12.3568
0.0695	12.3569
0.07	12.3572
0.0705	12.3574
0.071	12.3576
0.0715	12.3578
0.072	12.358
0.0725	12.3581
0.073	12.3582
0.0735	12.3583
0.074	12.3583
0.0745	12.3584
0.075	12.3585
0.0755	12.3587
0.076	12.335
0.0765	12.2273
0.077	12.0588
0.0775	11.9104
0.078	11.824
0.0785	11.7972
0.079	11.7963
0.0795	11.7531
0.08	11.6568
0.0805	11.5153
0.081	11.3716
0.0815	11.2753
0.082	11.2338
0.0825	11.2214
0.083	11.2176
0.0835	11.2157
0.084	11.2171
0.0845	11.2305
0.085	11.2733
0.0855	11.3578
0.086	11.4729
0.0865	11.589
0.087	11.6822
0.0875	11.7439
0.088	11.7766
0.0885	11.7881
0.089	11.7893
0.0895	11.7912
0.09	11.7985
0.0905	11.81
0.091	11.822
0.0915	11.8309
0.092	11.8341
0.0925	11.8311
0.093	11.8228
0.0935	11.8117
0.094	11.8012
0.0945	11.7943
0.095	11.7926
0.0955	11.7934
0.096	11.7858
0.0965	11.7616
0.097	11.7115
0.0975	11.6306
0.098	11.5208
0.0985	11.3972
0.099	11.2861
0.0995	11.2091
0.1	11.1681
0.1005	11.1505
0.101	11.1447
0.1015	11.1469
0.102	11.1619
0.1025	11.2025
0.103	11.2824
0.1035	11.4007
0.104	11.5344
0.1045	11.6544
0.105	11.7424
0.1055	11.7934
0.106	11.8125
0.1065	11.8149
0.107	11.8265
0.1075	11.8606
0.108	11.9179
0.1085	11.9911
0.109	12.0681
0.1095	12.1349
0.11	12.1804
0.1105	12.1983
0.111	12.1864
0.1115	12.1461
0.112	12.0829
0.1125	12.0076
0.113	11.9339
0.1135	11.8743
0.114	11.8363
0.1145	11.8205
0.115	11.8186
0.1155	11.8121
0.116	11.787
0.1165	11.7396
0.117	11.6723
0.1175	11.5917
0.118	11.5075
0.1185	11.43
0.119	11.3668
0.1195	11.3217
0.12	11.2953
0.1205	11.2865
0.121	11.2944
0.1215	11.3181
0.122	11.357
0.1225	11.4094
0.123	11.4722
0.1235	11.5407
0.124	11.6091
0.1245	11.6718
0.125	11.7234
0.1255	11.7606
0.126	11.7816
0.1265	11.788
0.127	11.7867
0.1275	11.7897
0.128	11.8051
0.1285	11.8351
0.129	11.8766
0.1295	11.9232
0.13	11.9661
0.1305	11.9966
0.131	12.0074
0.1315	11.9948
0.132	11.9595
0.1325	11.9079
0.133	11.8512
0.1335	11.803
0.134	11.7748
0.1345	11.7683
0.135	11.768
0.1355	11.7189
0.136	11.6182
0.1365	11.4547
0.137	11.2554
0.1375	11.0848
0.138	10.9936
0.1385	10.9672
0.139	10.9622
0.1395	10.9584
0.14	10.9545
0.1405	10.9505
0.141	10.9465
0.1415	10.9436
0.142	10.959
0.1425	11.0292
0.143	11.1741
0.1435	11.3621
0.144	11.5352
0.1445	11.6568
0.145	11.7193
0.1455	11.7345
0.146	11.7316
0.1465	11.7555
0.147	11.8113
0.1475	11.8948
0.148	11.9907
0.1485	12.0802
0.149	12.1485
0.1495	12.1882
0.15	12.1981
0.1505	12.18
0.151	12.1371
0.1515	12.0741
0.152	11.9978
0.1525	11.9169
0.153	11.8403
0.1535	11.7754
0.154	11.7272
0.1545	11.6982
0.155	11.6868
0.1555	11.6843
0.156	11.6725
0.1565	11.638
0.157	11.5735
0.1575	11.4781
0.158	11.3581
0.1585	11.228
0.159	11.1077
0.1595	11.0129
0.16	10.95
0.1605	10.9166
0.161	10.9083
0.1615	10.924
0.162	10.9669
0.1625	11.0417
0.163	11.1485
0.1635	11.2773
0.164	11.4092
0.1645	11.5241
0.165	11.6076
0.1655	11.6541
0.166	11.6674
0.1665	11.6672
0.167	11.6993
0.1675	11.7832
0.168	11.9373
0.1685	12.1588
0.169	12.3944
0.1695	12.5434
0.17	12.5756
0.1705	12.5769
0.171	12.5783
0.1715	12.5797
0.172	12.5811
0.1725	12.5823
0.173	12.5834
0.1735	12.5842
0.174	12.5848
0.1745	12.5852
0.175	12.5045
0.1755	12.1845
0.176	11.8518
0.1765	11.6942
0.177	11.6762
0.1775	11.5955
0.178	11.331
0.1785	10.9601
0.179	10.7774
0.1795	10.7699
0.18	10.7698
0.1805	10.7694
0.181	10.7689
0.1815	10.7683
0.182	10.7674
0.1825	10.7665
0.183	10.7667
0.1835	10.8689
0.184	11.175
0.1845	11.4759
0.185	11.6354
0.1855	11.6719
0.186	11.6711
0.1865	11.7797
0.187	11.9698
0.1875	12.215
0.188	12.4268
0.1885	12.5415
0.189	12.5784
0.1895	12.5858
0.19	12.5883
0.1905	12.591
0.191	12.5924
0.1915	12.5814
0.192	12.5262
0.1925	12.3912
0.193	12.1865
0.1935	11.9746
0.194	11.8131
0.1945	11.7227
0.195	11.6957
0.1955	11.6969
0.196	11.6605
0.1965	11.5688
0.197	11.4229
0.1975	11.248
0.198	11.0851
0.1985	10.9674
0.199	10.901
0.1995	10.8742
0.2	10.8766
0.2005	10.9084
0.201	10.9779
0.2015	11.0917
0.202	11.2408
0.2025	11.3986
0.203	11.5353
0.2035	11.6328
0.204	11.6867
0.2045	11.7038
0.205	11.7038
0.2055	11.717
0.206	11.7559
0.2065	11.8212
0.207	11.9059
0.2075	11.9992
0.208	12.0894
0.2085	12.1673
0.209	12.2274
0.2095	12.2689
0.21	12.2933
0.2105	12.303
0.211	12.3005
0.2115	12.2881
0.212	12.2674
0.2125	12.2401
0.213	12.2079
0.2135	12.1722
0.214	12.1346
0.2145	12.096
0.215	12.0575
0.2155	12.0199
0.216	11.9838
0.2165	11.9498
0.217	11.9188
0.2175	11.8914
0.218	11.8681
0.2185	11.8493
0.219	11.835
0.2195	11.8254
0.22	11.8203
0.2205	11.8192
0.221	11.822
0.2215	11.8278
0.222	11.8361
0.2225	11.8457
0.223	11.8551
0.2235	11.8626
0.224	11.8663
0.2245	11.864
0.225	11.8544
0.2255	11.837
0.226	11.8128
0.2265	11.784
0.227	11.754
0.2275	11.7265
0.228	11.7045
0.2285	11.6901
0.229	11.6834
0.2295	11.6822
0.23	11.6825
0.2305	11.677
0.231	11.6651
0.2315	11.6451
0.232	11.6174
0.2325	11.5834
0.233	11.5448
0.2335	11.504
0.234	11.4633
0.2345	11.4253
0.235	11.3923
0.2355	11.3665
0.236	11.3501
0.2365	11.3448
0.237	11.352
0.2375	11.3726
0.238	11.4064
0.2385	11.4524
0.239	11.5074
0.2395	11.5669
0.24	11.6245
0.2405	11.6735
0.241	11.7081
0.2415	11.7249
0.242	11.7288
0.2425	11.7399
0.243	11.782
0.2435	11.8732
0.244	12.0241
0.2445	12.2262
0.245	12.429
0.2455	12.5557
0.246	12.5888
0.2465	12.5926
0.247	12.5964
0.2475	12.6004
0.248	12.6046
0.2485	12.6089
0.249	12.6134
0.2495	12.6179
0.25	12.6224
0.2505	12.627
0.251	12.6315
0.2515	12.6359
0.252	12.6389
0.2525	12.6126
0.253	12.5219
0.2535	12.3737
0.254	12.2052
0.2545	12.052
0.255	11.9326
0.2555	11.8514
0.256	11.8055
0.2565	11.7879
0.257	11.7872
0.2575	11.786
0.258	11.7704
0.2585	11.7363
0.259	11.6854
0.2595	11.6233
0.26	11.5577
0.2605	11.497
0.261	11.4487
0.2615	11.418
0.262	11.4076
0.2625	11.4178
0.263	11.4469
0.2635	11.4914
0.264	11.5461
0.2645	11.6054
0.265	11.6632
0.2655	11.7147
0.266	11.7567
0.2665	11.7874
0.267	11.807
0.2675	11.8169
0.268	11.8197
0.2685	11.8195
0.269	11.8214
0.2695	11.8288
0.27	11.8443
0.2705	11.8691
0.271	11.9038
0.2715	11.9478
0.272	11.9987
0.2725	12.052
0.273	12.1012
0.2735	12.1385
0.274	12.1572
0.2745	12.1521
0.275	12.1209
0.2755	12.0654
0.276	11.992
0.2765	11.9132
0.277	11.8442
0.2775	11.7986
0.278	11.7816
0.2785	11.7792
0.279	11.7446
0.2795	11.6578
0.28	11.5108
0.2805	11.3269
0.281	11.1606
0.2815	11.0575
0.282	11.014
0.2825	11.0011
0.283	11.0004
0.2835	11.0109
0.284	11.0481
0.2845	11.1398
0.285	11.2965
0.2855	11.4802
0.286	11.6333
0.2865	11.7235
0.287	11.7509
0.2875	11.7507
0.288	11.8054
0.2885	11.9354
0.289	12.1421
0.2895	12.3629
0.29	12.4926
0.2905	12.5176
0.291	12.5185
0.2915	12.5196
0.292	12.5207
0.2925	12.5219
0.293	12.5231
0.2935	12.5244
0.294	12.5257
0.2945	12.527
0.295	12.5282
0.2955	12.5033
0.296	12.3885
0.2965	12.1964
0.297	12.0041
0.2975	11.8634
0.298	11.7827
0.2985	11.7501
0.299	11.745
0.2995	11.7409
0.3	11.7226
0.3005	11.6921
0.301	11.658
0.3015	11.6304
0.302	11.6169
0.3025	11.6217
0.303	11.6436
0.3035	11.6766
0.304	11.7107
0.3045	11.7346
0.305	11.7419
0.3055	11.7419
0.306	11.7814
0.3065	11.8819
0.307	12.069
0.3075	12.3199
0.308	12.5103
0.3085	12.5456
0.309	12.5458
0.3095	12.546
0.31	12.5464
0.3105	12.547
0.311	12.5477
0.3115	12.5485
0.312	12.5496
0.3125	12.5508
0.313	12.5522
0.3135	12.5537
0.314	12.5555
0.3145	12.5575
0.315	12.5597
0.3155	12.562
0.316	12.5645
0.3165	12.5671
0.317	12.5697
0.3175	12.5724
0.318	12.5751
0.3185	12.5779
0.319	12.5806
0.3195	12.5832
0.32	12.5858
0.3205	12.5883
0.321	12.5906
0.3215	12.5928
0.322	12.5948
0.3225	12.5965
0.323	12.598
0.3235	12.5993
0.324	12.6003
0.3245	12.6011
0.325	12.6018
0.3255	12.6023
0.326	12.6027
0.3265	12.603
0.327	12.6032
0.3275	12.6034
0.328	12.6037
0.3285	12.6042
0.329	12.6048
0.3295	12.6056
0.33	12.6066
0.3305	12.6079
0.331	12.6095
0.3315	12.6112
0.332	12.6131
0.3325	12.6149
0.333	12.6166
0.3335	12.6181
0.334	12.6193
0.3345	12.6202
0.335	12.6206
0.3355	12.6205
0.336	12.6199
0.3365	12.6187
0.337	12.617
0.3375	12.6148
0.338	12.6121
0.3385	12.6089
0.339	12.6055
0.3395	12.6017
0.34	12.5979
0.3405	12.594
0.341	12.5902
0.3415	12.5866
0.342	12.583
0.3425	12.5796
0.343	12.5762
0.3435	12.5728
0.344	12.5694
0.3445	12.5659
0.345	12.5624
0.3455	12.5588
0.346	12.5552
0.3465	12.5517
0.347	12.5481
0.3475	12.5447
0.348	12.5414
0.3485	12.5382
0.349	12.5352
0.3495	12.5324
0.35	12.5298
0.3505	12.5276
0.351	12.5258
0.3515	12.5243
0.352	12.5206
0.3525	12.4037
0.353	12.179
0.3535	12.0137
0.354	11.9371
0.3545	11.9192
0.355	11.9215
0.3555	11.9098
0.356	11.886
0.3565	11.8602
0.357	11.8441
0.3575	11.8445
0.358	11.8611
0.3585	11.8872
0.359	11.9126
0.3595	11.9273
0.36	11.9292
0.3605	11.9366
0.361	11.979
0.3615	12.0801
0.362	12.2469
0.3625	12.419
0.363	12.4802
0.3635	12.4784
0.364	12.4762
0.3645	12.4739
0.365	12.4715
0.3655	12.4691
0.366	12.4665
0.3665	12.464
0.367	12.4614
0.3675	12.4589
0.368	12.4565
0.3685	12.4542
0.369	12.452
0.3695	12.4502
0.37	12.4487
0.3705	12.4474
0.371	12.3973
0.3715	12.2458
0.372	12.0896
0.3725	11.9866
0.373	11.9345
0.3735	11.916
0.374	11.9138
0.3745	11.9146
0.375	11.9105
0.3755	11.9052
0.376	11.9013
0.3765	11.9008
0.377	11.9038
0.3775	11.9085
0.378	11.9119
0.3785	11.9123
0.379	11.911
0.3795	11.9197
0.38	11.9484
0.3805	12.0117
0.381	12.1214
0.3815	12.2713
0.382	12.4033
0.3825	12.4448
0.383	12.4457
0.3835	12.4465
0.384	12.4474
0.3845	12.4482
0.385	12.4489
0.3855	12.4495
0.386	12.4499
0.3865	12.4501
0.387	12.4501
0.3875	12.4499
0.388	12.4494
0.3885	12.4487
0.389	12.4479
0.3895	12.447
0.39	12.446
0.3905	12.4452
0.391	12.4446
0.3915	12.4443
0.392	12.4443
0.3925	12.4445
0.393	12.445
0.3935	12.4457
0.394	12.4465
0.3945	12.4474
0.395	12.4482
0.3955	12.449
0.396	12.4497
0.3965	12.4504
0.397	12.4509
0.3975	12.4514
0.398	12.4518
0.3985	12.452
0.399	12.4522
0.3995	12.4524
0.4	12.4524
0.4005	12.4525
0.401	12.4525
0.4015	12.4525
0.402	12.4525
0.4025	12.4526
0.403	12.4528
0.4035	12.4532
0.404	12.4537
0.4045	12.4543
0.405	12.455
0.4055	12.4557
0.406	12.4565
0.4065	12.4573
0.407	12.458
0.4075	12.4587
0.408	12.4593
0.4085	12.4598
0.409	12.4602
0.4095	12.4604
0.41	12.4605
0.4105	12.4604
0.411	12.4601
0.4115	12.4596
0.412	12.459
0.4125	12.4582
0.413	12.4574
0.4135	12.4567
0.414	12.4561
0.4145	12.4559
0.415	12.4561
0.4155	12.4567
0.416	12.4579
0.4165	12.4595
0.417	12.4616
0.4175	12.464
0.418	12.4667
0.4185	12.4696
0.419	12.4727
0.4195	12.4758
0.42	12.4789
0.4205	12.482
0.421	12.485
0.4215	12.4878
0.422	12.4905
0.4225	12.4928
0.423	12.4948
0.4235	12.4965
0.424	12.4977
0.4245	12.4985
0.425	12.4989
0.4255	12.4991
0.426	12.4991
0.4265	12.499
0.427	12.4991
0.4275	12.4993
0.428	12.4998
0.4285	12.5005
0.429	12.5014
0.4295	12.5026
0.43	12.504
0.4305	12.5056
0.431	12.5074
0.4315	12.5092
0.432	12.5111
0.4325	12.5129
0.433	12.5148
0.4335	12.5166
0.434	12.5182
0.4345	12.5197
0.435	12.521
0.4355	12.5221
0.436	12.523
0.4365	12.5237
0.437	12.5242
0.4375	12.5248
0.438	12.5254
0.4385	12.526
0.439	12.5267
0.4395	12.5275
0.44	12.5284
0.4405	12.5294
0.441	12.5304
0.4415	12.5315
0.442	12.5327
0.4425	12.534
0.443	12.5353
0.4435	12.5368
0.444	12.5384
0.4445	12.54
0.445	12.5418
0.4455	12.5437
0.446	12.5456
0.4465	12.5478
0.447	12.5501
0.4475	12.5526
0.448	12.5552
0.4485	12.5581
0.449	12.5612
0.4495	12.5642
0.45	12.5528
0.4505	12.4992
0.451	12.4086
0.4515	12.3082
0.452	12.2205
0.4525	12.1548
0.453	12.1113
0.4535	12.0864
0.454	12.0754
0.4545	12.073
0.455	12.0735
0.4555	12.0716
0.456	12.0663
0.4565	12.058
0.457	12.0485
0.4575	12.0397
0.458	12.0333
0.4585	12.0305
0.459	12.0319
0.4595	12.037
0.46	12.0451
0.4605	12.0548
0.461	12.0644
0.4615	12.0723
0.462	12.0774
0.4625	12.0793
0.463	12.0795
0.4635	12.0827
0.464	12.0933
0.4645	12.1161
0.465	12.1548
0.4655	12.2122
0.466	12.2886
0.4665	12.3794
0.467	12.4719
0.4675	12.5486
0.468	12.5961
0.4685	12.6153
0.469	12.6193
0.4695	12.6207
0.47	12.6223
0.4705	12.624
0.471	12.6258
0.4715	12.6276
0.472	12.6295
0.4725	12.6314
0.473	12.6328
0.4735	12.6258
0.474	12.5942
0.4745	12.5305
0.475	12.444
0.4755	12.3536
0.476	12.2743
0.4765	12.2123
0.477	12.1674
0.4775	12.1367
0.478	12.1164
0.4785	12.1036
0.479	12.0958
0.4795	12.0914
0.48	12.0893
0.4805	12.0888
0.481	12.0898
0.4815	12.0919
0.482	12.0951
0.4825	12.0993
0.483	12.1042
0.4835	12.1097
0.484	12.1155
0.4845	12.1213
0.485	12.1268
0.4855	12.132
0.486	12.1369
0.4865	12.1417
0.487	12.1466
0.4875	12.1518
0.488	12.1574
0.4885	12.1636
0.489	12.1703
0.4895	12.1777
0.49	12.1857
0.4905	12.1942
0.491	12.2035
0.4915	12.2134
0.492	12.2238
0.4925	12.2346
0.493	12.2455
0.4935	12.2563
0.494	12.2672
0.4945	12.2782
0.495	12.2901
0.4955	12.3033
0.496	12.3185
0.4965	12.3365
0.497	12.3576
0.4975	12.3818
0.498	12.4086
0.4985	12.4368
0.499	12.4648
0.4995	12.4905
0.5	12.5117
0.5005	12.5264
0.501	12.5326
0.5015	12.5281
0.502	12.5101
0.5025	12.475
0.503	12.4196
0.5035	12.3439
0.504	12.2544
0.5045	12.1646
0.505	12.0902
0.5055	12.0434
0.506	12.0273
0.5065	12.0262
0.507	11.9911
0.5075	11.8995
0.508	11.7365
0.5085	11.5345
0.509	11.3993
0.5095	11.3786
0.51	11.3794
0.5105	11.3806
0.511	11.3821
0.5115	11.3841
0.512	11.3862
0.5125	11.3885
0.513	11.3907
0.5135	11.3928
0.514	11.3946
0.5145	11.3962
0.515	11.3973
0.5155	11.398
0.516	11.3983
0.5165	11.3981
0.517	11.3976
0.5175	11.3977
0.518	11.4845
0.5185	11.7021
0.519	11.8951
0.5195	12.0003
0.52	12.0338
0.5205	12.0353
0.521	12.0616
0.5215	12.1296
0.522	12.2378
0.5225	12.3685
0.523	12.4919
0.5235	12.5821
0.524	12.6336
0.5245	12.6571
0.525	12.6645
0.5255	12.6605
0.526	12.6408
0.5265	12.5938
0.527	12.5083
0.5275	12.3892
0.528	12.262
0.5285	12.1557
0.529	12.087
0.5295	12.0574
0.53	12.0543
0.5305	12.0459
0.531	12.008
0.5315	11.936
0.532	11.8383
0.5325	11.7336
0.533	11.6452
0.5335	11.5887
0.534	11.5681
0.5345	11.5841
0.535	11.6402
0.5355	11.7375
0.536	11.8604
0.5365	11.9753
0.537	12.0501
0.5375	12.073
0.538	12.0737
0.5385	12.1669
0.539	12.3729
0.5395	12.6446
0.54	12.7512
0.5405	12.7537
0.541	12.7558
0.5415	12.7579
0.542	12.7601
0.5425	12.7624
0.543	12.7649
0.5435	12.7678
0.544	12.7709
0.5445	12.7744
0.545	12.7781
0.5455	12.7821
0.546	12.7863
0.5465	12.7906
0.547	12.7948
0.5475	12.7991
0.548	12.7708
0.5485	12.6033
0.549	12.3881
0.5495	12.2309
0.55	12.1453
0.5505	12.1112
0.551	12.1051
0.5515	12.1058
0.552	12.0987
0.5525	12.087
0.553	12.0751
0.5535	12.0683
0.554	12.0697
0.5545	12.0791
0.555	12.0934
0.5555	12.1066
0.556	12.1132
0.5565	12.114
0.557	12.1262
0.5575	12.173
0.558	12.2796
0.5585	12.4631
0.559	12.6904
0.5595	12.8306
0.56	12.843
0.5605	12.8433
0.561	12.8433
0.5615	12.8432
0.562	12.8429
0.5625	12.8426
0.563	12.8423
0.5635	12.8422
0.564	12.8423
0.5645	12.8428
0.565	12.8436
0.5655	12.8448
0.566	12.8464
0.5665	12.8483
0.567	12.8504
0.5675	12.8525
0.568	12.8548
0.5685	12.811
0.569	12.5284
0.5695	12.2554
0.57	12.1317
0.5705	12.1102
0.571	12.1103
0.5715	12.0286
0.572	11.9135
0.5725	11.7788
0.573	11.6581
0.5735	11.5738
0.574	11.5298
0.5745	11.5213
0.575	11.5451
0.5755	11.6027
0.576	11.6934
0.5765	11.8076
0.577	11.9247
0.5775	12.0221
0.578	12.0839
0.5785	12.1058
0.579	12.1052
0.5795	12.14
0.58	12.2465
0.5805	12.4454
0.581	12.6901
0.5815	12.8316
0.582	12.842
0.5825	12.8393
0.583	12.8365
0.5835	12.8339
0.584	12.8313
0.5845	12.8289
0.585	12.8267
0.5855	12.8248
0.586	12.8231
0.5865	12.8216
0.587	12.7997
0.5875	12.57
0.588	12.2581
0.5885	12.0935
0.589	12.0658
0.5895	12.0176
0.59	11.833
0.5905	11.5457
0.591	11.3418
0.5915	11.3005
0.592	11.2964
0.5925	11.292
0.593	11.2873
0.5935	11.2825
0.594	11.2776
0.5945	11.2886
0.595	11.4217
0.5955	11.6824
0.596	11.9064
0.5965	12.009
0.597	12.0185
0.5975	12.072
0.598	12.2659
0.5985	12.5763
0.599	12.7683
0.5995	12.7781
0.6	12.7766
0.6005	12.7753
0.601	12.7742
0.6015	12.7733
0.602	12.7726
0.6025	12.7722
0.603	12.772
0.6035	12.7721
0.604	12.7724
0.6045	12.7729
0.605	12.7736
0.6055	12.7745
0.606	12.7755
0.6065	12.7766
0.607	12.7778
0.6075	12.7506
0.608	12.6406
0.6085	12.472
0.609	12.3037
0.6095	12.1711
0.61	12.0813
0.6105	12.0274
0.611	11.9993
0.6115	11.987
0.612	11.9826
0.6125	11.9812
0.613	11.9803
0.6135	11.9794
0.614	11.9784
0.6145	11.9774
0.615	11.977
0.6155	11.9783
0.616	11.9837
0.6165	11.9963
0.617	12.0196
0.6175	12.0566
0.618	12.1096
0.6185	12.1795
0.619	12.2648
0.6195	12.3608
0.62	12.4599
0.6205	12.5524
0.621	12.629
0.6215	12.6845
0.622	12.7183
0.6225	12.7347
0.623	12.7393
0.6235	12.738
0.624	12.7346
0.6245	12.731
0.625	12.7275
0.6255	12.724
0.626	12.7206
0.6265	12.7174
0.627	12.7127
0.6275	12.6992
0.628	12.662
0.6285	12.5858
0.629	12.4688
0.6295	12.3302
0.63	12.1979
0.6305	12.092
0.631	12.0192
0.6315	11.9763
0.632	11.9559
0.6325	11.9487
0.633	11.9468
0.6335	11.9456
0.634	11.9441
0.6345	11.943
0.635	11.9422
0.6355	11.9415
0.636	11.9412
0.6365	11.9438
0.637	11.9525
0.6375	11.9703
0.638	11.9977
0.6385	12.033
0.639	12.0718
0.6395	12.1079
0.64	12.1352
0.6405	12.1488
0.641	12.1467
0.6415	12.1298
0.642	12.1017
0.6425	12.0676
0.643	12.0331
0.6435	12.0024
0.644	11.9781
0.6445	11.9606
0.645	11.9492
0.6455	11.9423
0.646	11.9384
0.6465	11.9363
0.647	11.9352
0.6475	11.9348
0.648	11.9349
0.6485	11.9355
0.649	11.937
0.6495	11.9396
0.65	11.944
0.6505	11.9504
0.651	11.9596
0.6515	11.9721
0.652	11.9887
0.6525	12.0106
0.653	12.0396
0.6535	12.078
0.654	12.1287
0.6545	12.1949
0.655	12.2785
0.6555	12.3783
0.656	12.4868
0.6565	12.5895
0.657	12.6682
0.6575	12.712
0.658	12.7253
0.6585	12.7253
0.659	12.7243
0.6595	12.7233
0.66	12.7222
0.6605	12.7211
0.661	12.72
0.6615	12.7188
0.662	12.7176
0.6625	12.7163
0.663	12.7018
0.6635	12.6297
0.664	12.4772
0.6645	12.2824
0.665	12.1064
0.6655	11.9826
0.666	11.9137
0.6665	11.8877
0.667	11.8838
0.6675	11.8753
0.668	11.8488
0.6685	11.8048
0.669	11.7494
0.6695	11.6908
0.67	11.6371
0.6705	11.5948
0.671	11.5684
0.6715	11.5603
0.672	11.5709
0.6725	11.5993
0.673	11.6425
0.6735	11.6952
0.674	11.7499
0.6745	11.7977
0.675	11.8306
0.6755	11.8439
0.676	11.842
0.6765	11.8474
0.677	11.8836
0.6775	11.9629
0.678	12.0847
0.6785	12.2308
0.679	12.3666
0.6795	12.4613
0.68	12.5083
0.6805	12.517
0.681	12.4901
0.6815	12.413
0.682	12.2693
0.6825	12.0816
0.683	11.9145
0.6835	11.82
0.684	11.8009
0.6845	11.7664
0.685	11.6132
0.6855	11.3288
0.686	11.0742
0.6865	11.0168
0.687	11.0144
0.6875	11.0119
0.688	11.0095
0.6885	11.0071
0.689	11.0048
0.6895	11.0026
0.69	11.0003
0.6905	11.0085
0.691	11.1479
0.6915	11.4128
0.692	11.6296
0.6925	11.7368
0.693	11.7606
0.6935	11.7584
0.694	11.8045
0.6945	11.8864
0.695	11.992
0.6955	12.0963
0.696	12.1784
0.6965	12.2287
0.697	12.247
0.6975	12.2363
0.698	12.2002
0.6985	12.1426
0.699	12.0695
0.6995	11.9892
0.7	11.9105
0.7005	11.8414
0.701	11.7877
0.7015	11.7532
0.702	11.7385
0.7025	11.7378
0.703	11.73
0.7035	11.6895
0.704	11.5939
0.7045	11.4269
0.705	11.2027
0.7055	11.0139
0.706	10.9589
0.7065	10.9592
0.707	10.9595
0.7075	10.9595
0.708	10.9592
0.7085	10.9587
0.709	10.958
0.7095	10.9572
0.71	10.9564
0.7105	10.9556
0.711	10.955
0.7115	10.9547
0.712	10.9547
0.7125	10.9551
0.713	10.9557
0.7135	11.0078
0.714	11.2277
0.7145	11.485
0.715	11.6554
0.7155	11.7321
0.716	11.7488
0.7165	11.7492
0.717	11.776
0.7175	11.8186
0.718	11.8673
0.7185	11.9083
0.719	11.932
0.7195	11.9348
0.72	11.9182
0.7205	11.8876
0.721	11.8504
0.7215	11.8138
0.722	11.784
0.7225	11.7649
0.723	11.7571
0.7235	11.7572
0.724	11.7551
0.7245	11.7398
0.725	11.7034
0.7255	11.6405
0.726	11.5484
0.7265	11.429
0.727	11.2932
0.7275	11.1639
0.728	11.0686
0.7285	11.0201
0.729	11.0078
0.7295	11.0091
0.73	11.0111
0.7305	11.0128
0.731	11.0143
0.7315	11.0155
0.732	11.0164
0.7325	11.0172
0.733	11.0241
0.7335	11.0703
0.734	11.1871
0.7345	11.3564
0.735	11.5233
0.7355	11.6486
0.736	11.7237
0.7365	11.7568
0.737	11.7638
0.7375	11.763
0.738	11.7696
0.7385	11.7808
0.739	11.7914
0.7395	11.7955
0.74	11.7908
0.7405	11.7792
0.741	11.7655
0.7415	11.7555
0.742	11.7519
0.7425	11.7503
0.743	11.7311
0.7435	11.6891
0.744	11.6166
0.7445	11.5141
0.745	11.3915
0.7455	11.2683
0.746	11.1672
0.7465	11.1004
0.747	11.0651
0.7475	11.0504
0.748	11.0473
0.7485	11.0519
0.749	11.0665
0.7495	11.0978
0.75	11.1543
0.7505	11.2388
0.751	11.3429
0.7515	11.4494
0.752	11.5425
0.7525	11.6136
0.753	11.661
0.7535	11.6878
0.754	11.6988
0.7545	11.7
0.755	11.6973
0.7555	11.6948
0.756	11.694
0.7565	11.694
0.757	11.6936
0.7575	11.6918
0.758	11.6885
0.7585	11.6842
0.759	11.6802
0.7595	11.6779
0.76	11.6766
0.7605	11.6707
0.761	11.6526
0.7615	11.6115
0.762	11.5363
0.7625	11.419
0.763	11.2655
0.7635	11.1147
0.764	11.0263
0.7645	11.0092
0.765	11.0071
0.7655	11.0048
0.766	11.0025
0.7665	11.0003
0.767	10.9983
0.7675	10.9967
0.768	10.9954
0.7685	10.9945
0.769	10.9941
0.7695	10.9939
0.77	10.9939
0.7705	10.9941
0.771	10.9943
0.7715	10.9944
0.772	10.9944
0.7725	10.9942
0.773	10.9938
0.7735	10.9932
0.774	10.9923
0.7745	10.9912
0.775	10.9898
0.7755	10.9882
0.776	10.9864
0.7765	10.9844
0.777	10.9823
0.7775	10.9802
0.778	10.9781
0.7785	10.9761
0.779	10.9743
0.7795	10.9728
0.78	10.9716
0.7805	10.9708
0.781	10.9702
0.7815	10.9699
0.782	10.9697
0.7825	10.9695
0.783	10.9694
0.7835	10.9691
0.784	10.9688
0.7845	10.9682
0.785	10.9675
0.7855	10.9665
0.786	10.9654
0.7865	10.9641
0.787	10.9626
0.7875	10.961
0.788	10.9593
0.7885	10.9575
0.789	10.9557
0.7895	10.9539
0.79	10.9521
0.7905	10.9505
0.791	10.9491
0.7915	10.948
0.792	10.9471
0.7925	10.9465
0.793	10.9462
0.7935	10.9463
0.794	10.9466
0.7945	10.9471
0.795	10.9478
0.7955	10.9485
0.796	10.9492
0.7965	10.9499
0.797	10.9504
0.7975	10.9509
0.798	10.943
0.7985	10.8148
0.799	10.5975
0.7995	10.4108
0.8	10.286
0.8005	10.2112
0.801	10.1699
0.8015	10.1505
0.802	10.1469
0.8025	10.1568
0.803	10.1808
0.8035	10.2213
0.804	10.2813
0.8045	10.3632
0.805	10.4664
0.8055	10.5848
0.806	10.7053
0.8065	10.8099
0.807	10.8833
0.8075	10.9217
0.808	10.9342
0.8085	10.9356
0.809	10.9359
0.8095	10.9364
0.81	10.9371
0.8105	10.938
0.811	10.939
0.8115	10.9402
0.812	10.9414
0.8125	10.9428
0.813	10.9442
0.8135	10.9406
0.814	10.9202
0.8145	10.8719
0.815	10.7941
0.8155	10.6968
0.816	10.5967
0.8165	10.508
0.817	10.4392
0.8175	10.3934
0.818	10.3713
0.8185	10.3731
0.819	10.3998
0.8195	10.4536
0.82	10.5361
0.8205	10.6449
0.821	10.7678
0.8215	10.8781
0.822	10.9452
0.8225	10.962
0.823	10.9624
0.8235	10.9628
0.824	10.9633
0.8245	10.9639
0.825	10.9646
0.8255	10.9655
0.826	10.9664
0.8265	10.9676
0.827	10.9688
0.8275	10.9702
0.828	10.9718
0.8285	10.9735
0.829	10.9754
0.8295	10.9775
0.83	10.9797
0.8305	10.9821
0.831	10.9846
0.8315	10.9872
0.832	10.9898
0.8325	10.9924
0.833	10.9951
0.8335	10.9976
0.834	11
0.8345	11.0024
0.835	11.0046
0.8355	11.0067
0.836	11.0088
0.8365	11.0107
0.837	10.9975
0.8375	10.9375
0.838	10.8391
0.8385	10.7315
0.839	10.6397
0.8395	10.5767
0.84	10.5484
0.8405	10.5583
0.841	10.61
0.8415	10.7062
0.842	10.8373
0.8425	10.9611
0.843	11.0109
0.8435	11.0093
0.844	11.0065
0.8445	11.0035
0.845	11.0003
0.8455	10.997
0.846	10.9937
0.8465	10.9906
0.847	10.9876
0.8475	10.985
0.848	10.9829
0.8485	10.9811
0.849	10.9799
0.8495	10.9792
0.85	10.9789
0.8505	10.9791
0.851	10.9795
0.8515	10.9803
0.852	10.9812
0.8525	10.9823
0.853	10.9783
0.8535	10.8486
0.854	10.5943
0.8545	10.3632
0.855	10.2075
0.8555	10.1158
0.856	10.0664
0.8565	10.042
0.857	10.0323
0.8575	10.033
0.858	10.045
0.8585	10.0757
0.859	10.1405
0.8595	10.2645
0.86	10.4768
0.8605	10.7635
0.861	10.9635
0.8615	10.978
0.862	10.9755
0.8625	10.9729
0.863	10.9701
0.8635	10.9673
0.864	10.9645
0.8645	10.9619
0.865	10.9594
0.8655	10.9574
0.866	10.9557
0.8665	10.9543
0.867	10.9533
0.8675	10.9525
0.868	10.9519
0.8685	10.9513
0.869	10.9507
0.8695	10.9501
0.87	10.8745
0.8705	10.4979
0.871	10.1707
0.8715	10.0089
0.872	9.95031
0.8725	9.93598
0.873	9.9326
0.8735	9.92986
0.874	9.92722
0.8745	9.92451
0.875	9.93286
0.8755	9.9818
0.876	10.1285
0.8765	10.4377
0.877	10.824
0.8775	10.9208
0.878	10.9179
0.8785	10.915
0.879	10.9123
0.8795	10.9097
0.88	10.9073
0.8805	10.9054
0.881	10.9039
0.8815	10.9031
0.882	10.9029
0.8825	10.9034
0.883	10.9045
0.8835	10.906
0.884	10.9079
0.8845	10.9099
0.885	10.9121
0.8855	10.9142
0.886	10.9162
0.8865	10.9181
0.887	10.841
0.8875	10.558
0.888	10.2758
0.8885	10.0894
0.889	9.98385
0.8895	9.92872
0.89	9.9018
0.8905	9.88982
0.891	9.88647
0.8915	9.89046
0.892	9.9046
0.8925	9.93603
0.893	9.9964
0.8935	10.1014
0.894	10.2674
0.8945	10.4961
0.895	10.74
0.8955	10.8893
0.896	10.9082
0.8965	10.9062
0.897	10.9043
0.8975	10.9024
0.898	10.9007
0.8985	10.8992
0.899	10.8979
0.8995	10.8968
0.9	10.896
0.9005	10.8955
0.901	10.8953
0.9015	10.8954
0.902	10.8958
0.9025	10.8965
0.903	10.8973
0.9035	10.8984
0.904	10.8996
0.9045	10.9009
0.905	10.9023
0.9055	10.9037
0.906	10.905
0.9065	10.8958
0.907	10.7689
0.9075	10.523
0.908	10.2742
0.9085	10.0874
0.909	9.96741
0.9095	9.89812
0.91	9.86181
0.9105	9.84464
0.911	9.83751
0.9115	9.83574
0.912	9.83831
0.9125	9.84758
0.913	9.86981
0.9135	9.91573
0.914	9.99999
0.9145	10.1387
0.915	10.3402
0.9155	10.5835
0.916	10.7954
0.9165	10.8945
0.917	10.9032
0.9175	10.9024
0.918	10.9017
0.9185	10.9012
0.919	10.9009
0.9195	10.901
0.92	10.9013
0.9205	10.9019
0.921	10.9029
0.9215	10.9042
0.922	10.9058
0.9225	10.9076
0.923	10.9097
0.9235	10.9118
0.924	10.89
0.9245	10.7253
0.925	10.4379
0.9255	10.1652
0.926	9.98
0.9265	9.88238
0.927	9.84727
0.9275	9.84329
0.928	9.84086
0.9285	9.82917
0.929	9.8143
0.9295	9.80559
0.93	9.80844
0.9305	9.82123
0.931	9.83572
0.9315	9.84207
0.932	9.84119
0.9325	9.86837
0.933	9.96285
0.9335	10.1677
0.934	10.4899
0.9345	10.8032
0.935	10.9039
0.9355	10.9015
0.936	10.8987
0.9365	10.8958
0.937	10.8929
0.9375	10.8901
0.938	10.8874
0.9385	10.8849
0.939	10.8826
0.9395	10.8805
0.94	10.8788
0.9405	10.8773
0.941	10.8762
0.9415	10.8755
0.942	10.875
0.9425	10.875
0.943	10.8753
0.9435	10.8759
0.944	10.8767
0.9445	10.8779
0.945	10.8792
0.9455	10.8808
0.946	10.8825
0.9465	10.8681
0.947	10.749
0.9475	10.5192
0.948	10.2682
0.9485	10.0662
0.949	9.93083
0.9495	9.85257
0.95	9.81486
0.9505	9.80131
0.951	9.79827
0.9515	9.79715
0.952	9.79443
0.9525	9.7917
0.953	9.79014
0.9535	9.78984
0.954	9.78949
0.9545	9.78789
0.955	9.78832
0.9555	9.80236
0.956	9.84956
0.9565	9.9556
0.957	10.1477
0.9575	10.4317
0.958	10.7261
0.9585	10.8621
0.959	10.8643
0.9595	10.8609
0.96	10.8575
0.9605	10.8541
0.961	10.8508
0.9615	10.8477
0.962	10.8448
0.9625	10.842
0.963	10.8395
0.9635	10.8371
0.964	10.8349
0.9645	10.8329
0.965	10.8311
0.9655	10.8293
0.966	10.8276
0.9665	10.826
0.967	10.8244
0.9675	10.8228
0.968	10.8212
0.9685	10.8196
0.969	10.8179
0.9695	10.8158
0.97	10.8126
0.9705	10.811
0.971	10.8105
0.9715	10.8089
0.972	10.8069
0.9725	10.8049
0.973	10.8028
0.9735	10.8006
0.974	10.7983
0.9745	10.796
0.975	10.7936
0.9755	10.7912
0.976	10.7889
0.9765	10.7866
0.977	10.7843
0.9775	10.7822
0.978	10.7802
0.9785	10.7782
0.979	10.7764
0.9795	10.7746
0.98	10.7729
0.9805	10.7713
0.981	10.7698
0.9815	10.7683
0.982	10.7668
0.9825	10.7654
0.983	10.7611
0.9835	10.7509
0.984	10.7415
0.9845	10.7392
0.985	10.7449
0.9855	10.7526
0.986	10.7544
0.9865	10.7524
0.987	10.7504
0.9875	10.7482
0.988	10.7459
0.9885	10.7435
0.989	10.7411
0.9895	10.7386
0.99	10.7361
0.9905	10.7337
0.991	10.7315
0.9915	10.7295
0.992	10.7277
0.9925	10.7262
0.993	10.725
0.9935	10.7241
0.994	10.7233
0.9945	10.7228
0.995	10.7224
0.9955	10.722
0.996	10.7217
0.9965	10.7213
0.997	10.7209
0.9975	10.7203
0.998	10.7197
0.9985	10.7188
0.999	10.7178
[truncated: 20,001 more rows]

## Sheet: Fig_3c
Time (ps)	Ha+-Op	Ha+-Oc
0	10.1292	6.10997
0.0005	10.1311	6.10174
0.001	10.1325	6.09404
0.0015	10.1333	6.08762
0.002	10.1337	6.08312
0.0025	10.1336	6.08099
0.003	10.1332	6.08156
0.0035	10.1323	6.08498
0.004	10.1312	6.09126
0.0045	10.2776	6.10022
0.005	10.2773	6.11157
0.0055	10.2769	6.12482
0.006	10.2764	6.13422
0.0065	10.2758	6.12443
0.007	10.2753	6.11741
0.0075	10.2748	6.11351
0.008	10.2746	6.11293
0.0085	10.2746	6.11568
0.009	10.2749	6.12155
0.0095	10.2755	6.13014
0.01	10.2764	6.14084
0.0105	10.2774	6.15288
0.011	10.2786	6.16529
0.0115	10.2797	6.17703
0.012	10.2807	6.18704
0.0125	10.2816	6.18618
0.013	10.2821	6.17962
0.0135	10.2824	6.17429
0.014	10.2824	6.17063
0.0145	10.282	6.16889
0.015	10.2813	6.16926
0.0155	10.2803	6.16416
0.016	10.279	6.15098
0.0165	10.2775	6.13791
0.017	10.2759	6.12589
0.0175	10.2742	6.11573
0.018	10.2724	6.10809
0.0185	10.2707	6.10341
0.019	10.2691	6.10201
0.0195	10.2678	6.10398
0.02	10.2668	6.10926
0.0205	10.2662	6.11757
0.021	10.2661	6.12845
0.0215	10.2664	6.14125
0.022	10.267	6.15513
0.0225	10.268	6.16912
0.023	10.2692	6.18223
0.0235	10.2781	6.18583
0.024	10.3231	6.22863
0.0245	10.4425	6.35848
0.025	10.6477	6.58791
0.0255	10.8935	6.86451
0.026	11.1083	7.10714
0.0265	11.1328	7.26351
0.027	11.0892	7.32549
0.0275	11.0902	7.33641
0.028	11.0437	7.40685
0.0285	10.9113	7.58361
0.029	10.695	7.86659
0.0295	10.4536	8.18547
0.03	10.2812	8.4197
0.0305	10.2128	8.51933
0.031	10.2032	8.5398
0.0315	10.2072	8.53917
0.032	10.2114	8.53422
0.0325	10.2158	8.52538
0.033	10.2349	8.4943
0.0335	10.3302	8.36321
0.034	10.5615	8.0607
0.0345	10.8453	7.69843
0.035	11.0353	7.45618
0.0355	11.0854	7.38505
0.036	11.08	7.38182
0.0365	11.0499	7.10715
0.037	10.6262	6.64305
0.0375	10.361	6.35502
0.038	10.3514	6.35146
0.0385	10.3517	6.36122
0.039	10.3512	6.37216
0.0395	10.3499	6.38378
0.04	10.348	6.39548
0.0405	10.3453	6.39293
0.041	10.3419	6.39018
0.0415	10.4274	6.48868
0.042	10.8297	6.93625
0.0425	11.0963	7.3213
0.043	10.9879	7.45318
0.0435	10.9801	7.46598
0.044	10.8335	7.64906
0.0445	10.5474	7.99841
0.045	10.2416	8.37411
0.0455	10.1092	8.53305
0.046	10.0958	8.53902
0.0465	10.0896	8.53662
0.047	10.0833	8.53592
0.0475	10.077	8.53735
0.048	10.0706	8.54118
0.0485	10.0643	8.54755
0.049	10.0581	8.55643
0.0495	10.0522	8.56765
0.05	10.0466	8.58091
0.0505	10.0415	8.58434
0.051	10.0369	8.58246
0.0515	10.0372	8.57722
0.052	10.0542	8.55398
0.0525	10.0905	8.50944
0.053	10.1394	8.45265
0.0535	10.1895	8.39805
0.054	10.2298	8.35921
0.0545	10.2517	8.3463
0.055	10.2493	8.36608
0.0555	10.2193	8.42212
0.056	10.1639	8.51136
0.0565	10.0977	8.61448
0.057	10.0531	8.68165
0.0575	10.043	8.69663
0.058	10.0407	8.70129
0.0585	10.0502	8.6907
0.059	10.0638	8.67548
0.0595	10.0694	8.67224
0.06	10.0734	8.67259
0.0605	10.0768	8.67481
0.061	10.0798	8.67412
0.0615	10.082	8.66627
0.062	10.0836	8.66005
0.0625	10.0844	8.65608
0.063	10.0844	8.65479
0.0635	10.0836	8.65642
0.064	10.0821	8.66096
0.0645	10.08	8.66825
0.065	10.0773	8.67793
0.0655	10.0741	8.6895
0.066	10.0705	8.70234
0.0665	10.0665	8.71571
0.067	10.0623	8.72879
0.0675	10.0578	8.74067
0.068	10.0531	8.75044
0.0685	10.0481	8.74935
0.069	10.043	8.74296
0.0695	10.0378	8.73633
0.07	10.0324	8.72998
0.0705	10.0269	8.72438
0.071	10.0214	8.7199
0.0715	10.0158	8.71685
0.072	10.0103	8.71546
0.0725	10.0047	8.70456
0.073	9.99922	8.69322
0.0735	9.99382	8.68311
0.074	9.98852	8.67466
0.0745	9.98337	8.66813
0.075	9.97841	8.66366
0.0755	9.97371	8.66117
0.076	9.93097	8.69431
0.0765	9.75667	8.84927
0.077	9.49301	9.09853
0.0775	9.26724	9.17749
0.078	9.1379	9.00898
0.0785	9.09702	8.94944
0.079	9.09423	8.9372
0.0795	9.03087	8.85012
0.08	8.89386	8.6714
0.0805	8.69822	8.41774
0.081	8.50629	8.16627
0.0815	8.38181	8.00016
0.082	8.32997	7.92878
0.0825	8.31593	7.90765
0.083	8.31331	7.90232
0.0835	8.31355	7.90163
0.084	8.31816	7.90748
0.0845	8.33852	7.9346
0.085	8.39687	8.01136
0.0855	8.51028	8.15847
0.086	8.66654	8.35828
0.0865	8.82751	8.56168
0.087	8.95944	8.72743
0.0875	9.04887	8.84038
0.088	9.09815	8.90444
0.0885	9.11777	8.93286
0.089	9.12277	8.94402
0.0895	9.12871	8.95669
0.09	9.14221	8.97876
0.0905	9.16128	9.0077
0.091	9.18081	9.03729
0.0915	9.19575	9.06135
0.092	9.20264	9.0757
0.0925	9.20039	9.07895
0.093	9.19048	9.07278
0.0935	9.17637	9.06116
0.094	9.16259	9.04939
0.0945	9.1534	9.04243
0.095	9.15066	9.04237
0.0955	9.15074	9.04476
0.096	9.13869	9.03177
0.0965	9.10325	8.99
0.097	9.0325	8.90517
0.0975	8.92043	8.76985
0.098	8.77137	8.58861
0.0985	8.60655	8.38646
0.099	8.46039	8.20531
0.0995	8.3592	8.07828
0.1	8.30344	8.00694
0.1005	8.27672	7.97139
0.101	8.26444	7.95363
0.1015	8.26181	7.94773
0.102	8.27475	7.96093
0.1025	8.31935	8.01278
0.103	8.41337	8.1243
0.1035	8.55694	8.29436
0.104	8.72251	8.48859
0.1045	8.87243	8.66213
0.105	8.98156	8.78625
0.1055	9.04239	8.85321
0.106	9.06095	8.87071
0.1065	9.05748	8.86266
0.107	9.06641	8.86928
0.1075	9.10537	8.91106
0.108	9.17547	8.98916
0.1085	9.26741	9.09255
0.109	9.36509	9.16984
0.1095	9.44999	9.09748
0.11	9.50696	9.05171
0.1105	9.5272	9.0392
0.111	9.50798	9.06172
0.1115	9.45119	9.11755
0.112	9.36466	9.20022
0.1125	9.26318	9.08556
0.113	9.16506	8.9744
0.1135	9.08648	8.8856
0.114	9.03688	8.83012
0.1145	9.01681	8.80867
0.115	9.01519	8.80839
0.1155	9.00782	8.80121
0.116	8.97682	8.76643
0.1165	8.91744	8.69845
0.117	8.83317	8.60119
0.1175	8.73309	8.485
0.118	8.62979	8.36452
0.1185	8.53606	8.25486
0.119	8.4612	8.16718
0.1195	8.40951	8.10694
0.12	8.38125	8.07469
0.1205	8.37495	8.06891
0.121	8.38916	8.08795
0.1215	8.423	8.13077
0.122	8.47558	8.19624
0.1225	8.54504	8.28205
0.123	8.62765	8.38363
0.1235	8.71758	8.49405
0.124	8.80766	8.60489
0.1245	8.89042	8.70751
0.125	8.95919	8.79432
0.1255	9.00916	8.85993
0.126	9.03822	8.90205
0.1265	9.04834	8.92299
0.127	9.04813	8.93259
0.1275	9.05319	8.9486
0.128	9.07391	8.98282
0.1285	9.11284	9.038
0.129	9.16629	9.10983
0.1295	9.22605	9.18888
0.13	9.28097	9.26246
0.1305	9.31953	9.303
0.131	9.33244	9.29613
0.1315	9.31489	9.3111
0.132	9.26798	9.29428
0.1325	9.20003	9.22891
0.133	9.12558	9.15583
0.1335	9.06197	9.09464
0.134	9.02349	9.06157
0.1345	9.01233	9.05908
0.135	9.00883	9.06462
0.1355	8.94398	8.99942
0.136	8.81524	8.86
0.1365	8.6106	8.63134
0.137	8.36579	8.35269
0.1375	8.15953	8.11497
0.138	8.05004	7.98809
0.1385	8.01761	7.95035
0.139	8.01066	7.94103
0.1395	8.00542	7.93201
0.14	8.00038	7.9216
0.1405	7.9956	7.91002
0.141	7.99109	7.89754
0.1415	7.98825	7.8861
0.142	8.00698	7.89947
0.1425	8.09011	7.98812
0.143	8.26238	8.17989
0.1435	8.48839	8.43161
0.144	8.69941	8.66372
0.1445	8.84955	8.82538
0.145	8.92843	8.9066
0.1455	8.94972	8.92381
0.146	8.94917	8.91765
0.1465	8.982	8.95022
0.147	9.05451	9.0283
0.1475	9.16174	9.1459
0.148	9.28494	9.1582
0.1485	9.40106	9.04984
0.149	9.49136	8.96832
0.1495	9.54633	8.9214
0.15	9.56443	8.90986
0.1505	9.54785	8.93147
0.151	9.50064	8.98259
0.1515	9.42885	9.05782
0.152	9.34117	9.14932
0.1525	9.2484	9.24697
0.153	9.16141	9.16419
0.1535	9.08913	9.09152
0.154	9.03749	9.04336
0.1545	9.00906	9.02263
0.155	9.0018	9.02704
0.1555	9.00532	9.04502
0.156	8.99731	9.05186
0.1565	8.96193	9.02993
0.157	8.89043	8.96634
0.1575	8.78208	8.83107
0.158	8.64492	8.66179
0.1585	8.49667	8.47895
0.159	8.36046	8.30989
0.1595	8.25449	8.17664
0.16	8.18534	8.08775
0.1605	8.14987	8.04002
0.161	8.14283	8.02748
0.1615	8.16278	8.04843
0.162	8.21335	8.10692
0.1625	8.30014	8.20908
0.163	8.42372	8.35482
0.1635	8.57302	8.53041
0.164	8.72611	8.71001
0.1645	8.85923	8.86631
0.165	8.95532	8.98014
0.1655	9.0073	9.04364
0.166	9.01959	9.06185
0.1665	9.01556	9.06101
0.167	9.04946	9.10214
0.1675	9.14456	9.21102
0.168	9.32332	9.22732
0.1685	9.58338	8.98663
0.169	9.86194	8.73427
0.1695	10.0368	8.57429
0.17	10.0705	8.53496
0.1705	10.0668	8.52842
0.171	10.0634	8.5237
0.1715	10.0603	8.52121
0.172	10.0575	8.52118
0.1725	10.0549	8.52372
0.173	10.0525	8.52879
0.1735	10.0504	8.53615
0.174	10.0484	8.54543
0.1745	10.0466	8.55603
0.175	9.94784	8.65082
0.1755	9.56381	8.99811
0.176	9.16855	9.27473
0.1765	8.98267	9.07787
0.177	8.9616	9.06254
0.1775	8.86737	8.96529
0.178	8.56001	8.62967
0.1785	8.13442	8.15716
0.179	7.92804	7.92769
0.1795	7.92101	7.9229
0.18	7.92283	7.92697
0.1805	7.92473	7.93019
0.181	7.92674	7.93277
0.1815	7.92882	7.9349
0.182	7.93097	7.93674
0.1825	7.93319	7.93841
0.183	7.93684	7.94152
0.1835	8.05684	8.07393
0.184	8.41274	8.46498
0.1845	8.76737	8.84966
0.185	8.95902	9.05403
0.1855	9.00621	9.10099
0.186	9.00938	9.09975
0.1865	9.14186	9.23668
0.187	9.37187	9.08845
0.1875	9.66911	8.81148
0.188	9.92764	8.57605
0.1885	10.0694	8.44827
0.189	10.1168	8.40613
0.1895	10.1279	8.39864
0.19	10.1327	8.39969
0.1905	10.1371	8.40374
0.191	10.1395	8.41166
0.1915	10.1265	8.43453
0.192	10.0593	8.50547
0.1925	9.89504	8.66237
0.193	9.64675	8.89559
0.1935	9.39041	9.13799
0.194	9.19495	9.08902
0.1945	9.08446	8.96254
0.195	9.04917	8.91772
0.1955	9.04705	8.9103
0.196	8.99972	8.85744
0.1965	8.88645	8.7371
0.197	8.7091	8.55079
0.1975	8.49829	8.33032
0.198	8.30277	8.12699
0.1985	8.16091	7.98149
0.199	8.07927	7.90077
0.1995	8.04384	7.86967
0.2	8.04253	7.87497
0.2005	8.07536	7.91639
0.201	8.15229	8.00427
0.2015	8.2815	8.14701
0.202	8.45313	8.33386
0.2025	8.63629	8.53202
0.203	8.79601	8.70488
0.2035	8.91017	8.82962
0.204	8.97307	8.90072
0.2045	8.99273	8.92686
0.205	8.99227	8.93237
0.2055	9.00819	8.95545
0.206	9.0555	9.01164
0.2065	9.13509	9.10161
0.207	9.23881	9.16416
0.2075	9.35386	9.0414
0.208	9.46616	8.92084
0.2085	9.56427	8.81412
0.209	9.64161	8.72811
0.2095	9.69687	8.66463
0.21	9.73179	8.6226
0.2105	9.7493	8.59975
0.211	9.75244	8.59361
0.2115	9.74385	8.60193
0.212	9.72559	8.62289
0.2125	9.69966	8.65454
0.213	9.66807	8.69471
0.2135	9.63257	8.74136
0.214	9.5949	8.7922
0.2145	9.55637	8.84524
0.215	9.51814	8.89851
0.2155	9.481	8.95032
0.216	9.44573	8.99905
0.2165	9.41312	9.04318
0.217	9.38401	9.08139
0.2175	9.35912	9.08862
0.218	9.33918	9.04578
0.2185	9.32449	9.00951
0.219	9.31523	8.98012
0.2195	9.31136	8.95775
0.22	9.31262	8.94222
0.2205	9.31859	8.93323
0.221	9.32877	8.93031
0.2215	9.3424	8.93274
0.222	9.35848	8.93954
0.2225	9.37565	8.94936
0.223	9.39218	8.96045
0.2235	9.40581	8.97052
0.224	9.41407	8.97704
0.2245	9.41447	8.97746
0.225	9.40516	8.96981
0.2255	9.38553	8.95349
0.226	9.35673	8.92961
0.2265	9.32168	8.90116
0.227	9.28448	8.87229
0.2275	9.24971	8.8477
0.228	9.22132	8.83139
0.2285	9.20176	8.82577
0.229	9.19124	8.83092
0.2295	9.18713	8.84393
0.23	9.18451	8.8595
0.2305	9.17456	8.86823
0.231	9.15635	8.86901
0.2315	9.12796	8.85962
0.232	9.09002	8.84054
0.2325	9.04414	8.81325
0.233	8.99272	8.78001
0.2335	8.93854	8.74349
0.234	8.8847	8.70665
0.2345	8.83426	8.6724
0.235	8.79013	8.64352
0.2355	8.75511	8.62267
0.236	8.73165	8.61212
0.2365	8.72194	8.6139
0.237	8.72776	8.62953
0.2375	8.75008	8.65978
0.238	8.78899	8.70452
0.2385	8.84301	8.76208
0.239	8.90863	8.82877
0.2395	8.9801	8.89869
0.24	9.04973	8.96406
0.2405	9.10925	9.0166
0.241	9.15119	9.04895
0.2415	9.17161	9.05745
0.242	9.17624	9.04852
0.2425	9.19015	9.04874
0.243	9.24286	9.08939
0.2435	9.35711	9.19463
0.244	9.54709	9.01846
0.2445	9.80325	8.77085
0.245	10.0624	8.52631
0.2455	10.2258	8.3793
0.246	10.2697	8.34906
0.2465	10.2761	8.35574
0.247	10.2824	8.36279
0.2475	10.2889	8.36937
0.248	10.2956	8.37492
0.2485	10.3024	8.37887
0.249	10.3093	8.38078
0.2495	10.3163	8.3803
0.25	10.3232	8.37726
0.2505	10.33	8.37171
0.251	10.3365	8.36387
0.2515	10.3428	8.35414
0.252	10.3469	8.34469
0.2525	10.3133	8.37027
0.253	10.1973	8.47493
0.2535	10.0082	8.65209
0.254	9.79376	8.85714
0.2545	9.59898	9.04615
0.255	9.44677	9.17064
0.2555	9.34209	9.06383
0.256	9.28072	9.00451
0.2565	9.25389	8.98357
0.257	9.24739	8.98594
0.2575	9.23968	8.98061
0.258	9.21365	8.9521
0.2585	9.16423	8.90123
0.259	9.0938	8.82986
0.2595	9.00935	8.74435
0.26	8.92045	8.65364
0.2605	8.83756	8.56759
0.261	8.7696	8.49476
0.2615	8.72301	8.44139
0.262	8.70097	8.41072
0.2625	8.70389	8.40341
0.263	8.72986	8.418
0.2635	8.77475	8.4509
0.264	8.83264	8.4969
0.2645	8.89654	8.54973
0.265	8.95924	8.60285
0.2655	9.01477	8.6509
0.266	9.05891	8.69006
0.2665	9.08972	8.71865
0.267	9.10719	8.7367
0.2675	9.11307	8.74591
0.268	9.11069	8.74936
0.2685	9.10503	8.75168
0.269	9.10258	8.75884
0.2695	9.10767	8.77462
0.27	9.12327	8.80136
0.2705	9.15114	8.84017
0.271	9.19205	8.89112
0.2715	9.24531	8.95288
0.272	9.30814	9.02221
0.2725	9.37499	9.04658
0.273	9.43758	8.97638
0.2735	9.48617	8.9196
0.274	9.51182	8.8856
0.2745	9.508	8.88139
0.275	9.47168	8.91063
0.2755	9.40482	8.972
0.276	9.31598	9.03436
0.2765	9.22077	8.94169
0.277	9.13847	8.86291
0.2775	9.08582	8.81423
0.278	9.06933	8.80179
0.2785	9.07125	8.80836
0.279	9.033	8.77753
0.2795	8.92955	8.68531
0.28	8.75194	8.52331
0.2805	8.53029	8.3206
0.281	8.33233	8.11116
0.2815	8.21244	7.97924
0.282	8.16461	7.92719
0.2825	8.15359	7.91604
0.283	8.15721	7.92106
0.2835	8.17416	7.94029
0.284	8.22328	7.99372
0.2845	8.33868	8.11767
0.285	8.53453	8.32651
0.2855	8.76604	8.55828
0.286	8.96121	8.73417
0.2865	9.07794	8.8356
0.287	9.11506	8.8618
0.2875	9.1166	8.85483
0.288	9.18736	8.91374
0.2885	9.35379	8.9767
0.289	9.61984	8.69043
0.2895	9.90607	8.38829
0.29	10.075	8.21108
0.2905	10.1067	8.17534
0.291	10.1067	8.17226
0.2915	10.1066	8.16945
0.292	10.1065	8.16674
0.2925	10.1064	8.16393
0.293	10.1062	8.16087
0.2935	10.1061	8.15742
0.294	10.106	8.15348
0.2945	10.106	8.14902
0.295	10.106	8.14403
0.2955	10.0718	8.17376
0.296	9.91952	8.32508
0.2965	9.66725	8.5828
0.297	9.41664	8.84339
0.2975	9.23409	8.9479
0.298	9.12921	8.84826
0.2985	9.08614	8.80719
0.299	9.07834	8.7999
0.2995	9.07192	8.79512
0.3	9.04764	8.77518
0.3005	9.00802	8.74259
0.301	8.96425	8.70766
0.3015	8.92898	8.68188
0.302	8.91219	8.67416
0.3025	8.91887	8.68876
0.303	8.94782	8.72437
0.3035	8.99144	8.76612
0.304	9.03693	8.80742
0.3045	9.06974	8.83514
0.305	9.08159	8.84042
0.3055	9.08446	8.83559
0.306	9.13832	8.88303
0.3065	9.27197	8.9891
0.307	9.52051	8.7195
0.3075	9.8574	8.35996
0.308	10.1176	8.08777
0.3085	10.1704	8.03483
0.309	10.1756	8.03187
0.3095	10.181	8.02919
0.31	10.1865	8.02679
0.3105	10.1921	8.02464
0.311	10.1978	8.02267
0.3115	10.2036	8.02081
0.312	10.2095	8.01898
0.3125	10.2156	8.01712
0.313	10.2218	8.01519
0.3135	10.2281	8.01318
0.314	10.2345	8.01113
0.3145	10.2409	8.00908
0.315	10.2475	8.00711
0.3155	10.2539	8.00531
0.316	10.2603	8.00376
0.3165	10.2665	8.00253
0.317	10.2723	8.00169
0.3175	10.2778	8.00126
0.318	10.2829	8.00122
0.3185	10.2874	8.00155
0.319	10.2913	8.00214
0.3195	10.2945	8.00289
0.32	10.2969	8.00364
0.3205	10.2986	8.00422
0.321	10.2995	8.00444
0.3215	10.2997	8.00414
0.322	10.299	8.00316
0.3225	10.2976	8.00144
0.323	10.2955	7.99896
0.3235	10.2928	7.99579
0.324	10.2895	7.99207
0.3245	10.2856	7.98798
0.325	10.2814	7.98379
0.3255	10.2768	7.97974
0.326	10.2719	7.97607
0.3265	10.2668	7.973
0.327	10.2616	7.9707
0.3275	10.2564	7.96927
0.328	10.2513	7.96874
0.3285	10.2464	7.96909
0.329	10.2417	7.97019
0.3295	10.2373	7.97189
0.33	10.2333	7.97398
0.3305	10.2297	7.97617
0.331	10.2266	7.97819
0.3315	10.2239	7.97967
0.332	10.2215	7.98031
0.3325	10.2194	7.97977
0.333	10.2176	7.97783
0.3335	10.2159	7.97433
0.334	10.2143	7.96925
0.3345	10.2128	7.9627
0.335	10.2113	7.95495
0.3355	10.2096	7.94633
0.336	10.2079	7.93734
0.3365	10.2061	7.9285
0.337	10.2041	7.92035
0.3375	10.2019	7.91343
0.338	10.1996	7.90819
0.3385	10.1972	7.90498
0.339	10.1947	7.90409
0.3395	10.1921	7.90561
0.34	10.1896	7.90956
0.3405	10.1872	7.91581
0.341	10.1849	7.92411
0.3415	10.1828	7.93411
0.342	10.1808	7.94535
0.3425	10.179	7.95731
0.343	10.1773	7.96939
0.3435	10.1757	7.98096
0.344	10.1741	7.99143
0.3445	10.1726	8.00027
0.345	10.1712	8.00712
0.3455	10.1699	8.01181
0.346	10.1687	8.01435
0.3465	10.1676	8.015
0.347	10.1667	8.01415
0.3475	10.1659	8.01233
0.348	10.1653	8.01012
0.3485	10.1649	8.00813
0.349	10.1645	8.00687
0.3495	10.1642	8.00684
0.35	10.164	8.00838
0.3505	10.1637	8.01175
0.351	10.1634	8.01706
0.3515	10.163	8.02429
0.352	10.1586	8.03777
0.3525	9.97968	8.25176
0.353	9.63956	8.66132
0.3535	9.39318	8.8243
0.354	9.27923	8.734
0.3545	9.25068	8.72085
0.355	9.2512	8.73198
0.3555	9.23142	8.72139
0.356	9.19377	8.69136
0.3565	9.15327	8.65588
0.357	9.12684	8.6308
0.3575	9.12419	8.62542
0.358	9.14514	8.64001
0.3585	9.18029	8.66636
0.359	9.21456	8.69096
0.3595	9.23344	8.70064
0.36	9.23355	8.69245
0.3605	9.24179	8.69164
0.361	9.30196	8.73936
0.3615	9.45121	8.78643
0.362	9.70427	8.47621
0.3625	9.97185	8.16179
0.363	10.0675	8.05442
0.3635	10.0636	8.06376
0.364	10.0592	8.07548
0.3645	10.0553	8.08799
0.365	10.0519	8.10045
0.3655	10.0489	8.11196
0.366	10.0465	8.12163
0.3665	10.0447	8.12865
0.367	10.0435	8.13245
0.3675	10.043	8.13269
0.368	10.0433	8.12938
0.3685	10.0442	8.12281
0.369	10.0459	8.11356
0.3695	10.0483	8.10234
0.37	10.0514	8.08995
0.3705	10.0551	8.07747
0.371	9.97809	8.158
0.3715	9.73666	8.43362
0.372	9.49235	8.72543
0.3725	9.33586	8.6264
0.373	9.25974	8.55783
0.3735	9.23571	8.53943
0.374	9.23706	8.5456
0.3745	9.24339	8.5569
0.375	9.24228	8.56144
0.3755	9.23984	8.56498
0.376	9.23983	8.5711
0.3765	9.24541	8.58279
0.377	9.25665	8.60013
0.3775	9.27071	8.62038
0.378	9.28317	8.63924
0.3785	9.29082	8.65351
0.379	9.29597	8.66523
0.3795	9.31653	8.69144
0.38	9.36845	8.74734
0.3805	9.47543	8.85576
0.381	9.6588	8.67155
0.3815	9.91226	8.36282
0.382	10.1408	8.09336
0.3825	10.2167	8.00401
0.383	10.2224	7.99605
0.3835	10.2274	7.99056
0.384	10.2321	7.98756
0.3845	10.2363	7.98721
0.385	10.24	7.98951
0.3855	10.2431	7.99427
0.386	10.2457	8.00116
0.3865	10.2478	8.00969
0.387	10.2492	8.0192
0.3875	10.2501	8.02892
0.388	10.2504	8.03799
0.3885	10.2502	8.04549
0.389	10.2495	8.0506
0.3895	10.2484	8.05265
0.39	10.2469	8.0512
0.3905	10.2452	8.04618
0.391	10.2434	8.0378
0.3915	10.2415	8.02482
0.392	10.2396	8.01048
0.3925	10.2378	7.99839
0.393	10.236	7.98414
0.3935	10.2344	7.96995
0.394	10.2328	7.95705
0.3945	10.2314	7.94607
0.395	10.23	7.93743
0.3955	10.2289	7.93145
0.396	10.2279	7.92825
0.3965	10.2271	7.92778
0.397	10.2265	7.92986
0.3975	10.2263	7.93409
0.398	10.2264	7.93994
0.3985	10.2268	7.9467
0.399	10.2277	7.95354
0.3995	10.229	7.95958
0.4	10.2308	7.96393
0.4005	10.2331	7.96584
0.401	10.2359	7.96478
0.4015	10.2392	7.96049
0.402	10.2429	7.95309
0.4025	10.2471	7.94299
0.403	10.2518	7.93084
0.4035	10.2569	7.91749
0.404	10.2624	7.90382
0.4045	10.2684	7.89069
0.405	10.2747	7.87889
0.4055	10.2815	7.86906
0.406	10.2886	7.8617
0.4065	10.296	7.85714
0.407	10.3037	7.85555
0.4075	10.3116	7.85693
0.408	10.3196	7.86111
0.4085	10.3278	7.86775
0.409	10.3361	7.87634
0.4095	10.3442	7.88623
0.41	10.3523	7.89664
0.4105	10.3601	7.90668
0.411	10.3676	7.91548
0.4115	10.3748	7.92222
0.412	10.3815	7.92624
0.4125	10.3876	7.92712
0.413	10.3933	7.92475
0.4135	10.3986	7.91928
0.414	10.4035	7.91114
0.4145	10.4081	7.90093
0.415	10.4126	7.88937
0.4155	10.4169	7.8772
0.416	10.4212	7.86515
0.4165	10.4253	7.85391
0.417	10.4293	7.84407
0.4175	10.4332	7.8361
0.418	10.4367	7.83032
0.4185	10.4399	7.82692
0.419	10.4428	7.8259
0.4195	10.4452	7.8271
0.42	10.4471	7.83021
0.4205	10.4487	7.83474
0.421	10.4497	7.84005
0.4215	10.4503	7.84542
0.422	10.4504	7.85007
0.4225	10.45	7.85327
0.423	10.4492	7.84842
0.4235	10.448	7.84274
0.424	10.4463	7.83781
0.4245	10.4442	7.83407
0.425	10.4418	7.8319
0.4255	10.4391	7.82206
0.426	10.4364	7.81027
0.4265	10.4338	7.79825
0.427	10.4315	7.78669
0.4275	10.4296	7.77622
0.428	10.4282	7.76731
0.4285	10.4274	7.76031
0.429	10.4273	7.75542
0.4295	10.428	7.75271
0.43	10.4295	7.75214
0.4305	10.4317	7.75351
0.431	10.4347	7.75651
0.4315	10.4384	7.76068
0.432	10.4427	7.76543
0.4325	10.4477	7.77012
0.433	10.4532	7.77403
0.4335	10.4592	7.77647
0.434	10.4656	7.77684
0.4345	10.4722	7.77474
0.435	10.479	7.76997
0.4355	10.4859	7.76262
0.436	10.4928	7.75302
0.4365	10.4997	7.74169
0.437	10.5065	7.72929
0.4375	10.5132	7.71651
0.438	10.5199	7.70403
0.4385	10.5265	7.69248
0.439	10.5331	7.6824
0.4395	10.5396	7.67419
0.44	10.546	7.66815
0.4405	10.5524	7.66445
0.441	10.5586	7.66313
0.4415	10.5648	7.66409
0.442	10.5708	7.6671
0.4425	10.5766	7.67182
0.443	10.5822	7.6778
0.4435	10.5876	7.68448
0.444	10.5928	7.69128
0.4445	10.5976	7.69759
0.445	10.602	7.70284
0.4455	10.6061	7.7066
0.446	10.6098	7.70858
0.4465	10.613	7.70867
0.447	10.6157	7.70699
0.4475	10.6179	7.70382
0.448	10.6196	7.69958
0.4485	10.6207	7.69478
0.449	10.6214	7.68994
0.4495	10.6213	7.68577
0.45	10.5953	7.71159
0.4505	10.4957	7.82389
0.451	10.3334	8.01329
0.4515	10.1571	8.22535
0.452	10.0051	8.41322
0.4525	9.89164	8.55691
0.453	9.81567	8.59666
0.4535	9.77056	8.53991
0.454	9.74822	8.5081
0.4545	9.73985	8.49254
0.455	9.73628	8.48402
0.4555	9.72929	8.47421
0.456	9.71692	8.46111
0.4565	9.70016	8.44567
0.457	9.68171	8.43046
0.4575	9.66456	8.41827
0.458	9.65137	8.41145
0.4585	9.64393	8.41134
0.459	9.64296	8.41811
0.4595	9.64801	8.43072
0.46	9.6577	8.44719
0.4605	9.66999	8.46492
0.461	9.68242	8.48109
0.4615	9.6926	8.49313
0.462	9.69865	8.49926
0.4625	9.7001	8.49932
0.463	9.69936	8.4963
0.4635	9.70379	8.49842
0.464	9.72032	8.51348
0.4645	9.75629	8.54969
0.465	9.81792	8.61407
0.4655	9.91002	8.53002
0.466	10.0338	8.38564
0.4665	10.1823	8.2139
0.467	10.3356	8.03937
0.4675	10.464	7.8965
0.468	10.5444	7.81026
0.4685	10.5778	7.77806
0.469	10.5854	7.7747
0.4695	10.5885	7.77568
0.47	10.5917	7.77572
0.4705	10.5949	7.77496
0.471	10.5982	7.77358
0.4715	10.6015	7.77176
0.472	10.6047	7.76964
0.4725	10.6079	7.76738
0.473	10.6105	7.76582
0.4735	10.5989	7.78059
0.474	10.547	7.84209
0.4745	10.4429	7.96485
0.475	10.3032	8.13099
0.4755	10.1591	8.30431
0.476	10.0344	8.45587
0.4765	9.93824	8.57337
0.477	9.86939	8.65715
0.4775	9.82266	8.71304
0.478	9.79215	8.73924
0.4785	9.77277	8.71443
0.479	9.7607	8.6983
0.4795	9.75332	8.6882
0.48	9.74902	8.68241
0.4805	9.74685	8.67985
0.481	9.74637	8.67983
0.4815	9.74736	8.68185
0.482	9.74972	8.68546
0.4825	9.75337	8.69014
0.483	9.7581	8.69531
0.4835	9.76357	8.70028
0.484	9.76939	8.70449
0.4845	9.77515	8.70748
0.485	9.78058	8.70014
0.4855	9.78553	8.69148
0.486	9.79006	8.68353
0.4865	9.79441	8.67586
0.487	9.79889	8.668
0.4875	9.80381	8.65946
0.488	9.80939	8.64984
0.4885	9.81577	8.63897
0.489	9.82297	8.62676
0.4895	9.83095	8.61324
0.49	9.83973	8.59842
0.4905	9.84946	8.58219
0.491	9.86022	8.56449
0.4915	9.87213	8.54532
0.492	9.88513	8.52484
0.4925	9.89891	8.50356
0.493	9.91319	8.48193
0.4935	9.92785	8.46022
0.494	9.94288	8.4385
0.4945	9.95868	8.41636
0.495	9.97601	8.39288
0.4955	9.99581	8.36695
0.496	10.0191	8.33729
0.4965	10.0469	8.30272
0.497	10.0796	8.26258
0.4975	10.1172	8.21683
0.498	10.1591	8.16627
0.4985	10.2033	8.11296
0.499	10.2473	8.05974
0.4995	10.288	8.01023
0.5	10.322	7.96804
0.5005	10.3462	7.93665
0.501	10.3578	7.91936
0.5015	10.3533	7.91985
0.502	10.3286	7.94296
0.5025	10.2785	7.99482
0.503	10.1984	8.08103
0.5035	10.0885	8.20192
0.504	9.95908	8.34671
0.5045	9.83036	8.49247
0.505	9.7253	8.61218
0.5055	9.661	8.68486
0.506	9.64153	8.70495
0.5065	9.64383	8.6995
0.507	9.59684	8.67161
0.5075	9.46864	8.52378
0.508	9.24087	8.27072
0.5085	8.96342	7.96443
0.509	8.78249	7.75823
0.5095	8.75721	7.715
0.51	8.76058	7.70243
0.5105	8.76411	7.69104
0.511	8.76776	7.68116
0.5115	8.77149	7.67297
0.512	8.77518	7.66658
0.5125	8.77873	7.662
0.513	8.78201	7.65912
0.5135	8.78488	7.65781
0.514	8.78725	7.65784
0.5145	8.78902	7.65891
0.515	8.79016	7.66071
0.5155	8.79063	7.66289
0.516	8.79043	7.66512
0.5165	8.7896	7.66713
0.517	8.7882	7.6687
0.5175	8.78764	7.67119
0.518	8.90413	7.79736
0.5185	9.2031	8.11651
0.519	9.47415	8.40657
0.5195	9.62329	8.56884
0.52	9.66991	8.61356
0.5205	9.67044	8.60614
0.521	9.70662	8.55467
0.5215	9.8033	8.43034
0.522	9.9593	8.23655
0.5225	10.15	8.00436
0.523	10.3318	7.78488
0.5235	10.4653	7.62169
0.524	10.541	7.52372
0.5245	10.5748	7.47269
0.525	10.5844	7.44883
0.5255	10.5769	7.44461
0.526	10.5461	7.46709
0.5265	10.4744	7.536
0.527	10.3458	7.67008
0.5275	10.1688	7.86166
0.528	9.98218	8.06836
0.5285	9.82876	8.24089
0.529	9.73117	8.35107
0.5295	9.69072	8.39564
0.53	9.68855	8.39609
0.5305	9.67924	8.40584
0.531	9.62805	8.46584
0.5315	9.52926	8.58353
0.532	9.39545	8.54999
0.5325	9.25388	8.41388
0.533	9.13636	8.29995
0.5335	9.06337	8.22673
0.534	9.0396	8.19841
0.5345	9.0653	8.21543
0.535	9.14554	8.28284
0.5355	9.28282	8.40365
0.536	9.45707	8.56018
0.5365	9.62225	8.50926
0.537	9.73224	8.38717
0.5375	9.76907	8.35263
0.538	9.77475	8.35543
0.5385	9.9117	8.20589
0.539	10.2121	7.87266
0.5395	10.6132	7.43706
0.54	10.7746	7.27159
0.5405	10.7819	7.27369
0.541	10.7884	7.27619
0.5415	10.7948	7.27841
0.542	10.8009	7.28009
0.5425	10.8069	7.28092
0.543	10.8128	7.28063
0.5435	10.8186	7.279
0.544	10.8244	7.2759
0.5445	10.8302	7.27129
0.545	10.8359	7.26524
0.5455	10.8415	7.25792
0.546	10.8469	7.24954
0.5465	10.8521	7.24039
0.547	10.857	7.23074
0.5475	10.8615	7.22085
0.548	10.8181	7.26249
0.5485	10.5725	7.52589
0.549	10.2615	7.86704
0.5495	10.037	8.11563
0.55	9.91508	8.24833
0.5505	9.86558	8.29723
0.551	9.85491	8.30062
0.5515	9.85374	8.29255
0.552	9.84136	8.29722
0.5525	9.82254	8.30923
0.553	9.80339	8.32165
0.5535	9.7912	8.32625
0.554	9.79027	8.31824
0.5545	9.80053	8.29795
0.555	9.8174	8.27097
0.5555	9.83297	8.24669
0.556	9.83965	8.23399
0.5565	9.83846	8.23179
0.557	9.8534	8.21245
0.5575	9.91645	8.13944
0.558	10.063	7.97351
0.5585	10.3187	7.6893
0.559	10.6396	7.34111
0.5595	10.8387	7.13143
0.56	10.8552	7.11911
0.5605	10.8547	7.12542
0.561	10.8545	7.1319
0.5615	10.8543	7.13838
0.562	10.8544	7.14466
0.5625	10.8548	7.15061
0.563	10.8554	7.15614
0.5635	10.8564	7.1612
0.564	10.8579	7.1658
0.5645	10.8598	7.17
0.565	10.8623	7.1739
0.5655	10.8653	7.17759
0.566	10.8688	7.18118
0.5665	10.8727	7.18477
0.567	10.877	7.18841
0.5675	10.8815	7.19211
0.568	10.8861	7.19579
0.5685	10.826	7.26913
0.569	10.4332	7.70642
0.5695	10.0602	8.13036
0.57	9.8949	8.32335
0.5705	9.86848	8.35664
0.571	9.87104	8.35466
0.5715	9.7634	8.47658
0.572	9.61163	8.4854
0.5725	9.43471	8.28023
0.573	9.27755	8.09619
0.5735	9.16847	7.96381
0.574	9.11155	7.88802
0.5745	9.10007	7.86217
0.575	9.13004	7.88239
0.5755	9.20339	7.95091
0.576	9.32008	8.06777
0.5765	9.468	8.22002
0.577	9.62056	8.37938
0.5775	9.74745	8.36155
0.578	9.82699	8.26099
0.5785	9.85279	8.22275
0.579	9.84826	8.21998
0.5795	9.89107	8.16547
0.58	10.0304	8.00519
0.5805	10.296	7.70961
0.581	10.6268	7.35018
0.5815	10.8176	7.14532
0.582	10.8275	7.13221
0.5825	10.8195	7.13766
0.583	10.8115	7.14233
0.5835	10.8038	7.14595
0.584	10.7964	7.14839
0.5845	10.7893	7.14968
0.585	10.7827	7.14996
0.5855	10.7765	7.1495
0.586	10.7708	7.14867
0.5865	10.7656	7.1479
0.587	10.7324	7.17779
0.5875	10.4136	7.51455
0.588	9.98717	7.97761
0.5885	9.76403	8.22523
0.589	9.72552	8.27008
0.5895	9.66034	8.34692
0.59	9.41494	8.45752
0.5905	9.03893	8.08648
0.591	8.77669	7.83036
0.5915	8.72451	7.78644
0.592	8.72019	7.78842
0.5925	8.71585	7.78707
0.593	8.71152	7.78221
0.5935	8.70725	7.77395
0.594	8.70311	7.76257
0.5945	8.71946	7.76924
0.595	8.89327	7.93412
0.5955	9.23649	8.27009
0.596	9.53682	8.56131
0.5965	9.67768	8.40815
0.597	9.69406	8.38469
0.5975	9.76978	8.29463
0.598	10.0366	7.99549
0.5985	10.4661	7.52683
0.599	10.7364	7.23622
0.5995	10.7545	7.21455
0.6	10.757	7.21121
0.6005	10.7598	7.20986
0.601	10.7629	7.21065
0.6015	10.7663	7.2136
0.602	10.7699	7.21862
0.6025	10.7738	7.2255
0.603	10.7779	7.2339
0.6035	10.7821	7.24338
0.604	10.7863	7.25342
0.6045	10.7905	7.26339
0.605	10.7946	7.27265
0.6055	10.7985	7.2806
0.606	10.802	7.28672
0.6065	10.8053	7.29065
0.607	10.8081	7.29228
0.6075	10.7709	7.33287
0.608	10.6183	7.49177
0.6085	10.385	7.73573
0.609	10.1532	7.98005
0.6095	9.97148	8.17303
0.61	9.84869	8.30422
0.6105	9.77497	8.38377
0.611	9.73618	8.42698
0.6115	9.71886	8.44865
0.612	9.71237	8.46061
0.6125	9.70981	8.47048
0.613	9.70803	8.48168
0.6135	9.70625	8.49486
0.614	9.70448	8.50972
0.6145	9.70278	8.52572
0.615	9.70181	8.5416
0.6155	9.70319	8.55492
0.616	9.71014	8.56138
0.6165	9.72693	8.55547
0.617	9.75822	8.53133
0.6175	9.80834	8.48366
0.618	9.88059	8.40861
0.6185	9.97635	8.30492
0.619	10.0939	8.1751
0.6195	10.2272	8.02662
0.62	10.3656	7.87185
0.6205	10.4956	7.72589
0.621	10.6045	7.60286
0.6215	10.6843	7.51128
0.622	10.7345	7.45211
0.6225	10.7604	7.42
0.623	10.7704	7.40669
0.6235	10.7722	7.40416
0.624	10.7716	7.40677
0.6245	10.7709	7.41197
0.625	10.7704	7.41932
0.6255	10.7701	7.42853
0.626	10.77	7.43915
0.6265	10.7701	7.45064
0.627	10.768	7.46464
0.6275	10.7532	7.49121
0.628	10.7047	7.55103
0.6285	10.6009	7.66594
0.629	10.4398	7.83831
0.6295	10.2486	8.04037
0.63	10.067	8.23107
0.6305	9.92282	8.3809
0.631	9.82474	8.48022
0.6315	9.76833	8.53383
0.632	9.74289	8.55366
0.6325	9.73567	8.55404
0.633	9.73562	8.54755
0.6335	9.7365	8.54148
0.634	9.73669	8.53805
0.6345	9.73719	8.53655
0.635	9.73791	8.53728
0.6355	9.73828	8.54093
0.636	9.73891	8.54675
0.6365	9.74303	8.5511
0.637	9.75534	8.54859
0.6375	9.77965	8.53466
0.638	9.81708	8.50755
0.6385	9.86515	8.46926
0.639	9.91774	8.42553
0.6395	9.96646	8.38455
0.64	10.0025	8.35493
0.6405	10.0191	8.34306
0.641	10.0135	8.35169
0.6415	9.98702	8.37925
0.642	9.94472	8.42062
0.6425	9.89411	8.46833
0.643	9.84288	8.5148
0.6435	9.79712	8.5542
0.644	9.76022	8.58353
0.6445	9.73293	8.60262
0.645	9.71402	8.6133
0.6455	9.70132	8.61835
0.646	9.69267	8.62041
0.6465	9.68638	8.62154
0.647	9.6814	8.62296
0.6475	9.67718	8.62523
0.648	9.67357	8.62838
0.6485	9.67069	8.63203
0.649	9.66891	8.63537
0.6495	9.66884	8.63729
0.65	9.6712	8.63641
0.6505	9.67676	8.63132
0.651	9.68633	8.62054
0.6515	9.70076	8.60264
0.652	9.72122	8.57603
0.6525	9.74944	8.53876
0.653	9.78779	8.48841
0.6535	9.83967	8.42179
0.654	9.90915	8.33526
0.6545	10.0007	8.22499
0.655	10.117	8.08905
0.6555	10.2564	7.93012
0.656	10.4088	7.75981
0.6565	10.5534	7.59993
0.657	10.6648	7.47664
0.6575	10.7271	7.40599
0.658	10.7466	7.38154
0.6585	10.7474	7.37865
0.659	10.747	7.37947
0.6595	10.7467	7.38244
0.66	10.7465	7.38722
0.6605	10.7464	7.3933
0.661	10.7463	7.40008
0.6615	10.7462	7.40685
0.662	10.7461	7.4129
0.6625	10.7461	7.41755
0.663	10.7274	7.43912
0.6635	10.627	7.54112
0.664	10.413	7.7568
0.6645	10.14	8.03205
0.665	9.89476	8.27875
0.6655	9.72328	8.44865
0.666	9.6288	8.53795
0.6665	9.59402	8.56482
0.667	9.58985	8.56024
0.6675	9.57903	8.5638
0.668	9.54287	8.59552
0.6685	9.48204	8.65515
0.669	9.40518	8.65173
0.6695	9.32366	8.59075
0.67	9.24877	8.53648
0.6705	9.1897	8.49651
0.671	9.15265	8.47584
0.6715	9.1408	8.47683
0.672	9.15489	8.49986
0.6725	9.19365	8.54364
0.673	9.25308	8.60465
0.6735	9.32581	8.67658
0.674	9.4015	8.7505
0.6745	9.46786	8.7423
0.675	9.51345	8.69683
0.6755	9.53162	8.67722
0.676	9.52881	8.67688
0.6765	9.53614	8.66387
0.677	9.58672	8.60449
0.6775	9.6977	8.48193
0.678	9.86872	8.29791
0.6785	10.0747	8.07954
0.679	10.267	7.87739
0.6795	10.4017	7.73587
0.68	10.4691	7.66427
0.6805	10.4825	7.64918
0.681	10.4455	7.68691
0.6815	10.3376	7.79831
0.682	10.136	8.00699
0.6825	9.87334	8.28105
0.683	9.64095	8.52721
0.6835	9.51159	8.66909
0.684	9.48821	8.70191
0.6845	9.44384	8.75608
0.685	9.23431	8.58427
0.6855	8.84431	8.25704
0.686	8.49884	7.97234
0.6865	8.42536	7.90706
0.687	8.42732	7.90175
0.6875	8.42946	7.89677
0.688	8.43181	7.89213
0.6885	8.43437	7.88777
0.689	8.4371	7.8836
0.6895	8.43998	7.87954
0.69	8.44297	7.87549
0.6905	8.46052	7.88292
0.691	8.6589	8.03513
0.6915	9.03311	8.33353
0.692	9.34336	8.58487
0.6925	9.50119	8.69638
0.693	9.54199	8.66495
0.6935	9.5463	8.67359
0.694	9.61861	8.61501
0.6945	9.74179	8.50677
0.695	9.89859	8.36642
0.6955	10.0538	8.22928
0.696	10.1776	8.12437
0.6965	10.2563	8.06436
0.697	10.2891	8.04897
0.6975	10.2806	8.073
0.698	10.2355	8.13127
0.6985	10.1598	8.21797
0.699	10.0618	8.32483
0.6995	9.95328	8.44066
0.7	9.84673	8.55325
0.7005	9.75327	8.65185
0.701	9.68115	8.72848
0.7015	9.63551	8.77386
0.702	9.61754	8.7546
0.7025	9.61891	8.75133
0.703	9.61	8.73978
0.7035	9.5545	8.69046
0.704	9.4211	8.57889
0.7045	9.18724	8.38919
0.705	8.87422	8.14247
0.7055	8.61213	7.94263
0.706	8.5363	7.8891
0.7065	8.53712	7.8951
0.707	8.53774	7.90216
0.7075	8.5379	7.90996
0.708	8.53762	7.9183
0.7085	8.53693	7.92696
0.709	8.53587	7.9357
0.7095	8.53452	7.94426
0.71	8.53297	7.95237
0.7105	8.53133	7.95978
0.711	8.52972	7.9663
0.7115	8.52823	7.97177
0.712	8.52694	7.97609
0.7125	8.52586	7.97924
0.713	8.52501	7.98127
0.7135	8.59559	8.03511
0.714	8.90149	8.26602
0.7145	9.26328	8.54555
0.715	9.50432	8.73562
0.7155	9.6127	8.8224
0.716	9.63565	8.84181
0.7165	9.63522	8.84344
0.717	9.67283	8.83542
0.7175	9.73334	8.77781
0.718	9.80278	8.71229
0.7185	9.86131	8.6586
0.719	9.89503	8.63021
0.7195	9.89847	8.63207
0.72	9.87387	8.66151
0.7205	9.82905	8.71041
0.721	9.77453	8.7681
0.7215	9.72101	8.8238
0.722	9.67718	8.86882
0.7225	9.64849	8.89776
0.723	9.63614	8.90958
0.7235	9.63495	8.90975
0.724	9.63052	8.91299
0.7245	9.60682	8.91033
0.725	9.55261	8.86412
0.7255	9.46031	8.78808
0.726	9.32599	8.6808
0.7265	9.15258	8.54652
0.727	8.95637	8.39939
0.7275	8.77025	8.26455
0.728	8.63288	8.16896
0.7285	8.5621	8.12331
0.729	8.54229	8.11547
0.7295	8.54167	8.12322
0.73	8.542	8.13408
0.7305	8.54198	8.147
0.731	8.54158	8.16171
0.7315	8.54079	8.17784
0.732	8.53963	8.19492
0.7325	8.53814	8.21237
0.733	8.54528	8.23544
0.7335	8.60778	8.29415
0.734	8.77043	8.41844
0.7345	9.00899	8.59438
0.735	9.24576	8.77022
0.7355	9.42385	8.90479
0.736	9.52964	8.98639
0.7365	9.57478	8.99476
0.737	9.58187	8.98453
0.7375	9.57781	8.98524
0.738	9.58462	8.97475
0.7385	9.59842	8.95714
0.739	9.61139	8.94044
0.7395	9.61515	8.93321
0.74	9.60616	8.93909
0.7405	9.58703	8.95556
0.741	9.56512	8.97532
0.7415	9.54895	8.98986
0.742	9.5423	8.99544
0.7425	9.53885	8.99842
0.743	9.50956	9.02794
0.7435	9.44718	9.00523
0.744	9.34025	8.94096
0.7445	9.19	8.84637
0.745	9.01111	8.73258
0.7455	8.83245	8.61995
0.746	8.68627	8.52953
0.7465	8.5899	8.47107
0.747	8.5387	8.43983
0.7475	8.51718	8.4249
0.748	8.51223	8.41776
0.7485	8.51878	8.41558
0.749	8.53979	8.42102
0.7495	8.58531	8.44152
0.75	8.66782	8.4863
0.7505	8.79204	8.55989
0.751	8.94611	8.65596
0.7515	9.10551	8.75897
0.752	9.2465	8.8528
0.7525	9.3558	8.92775
0.753	9.43054	8.9813
0.7535	9.47463	9.01589
0.754	9.49543	9.03653
0.7545	9.50174	9.04926
0.755	9.50221	9.05566
0.7555	9.50322	9.06058
0.756	9.50668	9.06377
0.7565	9.51142	9.06621
0.757	9.51546	9.06963
0.7575	9.51731	9.07526
0.758	9.51665	9.08319
0.7585	9.51447	9.09222
0.759	9.51273	9.09391
0.7595	9.5133	9.0879
0.76	9.51548	9.08225
0.7605	9.51067	9.0727
0.761	9.48691	9.05336
0.7615	9.4278	9.01639
0.762	9.31669	8.95455
0.7625	9.14198	8.86461
0.763	8.91437	8.75549
0.7635	8.69325	8.65628
0.764	8.56659	8.6009
0.7645	8.54492	8.58856
0.765	8.5452	8.58527
0.7655	8.54527	8.58235
0.766	8.54521	8.57977
0.7665	8.5451	8.57753
0.767	8.54505	8.57559
0.7675	8.54515	8.57394
0.768	8.54546	8.57249
0.7685	8.54601	8.57118
0.769	8.54677	8.56989
0.7695	8.54768	8.56853
0.77	8.54869	8.56704
0.7705	8.54969	8.56542
0.771	8.55062	8.56373
0.7715	8.55141	8.56207
0.772	8.55202	8.56058
0.7725	8.55242	8.55943
0.773	8.55257	8.55877
0.7735	8.5525	8.55877
0.774	8.55218	8.55953
0.7745	8.55162	8.56117
0.775	8.55084	8.56372
0.7755	8.54986	8.56722
0.776	8.5487	8.57161
0.7765	8.54742	8.57687
0.777	8.54605	8.58289
0.7775	8.54464	8.58956
0.778	8.54327	8.59674
0.7785	8.54201	8.60432
0.779	8.54095	8.61215
0.7795	8.54016	8.62009
0.78	8.5397	8.628
0.7805	8.53956	8.6357
0.781	8.53976	8.64299
0.7815	8.54022	8.64969
0.782	8.54089	8.65562
0.7825	8.54169	8.65685
0.783	8.54257	8.658
0.7835	8.54347	8.6598
0.784	8.54433	8.66266
0.7845	8.54514	8.66687
0.785	8.54587	8.67189
0.7855	8.54651	8.67184
0.786	8.54702	8.67129
0.7865	8.54743	8.67035
0.787	8.5477	8.66914
0.7875	8.54783	8.66773
0.788	8.54783	8.66618
0.7885	8.54771	8.66453
0.789	8.54746	8.6628
0.7895	8.54711	8.66097
0.79	8.54667	8.65904
0.7905	8.54618	8.65697
0.791	8.54568	8.65474
0.7915	8.54521	8.65235
0.792	8.54479	8.64978
0.7925	8.54447	8.64709
0.793	8.54426	8.6443
0.7935	8.54414	8.64147
0.794	8.54407	8.6387
0.7945	8.54399	8.63607
0.795	8.54382	8.63375
0.7955	8.54349	8.63192
0.796	8.54292	8.63078
0.7965	8.54207	8.63055
0.797	8.5409	8.63144
0.7975	8.53936	8.63362
0.798	8.53086	8.62711
0.7985	8.42535	8.47119
0.799	8.25315	8.20609
0.7995	8.11	7.98189
0.8	8.01612	7.83712
0.8005	7.95955	7.75622
0.801	7.927	7.71834
0.8015	7.90975	7.7088
0.802	7.9033	7.71965
0.8025	7.90611	7.74782
0.803	7.91872	7.79384
0.8035	7.94299	7.86037
0.804	7.9815	7.95109
0.8045	8.03645	8.06871
0.805	8.10829	8.21256
0.8055	8.19337	8.36047
0.806	8.28227	8.4891
0.8065	8.36064	8.60095
0.807	8.4155	8.67883
0.8075	8.44293	8.71861
0.808	8.44981	8.73086
0.8085	8.44793	8.73256
0.809	8.44544	8.73527
0.8095	8.44342	8.74049
0.81	8.44186	8.74809
0.8105	8.44074	8.75783
0.811	8.44003	8.76939
0.8115	8.43967	8.78233
0.812	8.43964	8.79615
0.8125	8.43989	8.81031
0.813	8.44039	8.82426
0.8135	8.43705	8.8318
0.814	8.42031	8.81904
0.8145	8.38139	8.77316
0.815	8.31953	8.69242
0.8155	8.24364	8.5888
0.816	8.16707	8.48125
0.8165	8.10064	8.38592
0.817	8.0501	8.31214
0.8175	8.01717	8.25891
0.818	8.00185	8.22357
0.8185	8.00398	8.21737
0.819	8.02436	8.24192
0.8195	8.06481	8.30015
0.82	8.12725	8.39458
0.8205	8.21074	8.52249
0.821	8.30681	8.66913
0.8215	8.3948	8.80171
0.822	8.44921	8.88199
0.8225	8.46327	8.90116
0.823	8.46391	8.90108
0.8235	8.46443	8.90212
0.824	8.46482	8.90412
0.8245	8.46513	8.90692
0.825	8.46533	8.91033
0.8255	8.46545	8.91414
0.826	8.4655	8.91817
0.8265	8.46553	8.92228
0.827	8.46556	8.92636
0.8275	8.46562	8.93035
0.828	8.46577	8.93427
0.8285	8.46605	8.933
0.829	8.46649	8.93043
0.8295	8.46713	8.92779
0.83	8.46797	8.92533
0.8305	8.46902	8.92329
0.831	8.47028	8.92189
0.8315	8.47173	8.9213
0.832	8.47336	8.92164
0.8325	8.47513	8.92293
0.833	8.47701	8.92512
0.8335	8.47898	8.92809
0.834	8.48099	8.9316
0.8345	8.48305	8.93538
0.835	8.48512	8.93913
0.8355	8.48725	8.94257
0.836	8.48941	8.94542
0.8365	8.49164	8.94748
0.837	8.4818	8.93177
0.8375	8.43451	8.86282
0.838	8.35747	8.75062
0.8385	8.27469	8.62825
0.839	8.20548	8.52336
0.8395	8.15934	8.45045
0.84	8.14005	8.41583
0.8405	8.14983	8.42321
0.841	8.19176	8.4769
0.8415	8.26872	8.58023
0.842	8.37481	8.72335
0.8425	8.47743	8.85979
0.843	8.52174	8.915
0.8435	8.52465	8.91371
0.844	8.52685	8.91195
0.8445	8.52905	8.91069
0.845	8.5313	8.90993
0.8455	8.53366	8.90962
0.846	8.5362	8.90976
0.8465	8.53899	8.9038
0.847	8.54212	8.8951
0.8475	8.54569	8.88697
0.848	8.54973	8.87931
0.8485	8.5543	8.87199
0.849	8.5594	8.8649
0.8495	8.56502	8.85794
0.85	8.5711	8.85103
0.8505	8.57759	8.84414
0.851	8.58442	8.83734
0.8515	8.59149	8.8307
0.852	8.59872	8.82439
0.8525	8.606	8.81856
0.853	8.60897	8.80711
0.8535	8.5088	8.64476
0.854	8.31111	8.33374
0.8545	8.13776	8.05316
0.855	8.02567	7.86512
0.8555	7.96253	7.75539
0.856	7.93049	7.6975
0.8565	7.9165	7.67078
0.857	7.9129	7.66269
0.8575	7.9165	7.66773
0.858	7.92812	7.68693
0.8585	7.95317	7.72866
0.859	8.00331	7.81086
0.8595	8.09837	7.9631
0.86	8.26367	8.2198
0.8605	8.49432	8.56498
0.861	8.66072	8.80622
0.8615	8.67413	8.82501
0.862	8.6731	8.82277
0.8625	8.67168	8.81968
0.863	8.66994	8.816
0.8635	8.66795	8.812
0.864	8.66582	8.80802
0.8645	8.66367	8.8044
0.865	8.66161	8.80147
0.8655	8.65973	8.79947
0.866	8.65809	8.79858
0.8665	8.65673	8.79886
0.867	8.6556	8.80026
0.8675	8.65466	8.80262
0.868	8.65383	8.80573
0.8685	8.65307	8.80933
0.869	8.65232	8.81314
0.8695	8.65156	8.81687
0.87	8.58834	8.73234
0.8705	8.28216	8.29532
0.871	8.02791	7.91799
0.8715	7.90649	7.73367
0.872	7.8631	7.66818
0.8725	7.85242	7.65275
0.873	7.8499	7.64889
0.8735	7.84795	7.64476
0.874	7.84622	7.63986
0.8745	7.84458	7.63425
0.875	7.85118	7.64088
0.8755	7.88784	7.69387
0.876	7.99824	7.85907
0.8765	8.23807	8.21204
0.877	8.5511	8.65573
0.8775	8.63243	8.76531
0.878	8.63096	8.75991
0.8785	8.62954	8.75521
0.879	8.6282	8.75125
0.8795	8.62701	8.74807
0.88	8.62604	8.74567
0.8805	8.62537	8.74406
0.881	8.62511	8.74321
0.8815	8.62533	8.74307
0.882	8.62607	8.74355
0.8825	8.62731	8.74452
0.883	8.62895	8.7458
0.8835	8.63086	8.74725
0.884	8.63289	8.74874
0.8845	8.6349	8.75027
0.885	8.63677	8.75187
0.8855	8.63838	8.75368
0.886	8.63965	8.75585
0.8865	8.64052	8.75856
0.887	8.57579	8.67245
0.8875	8.34501	8.35444
0.888	8.12213	8.04048
0.8885	7.97857	7.83719
0.889	7.8978	7.72647
0.8895	7.85482	7.67372
0.89	7.83246	7.65377
0.8905	7.82084	7.65161
0.891	7.8153	7.65998
0.8915	7.81492	7.67718
0.892	7.8218	7.70616
0.8925	7.84123	7.75456
0.893	7.88199	7.82043
0.8935	7.9564	7.91449
0.894	8.07827	8.07212
0.8945	8.25195	8.29647
0.895	8.44255	8.53926
0.8955	8.56026	8.68578
0.896	8.57206	8.69736
0.8965	8.56705	8.68866
0.897	8.56239	8.68146
0.8975	8.55815	8.67569
0.898	8.55439	8.67118
0.8985	8.55117	8.66775
0.899	8.54852	8.66517
0.8995	8.54649	8.66315
0.9	8.54509	8.66144
0.9005	8.54433	8.65978
0.901	8.54422	8.65797
0.9015	8.54476	8.65585
0.902	8.54591	8.65332
0.9025	8.54767	8.65035
0.903	8.54999	8.64698
0.9035	8.55284	8.6433
0.904	8.55618	8.63943
0.9045	8.55997	8.63549
0.905	8.56414	8.63159
0.9055	8.56865	8.62784
0.906	8.57344	8.62427
0.9065	8.56984	8.61
0.907	8.47045	8.47442
0.9075	8.27763	8.21751
0.908	8.08738	7.95929
0.9085	7.94917	7.76537
0.909	7.86374	7.6393
0.9095	7.81699	7.56383
0.91	7.79503	7.52077
0.9105	7.78734	7.49596
0.911	7.78715	7.48012
0.9115	7.79098	7.46846
0.912	7.79803	7.45991
0.9125	7.81004	7.45688
0.913	7.83165	7.46578
0.9135	7.87094	7.49759
0.914	7.9393	7.56738
0.9145	8.04995	7.69195
0.915	8.21153	7.8808
0.9155	8.41002	8.11366
0.916	8.58722	8.31617
0.9165	8.67372	8.40407
0.917	8.68557	8.40003
0.9175	8.68927	8.38743
0.918	8.69288	8.37634
0.9185	8.69643	8.36679
0.919	8.69997	8.35874
0.9195	8.70354	8.35204
0.92	8.70718	8.3465
0.9205	8.71092	8.34186
0.921	8.71478	8.33785
0.9215	8.71878	8.33417
0.922	8.72289	8.33058
0.9225	8.72711	8.32687
0.923	8.73138	8.32291
0.9235	8.73566	8.31864
0.924	8.71984	8.28948
0.9245	8.58608	8.11471
0.925	8.35511	7.81704
0.9255	8.14121	7.53709
0.926	7.99951	7.34699
0.9265	7.92656	7.24536
0.927	7.90146	7.2066
0.9275	7.89996	7.19957
0.928	7.89971	7.19518
0.9285	7.89252	7.18275
0.929	7.88301	7.16827
0.9295	7.87824	7.16089
0.93	7.88226	7.16582
0.9305	7.89389	7.18133
0.931	7.90691	7.19913
0.9315	7.91385	7.20929
0.932	7.91542	7.21257
0.9325	7.93838	7.24382
0.933	8.01312	7.34218
0.9335	8.1751	7.55147
0.934	8.4354	7.88104
0.9345	8.69603	8.20458
0.935	8.78351	8.31243
0.9355	8.78486	8.31508
0.936	8.78587	8.31768
0.9365	8.78693	8.32083
0.937	8.78806	8.3247
0.9375	8.78931	8.32942
0.938	8.79073	8.33511
0.9385	8.79233	8.34182
0.939	8.79416	8.34956
0.9395	8.79623	8.35829
0.94	8.79855	8.36791
0.9405	8.80111	8.37827
0.941	8.8039	8.38919
0.9415	8.80691	8.40046
0.942	8.81012	8.41187
0.9425	8.8135	8.42325
0.943	8.81702	8.43443
0.9435	8.82066	8.44527
0.944	8.82439	8.4557
0.9445	8.82817	8.4656
0.945	8.83198	8.47491
0.9455	8.83574	8.48355
0.946	8.83942	8.49148
0.9465	8.8292	8.48223
0.947	8.73007	8.3662
0.9475	8.53921	8.13863
0.948	8.33399	7.89093
0.9485	8.17171	7.69309
0.949	8.06418	7.56123
0.9495	8.00215	7.4851
0.95	7.97174	7.44792
0.9505	7.95986	7.43353
0.951	7.95587	7.42854
0.9515	7.95309	7.42454
0.952	7.94878	7.41812
0.9525	7.94426	7.41084
0.953	7.94044	7.4039
0.9535	7.93748	7.39749
0.954	7.93436	7.39044
0.9545	7.93016	7.38176
0.955	7.9275	7.3749
0.9555	7.93547	7.38145
0.956	7.96959	7.42094
0.9565	8.05078	7.51924
0.957	8.20271	7.7045
0.9575	8.4339	7.98462
0.958	8.67969	8.27955
0.9585	8.79409	8.4175
0.959	8.79386	8.4213
0.9595	8.78885	8.42108
0.96	8.78394	8.42253
0.9605	8.77918	8.42559
0.961	8.77459	8.43014
0.9615	8.77024	8.43601
0.962	8.76614	8.44303
0.9625	8.76232	8.45098
0.963	8.75882	8.45963
0.9635	8.75564	8.46876
0.964	8.75277	8.47812
0.9645	8.75022	8.48754
0.965	8.74797	8.49685
0.9655	8.74599	8.50596
0.966	8.74424	8.5148
0.9665	8.74271	8.52337
0.967	8.74137	8.53165
0.9675	8.74018	8.53364
0.968	8.73914	8.52552
0.9685	8.7382	8.51942
0.969	8.73737	8.51528
0.9695	8.73626	8.51254
0.97	8.73436	8.51047
0.9705	8.73388	8.51163
0.971	8.73455	8.5155
0.9715	8.73426	8.51937
0.972	8.73377	8.52396
0.9725	8.73329	8.52941
0.973	8.73281	8.53558
0.9735	8.73232	8.54233
0.974	8.73182	8.54959
0.9745	8.7313	8.55732
0.975	8.73079	8.56549
0.9755	8.73031	8.57413
0.976	8.72988	8.56693
0.9765	8.72951	8.55671
0.977	8.72924	8.54539
0.9775	8.72908	8.53332
0.978	8.72902	8.52086
0.9785	8.72909	8.50846
0.979	8.72927	8.49648
0.9795	8.72956	8.4853
0.98	8.72994	8.47523
0.9805	8.73042	8.46653
0.981	8.73097	8.45941
0.9815	8.73157	8.454
0.982	8.73223	8.45037
0.9825	8.73292	8.44853
0.983	8.73112	8.44548
0.9835	8.72405	8.43789
0.984	8.7176	8.43236
0.9845	8.71761	8.43538
0.985	8.72464	8.4473
0.9855	8.73342	8.46162
0.986	8.73696	8.47001
0.9865	8.73717	8.4744
0.987	8.73723	8.47841
0.9875	8.73714	8.48204
0.988	8.7369	8.48549
0.9885	8.73654	8.48907
0.989	8.73606	8.49315
0.9895	8.73553	8.49817
0.99	8.73499	8.50452
0.9905	8.73451	8.51255
0.991	8.73413	8.52249
0.9915	8.73394	8.53453
0.992	8.73397	8.54873
0.9925	8.73427	8.56504
0.993	8.73487	8.56492
0.9935	8.73577	8.55942
0.994	8.73696	8.55518
0.9945	8.73841	8.552
0.995	8.7401	8.54965
0.9955	8.74198	8.54784
0.996	8.74403	8.54633
0.9965	8.74619	8.54486
0.997	8.74845	8.54326
0.9975	8.75079	8.54141
0.998	8.75318	8.53925
0.9985	8.75561	8.53684
0.999	8.75807	8.53428
[truncated: 20,125 more rows]

## Sheet: Fig_3d
Time (ps)	MSD (Å2)
0.0025	0.00494162
0.003	0.018664
0.0035	0.0396484
0.004	0.0656914
0.0045	0.0921222
0.005	0.114207
0.0055	0.131375
0.006	0.147139
0.0065	0.168997
0.007	0.202902
0.0075	0.244642
0.008	0.283896
0.0085	0.313031
0.009	0.329771
0.0095	0.333902
0.01	0.326832
0.0105	0.315096
0.011	0.308018
0.0115	0.309116
0.012	0.317015
0.0125	0.330881
0.013	0.347269
0.0135	0.357287
0.014	0.354864
0.0145	0.342692
0.015	0.324896
0.0155	0.304311
0.016	0.282272
0.0165	0.259675
0.017	0.236858
0.0175	0.215592
0.018	0.200538
0.0185	0.20312
0.019	0.221481
0.0195	0.252432
0.02	0.26763
0.0205	0.271946
0.021	0.274671
0.0215	0.27623
0.022	0.280875
0.0225	0.288622
0.023	0.297272
0.0235	0.305342
0.024	0.316818
0.0245	0.335633
0.025	0.372035
0.0255	0.415684
0.026	0.453257
0.0265	0.485167
0.027	0.507917
0.0275	0.524938
0.028	0.542315
0.0285	0.568128
0.029	0.612218
0.0295	0.658464
0.03	0.687084
0.0305	0.699611
0.031	0.701051
0.0315	0.69103
0.032	0.668235
0.0325	0.635772
0.033	0.593139
0.0335	0.537422
0.034	0.481729
0.0345	0.440508
0.035	0.416964
0.0355	0.401943
0.036	0.369218
0.0365	0.341114
0.037	0.334642
0.0375	0.335069
0.038	0.339897
0.0385	0.354047
0.039	0.367275
0.0395	0.36354
0.04	0.348095
0.0405	0.334206
0.041	0.336604
0.0415	0.367254
0.042	0.411522
0.0425	0.439037
0.043	0.452969
0.0435	0.483828
0.044	0.540215
0.0445	0.616143
0.045	0.672184
0.0455	0.708111
0.046	0.740142
0.0465	0.764035
0.047	0.768261
0.0475	0.744293
0.048	0.722479
0.0485	0.718106
0.049	0.721064
0.0495	0.725186
0.05	0.734118
0.0505	0.748779
0.051	0.768364
0.0515	0.78995
0.052	0.805864
0.0525	0.806465
0.053	0.800213
0.0535	0.798348
0.054	0.798667
0.0545	0.80605
0.055	0.821218
0.0555	0.838978
0.056	0.856087
0.0565	0.864175
0.057	0.859817
0.0575	0.848949
0.058	0.821926
0.0585	0.786172
0.059	0.758454
0.0595	0.742331
0.06	0.739679
0.0605	0.749421
0.061	0.764734
0.0615	0.775947
0.062	0.779848
0.0625	0.771506
0.063	0.809647
0.0635	0.862499
0.064	0.920487
0.0645	0.974696
0.065	1.01356
0.0655	1.03532
0.066	1.05233
0.0665	1.06976
0.067	1.08387
0.0675	1.08884
0.068	1.08253
0.0685	1.06621
0.069	1.04335
0.0695	1.02084
0.07	1.00671
0.0705	1.00859
0.071	1.03033
0.0715	1.05302
0.072	1.04981
0.0725	1.02746
0.073	0.999553
0.0735	0.960516
0.074	0.928704
0.0745	0.918129
0.075	0.920482
0.0755	0.930499
0.076	0.96151
0.0765	1.01424
0.077	1.06178
0.0775	1.08849
0.078	1.10024
0.0785	1.10861
0.079	1.13514
0.0795	1.18451
0.08	1.2576
0.0805	1.34667
0.081	1.43231
0.0815	1.49099
0.082	1.53231
0.0825	1.57728
0.083	1.62091
0.0835	1.65563
0.084	1.68373
0.0845	1.71125
0.085	1.71703
0.0855	1.7066
0.086	1.69936
0.0865	1.6994
0.087	1.70854
0.0875	1.72406
0.088	1.74161
0.0885	1.744
0.089	1.7174
0.0895	1.6678
0.09	1.61424
0.0905	1.56574
0.091	1.52719
0.0915	1.50116
0.092	1.48284
0.0925	1.4621
0.093	1.44025
0.0935	1.40621
0.094	1.38199
0.0945	1.37214
0.095	1.35668
0.0955	1.34465
0.096	1.35226
0.0965	1.38166
0.097	1.42944
0.0975	1.48532
0.098	1.53849
0.0985	1.58957
0.099	1.63746
0.0995	1.67262
0.1	1.68072
0.1005	1.68217
0.101	1.69765
0.1015	1.71195
0.102	1.70499
0.1025	1.67675
0.103	1.6422
0.1035	1.62053
0.104	1.6176
0.1045	1.63256
0.105	1.65693
0.1055	1.67605
0.106	1.68324
0.1065	1.67988
0.107	1.67742
0.1075	1.66311
0.108	1.62837
0.1085	1.58048
0.109	1.53259
0.1095	1.49251
0.11	1.46748
0.1105	1.45939
0.111	1.46309
0.1115	1.48027
0.112	1.51731
0.1125	1.56956
0.113	1.62037
0.1135	1.64788
0.114	1.64027
0.1145	1.60429
0.115	1.5627
0.1155	1.53118
0.116	1.51587
0.1165	1.51649
0.117	1.52172
0.1175	1.53104
0.118	1.55275
0.1185	1.57125
0.119	1.58205
0.1195	1.60169
0.12	1.63226
0.1205	1.67608
0.121	1.73211
0.1215	1.79117
0.122	1.83364
0.1225	1.8465
0.123	1.83945
0.1235	1.82856
0.124	1.82458
0.1245	1.83376
0.125	1.85912
0.1255	1.8928
0.126	1.92887
0.1265	1.96621
0.127	1.98351
0.1275	1.97681
0.128	1.95834
0.1285	1.94547
0.129	1.93582
0.1295	1.92729
0.13	1.91769
0.1305	1.89782
0.131	1.84521
0.1315	1.77961
0.132	1.74415
0.1325	1.74367
0.133	1.76062
0.1335	1.77708
0.134	1.76071
0.1345	1.72542
0.135	1.70321
0.1355	1.70044
0.136	1.71861
0.1365	1.76112
0.137	1.81045
0.1375	1.82457
0.138	1.81037
0.1385	1.79539
0.139	1.80631
0.1395	1.84335
0.14	1.89092
0.1405	1.95628
0.141	2.0176
0.1415	2.03653
0.142	2.01589
0.1425	1.98778
0.143	1.97861
0.1435	1.99892
0.144	2.00747
0.1445	1.99646
0.145	1.98157
0.1455	1.97775
0.146	1.98807
0.1465	1.99529
0.147	1.98213
0.1475	1.93151
0.148	1.86079
0.1485	1.81637
0.149	1.81467
0.1495	1.82698
0.15	1.81136
0.1505	1.75596
0.151	1.69326
0.1515	1.64769
0.152	1.62265
0.1525	1.62104
0.153	1.64739
0.1535	1.67359
0.154	1.6666
0.1545	1.63599
0.155	1.61059
0.1555	1.60225
0.156	1.6042
0.1565	1.62369
0.157	1.6738
0.1575	1.75739
0.158	1.86481
0.1585	1.98662
0.159	2.08951
0.1595	2.16012
0.16	2.21243
0.1605	2.25843
0.161	2.30216
0.1615	2.33234
0.162	2.31478
0.1625	2.25737
0.163	2.21115
0.1635	2.17942
0.164	2.15921
0.1645	2.15962
0.165	2.18413
0.1655	2.19992
0.166	2.1943
0.1665	2.17603
0.167	2.14891
0.1675	2.11722
0.168	2.09426
0.1685	2.0913
0.169	2.10154
0.1695	2.13368
0.17	2.18087
0.1705	2.23525
0.171	2.28189
0.1715	2.30482
0.172	2.30597
0.1725	2.29955
0.173	2.28855
0.1735	2.26908
0.174	2.24786
0.1745	2.25471
0.175	2.32719
0.1755	2.41005
0.176	2.41257
0.1765	2.35842
0.177	2.33404
0.1775	2.38607
0.178	2.47805
0.1785	2.50991
0.179	2.48342
0.1795	2.46164
0.18	2.46365
0.1805	2.49767
0.181	2.54511
0.1815	2.59166
0.182	2.63283
0.1825	2.65873
0.183	2.64085
0.1835	2.55529
0.184	2.48465
0.1845	2.43253
0.185	2.37198
0.1855	2.3287
0.186	2.28696
0.1865	2.25379
0.187	2.22918
0.1875	2.22421
0.188	2.23588
0.1885	2.25615
0.189	2.29143
0.1895	2.3434
0.19	2.39288
0.1905	2.42144
0.191	2.42681
0.1915	2.4244
0.192	2.43071
0.1925	2.45119
0.193	2.47859
0.1935	2.49622
0.194	2.49078
0.1945	2.4645
0.195	2.43064
0.1955	2.41312
0.196	2.42895
0.1965	2.47823
0.197	2.52728
0.1975	2.56731
0.198	2.6009
0.1985	2.62478
0.199	2.64168
0.1995	2.64774
0.2	2.63236
0.2005	2.58843
0.201	2.52183
0.2015	2.43218
0.202	2.31812
0.2025	2.19182
0.203	2.09215
0.2035	2.04056
0.204	2.04476
0.2045	2.07823
0.205	2.09845
0.2055	2.10487
0.206	2.11729
0.2065	2.13855
0.207	2.15472
0.2075	2.15752
0.208	2.15132
0.2085	2.13936
0.209	2.12408
0.2095	2.10533
0.21	2.08831
0.2105	2.10016
0.211	2.15525
0.2115	2.23598
0.212	2.33957
0.2125	2.45076
0.213	2.50751
0.2135	2.51937
0.214	2.52493
0.2145	2.53603
0.215	2.55282
0.2155	2.58237
0.216	2.61021
0.2165	2.61908
0.217	2.60611
0.2175	2.5786
0.218	2.54598
0.2185	2.51643
0.219	2.49258
0.2195	2.47836
0.22	2.47993
0.2205	2.50491
0.221	2.5589
0.2215	2.62897
0.222	2.7
0.2225	2.74244
0.223	2.74165
0.2235	2.72986
0.224	2.70814
0.2245	2.68959
0.225	2.6983
0.2255	2.74065
0.226	2.79017
0.2265	2.81343
0.227	2.81748
0.2275	2.7966
0.228	2.76177
0.2285	2.73968
0.229	2.74191
0.2295	2.76691
0.23	2.81156
0.2305	2.86615
0.231	2.91801
0.2315	2.96206
0.232	3.00469
0.2325	3.05563
0.233	3.11947
0.2335	3.18537
0.234	3.24472
0.2345	3.2839
0.235	3.28782
0.2355	3.26548
0.236	3.22238
0.2365	3.1598
0.237	3.09823
0.2375	3.0579
0.238	3.04906
0.2385	3.05995
0.239	3.07566
0.2395	3.0811
0.24	3.0735
0.2405	3.06599
0.241	3.07078
0.2415	3.06697
0.242	3.04416
0.2425	3.01336
0.243	2.97188
0.2435	2.91849
0.244	2.85924
0.2445	2.80661
0.245	2.77763
0.2455	2.77421
0.246	2.77689
0.2465	2.77463
0.247	2.769
0.2475	2.76729
0.248	2.77065
0.2485	2.78117
0.249	2.79738
0.2495	2.80677
0.25	2.79422
0.2505	2.76524
0.251	2.74346
0.2515	2.73412
0.252	2.73416
0.2525	2.75015
0.253	2.78311
0.2535	2.81843
0.254	2.84437
0.2545	2.87336
0.255	2.88422
0.2555	2.83973
0.256	2.76723
0.2565	2.71413
0.257	2.70459
0.2575	2.7119
0.258	2.71526
0.2585	2.73835
0.259	2.77648
0.2595	2.822
0.26	2.86974
0.2605	2.91414
0.261	2.95214
0.2615	2.96441
0.262	2.95656
0.2625	2.95193
0.263	2.94896
0.2635	2.94855
0.264	2.94176
0.2645	2.93335
0.265	2.93273
0.2655	2.94264
0.266	2.94558
0.2665	2.94652
0.267	2.95363
0.2675	2.96639
0.268	2.97592
0.2685	2.99096
0.269	3.02096
0.2695	3.05315
0.27	3.08069
0.2705	3.09964
0.271	3.10623
0.2715	3.10809
0.272	3.10801
0.2725	3.08812
0.273	3.04014
0.2735	2.98704
0.274	2.9482
0.2745	2.92051
0.275	2.89675
0.2755	2.87059
0.276	2.84636
0.2765	2.83065
0.277	2.81395
0.2775	2.78747
0.278	2.76027
0.2785	2.7286
0.279	2.69796
0.2795	2.69341
0.28	2.72654
0.2805	2.78558
0.281	2.83696
0.2815	2.86555
0.282	2.87264
0.2825	2.86817
0.283	2.86206
0.2835	2.85632
0.284	2.84377
0.2845	2.81721
0.285	2.78529
0.2855	2.76105
0.286	2.74497
0.2865	2.7357
0.287	2.73776
0.2875	2.744
0.288	2.76835
0.2885	2.81894
0.289	2.89768
0.2895	2.99515
0.29	3.12272
0.2905	3.24846
0.291	3.36468
0.2915	3.44605
0.292	3.47955
0.2925	3.51224
0.293	3.54554
0.2935	3.57119
0.294	3.58723
0.2945	3.58759
0.295	3.57227
0.2955	3.55401
0.296	3.53777
0.2965	3.52156
0.297	3.49964
0.2975	3.45224
0.298	3.36985
0.2985	3.28358
0.299	3.21786
0.2995	3.1765
0.3	3.15887
0.3005	3.16005
0.301	3.18184
0.3015	3.21837
0.302	3.25529
0.3025	3.26563
0.303	3.24293
0.3035	3.20501
0.304	3.16233
0.3045	3.12143
0.305	3.08547
0.3055	3.04446
0.306	2.99469
0.3065	2.92807
0.307	2.84889
0.3075	2.78892
0.308	2.77154
0.3085	2.78855
0.309	2.84053
0.3095	2.91228
0.31	2.9824
0.3105	3.02783
0.311	3.04232
0.3115	3.04484
0.312	3.04635
0.3125	3.05173
0.313	3.05791
0.3135	3.06116
0.314	3.05877
0.3145	3.04973
0.315	3.03593
0.3155	3.02139
0.316	3.01046
0.3165	3.00657
0.317	3.01332
0.3175	3.02866
0.318	3.04159
0.3185	3.02987
0.319	3.00496
0.3195	2.99256
0.32	3.00231
0.3205	3.0313
0.321	3.07423
0.3215	3.1197
0.322	3.14577
0.3225	3.13188
0.323	3.09289
0.3235	3.04863
0.324	3.00724
0.3245	2.97613
0.325	2.96003
0.3255	2.95854
0.326	2.96723
0.3265	2.9814
0.327	2.99811
0.3275	3.01529
0.328	3.02445
0.3285	3.0255
0.329	3.01259
0.3295	2.98706
0.33	2.9596
0.3305	2.94105
0.331	2.93317
0.3315	2.93011
0.332	2.93031
0.3325	2.93498
0.333	2.94622
0.3335	2.96408
0.334	2.97905
0.3345	2.98412
0.335	2.98482
0.3355	2.98252
0.336	2.9731
0.3365	2.94712
0.337	2.91177
0.3375	2.88275
0.338	2.86745
0.3385	2.86234
0.339	2.85799
0.3395	2.85254
0.34	2.85368
0.3405	2.86467
0.341	2.8788
0.3415	2.88825
0.342	2.88747
0.3425	2.96776
0.343	2.94788
0.3435	2.93189
0.344	2.93224
0.3445	2.95383
0.345	2.99498
0.3455	3.05197
0.346	3.11586
0.3465	3.16794
0.347	3.19402
0.3475	3.19919
0.348	3.19877
0.3485	3.2089
0.349	3.236
0.3495	3.27798
0.35	3.32455
0.3505	3.36353
0.351	3.36924
0.3515	3.36644
0.352	3.41083
0.3525	3.48927
0.353	3.52292
0.3535	3.52483
0.354	3.51765
0.3545	3.51526
0.355	3.53561
0.3555	3.57041
0.356	3.59928
0.3565	3.60854
0.357	3.59381
0.3575	3.54608
0.358	3.48687
0.3585	3.44477
0.359	3.42294
0.3595	3.42421
0.36	3.44587
0.3605	3.46047
0.361	3.44171
0.3615	3.38968
0.362	3.34231
0.3625	3.33704
0.363	3.35731
0.3635	3.38509
0.364	3.41981
0.3645	3.45899
0.365	3.4985
0.3655	3.5393
0.366	3.58852
0.3665	3.64553
0.367	3.69805
0.3675	3.73074
0.368	3.7384
0.3685	3.72246
0.369	3.69903
0.3695	3.68175
0.37	3.66545
0.3705	3.66106
0.371	3.69363
0.3715	3.74432
0.372	3.78065
0.3725	3.77809
0.373	3.75091
0.3735	3.71604
0.374	3.68769
0.3745	3.67057
0.375	3.66189
0.3755	3.65431
0.376	3.63843
0.3765	3.62081
0.377	3.60602
0.3775	3.59892
0.378	3.6001
0.3785	3.6077
0.379	3.61571
0.3795	3.61882
0.38	3.59922
0.3805	3.52623
0.381	3.43896
0.3815	3.38507
0.382	3.37622
0.3825	3.377
0.383	3.39129
0.3835	3.43686
0.384	3.52023
0.3845	3.63497
0.385	3.7588
0.3855	3.86368
0.386	3.94029
0.3865	4.01274
0.387	4.07727
0.3875	4.13183
0.388	4.17365
0.3885	4.20519
0.389	4.23706
0.3895	4.26535
0.39	4.28467
0.3905	4.29243
0.391	4.27479
0.3915	4.23611
0.392	4.19425
0.3925	4.15701
0.393	4.13079
0.3935	4.119
0.394	4.1144
0.3945	4.10122
0.395	4.06585
0.3955	3.95075
0.396	3.82913
0.3965	3.75269
0.397	3.71278
0.3975	3.69233
0.398	3.66823
0.3985	3.63892
0.399	3.62141
0.3995	3.62493
0.4	3.64468
0.4005	3.67008
0.401	3.69344
0.4015	3.71229
0.402	3.72865
0.4025	3.75135
0.403	3.78978
0.4035	3.8518
0.404	3.938
0.4045	4.01392
0.405	4.04063
0.4055	4.04596
0.406	4.07446
0.4065	4.1283
0.407	4.21102
0.4075	4.29284
0.408	4.33272
0.4085	4.36141
0.409	4.39106
0.4095	4.41769
0.41	4.4216
0.4105	4.40149
0.411	4.37053
0.4115	4.33027
0.412	4.27052
0.4125	4.18548
0.413	4.0749
0.4135	3.96934
0.414	3.89741
0.4145	3.87139
0.415	3.89375
0.4155	3.95525
0.416	4.01905
0.4165	4.01987
0.417	3.96727
0.4175	3.91367
0.418	3.87287
0.4185	3.8431
0.419	3.82372
0.4195	3.811
0.42	3.8052
0.4205	3.80578
0.421	3.81562
0.4215	3.82819
0.422	3.82779
0.4225	3.8104
0.423	3.78719
0.4235	3.76392
0.424	3.74696
0.4245	3.74593
0.425	3.77205
0.4255	3.8287
0.426	3.91478
0.4265	4.01496
0.427	4.12515
0.4275	4.21583
0.428	4.26243
0.4285	4.28323
0.429	4.30806
0.4295	4.35276
0.43	4.40918
0.4305	4.45961
0.431	4.4914
0.4315	4.51221
0.432	4.52774
0.4325	4.5256
0.433	4.4831
0.4335	4.41899
0.434	4.36223
0.4345	4.30639
0.435	4.24075
0.4355	4.17695
0.436	4.13116
0.4365	4.10524
0.437	4.08847
0.4375	4.0742
0.438	4.05861
0.4385	4.02992
0.439	3.98382
0.4395	3.93956
0.44	3.93256
0.4405	3.96393
0.441	4.02067
0.4415	4.09627
0.442	4.18161
0.4425	4.2587
0.443	4.30951
0.4435	4.32762
0.444	4.3312
0.4445	4.34383
0.445	4.38027
0.4455	4.44502
0.446	4.5256
0.4465	4.6006
0.447	4.6526
0.4475	4.6826
0.448	4.70372
0.4485	4.72647
0.449	4.75446
0.4495	4.78785
0.45	4.82369
0.4505	4.86234
0.451	4.90564
0.4515	4.92398
0.452	4.88977
0.4525	4.82802
0.453	4.76113
0.4535	4.71088
0.454	4.68475
0.4545	4.67845
0.455	4.67539
0.4555	4.66538
0.456	4.65799
0.4565	4.65875
0.457	4.6677
0.4575	4.68791
0.458	4.72409
0.4585	4.77335
0.459	4.83823
0.4595	4.92941
0.46	5.03474
0.4605	5.15271
0.461	5.28627
0.4615	5.41148
0.462	5.47069
0.4625	5.49662
0.463	5.51001
0.4635	5.50472
0.464	5.44742
0.4645	5.35894
0.465	5.31333
0.4655	5.3258
0.466	5.37305
0.4665	5.42646
0.467	5.42508
0.4675	5.37671
0.468	5.30964
0.4685	5.25083
0.469	5.19049
0.4695	5.12935
0.47	5.07378
0.4705	5.00461
0.471	4.92944
0.4715	4.82659
0.472	4.71563
0.4725	4.64987
0.473	4.64022
0.4735	4.68474
0.474	4.72505
0.4745	4.71483
0.475	4.67837
0.4755	4.6764
0.476	4.72247
0.4765	4.79687
0.477	4.83515
0.4775	4.85398
0.478	4.89521
0.4785	4.97095
0.479	5.05036
0.4795	5.09543
0.48	5.12157
0.4805	5.11189
0.481	5.09065
0.4815	5.11279
0.482	5.18808
0.4825	5.26705
0.483	5.28772
0.4835	5.22702
0.484	5.1456
0.4845	5.10303
0.485	5.10855
0.4855	5.1543
0.486	5.23189
0.4865	5.2856
0.487	5.26422
0.4875	5.20279
0.488	5.15063
0.4885	5.13559
0.489	5.15501
0.4895	5.18067
0.49	5.19967
0.4905	5.22317
0.491	5.27587
0.4915	5.36971
0.492	5.46645
0.4925	5.53946
0.493	5.59846
0.4935	5.66799
0.494	5.74678
0.4945	5.78496
0.495	5.73413
0.4955	5.64465
0.496	5.59919
0.4965	5.5876
0.497	5.59705
0.4975	5.62921
0.498	5.67891
0.4985	5.70251
0.499	5.68922
0.4995	5.66418
0.5	5.64871
0.5005	5.65892
0.501	5.70662
0.5015	5.7812
0.502	5.85229
0.5025	5.94244
0.503	6.06426
0.5035	6.21032
0.504	6.34812
0.5045	6.4391
0.505	6.47931
0.5055	6.49577
0.506	6.49943
0.5065	6.49968
0.507	6.51089
0.5075	6.543
0.508	6.56488
0.5085	6.54214
0.509	6.44104
0.5095	6.32635
0.51	6.2567
0.5105	6.23075
0.511	6.20993
0.5115	6.18395
0.512	6.1588
0.5125	6.13018
0.513	6.11302
0.5135	6.11745
0.514	6.12893
0.5145	6.14304
0.515	6.16045
0.5155	6.16681
0.516	6.16926
0.5165	6.17452
0.517	6.19152
0.5175	6.17114
0.518	6.08639
0.5185	6.02171
0.519	6.01191
0.5195	6.04659
0.52	6.1135
0.5205	6.18796
0.521	6.24787
0.5215	6.29299
0.522	6.33975
0.5225	6.3974
0.523	6.45225
0.5235	6.48568
0.524	6.49081
0.5245	6.47693
0.525	6.45527
0.5255	6.43068
0.526	6.40635
0.5265	6.37778
0.527	6.3399
0.5275	6.30994
0.528	6.29899
0.5285	6.28874
0.529	6.2876
0.5295	6.2943
0.53	6.28305
0.5305	6.26561
0.531	6.26074
0.5315	6.26788
0.532	6.28155
0.5325	6.28986
0.533	6.28007
0.5335	6.24973
0.534	6.20481
0.5345	6.13701
0.535	6.03257
0.5355	5.89769
0.536	5.77925
0.5365	5.71968
0.537	5.76222
0.5375	5.83494
0.538	5.86212
0.5385	5.85099
0.539	5.8389
0.5395	5.8898
0.54	5.97617
0.5405	6.05235
0.541	6.10739
0.5415	6.13591
0.542	6.14124
0.5425	6.12543
0.543	6.09667
0.5435	6.09611
0.544	6.1824
0.5445	6.30666
0.545	6.44935
0.5455	6.58653
0.546	6.64002
0.5465	6.61573
0.547	6.56492
0.5475	6.52261
0.548	6.51845
0.5485	6.54356
0.549	6.56165
0.5495	6.55216
0.55	6.51666
0.5505	6.46836
0.551	6.42242
0.5515	6.3934
0.552	6.38375
0.5525	6.39338
0.553	6.4236
0.5535	6.49068
0.554	6.61913
0.5545	6.76666
0.555	6.90077
0.5555	6.97059
0.556	6.9631
0.5565	6.95665
0.557	6.96864
0.5575	6.99596
0.558	7.02646
0.5585	7.03961
0.559	7.0346
0.5595	7.00939
0.56	6.96467
0.5605	6.89821
0.561	6.82378
0.5615	6.77566
0.562	6.77818
0.5625	6.83625
0.563	6.92896
0.5635	7.03201
0.564	7.1185
0.5645	7.16516
0.565	7.17074
0.5655	7.16295
0.566	7.18928
0.5665	7.25179
0.567	7.33912
0.5675	7.40231
0.568	7.41133
0.5685	7.43023
0.569	7.41652
0.5695	7.34854
0.57	7.26606
0.5705	7.21793
0.571	7.24073
0.5715	7.3026
0.572	7.37381
0.5725	7.42299
0.573	7.44204
0.5735	7.45876
0.574	7.48893
0.5745	7.48137
0.575	7.42382
0.5755	7.36424
0.576	7.32146
0.5765	7.29357
0.577	7.27385
0.5775	7.25474
0.578	7.24027
0.5785	7.23603
0.579	7.2243
0.5795	7.19385
0.58	7.14
0.5805	7.07462
0.581	7.02747
0.5815	7.01456
0.582	7.01938
0.5825	7.02855
0.583	7.03281
0.5835	7.0287
0.584	7.02148
0.5845	7.00421
0.585	6.96603
0.5855	6.91501
0.586	6.86755
0.5865	6.82504
0.587	6.83103
0.5875	6.88249
0.588	6.90699
0.5885	6.83807
0.589	6.72053
0.5895	6.64127
0.59	6.63469
0.5905	6.64087
0.591	6.64106
0.5915	6.68588
0.592	6.76654
0.5925	6.85891
0.593	6.95326
0.5935	7.04299
0.594	7.11739
0.5945	7.1264
0.595	7.07066
0.5955	7.0186
0.596	7.00405
0.5965	7.03708
0.597	7.07494
0.5975	7.08175
0.598	7.05291
0.5985	7.0369
0.599	7.03471
0.5995	7.02146
0.6	7.01232
0.6005	7.00658
0.601	7.00523
0.6015	7.03685
0.602	7.07248
0.6025	7.08936
0.603	7.08283
0.6035	7.0701
0.604	7.07009
0.6045	7.08725
0.605	7.10132
0.6055	7.07608
0.606	6.99382
0.6065	6.87898
0.607	6.77082
0.6075	6.69248
0.608	6.65322
0.6085	6.64322
0.609	6.64232
0.6095	6.63101
0.61	6.59313
0.6105	6.52241
0.611	6.44
0.6115	6.35105
0.612	6.26956
0.6125	6.22924
0.613	6.24916
0.6135	6.31873
0.614	6.40145
0.6145	6.47517
0.615	6.53205
0.6155	6.58445
0.616	6.65112
0.6165	6.74239
0.617	6.84822
0.6175	6.93855
0.618	6.9971
0.6185	7.02869
0.619	7.02451
0.6195	6.9821
0.62	6.93205
0.6205	6.91818
0.621	6.97949
0.6215	7.12205
0.622	7.31765
0.6225	7.50001
0.623	7.60066
0.6235	7.606
0.624	7.56634
0.6245	7.51357
0.625	7.47587
0.6255	7.45699
0.626	7.43688
0.6265	7.40728
0.627	7.36447
0.6275	7.31176
0.628	7.25763
0.6285	7.20984
0.629	7.17432
0.6295	7.15899
0.63	7.15226
0.6305	7.10241
0.631	6.97486
0.6315	6.81239
0.632	6.66022
0.6325	6.56627
0.633	6.5485
0.6335	6.60676
0.634	6.68209
0.6345	6.72854
0.635	6.77543
0.6355	6.82168
0.636	6.84869
0.6365	6.85759
0.637	6.84989
0.6375	6.83114
0.638	6.81075
0.6385	6.79585
0.639	6.78957
0.6395	6.78973
0.64	6.78764
0.6405	6.7857
0.641	6.78301
0.6415	6.78124
0.642	6.80214
0.6425	6.85624
0.643	6.92147
0.6435	6.95519
0.644	6.94485
0.6445	6.92627
0.645	6.91361
0.6455	6.90562
0.646	6.90311
0.6465	6.901
0.647	6.89293
0.6475	6.8785
0.648	6.86088
0.6485	6.84439
0.649	6.83131
0.6495	6.82121
0.65	6.81517
0.6505	6.80935
0.651	6.7887
0.6515	6.71404
0.652	6.61044
0.6525	6.54139
0.653	6.53174
0.6535	6.57004
0.654	6.6392
0.6545	6.7147
0.655	6.76932
0.6555	6.80137
0.656	6.82239
0.6565	6.8414
0.657	6.85928
0.6575	6.87419
0.658	6.88356
0.6585	6.893
0.659	6.9118
0.6595	6.93519
0.66	6.96062
0.6605	6.99083
0.661	7.00974
0.6615	7.01316
0.662	7.00211
0.6625	6.98691
0.663	6.9817
0.6635	7.00101
0.664	7.03549
0.6645	7.06
0.665	7.06296
0.6655	7.04618
0.666	7.0182
0.6665	6.98381
0.667	6.91936
0.6675	6.81836
0.668	6.71318
0.6685	6.62103
0.669	6.53529
0.6695	6.43887
0.67	6.34075
0.6705	6.2626
0.671	6.21333
0.6715	6.18777
0.672	6.17967
0.6725	6.19061
0.673	6.22138
0.6735	6.26579
0.674	6.31149
0.6745	6.34921
0.675	6.37502
0.6755	6.52841
0.676	6.553
0.6765	6.5987
0.677	6.67254
0.6775	6.76836
0.678	6.87767
0.6785	6.99496
0.679	7.10631
0.6795	7.18109
0.68	7.19853
0.6805	7.17285
0.681	7.13716
0.6815	7.12786
0.682	7.15875
0.6825	7.21805
0.683	7.28056
0.6835	7.32841
0.684	7.33596
0.6845	7.34165
0.685	7.3754
0.6855	7.38431
0.686	7.31007
0.6865	7.22489
0.687	7.16771
0.6875	7.14574
0.688	7.16241
0.6885	7.19995
0.689	7.22166
0.6895	7.20469
0.69	7.13768
0.6905	7.00403
0.691	6.85426
0.6915	6.77959
0.692	6.79297
0.6925	6.87929
0.693	6.98374
0.6935	7.0553
0.694	7.09227
0.6945	7.09677
0.695	7.09359
0.6955	7.10179
0.696	7.12824
0.6965	7.17092
0.697	7.22865
0.6975	7.29902
0.698	7.37714
0.6985	7.46224
0.699	7.55944
0.6995	7.66426
0.7	7.76728
0.7005	7.84625
0.701	7.88639
0.7015	7.88492
0.702	7.86058
0.7025	7.83401
0.703	7.80671
0.7035	7.78654
0.704	7.79207
0.7045	7.82612
0.705	7.86554
0.7055	7.86713
0.706	7.83469
0.7065	7.77973
0.707	7.72328
0.7075	7.67933
0.708	7.65042
0.7085	7.62837
0.709	7.59976
0.7095	7.56583
0.71	7.53152
0.7105	7.50213
0.711	7.48029
0.7115	7.46881
0.712	7.47142
0.7125	7.49069
0.713	7.50475
0.7135	7.4471
0.714	7.36708
0.7145	7.32229
0.715	7.31712
0.7155	7.32763
0.716	7.36708
0.7165	7.45039
0.717	7.5878
0.7175	7.76947
0.718	7.95958
0.7185	8.11226
0.719	8.21687
0.7195	8.30906
0.72	8.38434
0.7205	8.42757
0.721	8.44151
0.7215	8.44831
0.722	8.46317
0.7225	8.46966
0.723	8.4496
0.7235	8.40144
0.724	8.3156
0.7245	8.20874
0.725	8.11848
0.7255	8.06321
0.726	8.04842
0.7265	8.06714
0.727	8.09084
0.7275	8.0935
0.728	8.05446
0.7285	7.91304
0.729	7.7318
0.7295	7.58846
0.73	7.48782
0.7305	7.43069
0.731	7.39984
0.7315	7.3885
0.732	7.39953
0.7325	7.42865
0.733	7.46285
0.7335	7.49168
0.734	7.52111
0.7345	7.56185
0.735	7.62166
0.7355	7.70813
0.736	7.82258
0.7365	7.96326
0.737	8.12248
0.7375	8.25697
0.738	8.31862
0.7385	8.33656
0.739	8.36457
0.7395	8.40838
0.74	8.47424
0.7405	8.53864
0.741	8.57384
0.7415	8.62546
0.742	8.69751
0.7425	8.76702
0.743	8.7845
0.7435	8.74264
0.744	8.67236
0.7445	8.5893
0.745	8.48318
0.7455	8.34115
0.746	8.15093
0.7465	7.96269
0.747	7.83394
0.7475	7.81607
0.748	7.89993
0.7485	8.03048
0.749	8.14233
0.7495	8.15053
0.75	8.05714
0.7505	7.94914
0.751	7.894
0.7515	7.88495
0.752	7.8963
0.7525	7.91364
0.753	7.92371
0.7535	7.9244
0.754	7.92922
0.7545	7.9541
0.755	7.98471
0.7555	8.00237
0.756	8.00952
0.7565	8.01462
0.757	8.0283
0.7575	8.06374
0.758	8.12515
0.7585	8.1981
0.759	8.27916
0.7595	8.38307
0.76	8.50533
0.7605	8.6022
0.761	8.64729
0.7615	8.64359
0.762	8.63057
0.7625	8.64049
0.763	8.65708
0.7635	8.66068
0.764	8.64984
0.7645	8.64739
0.765	8.66113
0.7655	8.66504
0.766	8.62386
0.7665	8.56528
0.767	8.5098
0.7675	8.43726
0.768	8.34062
0.7685	8.2435
0.769	8.1748
0.7695	8.15178
0.77	8.15855
0.7705	8.18118
0.771	8.19968
0.7715	8.18535
0.772	8.12611
0.7725	8.04401
0.773	8.01163
0.7735	8.05242
0.774	8.13969
0.7745	8.2422
0.775	8.32737
0.7755	8.37166
0.776	8.37061
0.7765	8.33865
0.777	8.3237
0.7775	8.34885
0.778	8.42385
0.7785	8.54736
0.779	8.69009
0.7795	8.80992
0.78	8.8824
0.7805	8.90577
0.781	8.89472
0.7815	8.87353
0.782	8.86054
0.7825	8.85506
0.783	8.85493
0.7835	8.86258
0.784	8.88285
0.7845	8.87074
0.785	8.81146
0.7855	8.74707
0.786	8.69367
0.7865	8.66964
0.787	8.67534
0.7875	8.69746
0.788	8.71202
0.7885	8.7103
0.789	8.71055
0.7895	8.72441
0.79	8.75278
0.7905	8.79721
0.791	8.86062
0.7915	8.92852
0.792	8.99344
0.7925	9.09044
0.793	9.22001
0.7935	9.38318
0.794	9.58055
0.7945	9.77591
0.795	9.90277
0.7955	9.98635
0.796	10.0428
0.7965	10.0595
0.797	9.99476
0.7975	9.88559
0.798	9.85395
0.7985	9.91988
0.799	10.0327
0.7995	10.1368
0.8	10.1342
0.8005	10.036
0.801	9.88588
0.8015	9.75131
0.802	9.63516
0.8025	9.53763
0.803	9.4513
0.8035	9.32602
0.804	9.16973
0.8045	8.95708
0.805	8.72139
0.8055	8.55118
0.806	8.49372
0.8065	8.54272
0.807	8.59583
0.8075	8.58748
0.808	8.54441
0.8085	8.54966
0.809	8.61594
0.8095	8.71431
0.81	8.76561
0.8105	8.79485
0.811	8.85188
0.8115	8.97474
0.812	9.12169
0.8125	9.22856
0.813	9.30487
0.8135	9.32505
0.814	9.32217
0.8145	9.37678
0.815	9.50333
0.8155	9.62907
0.816	9.66866
0.8165	9.59981
0.817	9.50829
0.8175	9.45563
0.818	9.46885
0.8185	9.52411
0.819	9.60022
0.8195	9.64578
0.82	9.60075
0.8205	9.48149
0.821	9.35635
0.8215	9.27613
0.822	9.24593
0.8225	9.22826
0.823	9.19175
0.8235	9.14648
0.824	9.12831
0.8245	9.15213
0.825	9.19445
0.8255	9.2343
0.826	9.2735
0.8265	9.34466
0.827	9.44946
0.8275	9.53915
0.828	9.531
0.8285	9.46927
0.829	9.46345
0.8295	9.50084
0.83	9.57475
0.8305	9.68237
0.831	9.80144
0.8315	9.86997
0.832	9.87658
0.8325	9.85869
0.833	9.8506
0.8335	9.87649
0.834	9.95796
0.8345	10.0714
0.835	10.1683
0.8355	10.2796
0.836	10.4188
0.8365	10.5918
0.837	10.7768
0.8375	10.9275
0.838	11.023
0.8385	11.0838
0.839	11.1201
0.8395	11.123
0.84	11.0975
0.8405	11.0443
0.841	10.9351
0.8415	10.7788
0.842	10.5597
0.8425	10.3208
0.843	10.1603
0.8435	10.0673
0.844	9.99788
0.8445	9.94092
0.845	9.89712
0.8455	9.8484
0.846	9.80289
0.8465	9.76381
0.847	9.71955
0.8475	9.68591
0.848	9.67388
0.8485	9.65769
0.849	9.64129
0.8495	9.63068
0.85	9.63959
0.8505	9.66377
0.851	9.68638
0.8515	9.7137
0.852	9.76572
0.8525	9.84786
0.853	9.98113
0.8535	10.1581
0.854	10.3382
0.8545	10.5143
0.855	10.6857
0.8555	10.839
0.856	10.9521
0.8565	11.0135
0.857	11.0299
0.8575	11.0246
0.858	11.0179
0.8585	11.014
0.859	11.0051
0.8595	10.9672
0.86	10.885
0.8605	10.8021
0.861	10.7557
0.8615	10.7106
0.862	10.6784
0.8625	10.6552
0.863	10.6035
0.8635	10.5377
0.864	10.479
0.8645	10.426
0.865	10.3749
0.8655	10.318
0.866	10.242
0.8665	10.152
0.867	10.059
0.8675	9.95512
0.868	9.82396
0.8685	9.66628
0.869	9.52912
0.8695	9.46862
0.87	9.56643
0.8705	9.70431
0.871	9.81892
0.8715	9.92581
0.872	10.0442
0.8725	10.1922
0.873	10.3583
0.8735	10.4998
0.874	10.5894
0.8745	10.6284
0.875	10.6352
0.8755	10.617
0.876	10.5845
0.8765	10.5875
0.877	10.7309
0.8775	10.9234
0.878	11.1202
0.8785	11.2912
0.879	11.3559
0.8795	11.3308
0.88	11.2631
0.8805	11.1737
0.881	11.072
0.8815	10.9731
0.882	10.8821
0.8825	10.7967
0.883	10.7173
0.8835	10.6464
0.884	10.5779
0.8845	10.5069
0.885	10.4319
0.8855	10.3569
0.886	10.2963
0.8865	10.2995
0.887	10.4264
0.8875	10.5993
0.888	10.7659
0.8885	10.8738
0.889	10.9123
0.8895	10.9672
0.89	11.0597
0.8905	11.1867
0.891	11.3274
0.8915	11.4369
0.892	11.4889
0.8925	11.487
0.893	11.4506
0.8935	11.3966
0.894	11.3397
0.8945	11.313
0.895	11.3497
0.8955	11.4724
0.896	11.647
0.8965	11.8341
0.897	11.9977
0.8975	12.108
0.898	12.1601
0.8985	12.1821
0.899	12.2263
0.8995	12.3016
0.9	12.3995
0.9005	12.4568
0.901	12.4246
0.9015	12.3229
0.902	12.1509
0.9025	11.9479
0.903	11.7673
0.9035	11.6499
0.904	11.6012
0.9045	11.5841
0.905	11.5612
0.9055	11.5104
0.906	11.4406
0.9065	11.4055
0.907	11.4242
0.9075	11.4283
0.908	11.3966
0.9085	11.3773
0.909	11.3845
0.9095	11.4067
0.91	11.429
0.9105	11.4404
0.911	11.4455
0.9115	11.4558
0.912	11.4745
0.9125	11.5097
0.913	11.5617
0.9135	11.6149
0.914	11.6588
0.9145	11.7051
0.915	11.7481
0.9155	11.7801
0.916	11.8121
0.9165	11.8447
0.917	11.8743
0.9175	11.8849
0.918	11.8605
0.9185	11.8115
0.919	11.7556
0.9195	11.686
0.92	11.6074
0.9205	11.5323
0.921	11.4509
0.9215	11.281
0.922	11.0185
0.9225	10.7502
0.923	10.5447
0.9235	10.4095
0.924	10.3732
0.9245	10.4187
0.925	10.5084
0.9255	10.6094
0.926	10.7156
0.9265	10.823
0.927	10.9227
0.9275	11.0032
0.928	11.0557
0.9285	11.0897
0.929	11.1294
0.9295	11.1911
0.93	11.259
0.9305	11.3231
0.931	11.3643
0.9315	11.3923
0.932	11.4183
0.9325	11.4402
0.933	11.4689
0.9335	11.4796
0.934	11.4853
0.9345	11.5662
0.935	11.6569
0.9355	11.7048
0.936	11.7029
0.9365	11.6834
0.937	11.686
0.9375	11.7164
0.938	11.7405
0.9385	11.7026
0.939	11.5718
0.9395	11.391
0.94	11.2319
0.9405	11.1008
0.941	11.0068
0.9415	10.9501
0.942	10.9134
0.9425	10.8683
0.943	10.7945
0.9435	10.6796
0.944	10.5491
0.9445	10.413
0.945	10.2929
0.9455	10.2308
0.946	10.2479
0.9465	10.3381
0.947	10.4536
0.9475	10.5593
0.948	10.6409
0.9485	10.714
0.949	10.8031
0.9495	10.9234
0.95	11.0657
0.9505	11.2049
0.951	11.332
0.9515	11.4439
0.952	11.5208
0.9525	11.5516
0.953	11.5698
0.9535	11.6307
0.954	11.7736
0.9545	11.9936
0.955	12.2535
0.9555	12.4873
0.956	12.6132
0.9565	12.6144
0.957	12.5427
0.9575	12.4556
0.958	12.4144
0.9585	12.4021
0.959	12.3696
0.9595	12.3049
0.96	12.21
0.9605	12.092
0.961	11.9636
0.9615	11.8375
0.962	11.7247
0.9625	11.6408
0.963	11.5809
0.9635	11.4833
0.964	11.2806
0.9645	11.0219
0.965	10.766
0.9655	10.5777
0.966	10.4968
0.9665	10.5352
0.967	10.6072
0.9675	10.6518
0.968	10.7065
0.9685	10.7729
0.969	10.8255
0.9695	10.8642
0.97	10.8907
0.9705	10.9104
0.971	10.9325
0.9715	10.9626
0.972	11.0012
0.9725	11.0444
0.973	11.0821
0.9735	11.1244
0.974	11.1844
0.9745	11.248
0.975	11.317
0.9755	11.4008
0.976	11.4786
0.9765	11.5155
0.977	11.5065
0.9775	11.4913
0.978	11.4821
0.9785	11.4746
0.979	11.4723
0.9795	11.4681
0.98	11.4506
0.9805	11.4189
0.981	11.3783
0.9815	11.3361
0.982	11.295
0.9825	11.2526
0.983	11.2095
0.9835	11.1619
0.984	11.0926
0.9845	10.9615
0.985	10.8095
0.9855	10.725
0.986	10.7356
0.9865	10.8125
0.987	10.9305
0.9875	11.058
0.988	11.1668
0.9885	11.2597
0.989	11.3441
0.9895	11.4214
0.99	11.4876
0.9905	11.5395
0.991	11.576
0.9915	11.6049
0.992	11.6377
0.9925	11.6718
0.993	11.7138
0.9935	11.782
0.994	11.8469
0.9945	11.8887
0.995	11.9083
0.9955	11.9173
0.996	11.9205
0.9965	11.9304
0.997	11.9366
0.9975	11.9164
0.998	11.8673
0.9985	11.7976
0.999	11.7156
0.9995	11.6203
1	11.4808
1.0005	11.2909
1.001	11.0894
1.0015	10.8987
[truncated: 15,997 more rows]

## Sheet: Fig_4a
Time (ps)	Ha+-Op(749)
0	2.10023
0.0005	2.10056
0.001	2.09625
0.0015	2.08785
0.002	2.07614
0.0025	2.062
0.003	2.04631
0.0035	2.02986
0.004	2.01334
0.0045	1.99727
0.005	1.98209
0.0055	1.96807
0.006	1.9554
0.0065	1.94417
0.007	1.93439
0.0075	1.92597
0.008	1.91878
0.0085	1.91261
0.009	1.90721
0.0095	1.90232
0.01	1.89771
0.0105	1.89315
0.011	1.88851
0.0115	1.8837
0.012	1.87873
0.0125	1.87368
0.013	1.86873
0.0135	1.86413
0.014	1.86018
0.0145	1.8572
0.015	1.85551
0.0155	1.8554
0.016	1.85706
0.0165	1.86061
0.017	1.86607
0.0175	1.87333
0.018	1.88221
0.0185	1.8924
0.019	1.9035
0.0195	1.91497
0.02	1.92617
0.0205	1.93633
0.021	1.94457
0.0215	1.94997
0.022	1.95168
0.0225	1.94905
0.023	1.94176
0.0235	1.92988
0.024	1.9139
0.0245	1.89459
0.025	1.87288
0.0255	1.84974
0.026	1.82609
0.0265	1.80273
0.027	1.78037
0.0275	1.75966
0.028	1.74112
0.0285	1.72512
0.029	1.71198
0.0295	1.70184
0.03	1.69467
0.0305	1.69026
0.031	1.68819
0.0315	1.68782
0.032	1.68838
0.0325	1.68892
0.033	1.6885
0.0335	1.68626
0.034	1.68155
0.0345	1.67408
0.035	1.66387
0.0355	1.65128
0.036	1.63688
0.0365	1.62132
0.037	1.60527
0.0375	1.58931
0.038	1.57391
0.0385	1.55945
0.039	1.54622
0.0395	1.53446
0.04	1.52436
0.0405	1.51608
0.041	1.50981
0.0415	1.50565
0.042	1.50375
0.0425	1.50415
0.043	1.50684
0.0435	1.51169
0.044	1.51844
0.0445	1.52663
0.045	1.53564
0.0455	1.54466
0.046	1.55278
0.0465	1.55906
0.047	1.56272
0.0475	1.56326
0.048	1.56061
0.0485	1.55509
0.049	1.54739
0.0495	1.53834
0.05	1.52879
0.0505	1.51948
0.051	1.51093
0.0515	1.50346
0.052	1.49721
0.0525	1.49217
0.053	1.48822
0.0535	1.48519
0.054	1.48288
0.0545	1.48111
0.055	1.47974
0.0555	1.47866
0.056	1.4778
0.0565	1.47717
0.057	1.47676
0.0575	1.47661
0.058	1.47671
0.0585	1.477
0.059	1.47735
0.0595	1.47754
0.06	1.47727
0.0605	1.47613
0.061	1.47368
0.0615	1.46951
0.062	1.46325
0.0625	1.45466
0.063	1.44365
0.0635	1.43028
0.064	1.4147
0.0645	1.39714
0.065	1.37778
0.0655	1.3568
0.066	1.33424
0.0665	1.3101
0.067	1.28434
0.0675	1.25699
0.068	1.22804
0.0685	1.19745
0.069	1.16521
0.0695	1.13145
0.07	1.09648
0.0705	1.061
0.071	1.02615
0.0715	0.993413
0.072	0.9648
0.0725	0.942763
0.073	0.929741
0.0735	0.927419
0.074	0.936102
0.0745	0.954554
0.075	0.980434
0.0755	1.01098
0.076	1.04362
0.0765	1.07625
0.077	1.10726
0.0775	1.13543
0.078	1.15985
0.0785	1.17992
0.079	1.19528
0.0795	1.20571
0.08	1.2111
0.0805	1.2114
0.081	1.20661
0.0815	1.19677
0.082	1.18198
0.0825	1.16239
0.083	1.13819
0.0835	1.10972
0.084	1.07764
0.0845	1.04303
0.085	1.00748
0.0855	0.973343
0.086	0.943676
0.0865	0.922022
0.087	0.911555
0.0875	0.91392
0.088	0.928611
0.0885	0.953219
0.089	0.984395
0.0895	1.0188
0.09	1.0537
0.0905	1.08707
0.091	1.11746
0.0915	1.14388
0.092	1.16566
0.0925	1.18237
0.093	1.19379
0.0935	1.19978
0.094	1.2003
0.0945	1.19542
0.095	1.18526
0.0955	1.17
0.096	1.14997
0.0965	1.12556
0.097	1.09738
0.0975	1.06627
0.098	1.03344
0.0985	1.00053
0.099	0.969786
0.0995	0.943973
0.1	0.926063
0.1005	0.918486
0.101	0.922265
0.1015	0.936549
0.102	0.958886
0.1025	0.986044
0.103	1.01483
0.1035	1.04258
0.104	1.06734
0.1045	1.08782
0.105	1.10322
0.1055	1.11317
0.106	1.11759
0.1065	1.11659
0.107	1.11045
0.1075	1.09959
0.108	1.08454
0.1085	1.06597
0.109	1.04478
0.1095	1.02212
0.11	0.999449
0.1105	0.978564
0.111	0.961465
0.1115	0.950099
0.112	0.945961
0.1125	0.9497
0.113	0.96094
0.1135	0.978417
0.114	1.00035
0.1145	1.02483
0.115	1.0501
0.1155	1.0747
0.116	1.09746
0.1165	1.11746
0.117	1.13399
0.1175	1.14651
0.118	1.15462
0.1185	1.15801
0.119	1.15647
0.1195	1.14989
0.12	1.13829
0.1205	1.12182
0.121	1.1008
0.1215	1.07582
0.122	1.04781
0.1225	1.01812
0.123	0.988635
0.1235	0.96181
0.124	0.940533
0.1245	0.927634
0.125	0.925152
0.1255	0.933672
0.126	0.952141
0.1265	0.978317
0.127	1.00951
0.1275	1.04326
0.128	1.07754
0.1285	1.11087
0.129	1.14216
0.1295	1.17062
0.13	1.19569
0.1305	1.21689
0.131	1.2338
0.1315	1.24604
0.132	1.25327
0.1325	1.25525
0.133	1.25175
0.1335	1.24264
0.134	1.22782
0.1345	1.20726
0.135	1.18102
0.1355	1.14931
0.136	1.11254
0.1365	1.07153
0.137	1.02773
0.1375	0.983424
0.138	0.942106
0.1385	0.908503
0.139	0.887827
0.1395	0.88402
0.14	0.897879
0.1405	0.926638
0.141	0.965403
0.1415	1.00916
0.142	1.054
0.1425	1.09725
0.143	1.13733
0.1435	1.17336
0.144	1.20493
0.1445	1.23172
0.145	1.25358
0.1455	1.2705
0.146	1.28251
0.1465	1.2897
0.147	1.29218
0.1475	1.29004
0.148	1.28335
0.1485	1.27216
0.149	1.25646
0.1495	1.23625
0.15	1.21152
0.1505	1.18218
0.151	1.14811
0.1515	1.10942
0.152	1.06659
0.1525	1.02082
0.153	0.974372
0.1535	0.930988
0.154	0.895995
0.1545	0.875376
0.155	0.873485
0.1555	0.890763
0.156	0.923524
0.1565	0.965884
0.157	1.0122
0.1575	1.0583
0.158	1.10155
0.1585	1.14044
0.159	1.17419
0.1595	1.20246
0.16	1.22514
0.1605	1.24219
0.161	1.25361
0.1615	1.25937
0.162	1.25943
0.1625	1.25368
0.163	1.24198
0.1635	1.22418
0.164	1.20016
0.1645	1.16985
0.165	1.13336
0.1655	1.09116
0.166	1.0443
0.1665	0.994864
0.167	0.946418
0.1675	0.904413
0.168	0.875664
0.1685	0.866217
0.169	0.878447
0.1695	0.90949
0.17	0.953206
0.1705	1.00299
0.171	1.05378
0.1715	1.10238
0.172	1.14696
0.1725	1.18659
0.173	1.22091
0.1735	1.2498
0.174	1.2733
0.1745	1.29156
0.175	1.30476
0.1755	1.31313
0.176	1.31688
0.1765	1.31623
0.177	1.31135
0.1775	1.30238
0.178	1.28941
0.1785	1.27252
0.179	1.25175
0.1795	1.2271
0.18	1.19855
0.1805	1.16612
0.181	1.12988
0.1815	1.09013
0.182	1.04764
0.1825	1.00394
0.183	0.961634
0.1835	0.924686
0.184	0.898011
0.1845	0.886152
0.185	0.891368
0.1855	0.912547
0.186	0.945628
0.1865	0.985409
0.187	1.02724
0.1875	1.06776
0.188	1.1048
0.1885	1.13715
0.189	1.16417
0.1895	1.18563
0.19	1.20143
0.1905	1.21155
0.191	1.21596
0.1915	1.21461
0.192	1.20743
0.1925	1.19435
0.193	1.17535
0.1935	1.1505
0.194	1.12008
0.1945	1.08467
0.195	1.04539
0.1955	1.00406
0.196	0.963522
0.1965	0.927792
0.197	0.901729
0.1975	0.88985
0.198	0.894506
0.1985	0.91472
0.199	0.946675
0.1995	0.985411
0.2	1.02638
0.2005	1.06614
0.201	1.10236
0.2015	1.1335
0.202	1.15863
0.2025	1.17722
0.203	1.18894
0.2035	1.19365
0.204	1.19127
0.2045	1.18185
0.205	1.1655
0.2055	1.14248
0.206	1.11327
0.2065	1.07865
0.207	1.03995
0.2075	0.999165
0.208	0.959299
0.2085	0.924467
0.209	0.89953
0.2095	0.888882
0.21	0.894657
0.2105	0.915737
0.211	0.948307
0.2115	0.987588
0.212	1.02931
0.2125	1.07034
0.213	1.1086
0.2135	1.14282
0.214	1.17229
0.2145	1.19669
0.215	1.21593
0.2155	1.23007
0.216	1.23926
0.2165	1.24367
0.217	1.2435
0.2175	1.23904
0.218	1.2306
0.2185	1.21857
0.219	1.20337
0.2195	1.18551
0.22	1.16553
0.2205	1.14402
0.221	1.12155
0.2215	1.0986
0.222	1.07566
0.2225	1.05324
0.223	1.03185
0.2235	1.01194
0.224	0.994016
0.2245	0.978705
0.225	0.966718
0.2255	0.958738
0.226	0.955223
0.2265	0.956259
0.227	0.961461
0.2275	0.970023
0.228	0.980855
0.2285	0.992753
0.229	1.00457
0.2295	1.01532
0.23	1.02422
0.2305	1.03071
0.231	1.03447
0.2315	1.03535
0.232	1.03339
0.2325	1.0288
0.233	1.02198
0.2335	1.01348
0.234	1.00402
0.2345	0.994456
0.235	0.985731
0.2355	0.97878
0.236	0.974445
0.2365	0.973343
0.237	0.975783
0.2375	0.981718
0.238	0.990773
0.2385	1.00228
0.239	1.01538
0.2395	1.02901
0.24	1.04204
0.2405	1.05338
0.241	1.06205
0.2415	1.06716
0.242	1.06797
0.2425	1.06395
0.243	1.05482
0.2435	1.04062
0.244	1.02189
0.2445	0.999669
0.245	0.975654
0.2455	0.95219
0.246	0.932129
0.2465	0.918389
0.247	0.913263
0.2475	0.91768
0.248	0.930857
0.2485	0.950599
0.249	0.974017
0.2495	0.998206
0.25	1.02068
0.2505	1.03951
0.251	1.05334
0.2515	1.06131
0.252	1.06296
0.2525	1.05818
0.253	1.04724
0.2535	1.03076
0.254	1.00985
0.2545	0.986147
0.255	0.961852
0.2555	0.939732
0.256	0.922799
0.2565	0.913737
0.257	0.914151
0.2575	0.924008
0.258	0.941654
0.2585	0.9644
0.259	0.98925
0.2595	1.01348
0.26	1.03489
0.2605	1.05187
0.261	1.06328
0.2615	1.06846
0.262	1.06709
0.2625	1.05917
0.263	1.0451
0.2635	1.02569
0.264	1.00227
0.2645	0.97678
0.265	0.951814
0.2655	0.930472
0.266	0.915917
0.2665	0.910622
0.267	0.915554
0.2675	0.92981
0.268	0.950947
0.2685	0.975793
0.269	1.00119
0.2695	1.0245
0.27	1.0437
0.2705	1.05741
0.271	1.06476
0.2715	1.06531
0.272	1.05905
0.2725	1.04632
0.273	1.02791
0.2735	1.0051
0.274	0.979788
0.2745	0.954541
0.275	0.932475
0.2755	0.916831
0.276	0.91024
0.2765	0.913883
0.277	0.927038
0.2775	0.94735
0.278	0.971604
0.2785	0.996539
0.279	1.01936
0.2795	1.03795
0.28	1.05083
0.2805	1.05706
0.281	1.0562
0.2815	1.04824
0.282	1.03359
0.2825	1.01319
0.283	0.988588
0.2835	0.962058
0.284	0.936636
0.2845	0.915875
0.285	0.903217
0.2855	0.901018
0.286	0.909679
0.2865	0.927492
0.287	0.951267
0.2875	0.977366
0.288	1.00247
0.2885	1.02399
0.289	1.04011
0.2895	1.04967
0.29	1.0521
0.2905	1.04729
0.291	1.0356
0.2915	1.01784
0.292	0.995419
0.2925	0.970402
0.293	0.945575
0.2935	0.924292
0.294	0.909972
0.2945	0.905258
0.295	0.911138
0.2955	0.926584
0.296	0.948961
0.2965	0.974928
0.297	1.00127
0.2975	1.02536
0.298	1.04531
0.2985	1.05985
0.299	1.06823
0.2995	1.07009
0.3	1.0654
0.3005	1.05442
0.301	1.03776
0.3015	1.01644
0.302	0.992043
0.3025	0.966745
0.303	0.943341
0.3035	0.924961
0.304	0.914474
0.3045	0.913666
0.305	0.922638
0.3055	0.93979
0.306	0.962375
0.3065	0.987275
0.307	1.01161
0.3075	1.03306
0.308	1.04997
0.3085	1.06119
0.309	1.06603
0.3095	1.06422
0.31	1.0558
0.3105	1.04123
0.311	1.02138
0.3115	0.997686
0.312	0.972198
0.3125	0.947636
0.313	0.927201
0.3135	0.914034
0.314	0.910423
0.3145	0.917024
0.315	0.932605
0.3155	0.954492
0.316	0.979417
0.3165	1.00423
0.317	1.02635
0.3175	1.04384
0.318	1.05538
0.3185	1.06017
0.319	1.05784
0.3195	1.04847
0.32	1.03257
0.3205	1.01117
0.321	0.98592
0.3215	0.95922
0.322	0.934182
0.3225	0.91436
0.323	0.903063
0.3235	0.90237
0.324	0.912348
0.3245	0.931025
0.325	0.955108
0.3255	0.980991
0.326	1.00546
0.3265	1.02603
0.327	1.04098
0.3275	1.04922
0.328	1.05023
0.3285	1.04397
0.329	1.03087
0.3295	1.01189
0.33	0.988591
0.3305	0.96321
0.331	0.938722
0.3315	0.918579
0.332	0.906135
0.3325	0.903744
0.333	0.911946
0.3335	0.929285
0.334	0.952881
0.3345	0.979376
0.335	1.00565
0.3355	1.0292
0.336	1.04819
0.3365	1.06148
0.337	1.06838
0.3375	1.06866
0.338	1.06243
0.3385	1.05013
0.339	1.0326
0.3395	1.01109
0.34	0.987382
0.3405	0.963779
0.341	0.943021
0.3415	0.92798
0.342	0.921021
0.3425	0.92334
0.343	0.934573
0.3435	0.952901
0.344	0.975715
0.3445	1.00018
0.345	1.02381
0.3455	1.04464
0.346	1.06124
0.3465	1.07265
0.347	1.0783
0.3475	1.07791
0.348	1.07149
0.3485	1.05931
0.349	1.04198
0.3495	1.02049
0.35	0.996355
0.3505	0.971607
0.351	0.948842
0.3515	0.930951
0.352	0.920592
0.3525	0.919471
0.353	0.927789
0.3535	0.944159
0.354	0.966092
0.3545	0.990694
0.355	1.01528
0.3555	1.03768
0.356	1.05631
0.3565	1.07006
0.357	1.07828
0.3575	1.08061
0.358	1.07698
0.3585	1.06756
0.359	1.0528
0.3595	1.03347
0.36	1.01076
0.3605	0.986339
0.361	0.962448
0.3615	0.941763
0.362	0.927071
0.3625	0.920573
0.363	0.923324
0.3635	0.934791
0.364	0.953072
0.3645	0.975449
0.365	0.999143
0.3655	1.02165
0.366	1.04099
0.3665	1.05572
0.367	1.06485
0.3675	1.06777
0.368	1.0642
0.3685	1.05418
0.369	1.0381
0.3695	1.01683
0.37	0.991809
0.3705	0.965168
0.371	0.939753
0.3715	0.918905
0.372	0.905911
0.3725	0.903092
0.373	0.910976
0.3735	0.928076
0.374	0.95144
0.3745	0.977611
0.375	1.00335
0.3755	1.02604
0.376	1.04377
0.3765	1.05523
0.377	1.05973
0.3775	1.05701
0.378	1.04722
0.3785	1.031
0.379	1.00949
0.3795	0.984507
0.38	0.958557
0.3805	0.934797
0.381	0.916699
0.3815	0.907344
0.382	0.908512
0.3825	0.920044
0.383	0.9399
0.3835	0.9649
0.384	0.991603
0.3845	1.01697
0.385	1.0386
0.3855	1.05485
0.386	1.06464
0.3865	1.06741
0.387	1.06305
0.3875	1.05184
0.388	1.03452
0.3885	1.01235
0.389	0.987152
0.3895	0.961423
0.39	0.938227
0.3905	0.920853
0.391	0.912148
0.3915	0.913696
0.392	0.925257
0.3925	0.944857
0.393	0.969503
0.3935	0.995992
0.394	1.02149
0.3945	1.04381
0.395	1.06137
0.3955	1.07313
0.396	1.07853
0.3965	1.07739
0.397	1.06984
0.3975	1.05631
0.398	1.03762
0.3985	1.01495
0.399	0.989997
0.3995	0.96497
0.4	0.942597
0.4005	0.925813
0.401	0.917166
0.4015	0.918091
0.402	0.928395
0.4025	0.94632
0.403	0.969154
0.4035	0.993939
0.404	1.01804
0.4045	1.03938
0.405	1.05644
0.4055	1.06818
0.406	1.07397
0.4065	1.0735
0.407	1.06674
0.4075	1.05396
0.408	1.03579
0.4085	1.0133
0.409	0.988091
0.4095	0.962416
0.41	0.939133
0.4105	0.921409
0.411	0.912073
0.4115	0.912791
0.412	0.923473
0.4125	0.942328
0.413	0.966506
0.4135	0.992908
0.414	1.01875
0.4145	1.04182
0.415	1.0605
0.4155	1.07372
0.416	1.08082
0.4165	1.08151
0.417	1.07578
0.4175	1.06392
0.418	1.04659
0.4185	1.02483
0.419	1.00022
0.4195	0.97489
0.42	0.951501
0.4205	0.933027
0.421	0.922201
0.4215	0.92081
0.422	0.929099
0.4225	0.945692
0.423	0.968063
0.4235	0.993256
0.424	1.01848
0.4245	1.04147
0.425	1.0605
0.4255	1.07439
0.426	1.08237
0.4265	1.08404
0.427	1.07929
0.4275	1.06833
0.428	1.05167
0.4285	1.03024
0.429	1.00543
0.4295	0.97921
0.43	0.954145
0.4305	0.93326
0.431	0.919545
0.4315	0.915219
0.432	0.921006
0.4325	0.935848
0.433	0.957277
0.4335	0.982158
0.434	1.00744
0.4345	1.03057
0.435	1.04961
0.4355	1.06319
0.436	1.07047
0.4365	1.07102
0.437	1.06476
0.4375	1.05198
0.438	1.03336
0.4385	1.01005
0.439	0.983804
0.4395	0.957079
0.44	0.93299
0.4405	0.914948
0.441	0.905905
0.4415	0.907489
0.442	0.919308
0.4425	0.939118
0.443	0.963642
0.4435	0.989446
0.444	1.01357
0.4445	1.03381
0.445	1.04866
0.4455	1.05722
0.446	1.05906
0.4465	1.05418
0.447	1.04293
0.4475	1.02602
0.448	1.00465
0.4485	0.980568
0.449	0.956141
0.4495	0.934309
0.45	0.918215
0.4505	0.910562
0.451	0.91279
0.4515	0.924578
0.452	0.943995
0.4525	0.968202
0.453	0.994229
0.4535	1.01955
0.454	1.04226
0.4545	1.06107
0.455	1.07515
0.4555	1.08405
0.456	1.08752
0.4565	1.08551
0.457	1.07814
0.4575	1.06567
0.458	1.04862
0.4585	1.0278
0.459	1.00443
0.4595	0.9802
0.46	0.957317
0.4605	0.938364
0.461	0.92589
0.4615	0.921804
0.462	0.926795
0.4625	0.940076
0.463	0.959668
0.4635	0.982992
0.464	1.00746
0.4645	1.03085
0.465	1.05142
0.4655	1.0679
0.466	1.0794
0.4665	1.08535
0.467	1.08546
0.4675	1.07967
0.468	1.06816
0.4685	1.0514
0.469	1.03022
0.4695	1.00588
0.47	0.980199
0.4705	0.955591
0.471	0.934921
0.4715	0.921086
0.472	0.916316
0.4725	0.921464
0.473	0.935693
0.4735	0.956797
0.474	0.981925
0.4745	1.00826
0.475	1.03344
0.4755	1.05572
0.476	1.07386
0.4765	1.08706
0.477	1.09485
0.4775	1.097
0.478	1.09349
0.4785	1.08447
0.479	1.07028
0.4795	1.05154
0.48	1.02915
0.4805	1.00448
0.481	0.979375
0.4815	0.956185
0.482	0.937593
0.4825	0.926136
0.483	0.923563
0.4835	0.930267
0.484	0.945128
0.4845	0.965894
0.485	0.989818
0.4855	1.01425
0.486	1.03696
0.4865	1.05628
0.487	1.07096
0.4875	1.08023
0.488	1.08361
0.4885	1.0809
0.489	1.07218
0.4895	1.05782
0.49	1.03851
0.4905	1.01535
0.491	0.989989
0.4915	0.964631
0.492	0.942011
0.4925	0.925078
0.493	0.916383
0.4935	0.917356
0.494	0.92779
0.4945	0.945913
0.495	0.968982
0.4955	0.994014
0.496	1.01834
0.4965	1.03983
0.497	1.05694
0.4975	1.06863
0.498	1.07427
0.4985	1.07363
0.499	1.06676
0.4995	1.05405
0.5	1.03626
0.5005	1.01452
0.501	0.990476
0.5015	0.966292
0.502	0.944617
0.5025	0.928305
0.503	0.91983
0.5035	0.920609
0.504	0.930496
0.5045	0.947835
0.505	0.97002
0.5055	0.994175
0.506	1.0177
0.5065	1.03851
0.507	1.05508
0.5075	1.06636
0.508	1.0717
0.5085	1.0708
0.509	1.06362
0.5095	1.05045
0.51	1.03194
0.5105	1.00922
0.511	0.983947
0.5115	0.958469
0.512	0.935716
0.5125	0.918853
0.513	0.910607
0.5135	0.912429
0.514	0.923957
0.5145	0.943144
0.515	0.966971
0.5155	0.99226
0.516	1.01624
0.5165	1.03678
0.517	1.05239
0.5175	1.06212
0.518	1.06548
0.5185	1.06231
0.519	1.05284
0.5195	1.03763
0.52	1.01766
0.5205	0.994445
0.521	0.970062
0.5215	0.947173
0.522	0.928797
0.5225	0.917772
0.523	0.916029
0.5235	0.923949
0.524	0.940244
0.5245	0.962438
0.525	0.987616
0.5255	1.01304
0.526	1.03645
0.5265	1.05612
0.527	1.07093
0.5275	1.08014
0.528	1.08334
0.5285	1.08039
0.529	1.07141
0.5295	1.05678
0.53	1.03726
0.5305	1.01399
0.531	0.988701
0.5315	0.96365
0.532	0.941619
0.5325	0.925575
0.533	0.917992
0.5335	0.920141
0.534	0.93163
0.5345	0.950554
0.535	0.97409
0.5355	0.999328
0.536	1.02368
0.5365	1.04513
0.537	1.0622
0.5375	1.07389
0.538	1.07958
0.5385	1.07896
0.539	1.07202
0.5395	1.05902
0.54	1.04058
0.5405	1.01775
0.541	0.992138
0.5415	0.965976
0.542	0.942117
0.5425	0.92375
0.543	0.913702
0.5435	0.913782
0.544	0.923997
0.5445	0.94261
0.545	0.966775
0.5455	0.993331
0.546	1.01944
0.5465	1.04289
0.547	1.06207
0.5475	1.07591
0.548	1.08376
0.5485	1.0853
0.549	1.08047
0.5495	1.06949
0.55	1.05287
0.5505	1.03145
0.551	1.00656
0.5515	0.980098
0.552	0.954569
0.5525	0.932987
0.553	0.91843
0.5535	0.913216
0.554	0.918259
0.5545	0.932638
0.555	0.953972
0.5555	0.979195
0.556	1.00526
0.5565	1.02963
0.557	1.05035
0.5575	1.06608
0.558	1.07593
0.5585	1.07936
0.559	1.07619
0.5595	1.06651
0.56	1.05074
0.5605	1.02971
0.561	1.00474
0.5615	0.977824
0.562	0.951603
0.5625	0.929316
0.563	0.914281
0.5635	0.909096
0.564	0.914751
0.5645	0.930267
0.565	0.953085
0.5655	0.979946
0.566	1.0077
0.5665	1.03378
0.567	1.05632
0.5675	1.07403
0.568	1.0861
0.5685	1.09205
0.569	1.09172
0.5695	1.08513
0.57	1.07258
0.5705	1.05465
0.571	1.03225
0.5715	1.00678
0.572	0.980211
0.5725	0.955087
0.573	0.93441
0.5735	0.921136
0.574	0.917443
0.5745	0.923931
0.575	0.939479
0.5755	0.961703
0.576	0.987589
0.5765	1.01422
0.577	1.03916
0.5775	1.06056
0.578	1.07713
0.5785	1.08796
0.579	1.09255
0.5795	1.09062
0.58	1.08219
0.5805	1.06757
0.581	1.04737
0.5815	1.02268
0.582	0.995129
0.5825	0.967014
0.583	0.941289
0.5835	0.921289
0.584	0.910104
0.5845	0.909689
0.585	0.920118
0.5855	0.939562
0.586	0.964961
0.5865	0.992944
0.587	1.02049
0.5875	1.04521
0.588	1.06538
0.5885	1.07974
0.589	1.0877
0.5895	1.08888
0.59	1.08322
0.5905	1.07099
0.591	1.05277
0.5915	1.0296
0.592	1.00303
0.5925	0.975203
0.593	0.948907
0.5935	0.927414
0.594	0.913939
0.5945	0.910777
0.595	0.918487
0.5955	0.935677
0.596	0.95952
0.5965	0.986659
0.597	1.01395
0.5975	1.03885
0.598	1.0595
0.5985	1.07458
0.599	1.08328
0.5995	1.08512
0.6	1.07999
0.6005	1.06806
0.601	1.04987
0.6015	1.02635
0.602	0.999059
0.6025	0.970223
0.603	0.942863
0.6035	0.920565
0.604	0.906847
0.6045	0.904176
0.605	0.913031
0.6055	0.931721
0.606	0.957014
0.6065	0.985202
0.607	1.0129
0.6075	1.03744
0.608	1.05692
0.6085	1.07006
0.609	1.07614
0.6095	1.07484
0.61	1.06624
0.6105	1.0508
0.611	1.02944
0.6115	1.00364
0.612	0.975578
0.6125	0.948172
0.613	0.924976
0.6135	0.909597
0.614	0.904789
0.6145	0.911477
0.615	0.928383
0.6155	0.952532
0.616	0.980271
0.6165	1.00814
0.617	1.03334
0.6175	1.05385
0.618	1.06829
0.6185	1.07585
0.619	1.07615
0.6195	1.06916
0.62	1.05523
0.6205	1.03513
0.621	1.01014
0.6215	0.982194
0.622	0.954001
0.6225	0.928985
0.623	0.910846
0.6235	0.902679
0.624	0.905966
0.6245	0.920032
0.625	0.942304
0.6255	0.969224
0.626	0.997179
0.6265	1.02313
0.627	1.04479
0.6275	1.06063
0.628	1.06967
0.6285	1.07142
0.629	1.06576
0.6295	1.05298
0.63	1.0338
0.6305	1.00946
0.631	0.981904
0.6315	0.953845
0.632	0.928746
0.6325	0.910379
0.633	0.901977
0.6335	0.905195
0.634	0.919479
0.6345	0.942272
0.635	0.969951
0.6355	0.99886
0.636	1.02594
0.6365	1.04891
0.637	1.0662
0.6375	1.07682
0.638	1.08021
0.6385	1.0762
0.639	1.06499
0.6395	1.04716
0.64	1.02382
0.6405	0.996669
0.641	0.968155
0.6415	0.941462
0.642	0.920272
0.6425	0.908069
0.643	0.907134
0.6435	0.917696
0.644	0.937849
0.6445	0.964296
0.645	0.993345
0.6455	1.02163
0.646	1.04661
0.6465	1.06646
0.647	1.07994
0.6475	1.08633
0.648	1.08528
0.6485	1.07683
0.649	1.06135
0.6495	1.03966
0.65	1.01313
0.6505	0.983811
0.651	0.954536
0.6515	0.928812
0.652	0.910282
0.6525	0.901965
0.653	0.905271
0.6535	0.919457
0.654	0.941912
0.6545	0.969097
0.655	0.99749
0.6555	1.02416
0.656	1.04691
0.6565	1.06422
0.657	1.07509
0.6575	1.07895
0.658	1.07558
0.6585	1.0651
0.659	1.04799
0.6595	1.02513
0.66	0.997985
0.6605	0.968689
0.661	0.94019
0.6615	0.916117
0.662	0.900254
0.6625	0.895514
0.663	0.902901
0.6635	0.921113
0.664	0.947071
0.6645	0.977005
0.665	1.00729
0.6655	1.0349
0.666	1.05765
0.6665	1.07406
0.667	1.08322
0.6675	1.08468
0.668	1.07839
0.6685	1.06464
0.669	1.04417
0.6695	1.01824
0.67	0.988803
0.6705	0.958635
0.671	0.931263
0.6715	0.910776
0.672	0.900754
0.6725	0.903145
0.673	0.917474
0.6735	0.941046
0.674	0.969972
0.6745	1.00029
0.675	1.02867
0.6755	1.05262
0.676	1.07042
0.6765	1.08105
0.677	1.08398
0.6775	1.07906
0.678	1.0666
0.6785	1.04731
0.679	1.02243
0.6795	0.993817
0.68	0.964046
0.6805	0.936497
0.681	0.915044
0.6815	0.903296
0.682	0.903464
0.6825	0.915499
0.683	0.937101
0.6835	0.964616
0.684	0.994157
0.6845	1.02237
0.685	1.0467
0.6855	1.06539
0.686	1.07731
0.6865	1.08185
0.687	1.0788
0.6875	1.0683
0.688	1.0509
0.6885	1.02759
0.689	0.99998
0.6895	0.970419
0.69	0.942064
0.6905	0.918704
0.691	0.90404
0.6915	0.900694
0.692	0.909277
0.6925	0.928155
0.693	0.954094
0.6935	0.98333
0.694	1.01239
0.6945	1.03854
0.695	1.05985
0.6955	1.07505
0.696	1.08341
0.6965	1.08459
0.697	1.0786
0.6975	1.06575
0.698	1.04674
0.6985	1.02269
0.699	0.995327
0.6995	0.967068
0.7	0.941025
0.7005	0.920707
0.701	0.909334
0.7015	0.908941
0.702	0.919627
0.7025	0.939508
0.703	0.965395
0.7035	0.993737
0.704	1.02138
0.7045	1.04588
0.705	1.06547
0.7055	1.07897
0.706	1.08566
0.7065	1.08521
0.707	1.07756
0.7075	1.06303
0.708	1.0423
0.7085	1.01659
0.709	0.987756
0.7095	0.958446
0.71	0.932089
0.7105	0.9125
0.711	0.903044
0.7115	0.905517
0.712	0.919428
0.7125	0.942186
0.713	0.970074
0.7135	0.999296
0.714	1.02665
0.7145	1.04973
0.715	1.06688
0.7155	1.07706
0.716	1.07972
0.7165	1.07473
0.717	1.06234
0.7175	1.04326
0.718	1.01872
0.7185	0.990596
0.719	0.961577
0.7195	0.935106
0.72	0.915053
0.7205	0.904896
0.721	0.90661
0.7215	0.919908
0.722	0.942357
0.7225	0.970325
0.723	1.00004
0.7235	1.02831
0.724	1.05271
0.7245	1.07161
0.725	1.08395
0.7255	1.08915
0.726	1.08701
0.7265	1.07762
0.727	1.06142
0.7275	1.03925
0.728	1.01245
0.7285	0.983033
0.729	0.953786
0.7295	0.928209
0.73	0.909979
0.7305	0.902106
0.731	0.905946
0.7315	0.920671
0.732	0.943584
0.7325	0.971088
0.733	0.999618
0.7335	1.0262
0.734	1.04858
0.7345	1.06519
0.735	1.07504
0.7355	1.07758
0.736	1.07265
0.7365	1.06046
0.737	1.04161
0.7375	1.0172
0.738	0.989013
0.7385	0.959596
0.739	0.932329
0.7395	0.911089
0.74	0.899502
0.7405	0.899822
0.741	0.912044
0.7415	0.933863
0.742	0.961577
0.7425	0.991268
0.743	1.01956
0.7435	1.0439
0.744	1.06254
0.7445	1.07432
0.745	1.07862
0.7455	1.07523
0.746	1.06435
0.7465	1.0466
0.747	1.02312
0.7475	0.995677
0.748	0.966782
0.7485	0.939724
0.749	0.918295
0.7495	0.906086
0.75	0.905433
0.7505	0.916546
0.751	0.937418
0.7515	0.964621
0.752	0.994354
0.7525	1.02333
0.753	1.04898
0.7535	1.06953
0.754	1.08382
0.7545	1.09118
0.755	1.09132
0.7555	1.08429
0.756	1.07045
0.7565	1.05051
0.757	1.02564
0.7575	0.997564
0.758	0.968699
0.7585	0.94215
0.759	0.921466
0.7595	0.909917
0.76	0.909507
0.7605	0.920219
0.761	0.940074
0.7615	0.965883
0.762	0.994197
0.7625	1.02199
0.763	1.04694
0.7635	1.06739
0.764	1.08227
0.7645	1.09099
0.765	1.09327
0.7655	1.08913
0.766	1.07885
0.7665	1.06297
0.767	1.04235
0.7675	1.01827
0.768	0.99246
0.7685	0.967195
0.769	0.945195
0.7695	0.929336
0.77	0.922044
0.7705	0.924608
0.771	0.936745
0.7715	0.956685
0.772	0.981734
0.7725	1.00902
0.773	1.03604
0.7735	1.06083
0.774	1.08191
0.7745	1.09827
0.775	1.10917
0.7755	1.11414
0.776	1.11283
0.7765	1.10511
0.777	1.091
0.7775	1.0708
0.778	1.04516
0.7785	1.01528
0.779	0.983097
0.7795	0.951439
0.78	0.923986
0.7805	0.904818
0.781	0.89728
0.7815	0.902761
0.782	0.920087
0.7825	0.946002
0.783	0.976374
0.7835	1.00726
0.784	1.03552
0.7845	1.05885
0.785	1.07574
0.7855	1.08523
0.786	1.08687
0.7865	1.08059
0.787	1.06675
0.7875	1.0461
0.788	1.01992
0.7885	0.990205
0.789	0.959714
0.7895	0.932046
0.79	0.911268
0.7905	0.901044
0.791	0.90342
0.7915	0.918011
0.792	0.942186
0.7925	0.972117
0.793	1.00393
0.7935	1.03441
0.794	1.06117
0.7945	1.08253
0.795	1.09742
0.7955	1.10523
0.796	1.10571
0.7965	1.09892
0.797	1.08518
0.7975	1.06512
0.798	1.03988
0.7985	1.01107
0.799	0.980939
0.7995	0.952449
0.8	0.92909
0.8005	0.91432
0.801	0.91065
0.8015	0.918706
0.802	0.936983
0.8025	0.96242
0.803	0.991395
0.8035	1.02054
0.804	1.04714
0.8045	1.06914
0.805	1.08513
0.8055	1.0942
0.806	1.09584
0.8065	1.08991
0.807	1.07662
0.8075	1.05656
0.808	1.03078
0.8085	1.00091
0.809	0.969353
0.8095	0.939387
0.81	0.91498
0.8105	0.900085
0.811	0.89745
0.8115	0.907513
0.812	0.928207
0.8125	0.955774
0.813	0.986042
0.8135	1.01532
0.814	1.0408
0.8145	1.06053
0.815	1.07329
0.8155	1.07841
0.816	1.07566
0.8165	1.06522
0.817	1.04767
0.8175	1.02405
0.818	0.996046
0.8185	0.966103
0.819	0.937531
0.8195	0.9143
0.82	0.900335
0.8205	0.898363
0.821	0.90886
0.8215	0.929861
0.822	0.957791
0.8225	0.988676
0.823	1.01903
0.8235	1.04621
0.824	1.06841
0.8245	1.08445
0.825	1.09362
0.8255	1.09559
0.826	1.09032
0.8265	1.07806
0.827	1.05942
0.8275	1.0354
0.828	1.00753
0.8285	0.978017
0.829	0.94979
0.8295	0.926389
0.83	0.91136
0.8305	0.90732
0.831	0.914991
0.8315	0.932906
0.832	0.957981
0.8325	0.986548
0.833	1.01518
0.8335	1.04115
0.834	1.06245
0.8345	1.07773
0.835	1.08613
0.8355	1.08723
0.836	1.08098
0.8365	1.06767
0.837	1.04802
0.8375	1.02323
0.838	0.9951
0.8385	0.966172
0.839	0.939692
0.8395	0.919338
0.84	0.90847
0.8405	0.909125
0.841	0.921243
0.8415	0.942713
0.842	0.970202
0.8425	1.00013
0.843	1.02935
0.8435	1.0554
0.844	1.07663
0.8445	1.09194
0.845	1.1007
0.8455	1.10263
0.846	1.09775
0.8465	1.08631
0.847	1.06885
0.8475	1.04625
0.848	1.0198
0.8485	0.991404
0.849	0.963518
0.8495	0.939276
0.85	0.921926
0.8505	0.914149
0.851	0.917204
0.8515	0.930446
0.852	0.951572
0.8525	0.977395
0.853	1.00466
0.8535	1.03059
0.854	1.05305
0.8545	1.07053
0.855	1.08207
0.8555	1.08706
0.856	1.08525
0.8565	1.07666
0.857	1.06161
0.8575	1.04082
0.858	1.01546
0.8585	0.987293
0.859	0.958769
0.8595	0.933051
0.86	0.913706
0.8605	0.903926
0.861	0.905518
0.8615	0.918203
0.862	0.939724
0.8625	0.966721
0.863	0.995709
0.8635	1.02373
0.864	1.04856
0.8645	1.06859
0.865	1.08275
0.8655	1.09049
0.866	1.09156
0.8665	1.08596
0.867	1.07396
0.8675	1.05613
0.868	1.03336
0.8685	1.00714
0.869	0.979471
0.8695	0.953016
0.87	0.930935
0.8705	0.916404
0.871	0.911828
0.8715	0.918011
0.872	0.933824
0.8725	0.956631
0.873	0.983147
0.8735	1.01019
0.874	1.03512
0.8745	1.05594
0.875	1.07126
0.8755	1.08022
0.876	1.08232
0.8765	1.07749
0.877	1.06593
0.8775	1.04822
0.878	1.02538
0.8785	0.998975
0.879	0.971203
0.8795	0.944975
0.88	0.923705
0.8805	0.910704
0.881	0.908268
0.8815	0.91684
0.882	0.934832
0.8825	0.959223
0.883	0.986523
0.8835	1.01354
0.884	1.03775
0.8845	1.05734
0.885	1.07113
0.8855	1.07843
0.886	1.07902
0.8865	1.07292
0.887	1.06051
0.8875	1.04254
0.888	1.02019
0.8885	0.995096
0.889	0.969499
0.8895	0.946178
0.89	0.928186
0.8905	0.918259
0.891	0.918077
0.8915	0.927686
0.892	0.945489
0.8925	0.968815
0.893	0.994685
0.8935	1.02042
0.894	1.04395
0.8945	1.0638
0.895	1.07906
0.8955	1.08917
0.896	1.09385
0.8965	1.093
0.897	1.08666
0.8975	1.07502
0.898	1.05847
0.8985	1.03767
0.899	1.01365
0.8995	0.98795
0.9	0.962684
0.9005	0.940478
0.901	0.92413
0.9015	0.916106
0.902	0.917685
0.9025	0.928552
0.903	0.946865
0.9035	0.969937
0.904	0.994872
0.9045	1.01913
0.905	1.04072
0.9055	1.05822
0.906	1.07066
0.9065	1.07746
0.907	1.07836
0.9075	1.07333
0.908	1.06265
0.9085	1.04684
0.909	1.02682
0.9095	1.0039
0.91	0.979917
0.9105	0.957207
0.911	0.938468
0.9115	0.926345
0.912	0.922813
0.9125	0.92858
0.913	0.94289
0.9135	0.963837
0.914	0.988985
0.9145	1.01596
0.915	1.0428
0.9155	1.06807
0.916	1.09076
0.9165	1.11023
0.917	1.12612
0.9175	1.1382
0.918	1.1464
0.9185	1.15066
0.919	1.15099
0.9195	1.14742
0.92	1.14009
0.9205	1.12918
0.921	1.11497
0.9215	1.09779
0.922	1.07809
0.9225	1.05647
0.923	1.03372
0.9235	1.01089
0.924	0.989265
0.9245	0.970402
0.925	0.955929
0.9255	0.947283
0.926	0.945359
0.9265	0.950232
0.927	0.961103
0.9275	0.976499
0.928	0.994596
0.9285	1.01356
0.929	1.03176
0.9295	1.04785
0.93	1.06082
0.9305	1.06993
0.931	1.07466
0.9315	1.07473
0.932	1.07002
0.9325	1.06061
0.933	1.04681
0.9335	1.02919
0.934	1.00869
0.9345	0.986682
0.935	0.964976
0.9355	0.945806
0.936	0.931539
0.9365	0.924209
0.937	0.92498
0.9375	0.93377
0.938	0.949282
0.9385	0.969425
0.939	0.991848
0.9395	1.01439
0.94	1.03529
0.9405	1.05323
0.941	1.06732
0.9415	1.07695
0.942	1.08181
0.9425	1.08177
0.943	1.07686
0.9435	1.06731
0.944	1.05352
0.9445	1.03613
0.945	1.01611
0.9455	0.994755
0.946	0.973803
0.9465	0.955308
0.947	0.941446
0.9475	0.934075
0.948	0.934257
0.9485	0.941922
0.949	0.955895
0.9495	0.974212
0.95	0.994595
0.9505	1.01489
0.951	1.03326
0.9515	1.04829
0.952	1.05899
0.9525	1.06469
0.953	1.06505
0.9535	1.06002
0.954	1.04981
0.9545	1.03495
0.955	1.01637
0.9555	0.995392
0.956	0.97379
0.9565	0.953736
0.957	0.937622
0.9575	0.927655
0.958	0.925317
0.9585	0.930918
0.959	0.943477
0.9595	0.961023
0.96	0.981117
0.9605	1.00135
0.961	1.01967
0.9615	1.0345
0.962	1.04472
0.9625	1.04964
0.963	1.04895
0.9635	1.04266
0.964	1.03115
0.9645	1.01517
0.965	0.995885
0.9655	0.974971
0.966	0.954558
0.9665	0.937117
0.967	0.925083
0.9675	0.920317
0.968	0.923575
0.9685	0.934255
0.969	0.950586
0.9695	0.970155
0.97	0.990459
0.9705	1.0093
0.971	1.02496
0.9715	1.03626
0.972	1.04244
0.9725	1.04315
0.973	1.0384
0.9735	1.02854
0.974	1.01426
0.9745	0.996667
0.975	0.977292
0.9755	0.958099
0.976	0.941371
0.9765	0.9294
0.977	0.924017
0.9775	0.926117
0.978	0.935381
0.9785	0.950382
0.979	0.969022
0.9795	0.989023
0.98	1.00833
0.9805	1.0253
0.981	1.03875
0.9815	1.04792
0.982	1.05237
0.9825	1.05195
0.983	1.04679
0.9835	1.03723
0.984	1.02392
0.9845	1.00778
0.985	0.990054
0.9855	0.972326
0.986	0.956426
0.9865	0.944255
0.987	0.937437
0.9875	0.936954
0.988	0.942879
0.9885	0.954356
0.989	0.969838
0.9895	0.98745
0.99	1.00534
0.9905	1.02188
0.991	1.03578
0.9915	1.04608
0.992	1.05216
0.9925	1.05363
0.993	1.05038
0.9935	1.04261
0.994	1.03076
0.9945	1.01554
0.995	0.99802
0.9955	0.979626
0.996	0.962096
0.9965	0.947375
0.997	0.937328
0.9975	0.93334
0.998	0.935954
0.9985	0.944693
0.999	0.958189
[truncated: 18,002 more rows]

## Sheet: Fig_4b
Time (ps)	Hb+-Op(2090)
0	16.128
0.0005	16.128
0.001	16.1269
0.0015	16.1245
0.002	16.121
0.0025	16.1162
0.003	16.1102
0.0035	16.103
0.004	16.0946
0.0045	16.085
0.005	16.0743
0.0055	16.0625
0.006	16.0498
0.0065	16.0363
0.007	16.0221
0.0075	16.0072
0.008	15.9919
0.0085	15.9762
0.009	15.9603
0.0095	15.9441
0.01	15.9279
0.0105	15.9116
0.011	15.8953
0.0115	15.879
0.012	15.8628
0.0125	15.8468
0.013	15.8309
0.0135	15.8152
0.014	15.7998
0.0145	15.7847
0.015	15.7699
0.0155	15.7556
0.016	15.7417
0.0165	15.7284
0.017	15.7156
0.0175	15.7034
0.018	15.6919
0.0185	15.6809
0.019	15.6707
0.0195	15.661
0.02	15.6519
0.0205	15.6433
0.021	15.6352
0.0215	15.6274
0.022	15.62
0.0225	15.6129
0.023	15.6059
0.0235	15.599
0.024	15.5922
0.0245	15.5855
0.025	15.5787
0.0255	15.572
0.026	15.5652
0.0265	15.5585
0.027	15.5516
0.0275	15.5446
0.028	15.5374
0.0285	15.5298
0.029	15.5217
0.0295	15.513
0.03	15.5034
0.0305	15.4929
0.031	15.4814
0.0315	15.4688
0.032	15.4551
0.0325	15.4403
0.033	15.4244
0.0335	15.4076
0.034	15.39
0.0345	15.3716
0.035	15.3528
0.0355	15.3335
0.036	15.3139
0.0365	15.2941
0.037	15.2741
0.0375	15.2539
0.038	15.2335
0.0385	15.2129
0.039	15.1922
0.0395	15.1713
0.04	15.1504
0.0405	15.1295
0.041	15.1088
0.0415	15.0883
0.042	15.0681
0.0425	15.0484
0.043	15.0294
0.0435	15.011
0.044	14.9935
0.0445	14.9769
0.045	14.9611
0.0455	14.9461
0.046	14.9318
0.0465	14.9179
0.047	14.9045
0.0475	14.8912
0.048	14.8782
0.0485	14.8652
0.049	14.8524
0.0495	14.8397
0.05	14.8272
0.0505	14.815
0.051	14.8031
0.0515	14.7917
0.052	14.7807
0.0525	14.7704
0.053	14.7607
0.0535	14.7517
0.054	14.7433
0.0545	14.7353
0.055	14.7278
0.0555	14.7204
0.056	14.713
0.0565	14.7054
0.057	14.6975
0.0575	14.6893
0.058	14.6806
0.0585	14.6714
0.059	14.6617
0.0595	14.6517
0.06	14.6412
0.0605	14.6305
0.061	14.6194
0.0615	14.6082
0.062	14.5968
0.0625	14.5967
0.063	14.6858
0.0635	14.8059
0.064	14.8707
0.0645	14.8766
0.065	14.889
0.0655	14.9828
0.066	15.1783
0.0665	15.3021
0.067	15.2986
0.0675	15.2927
0.068	15.2862
0.0685	15.2792
0.069	15.2717
0.0695	15.264
0.07	15.2559
0.0705	15.2478
0.071	15.2396
0.0715	15.2314
0.072	15.2233
0.0725	15.2153
0.073	15.2073
0.0735	15.1994
0.074	15.1915
0.0745	15.1837
0.075	15.1758
0.0755	15.1679
0.076	15.1599
0.0765	15.1518
0.077	15.1437
0.0775	15.1355
0.078	15.1272
0.0785	15.1189
0.079	15.1104
0.0795	15.1019
0.08	15.0933
0.0805	15.0847
0.081	15.0762
0.0815	15.0679
0.082	15.0597
0.0825	15.0519
0.083	15.0446
0.0835	15.0378
0.084	15.0317
0.0845	15.0262
0.085	15.0215
0.0855	15.0175
0.086	15.0141
0.0865	15.0114
0.087	15.0091
0.0875	15.0072
0.088	14.9902
0.0885	14.5405
0.089	14.1485
0.0895	14.0998
0.09	13.8876
0.0905	13.3528
0.091	13.2754
0.0915	13.2836
0.092	13.2913
0.0925	13.2984
0.093	13.3045
0.0935	13.3096
0.094	13.3133
0.0945	13.3158
0.095	13.317
0.0955	13.317
0.096	13.3158
0.0965	13.3597
0.097	13.916
0.0975	14.1059
0.098	14.1005
0.0985	14.7773
0.099	14.9352
0.0995	14.9272
0.1	14.9192
0.1005	14.9111
0.101	14.9032
0.1015	14.8956
0.102	14.8883
0.1025	14.8813
0.103	14.8746
0.1035	14.8681
0.104	14.8428
0.1045	14.3735
0.105	14.0338
0.1055	14.0018
0.106	13.697
0.1065	13.2249
0.107	13.1997
0.1075	13.1943
0.108	13.1886
0.1085	13.1826
0.109	13.1764
0.1095	13.1698
0.11	13.163
0.1105	13.1559
0.111	13.1487
0.1115	13.1417
0.112	13.1349
0.1125	13.1286
0.113	13.1229
0.1135	13.1178
0.114	13.1134
0.1145	13.1281
0.115	13.2686
0.1155	13.4547
0.116	13.5914
0.1165	13.6663
0.117	13.6902
0.1175	13.6675
0.118	13.5904
0.1185	13.4433
0.119	13.24
0.1195	13.1041
0.12	13.097
0.1205	13.0976
0.121	13.0984
0.1215	13.0994
0.122	13.1006
0.1225	13.102
0.123	13.1034
0.1235	13.1047
0.124	13.1059
0.1245	13.1066
0.125	13.1067
0.1255	13.106
0.126	13.1045
0.1265	13.1021
0.127	13.099
0.1275	13.0952
0.128	13.0908
0.1285	13.0779
0.129	13.0439
0.1295	13.0192
0.13	13.0076
0.1305	13.0006
0.131	12.9946
0.1315	12.9884
0.132	12.982
0.1325	12.9754
0.133	12.9686
0.1335	12.9617
0.134	12.9546
0.1345	12.9474
0.135	12.9402
0.1355	12.9327
0.136	12.9252
0.1365	12.9176
0.137	12.91
0.1375	12.9027
0.138	12.8958
0.1385	12.8894
0.139	12.8834
0.1395	12.8776
0.14	12.872
0.1405	12.8662
0.141	12.8602
0.1415	12.8542
0.142	12.848
0.1425	12.8419
0.143	12.8359
0.1435	12.8302
0.144	12.8247
0.1445	12.8197
0.145	12.8153
0.1455	12.8116
0.146	12.8086
0.1465	12.8064
0.147	12.8049
0.1475	12.804
0.148	12.8035
0.1485	12.8034
0.149	12.8035
0.1495	12.8039
0.15	12.8046
0.1505	12.8057
0.151	12.8072
0.1515	12.8092
0.152	12.8118
0.1525	12.8153
0.153	12.8201
0.1535	12.8264
0.154	12.8348
0.1545	12.8456
0.155	12.8588
0.1555	12.8737
0.156	12.8892
0.1565	12.9037
0.157	12.916
0.1575	12.9252
0.158	12.9308
0.1585	12.9325
0.159	12.93
0.1595	12.9232
0.16	12.9123
0.1605	12.8984
0.161	12.8832
0.1615	12.8686
0.162	12.8558
0.1625	12.8456
0.163	12.8379
0.1635	12.8325
0.164	12.8288
0.1645	12.8257
0.165	12.8216
0.1655	12.8156
0.166	12.8073
0.1665	12.7965
0.167	12.7834
0.1675	12.7687
0.168	12.7536
0.1685	12.7394
0.169	12.7273
0.1695	12.7176
0.17	12.71
0.1705	12.7038
0.171	12.6986
0.1715	12.6943
0.172	12.6909
0.1725	12.689
0.173	12.6899
0.1735	12.6962
0.174	12.7097
0.1745	12.7284
0.175	12.7463
0.1755	12.758
0.176	12.762
0.1765	12.7628
0.177	12.7702
0.1775	12.7864
0.178	12.8116
0.1785	12.8427
0.179	12.8736
0.1795	12.8985
0.18	12.914
0.1805	12.9192
0.181	12.9142
0.1815	12.8994
0.182	12.877
0.1825	12.8515
0.183	12.8287
0.1835	12.8128
0.184	12.8055
0.1845	12.8061
0.185	12.8111
0.1855	12.8114
0.186	12.8011
0.1865	12.7789
0.187	12.753
0.1875	12.7389
0.188	12.7392
0.1885	12.7428
0.189	12.746
0.1895	12.7487
0.19	12.7511
0.1905	12.7531
0.191	12.7549
0.1915	12.7564
0.192	12.7577
0.1925	12.7588
0.193	12.7597
0.1935	12.7603
0.194	12.7606
0.1945	12.7645
0.195	12.7914
0.1955	12.8303
0.196	12.8501
0.1965	12.8502
0.197	12.8547
0.1975	12.8796
0.198	12.9275
0.1985	12.9826
0.199	13.0177
0.1995	13.028
0.2	13.0268
0.2005	13.0221
0.201	13.0149
0.2015	13.0004
0.202	12.9669
0.2025	12.9094
0.203	12.8481
0.2035	12.8057
0.204	12.7858
0.2045	12.7807
0.205	12.7716
0.2055	12.7478
0.206	12.7199
0.2065	12.7093
0.207	12.7102
0.2075	12.7121
0.208	12.7145
0.2085	12.7172
0.209	12.7204
0.2095	12.7243
0.21	12.7288
0.2105	12.7342
0.211	12.7403
0.2115	12.7474
0.212	12.7553
0.2125	12.7639
0.213	12.7733
0.2135	12.7832
0.214	12.7935
0.2145	12.8041
0.215	12.8149
0.2155	12.8255
0.216	12.836
0.2165	12.8462
0.217	12.856
0.2175	12.8653
0.218	12.8742
0.2185	12.8827
0.219	12.8908
0.2195	12.8987
0.22	12.9064
0.2205	12.9141
0.221	12.9215
0.2215	12.9288
0.222	12.9357
0.2225	12.9422
0.223	12.948
0.2235	12.9532
0.224	12.9575
0.2245	12.9609
0.225	12.9634
0.2255	12.9649
0.226	12.9655
0.2265	12.9652
0.227	12.9639
0.2275	12.9619
0.228	12.9592
0.2285	12.956
0.229	12.9525
0.2295	12.9487
0.23	12.9449
0.2305	12.9411
0.231	12.9375
0.2315	12.934
0.232	12.9307
0.2325	12.9275
0.233	12.9244
0.2335	12.9213
0.234	12.9183
0.2345	12.9154
0.235	12.9124
0.2355	12.9095
0.236	12.9067
0.2365	12.9039
0.237	12.9013
0.2375	12.8988
0.238	12.8966
0.2385	12.8947
0.239	12.8934
0.2395	12.8926
0.24	12.8924
0.2405	12.893
0.241	12.8942
0.2415	12.896
0.242	12.8983
0.2425	12.901
0.243	12.904
0.2435	12.9072
0.244	12.9106
0.2445	12.9141
0.245	12.9176
0.2455	12.9212
0.246	12.9247
0.2465	12.9284
0.247	12.932
0.2475	12.9357
0.248	12.9395
0.2485	12.9434
0.249	12.9474
0.2495	12.9514
0.25	12.9555
0.2505	12.9595
0.251	12.9631
0.2515	12.9663
0.252	12.9689
0.2525	12.9708
0.253	12.972
0.2535	12.9723
0.254	12.9717
0.2545	12.9702
0.255	12.9679
0.2555	12.9647
0.256	12.9606
0.2565	12.9559
0.257	12.9505
0.2575	12.9446
0.258	12.9382
0.2585	12.9315
0.259	12.9244
0.2595	12.917
0.26	12.9094
0.2605	12.9014
0.261	12.8931
0.2615	12.8846
0.262	12.8759
0.2625	12.8646
0.263	12.8247
0.2635	12.7817
0.264	12.7598
0.2645	12.7475
0.265	12.7375
0.2655	12.7253
0.266	12.7198
0.2665	12.732
0.267	12.732
0.2675	12.7226
0.268	12.7136
0.2685	12.705
0.269	12.6969
0.2695	12.6894
0.27	12.6825
0.2705	12.6761
0.271	12.6705
0.2715	12.6656
0.272	12.6613
0.2725	12.6578
0.273	12.655
0.2735	12.6529
0.274	12.6404
0.2745	12.6286
0.275	12.635
0.2755	12.6375
0.276	12.6441
0.2765	12.6773
0.277	12.7364
0.2775	12.7473
0.278	12.751
0.2785	12.7551
0.279	12.7596
0.2795	12.7643
0.28	12.7691
0.2805	12.7738
0.281	12.7783
0.2815	12.7826
0.282	12.7866
0.2825	12.79
0.283	12.7929
0.2835	12.7557
0.284	12.7023
0.2845	12.6873
0.285	12.6866
0.2855	12.6793
0.286	12.6722
0.2865	12.6827
0.287	12.6843
0.2875	12.682
0.288	12.6793
0.2885	12.6759
0.289	12.6721
0.2895	12.6678
0.29	12.6631
0.2905	12.658
0.291	12.6525
0.2915	12.6468
0.292	12.6408
0.2925	12.6346
0.293	12.621
0.2935	12.6048
0.294	12.6041
0.2945	12.6035
0.295	12.5972
0.2955	12.5977
0.296	12.6205
0.2965	12.6738
0.297	12.6912
0.2975	12.6865
0.298	12.6821
0.2985	12.6781
0.299	12.6743
0.2995	12.6708
0.3	12.6676
0.3005	12.6647
0.301	12.6621
0.3015	12.66
0.302	12.6584
0.3025	12.6572
0.303	12.6566
0.3035	12.6566
0.304	12.6571
0.3045	12.6582
0.305	12.6599
0.3055	12.6622
0.306	12.6651
0.3065	12.6686
0.307	12.6718
0.3075	12.6615
0.308	12.6353
0.3085	12.6091
0.309	12.5914
0.3095	12.5817
0.31	12.5776
0.3105	12.577
0.311	12.5785
0.3115	12.5811
0.312	12.5845
0.3125	12.5883
0.313	12.5922
0.3135	12.5962
0.314	12.6003
0.3145	12.6045
0.315	12.6089
0.3155	12.6136
0.316	12.6188
0.3165	12.6247
0.317	12.6319
0.3175	12.6407
0.318	12.652
0.3185	12.6666
0.319	12.6849
0.3195	12.7053
0.32	12.7231
0.3205	12.7317
0.321	12.7297
0.3215	12.7252
0.322	12.72
0.3225	12.7142
0.323	12.7079
0.3235	12.7011
0.324	12.694
0.3245	12.6865
0.325	12.6787
0.3255	12.6708
0.326	12.6627
0.3265	12.6546
0.327	12.6464
0.3275	12.6383
0.328	12.6303
0.3285	12.6223
0.329	12.6135
0.3295	12.5743
0.33	12.5323
0.3305	12.5157
0.331	12.509
0.3315	12.5044
0.332	12.4992
0.3325	12.4956
0.333	12.496
0.3335	12.4989
0.334	12.5006
0.3345	12.4987
0.335	12.4931
0.3355	12.4857
0.336	12.4797
0.3365	12.4763
0.337	12.4749
0.3375	12.4744
0.338	12.4742
0.3385	12.4744
0.339	12.4779
0.3395	12.4898
0.34	12.5059
0.3405	12.5154
0.341	12.5181
0.3415	12.5195
0.342	12.5212
0.3425	12.5232
0.343	12.5252
0.3435	12.5248
0.344	12.5193
0.3445	12.5115
0.345	12.5078
0.3455	12.5097
0.346	12.5145
0.3465	12.5199
0.347	12.525
0.3475	12.5295
0.348	12.5337
0.3485	12.5378
0.349	12.5418
0.3495	12.5457
0.35	12.5495
0.3505	12.5529
0.351	12.5558
0.3515	12.5575
0.352	12.5576
0.3525	12.5567
0.353	12.5594
0.3535	12.5717
0.354	12.5826
0.3545	12.5826
0.355	12.5816
0.3555	12.5801
0.356	12.578
0.3565	12.5756
0.357	12.5727
0.3575	12.5696
0.358	12.5662
0.3585	12.5626
0.359	12.5589
0.3595	12.5551
0.36	12.5513
0.3605	12.5476
0.361	12.544
0.3615	12.5405
0.362	12.5371
0.3625	12.5338
0.363	12.5306
0.3635	12.5276
0.364	12.5248
0.3645	12.5222
0.365	12.5198
0.3655	12.5177
0.366	12.5156
0.3665	12.5138
0.367	12.5131
0.3675	12.5132
0.368	12.5135
0.3685	12.5143
0.369	12.5157
0.3695	12.5176
0.37	12.5201
0.3705	12.5231
0.371	12.5267
0.3715	12.5308
0.372	12.5353
0.3725	12.5403
0.373	12.5457
0.3735	12.5514
0.374	12.5574
0.3745	12.5637
0.375	12.5702
0.3755	12.5769
0.376	12.5837
0.3765	12.5906
0.377	12.5975
0.3775	12.6045
0.378	12.6115
0.3785	12.6183
0.379	12.6251
0.3795	12.6311
0.38	12.628
0.3805	12.6312
0.381	12.644
0.3815	12.6553
0.382	12.6617
0.3825	12.6648
0.383	12.6675
0.3835	12.6713
0.384	12.6764
0.3845	12.6829
0.385	12.6906
0.3855	12.6991
0.386	12.708
0.3865	12.7165
0.387	12.7237
0.3875	12.7289
0.388	12.7316
0.3885	12.7313
0.389	12.7282
0.3895	12.7222
0.39	12.713
0.3905	12.7001
0.391	12.6829
0.3915	12.662
0.392	12.6405
0.3925	12.6222
0.393	12.6091
0.3935	12.6007
0.394	12.5952
0.3945	12.5911
0.395	12.5861
0.3955	12.5811
0.396	12.5805
0.3965	12.5887
0.397	12.6012
0.3975	12.6085
0.398	12.6106
0.3985	12.6115
0.399	12.613
0.3995	12.6149
0.4	12.6161
0.4005	12.6116
0.401	12.5994
0.4015	12.5895
0.402	12.5887
0.4025	12.5928
0.403	12.5975
0.4035	12.6024
0.404	12.6093
0.4045	12.6225
0.405	12.647
0.4055	12.6724
0.406	12.6844
0.4065	12.6902
0.407	12.696
0.4075	12.7019
0.408	12.708
0.4085	12.7141
0.409	12.7203
0.4095	12.7264
0.41	12.7296
0.4105	12.7236
0.411	12.713
0.4115	12.7081
0.412	12.71
0.4125	12.7146
0.413	12.7192
0.4135	12.7231
0.414	12.7263
0.4145	12.7289
0.415	12.731
0.4155	12.7326
0.416	12.7335
0.4165	12.7337
0.417	12.7333
0.4175	12.7324
0.418	12.7312
0.4185	12.7297
0.419	12.7279
0.4195	12.7259
0.42	12.7237
0.4205	12.7225
0.421	12.726
0.4215	12.7401
0.422	12.7617
0.4225	12.77
0.423	12.7679
0.4235	12.7658
0.424	12.7636
0.4245	12.7616
0.425	12.7598
0.4255	12.7581
0.426	12.7567
0.4265	12.7556
0.427	12.7548
0.4275	12.7544
0.428	12.7544
0.4285	12.7548
0.429	12.7558
0.4295	12.7573
0.43	12.7593
0.4305	12.7619
0.431	12.765
0.4315	12.7687
0.432	12.773
0.4325	12.7762
0.433	12.7682
0.4335	12.7484
0.434	12.7249
0.4345	12.7046
0.435	12.6902
0.4355	12.6822
0.436	12.6801
0.4365	12.6831
0.437	12.6909
0.4375	12.7034
0.438	12.7207
0.4385	12.743
0.439	12.7704
0.4395	12.8023
0.44	12.8371
0.4405	12.871
0.441	12.899
0.4415	12.9171
0.442	12.9269
0.4425	12.9349
0.443	12.9425
0.4435	12.9496
0.444	12.9562
0.4445	12.9622
0.445	12.9675
0.4455	12.9721
0.446	12.9761
0.4465	12.9794
0.447	12.9819
0.4475	12.9838
0.448	12.9851
0.4485	12.9857
0.449	12.9857
0.4495	12.9851
0.45	12.984
0.4505	12.9824
0.451	12.9802
0.4515	12.9775
0.452	12.9744
0.4525	12.9708
0.453	12.9668
0.4535	12.9624
0.454	12.9577
0.4545	12.9527
0.455	12.9475
0.4555	12.9421
0.456	12.9366
0.4565	12.9312
0.457	12.9257
0.4575	12.9205
0.458	12.9154
0.4585	12.9105
0.459	12.9059
0.4595	12.9016
0.46	12.8975
0.4605	12.8855
0.461	12.8513
0.4615	12.7939
0.462	12.7268
0.4625	12.6645
0.463	12.6146
0.4635	12.5781
0.464	12.5531
0.4645	12.5371
0.465	12.5274
0.4655	12.5222
0.466	12.5198
0.4665	12.519
0.467	12.5191
0.4675	12.5198
0.468	12.5209
0.4685	12.5226
0.469	12.5247
0.4695	12.5274
0.47	12.5311
0.4705	12.5369
0.471	12.5461
0.4715	12.561
0.472	12.5844
0.4725	12.6194
0.473	12.6688
0.4735	12.7333
0.474	12.8062
0.4745	12.8714
0.475	12.9114
0.4755	12.9244
0.476	12.9266
0.4765	12.9281
0.477	12.9293
0.4775	12.9302
0.478	12.9308
0.4785	12.931
0.479	12.931
0.4795	12.9306
0.48	12.9299
0.4805	12.9288
0.481	12.9274
0.4815	12.9255
0.482	12.9192
0.4825	12.8973
0.483	12.8558
0.4835	12.802
0.484	12.7471
0.4845	12.6992
0.485	12.6614
0.4855	12.6336
0.486	12.6142
0.4865	12.602
0.487	12.5962
0.4875	12.5971
0.488	12.6057
0.4885	12.6238
0.489	12.6534
0.4895	12.6949
0.49	12.7446
0.4905	12.7919
0.491	12.8231
0.4915	12.833
0.492	12.8312
0.4925	12.8286
0.493	12.8264
0.4935	12.8245
0.494	12.823
0.4945	12.8218
0.495	12.8211
0.4955	12.8208
0.496	12.821
0.4965	12.8216
0.497	12.8093
0.4975	12.7847
0.498	12.7722
0.4985	12.771
0.499	12.7742
0.4995	12.7787
0.5	12.7836
0.5005	12.7888
0.501	12.794
0.5015	12.7993
0.502	12.8046
0.5025	12.8099
0.503	12.8152
0.5035	12.8207
0.504	12.8264
0.5045	12.8334
0.505	12.8431
0.5055	12.8586
0.506	12.8807
0.5065	12.9034
0.507	12.9181
0.5075	12.9251
0.508	12.9301
0.5085	12.9351
0.509	12.9399
0.5095	12.9444
0.51	12.9487
0.5105	12.951
0.511	12.943
0.5115	12.9226
0.512	12.9033
0.5125	12.8935
0.513	12.8903
0.5135	12.8897
0.514	12.8896
0.5145	12.8876
0.515	12.8859
0.5155	12.889
0.516	12.8992
0.5165	12.9088
0.517	12.9105
0.5175	12.9079
0.518	12.9046
0.5185	12.901
0.519	12.897
0.5195	12.8926
0.52	12.888
0.5205	12.8832
0.521	12.8783
0.5215	12.8733
0.522	12.8684
0.5225	12.8636
0.523	12.8586
0.5235	12.8529
0.524	12.8466
0.5245	12.8401
0.525	12.8339
0.5255	12.8289
0.526	12.8253
0.5265	12.8235
0.527	12.8232
0.5275	12.824
0.528	12.8256
0.5285	12.8275
0.529	12.8294
0.5295	12.831
0.53	12.8322
0.5305	12.8327
0.531	12.8325
0.5315	12.8314
0.532	12.8294
0.5325	12.8268
0.533	12.8241
0.5335	12.8222
0.534	12.822
0.5345	12.8236
0.535	12.8261
0.5355	12.8282
0.536	12.8296
0.5365	12.8309
0.537	12.8322
0.5375	12.8335
0.538	12.8348
0.5385	12.8361
0.539	12.8374
0.5395	12.8386
0.54	12.8397
0.5405	12.8406
0.541	12.8414
0.5415	12.8419
0.542	12.8422
0.5425	12.8421
0.543	12.8417
0.5435	12.841
0.544	12.8398
0.5445	12.8383
0.545	12.8364
0.5455	12.8342
0.546	12.833
0.5465	12.8386
0.547	12.8522
0.5475	12.8665
0.548	12.8757
0.5485	12.8787
0.549	12.8771
0.5495	12.8739
0.55	12.8715
0.5505	12.8698
0.551	12.8682
0.5515	12.8658
0.552	12.862
0.5525	12.8569
0.553	12.8514
0.5535	12.8463
0.554	12.8424
0.5545	12.8393
0.555	12.8333
0.5555	12.8215
0.556	12.8024
0.5565	12.7783
0.557	12.7573
0.5575	12.7461
0.558	12.742
0.5585	12.7401
0.559	12.7385
0.5595	12.7374
0.56	12.7365
0.5605	12.7361
0.561	12.7359
0.5615	12.7361
0.562	12.7365
0.5625	12.7373
0.563	12.7413
0.5635	12.7581
0.564	12.7883
0.5645	12.8155
0.565	12.8298
0.5655	12.834
0.566	12.8403
0.5665	12.856
0.567	12.8816
0.5675	12.9137
0.568	12.9454
0.5685	12.97
0.569	12.9844
0.5695	12.988
0.57	12.9813
0.5705	12.9653
0.571	12.9437
0.5715	12.9219
0.572	12.9051
0.5725	12.8957
0.573	12.8939
0.5735	12.8969
0.574	12.8959
0.5745	12.8849
0.575	12.8634
0.5755	12.8381
0.576	12.8197
0.5765	12.8123
0.577	12.8111
0.5775	12.811
0.578	12.8107
0.5785	12.8101
0.579	12.8093
0.5795	12.8083
0.58	12.807
0.5805	12.8055
0.581	12.8037
0.5815	12.8016
0.582	12.7994
0.5825	12.7985
0.583	12.8035
0.5835	12.8188
0.584	12.8401
0.5845	12.8573
0.585	12.8647
0.5855	12.8632
0.586	12.8593
0.5865	12.8666
0.587	12.8858
0.5875	12.9217
0.588	12.9703
0.5885	13.0124
0.589	13.0295
0.5895	13.0283
0.59	13.0249
0.5905	13.022
0.591	13.0195
0.5915	13.0176
0.592	13.0162
0.5925	13.0154
0.593	13.0151
0.5935	13.0153
0.594	13.016
0.5945	13.0171
0.595	13.0185
0.5955	13.0178
0.596	13.0072
0.5965	12.9838
0.597	12.9528
0.5975	12.9224
0.598	12.8978
0.5985	12.8806
0.599	12.8702
0.5995	12.865
0.6	12.8638
0.6005	12.8653
0.601	12.8683
0.6015	12.8718
0.602	12.8743
0.6025	12.8761
0.603	12.8771
0.6035	12.8778
0.604	12.8784
0.6045	12.8794
0.605	12.881
0.6055	12.8833
0.606	12.8864
0.6065	12.8901
0.607	12.8944
0.6075	12.899
0.608	12.9036
0.6085	12.9076
0.609	12.9107
0.6095	12.9126
0.61	12.9134
0.6105	12.9137
0.611	12.9154
0.6115	12.9194
0.612	12.927
0.6125	12.9394
0.613	12.9573
0.6135	12.9809
0.614	13.0083
0.6145	13.0361
0.615	13.0603
0.6155	13.0784
0.616	13.0904
0.6165	13.0971
0.617	13.0993
0.6175	13.0964
0.618	13.0874
0.6185	13.0712
0.619	13.0484
0.6195	13.0223
0.62	12.9974
0.6205	12.9773
0.621	12.9632
0.6215	12.9551
0.622	12.9519
0.6225	12.9525
0.623	12.9554
0.6235	12.9599
0.624	12.9652
0.6245	12.9711
0.625	12.9775
0.6255	12.9844
0.626	12.9921
0.6265	13.0007
0.627	13.0106
0.6275	13.022
0.628	13.0349
0.6285	13.049
0.629	13.0635
0.6295	13.0774
0.63	13.0897
0.6305	13.0993
0.631	13.1057
0.6315	13.1092
0.632	13.1103
0.6325	13.1101
0.633	13.1098
0.6335	13.1102
0.634	13.1119
0.6345	13.1153
0.635	13.1201
0.6355	13.1256
0.636	13.1306
0.6365	13.134
0.637	13.1351
0.6375	13.1336
0.638	13.1298
0.6385	13.124
0.639	13.1169
0.6395	13.1091
0.64	13.1013
0.6405	13.0941
0.641	13.0878
0.6415	13.0827
0.642	13.0786
0.6425	13.0754
0.643	13.073
0.6435	13.0711
0.644	13.0696
0.6445	13.0686
0.645	13.0678
0.6455	13.0674
0.646	13.0674
0.6465	13.0679
0.647	13.0689
0.6475	13.0703
0.648	13.0721
0.6485	13.0741
0.649	13.0762
0.6495	13.0782
0.65	13.0802
0.6505	13.0822
0.651	13.0841
0.6515	13.0861
0.652	13.088
0.6525	13.09
0.653	13.0921
0.6535	13.0943
0.654	13.0968
0.6545	13.0996
0.655	13.1027
0.6555	13.1063
0.656	13.1102
0.6565	13.1145
0.657	13.1191
0.6575	13.1238
0.658	13.1286
0.6585	13.1332
0.659	13.1378
0.6595	13.1421
0.66	13.1461
0.6605	13.1498
0.661	13.1531
0.6615	13.1561
0.662	13.1587
0.6625	13.161
0.663	13.1629
0.6635	13.1646
0.664	13.1661
0.6645	13.1674
0.665	13.1687
0.6655	13.1698
0.666	13.1708
0.6665	13.1716
0.667	13.1722
0.6675	13.1726
0.668	13.1727
0.6685	13.1724
0.669	13.1718
0.6695	13.1709
0.67	13.1696
0.6705	13.168
0.671	13.1661
0.6715	13.1639
0.672	13.1614
0.6725	13.1588
0.673	13.1561
0.6735	13.1532
0.674	13.1505
0.6745	13.1478
0.675	13.1453
0.6755	13.1431
0.676	13.1412
0.6765	13.1398
0.677	13.1387
0.6775	13.1381
0.678	13.1379
0.6785	13.138
0.679	13.1385
0.6795	13.1392
0.68	13.1401
0.6805	13.1413
0.681	13.1426
0.6815	13.144
0.682	13.1456
0.6825	13.1472
0.683	13.149
0.6835	13.1509
0.684	13.1529
0.6845	13.1551
0.685	13.1575
0.6855	13.1601
0.686	13.1628
0.6865	13.1658
0.687	13.169
0.6875	13.1725
0.688	13.1762
0.6885	13.1802
0.689	13.1845
0.6895	13.189
0.69	13.1938
0.6905	13.1987
0.691	13.2037
0.6915	13.2088
0.692	13.2139
0.6925	13.219
0.693	13.2239
0.6935	13.2287
0.694	13.2334
0.6945	13.2378
0.695	13.2421
0.6955	13.2461
0.696	13.2498
0.6965	13.2533
0.697	13.2566
0.6975	13.2596
0.698	13.2623
0.6985	13.2647
0.699	13.2668
0.6995	13.2686
0.7	13.2701
0.7005	13.2714
0.701	13.2724
0.7015	13.2732
0.702	13.2738
0.7025	13.2742
0.703	13.2747
0.7035	13.275
0.704	13.2755
0.7045	13.2759
0.705	13.2765
0.7055	13.2771
0.706	13.2777
0.7065	13.2784
0.707	13.2791
0.7075	13.2798
0.708	13.2805
0.7085	13.2812
0.709	13.2821
0.7095	13.2829
0.71	13.2839
0.7105	13.285
0.711	13.2861
0.7115	13.2874
0.712	13.2889
0.7125	13.2905
0.713	13.2922
0.7135	13.2942
0.714	13.2963
0.7145	13.2987
0.715	13.3014
0.7155	13.3043
0.716	13.3074
0.7165	13.3107
0.717	13.3141
0.7175	13.3177
0.718	13.3214
0.7185	13.3251
0.719	13.3289
0.7195	13.3328
0.72	13.3367
0.7205	13.3407
0.721	13.3448
0.7215	13.3488
0.722	13.3529
0.7225	13.3568
0.723	13.3606
0.7235	13.3642
0.724	13.3676
0.7245	13.3708
0.725	13.3738
0.7255	13.3765
0.726	13.379
0.7265	13.3813
0.727	13.3834
0.7275	13.3854
0.728	13.3873
0.7285	13.3891
0.729	13.3908
0.7295	13.3924
0.73	13.3939
0.7305	13.3952
0.731	13.3964
0.7315	13.3975
0.732	13.3983
0.7325	13.3988
0.733	13.3989
0.7335	13.3987
0.734	13.3981
0.7345	13.3888
0.735	13.3018
0.7355	13.1259
0.736	12.9433
0.7365	12.8116
0.737	12.7372
0.7375	12.7061
0.738	12.699
0.7385	12.6966
0.739	12.6803
0.7395	12.6593
0.74	12.6377
0.7405	12.6217
0.741	12.6149
0.7415	12.6182
0.742	12.6296
0.7425	12.6452
0.743	12.6604
0.7435	12.6703
0.744	12.6725
0.7445	12.6708
0.745	12.6806
0.7455	12.7139
0.746	12.7813
0.7465	12.8872
0.747	13.0234
0.7475	13.1623
0.748	13.2676
0.7485	13.3241
0.749	13.3458
0.7495	13.3534
0.75	13.3579
0.7505	13.362
0.751	13.3629
0.7515	13.3497
0.752	13.3019
0.7525	13.2062
0.753	13.0777
0.7535	12.9518
0.754	12.8548
0.7545	12.7939
0.755	12.7642
0.7555	12.7563
0.756	12.7601
0.7565	12.7677
0.757	12.7757
0.7575	12.7837
0.758	12.7918
0.7585	12.7995
0.759	12.8082
0.7595	12.8231
0.76	12.8541
0.7605	12.9148
0.761	13.0204
0.7615	13.1814
0.762	13.3739
0.7625	13.5107
0.763	13.5392
0.7635	13.5428
0.764	13.5458
0.7645	13.5483
0.765	13.5502
0.7655	13.5516
0.766	13.5526
0.7665	13.5531
0.767	13.5533
0.7675	13.5531
0.768	13.5527
0.7685	13.5521
0.769	13.5512
0.7695	13.5503
0.77	13.5492
0.7705	13.5482
0.771	13.5472
0.7715	13.5462
0.772	13.5453
0.7725	13.5446
0.773	13.5439
0.7735	13.5434
0.774	13.543
0.7745	13.5428
0.775	13.5427
0.7755	13.5428
0.776	13.5431
0.7765	13.5436
0.777	13.5445
0.7775	13.5457
0.778	13.5472
0.7785	13.5493
0.779	13.5517
0.7795	13.5547
0.78	13.5581
0.7805	13.5621
0.781	13.5665
0.7815	13.5714
0.782	13.5766
0.7825	13.5823
0.783	13.5882
0.7835	13.5943
0.784	13.6005
0.7845	13.6068
0.785	13.6131
0.7855	13.6193
0.786	13.6253
0.7865	13.6312
0.787	13.6368
0.7875	13.6422
0.788	13.6472
0.7885	13.652
0.789	13.6564
0.7895	13.6604
0.79	13.6641
0.7905	13.6674
0.791	13.6703
0.7915	13.6728
0.792	13.6749
0.7925	13.6766
0.793	13.6779
0.7935	13.6786
0.794	13.6789
0.7945	13.6786
0.795	13.6778
0.7955	13.6764
0.796	13.6743
0.7965	13.6717
0.797	13.6684
0.7975	13.6646
0.798	13.6603
0.7985	13.6555
0.799	13.6503
0.7995	13.6448
0.8	13.6389
0.8005	13.6329
0.801	13.6267
0.8015	13.6205
0.802	13.6143
0.8025	13.6082
0.803	13.6023
0.8035	13.5966
0.804	13.5912
0.8045	13.586
0.805	13.5811
0.8055	13.5765
0.806	13.5721
0.8065	13.5679
0.807	13.564
0.8075	13.5602
0.808	13.5567
0.8085	13.5535
0.809	13.5506
0.8095	13.548
0.81	13.5458
0.8105	13.5439
0.811	13.5423
0.8115	13.5412
0.812	13.5404
0.8125	13.5399
0.813	13.5399
0.8135	13.5401
0.814	13.5407
0.8145	13.5415
0.815	13.5426
0.8155	13.5439
0.816	13.5453
0.8165	13.5469
0.817	13.5487
0.8175	13.5504
0.818	13.5522
0.8185	13.554
0.819	13.5558
0.8195	13.5576
0.82	13.5593
0.8205	13.561
0.821	13.5626
0.8215	13.5642
0.822	13.5657
0.8225	13.567
0.823	13.5682
0.8235	13.5692
0.824	13.57
0.8245	13.5704
0.825	13.5705
0.8255	13.5702
0.826	13.5694
0.8265	13.5681
0.827	13.5663
0.8275	13.5641
0.828	13.5613
0.8285	13.5579
0.829	13.5542
0.8295	13.55
0.83	13.5455
0.8305	13.5408
0.831	13.536
0.8315	13.531
0.832	13.5261
0.8325	13.5213
0.833	13.5166
0.8335	13.5121
0.834	13.5078
0.8345	13.5038
0.835	13.4952
0.8355	13.4628
0.836	13.4085
0.8365	13.3502
0.837	13.3026
0.8375	13.2726
0.838	13.261
0.8385	13.2671
0.839	13.2888
0.8395	13.3236
0.84	13.3672
0.8405	13.4123
0.841	13.4489
0.8415	13.4692
0.842	13.474
0.8425	13.4741
0.843	13.4747
0.8435	13.4755
0.844	13.4768
0.8445	13.4784
0.845	13.4804
0.8455	13.4828
0.846	13.4855
0.8465	13.4885
0.847	13.4918
0.8475	13.4953
0.848	13.4991
0.8485	13.503
0.849	13.507
0.8495	13.5111
0.85	13.5152
0.8505	13.5192
0.851	13.5231
0.8515	13.5269
0.852	13.5265
0.8525	13.5003
0.853	13.4343
0.8535	13.3385
0.854	13.2368
0.8545	13.1492
0.855	13.0838
0.8555	13.0403
0.856	13.0146
0.8565	13.0015
0.857	12.9959
0.8575	12.9938
0.858	12.9928
0.8585	12.9916
0.859	12.9904
0.8595	12.9903
0.86	12.9945
0.8605	13.0092
0.861	13.0437
0.8615	13.1095
0.862	13.2155
0.8625	13.3509
0.863	13.4633
0.8635	13.4988
0.864	13.4932
0.8645	13.4863
0.865	13.4793
0.8655	13.4722
0.866	13.465
0.8665	13.4579
0.867	13.4508
0.8675	13.4439
0.868	13.4371
0.8685	13.4305
0.869	13.424
0.8695	13.4178
0.87	13.4119
0.8705	13.4061
0.871	13.4006
0.8715	13.3953
0.872	13.3903
0.8725	13.3855
0.873	13.3764
0.8735	13.3357
0.874	13.2515
0.8745	13.144
0.875	13.0433
0.8755	12.9672
0.876	12.919
0.8765	12.895
0.877	12.8883
0.8775	12.8879
0.878	12.8801
0.8785	12.8632
0.879	12.8394
0.8795	12.8135
0.88	12.7911
0.8805	12.7766
0.881	12.7731
0.8815	12.7814
0.882	12.8008
0.8825	12.8282
0.883	12.8589
0.8835	12.8872
0.884	12.9086
0.8845	12.9208
0.885	12.9253
0.8855	12.9275
0.886	12.9381
0.8865	12.9575
0.887	12.9877
0.8875	13.0281
0.888	13.0756
0.8885	13.1247
0.889	13.1686
0.8895	13.2017
0.89	13.2217
0.8905	13.2285
0.891	13.2232
0.8915	13.2064
0.892	13.1788
0.8925	13.1418
0.893	13.0983
0.8935	13.0526
0.894	13.0095
0.8945	12.973
0.895	12.9456
0.8955	12.9279
0.896	12.9185
0.8965	12.9136
0.897	12.9076
0.8975	12.8974
0.898	12.8834
0.8985	12.8678
0.899	12.8535
0.8995	12.843
0.9	12.8379
0.9005	12.839
0.901	12.8458
0.9015	12.8565
0.902	12.8682
0.9025	12.8782
0.903	12.8845
0.9035	12.8869
0.904	12.8873
0.9045	12.8889
0.905	12.8929
0.9055	12.8986
0.906	12.9044
0.9065	12.9087
0.907	12.9103
0.9075	12.9091
0.908	12.9064
0.9085	12.904
0.909	12.904
0.9095	12.9073
0.91	12.9121
0.9105	12.9084
0.911	12.893
0.9115	12.861
0.912	12.8157
0.9125	12.7722
0.913	12.7512
0.9135	12.7541
0.914	12.7611
0.9145	12.7675
0.915	12.7732
0.9155	12.7785
0.916	12.7833
0.9165	12.7879
0.917	12.7922
0.9175	12.7963
0.918	12.8003
0.9185	12.8042
0.919	12.8079
0.9195	12.8116
0.92	12.8152
0.9205	12.8187
0.921	12.822
0.9215	12.825
0.922	12.8275
0.9225	12.8294
0.923	12.8304
0.9235	12.8305
0.924	12.8294
0.9245	12.8271
0.925	12.8237
0.9255	12.8194
0.926	12.8167
0.9265	12.818
0.927	12.8221
0.9275	12.8257
0.928	12.8257
0.9285	12.8201
0.929	12.8083
0.9295	12.7914
0.93	12.7732
0.9305	12.7602
0.931	12.7546
0.9315	12.7504
0.932	12.7466
0.9325	12.7431
0.933	12.74
0.9335	12.737
0.934	12.7342
0.9345	12.7314
0.935	12.7286
0.9355	12.7258
0.936	12.7228
0.9365	12.7196
0.937	12.7162
0.9375	12.7126
0.938	12.7089
0.9385	12.7051
0.939	12.7014
0.9395	12.6978
0.94	12.6947
0.9405	12.6921
0.941	12.6901
0.9415	12.6889
0.942	12.6884
0.9425	12.6886
0.943	12.6894
0.9435	12.6908
0.944	12.6925
0.9445	12.6984
0.945	12.7052
0.9455	12.7065
0.946	12.704
0.9465	12.7045
0.947	12.7072
0.9475	12.7099
0.948	12.7126
0.9485	12.7153
0.949	12.718
0.9495	12.7207
0.95	12.7236
0.9505	12.7266
0.951	12.7298
0.9515	12.733
0.952	12.7363
0.9525	12.7396
0.953	12.7425
0.9535	12.7451
0.954	12.7472
0.9545	12.7486
0.955	12.7495
0.9555	12.7497
0.956	12.7493
0.9565	12.7484
0.957	12.747
0.9575	12.7452
0.958	12.743
0.9585	12.7406
0.959	12.738
0.9595	12.7353
0.96	12.7326
0.9605	12.73
0.961	12.7291
0.9615	12.7299
0.962	12.7285
0.9625	12.7243
0.963	12.7208
0.9635	12.72
0.964	12.72
0.9645	12.7207
0.965	12.722
0.9655	12.7238
0.966	12.7261
0.9665	12.7288
0.967	12.7319
0.9675	12.7351
0.968	12.7385
0.9685	12.742
0.969	12.7455
0.9695	12.7489
0.97	12.7523
0.9705	12.7546
0.971	12.7288
0.9715	12.6732
0.972	12.6219
0.9725	12.5982
0.973	12.61
0.9735	12.654
0.974	12.7159
0.9745	12.7693
0.975	12.7912
0.9755	12.7957
0.976	12.8
0.9765	12.8043
0.977	12.8085
0.9775	12.8127
0.978	12.8168
0.9785	12.8209
0.979	12.8249
0.9795	12.8289
0.98	12.8327
0.9805	12.8365
0.981	12.8401
0.9815	12.8435
0.982	12.8468
0.9825	12.8497
0.983	12.8524
0.9835	12.8548
0.984	12.8568
0.9845	12.8585
0.985	12.8598
0.9855	12.8607
0.986	12.8614
0.9865	12.8618
0.987	12.8619
0.9875	12.8618
0.988	12.8616
0.9885	12.8612
0.989	12.8607
0.9895	12.8601
0.99	12.8595
0.9905	12.8588
0.991	12.858
0.9915	12.8572
0.992	12.8563
0.9925	12.8552
0.993	12.8541
0.9935	12.8527
0.994	12.8511
0.9945	12.8494
0.995	12.8474
0.9955	12.8453
0.996	12.8431
0.9965	12.8408
0.997	12.8384
0.9975	12.836
0.998	12.8337
0.9985	12.8315
0.999	12.8294
[truncated: 18,002 more rows]

## Sheet: Fig_4c
Time (ps)	MSD (Å2)
0	0.00541505
0.0005	0.0231927
0.001	0.0493991
0.0015	0.0854772
0.002	0.126886
0.0025	0.164907
0.003	0.197211
0.0035	0.236827
0.004	0.278048
0.0045	0.322268
0.005	0.37488
0.0055	0.438211
0.006	0.506559
0.0065	0.546402
0.007	0.580004
0.0075	0.614549
0.008	0.651082
0.0085	0.696104
0.009	0.735387
0.0095	0.771853
0.01	0.807485
0.0105	0.798685
0.011	0.77688
0.0115	0.759715
0.012	0.750007
0.0125	0.733688
0.013	0.704022
0.0135	0.679654
0.014	0.662348
0.0145	0.649968
0.015	0.637546
0.0155	0.623303
0.016	0.611108
0.0165	0.575639
0.017	0.569284
0.0175	0.571928
0.018	0.555521
0.0185	0.553485
0.019	0.55306
0.0195	0.555157
0.02	0.562077
0.0205	0.571448
0.021	0.585376
0.0215	0.60811
0.022	0.629343
0.0225	0.649307
0.023	0.678777
0.0235	0.708759
0.024	0.740514
0.0245	0.777484
0.025	0.817024
0.0255	0.88404
0.026	0.96875
0.0265	0.998565
0.027	1.0209
0.0275	1.03945
0.028	1.05414
0.0285	1.06143
0.029	1.06289
0.0295	1.06446
0.03	1.06941
0.0305	1.0787
0.031	1.08832
0.0315	1.09764
0.032	1.10865
0.0325	1.11952
0.033	1.12732
0.0335	1.12409
0.034	1.10312
0.0345	1.06863
0.035	1.04822
0.0355	1.04018
0.036	1.02935
0.0365	1.02452
0.037	1.03092
0.0375	1.04884
0.038	1.08031
0.0385	1.11914
0.039	1.14322
0.0395	1.15069
0.04	1.16209
0.0405	1.17332
0.041	1.18294
0.0415	1.18967
0.042	1.19437
0.0425	1.19866
0.043	1.2037
0.0435	1.21919
0.044	1.23304
0.0445	1.24407
0.045	1.25871
0.0455	1.28106
0.046	1.30802
0.0465	1.30842
0.047	1.30505
0.0475	1.30704
0.048	1.33676
0.0485	1.39251
0.049	1.43899
0.0495	1.49292
0.05	1.561
0.0505	1.56598
0.051	1.55569
0.0515	1.55495
0.052	1.56605
0.0525	1.56833
0.053	1.55749
0.0535	1.55549
0.054	1.56321
0.0545	1.57624
0.055	1.58878
0.0555	1.60055
0.056	1.61176
0.0565	1.57383
0.057	1.57319
0.0575	1.58362
0.058	1.54367
0.0585	1.53387
0.059	1.53023
0.0595	1.52694
0.06	1.52636
0.0605	1.52784
0.061	1.53639
0.0615	1.55911
0.062	1.58644
0.0625	1.62176
0.063	1.66906
0.0635	1.70769
0.064	1.7516
0.0645	1.78603
0.065	1.8105
0.0655	1.87595
0.066	1.96735
0.0665	1.9836
0.067	1.99848
0.0675	2.01694
0.068	2.03732
0.0685	2.05149
0.069	2.05552
0.0695	2.05362
0.07	2.05198
0.0705	2.05561
0.071	2.0674
0.0715	2.08792
0.072	2.11154
0.0725	2.12752
0.073	2.13016
0.0735	2.11314
0.074	2.07204
0.0745	2.02127
0.075	1.99698
0.0755	1.99207
0.076	1.983
0.0765	1.97754
0.077	1.98339
0.0775	1.99315
0.078	2.01779
0.0785	2.06052
0.079	2.09796
0.0795	2.12258
0.08	2.13605
0.0805	2.14388
0.081	2.1471
0.0815	2.15018
0.082	2.15685
0.0825	2.16018
0.083	2.15402
0.0835	2.15432
0.084	2.15095
0.0845	2.1458
0.085	2.15162
0.0855	2.17178
0.086	2.19714
0.0865	2.19201
0.087	2.18763
0.0875	2.18993
0.088	2.23083
0.0885	2.3109
0.089	2.38093
0.0895	2.46106
0.09	2.55936
0.0905	2.57942
0.091	2.57425
0.0915	2.57015
0.092	2.57068
0.0925	2.55683
0.093	2.52019
0.0935	2.49129
0.094	2.48003
0.0945	2.48608
0.095	2.50124
0.0955	2.51874
0.096	2.53017
0.0965	2.47131
0.097	2.4424
0.0975	2.42374
0.098	2.34359
0.0985	2.30676
0.099	2.28306
0.0995	2.26422
0.1	2.25524
0.1005	2.2575
0.101	2.27686
0.1015	2.31863
0.102	2.36608
0.1025	2.40884
0.103	2.44415
0.1035	2.46788
0.104	2.51439
0.1045	2.55787
0.105	2.58726
0.1055	2.65482
0.106	2.75118
0.1065	2.77146
0.107	2.78099
0.1075	2.78595
0.108	2.80013
0.1085	2.82262
0.109	2.84369
0.1095	2.85824
0.11	2.8681
0.1105	2.87131
0.111	2.86659
0.1115	2.86192
0.112	2.86174
0.1125	2.85886
0.113	2.84637
0.1135	2.81701
0.114	2.75691
0.1145	2.66343
0.115	2.5923
0.1155	2.55606
0.116	2.53626
0.1165	2.53
0.117	2.52984
0.1175	2.52654
0.118	2.5364
0.1185	2.57121
0.119	2.61317
0.1195	2.64678
0.12	2.66166
0.1205	2.67321
0.121	2.68825
0.1215	2.71381
0.122	2.75088
0.1225	2.78214
0.123	2.78475
0.1235	2.77778
0.124	2.76425
0.1245	2.75819
0.125	2.78057
0.1255	2.83578
0.126	2.90232
0.1265	2.93069
0.127	2.95512
0.1275	2.97809
0.128	3.00052
0.1285	3.05162
0.129	3.12023
0.1295	3.1848
0.13	3.2243
0.1305	3.23294
0.131	3.21942
0.1315	3.19753
0.132	3.17745
0.1325	3.14907
0.133	3.10154
0.1335	3.06198
0.134	3.04278
0.1345	3.0481
0.135	3.07021
0.1355	3.09925
0.136	3.12652
0.1365	3.13568
0.137	3.11939
0.1375	3.09062
0.138	3.05651
0.1385	3.02521
0.139	3.00324
0.1395	2.99317
0.14	2.99563
0.1405	3.00636
0.141	3.02286
0.1415	3.0466
0.142	3.07265
0.1425	3.09807
0.143	3.12123
0.1435	3.13287
0.144	3.13387
0.1445	3.13496
0.145	3.15419
0.1455	3.19461
0.146	3.24945
0.1465	3.29159
0.147	3.31648
0.1475	3.3162
0.148	3.31396
0.1485	3.31684
0.149	3.31798
0.1495	3.31662
0.15	3.31706
0.1505	3.3191
0.151	3.31957
0.1515	3.32218
0.152	3.32895
0.1525	3.33364
0.153	3.33048
0.1535	3.31279
0.154	3.26417
0.1545	3.1828
0.155	3.12704
0.1555	3.10422
0.156	3.0911
0.1565	3.081
0.157	3.07025
0.1575	3.05417
0.158	3.04746
0.1585	3.06044
0.159	3.08905
0.1595	3.13216
0.16	3.15231
0.1605	3.16927
0.161	3.1905
0.1615	3.22489
0.162	3.27427
0.1625	3.32236
0.163	3.34652
0.1635	3.35831
0.164	3.35468
0.1645	3.35412
0.165	3.38201
0.1655	3.4461
0.166	3.51871
0.1665	3.53555
0.167	3.5438
0.1675	3.55225
0.168	3.55511
0.1685	3.55976
0.169	3.57759
0.1695	3.6066
0.17	3.62846
0.1705	3.63165
0.171	3.61666
0.1715	3.59497
0.172	3.58047
0.1725	3.56085
0.173	3.52065
0.1735	3.48296
0.174	3.45946
0.1745	3.45468
0.175	3.46486
0.1755	3.48774
0.176	3.52246
0.1765	3.55183
0.177	3.56006
0.1775	3.55479
0.178	3.54032
0.1785	3.5225
0.179	3.50746
0.1795	3.50224
0.18	3.50835
0.1805	3.51968
0.181	3.52973
0.1815	3.53745
0.182	3.55316
0.1825	3.58106
0.183	3.61569
0.1835	3.63672
0.184	3.64002
0.1845	3.63986
0.185	3.65976
0.1855	3.70771
0.186	3.78303
0.1865	3.85622
0.187	3.9194
0.1875	3.95603
0.188	3.98143
0.1885	3.99842
0.189	4.00572
0.1895	4.01094
0.19	4.02119
0.1905	4.03603
0.191	4.0491
0.1915	4.06131
0.192	4.074
0.1925	4.08129
0.193	4.08127
0.1935	4.07216
0.194	4.03519
0.1945	3.95711
0.195	3.89595
0.1955	3.86119
0.196	3.8277
0.1965	3.79226
0.197	3.75654
0.1975	3.7147
0.198	3.68064
0.1985	3.66504
0.199	3.6643
0.1995	3.6762
0.2	3.67874
0.2005	3.68765
0.201	3.70477
0.2015	3.73774
0.202	3.7872
0.2025	3.83583
0.203	3.86814
0.2035	3.89712
0.204	3.91439
0.2045	3.93602
0.205	3.98041
0.2055	4.05137
0.206	4.12221
0.2065	4.12904
0.207	4.12481
0.2075	4.12242
0.208	4.11786
0.2085	4.12031
0.209	4.13993
0.2095	4.17005
0.21	4.18818
0.2105	4.18772
0.211	4.17724
0.2115	4.16934
0.212	4.17345
0.2125	4.17886
0.213	4.17318
0.2135	4.1778
0.214	4.19528
0.2145	4.22254
0.215	4.25276
0.2155	4.28229
0.216	4.31688
0.2165	4.35075
0.217	4.3679
0.2175	4.37197
0.218	4.36124
0.2185	4.3399
0.219	4.31644
0.2195	4.30089
0.22	4.29092
0.2205	4.27944
0.221	4.27027
0.2215	4.2676
0.222	4.26764
0.2225	4.27839
0.223	4.30259
0.2235	4.32286
0.224	4.33615
0.2245	4.35243
0.225	4.38472
0.2255	4.42688
0.226	4.46926
0.2265	4.4838
0.227	4.48859
0.2275	4.50112
0.228	4.51898
0.2285	4.53446
0.229	4.54597
0.2295	4.55837
0.23	4.57486
0.2305	4.59033
0.231	4.59503
0.2315	4.59318
0.232	4.59256
0.2325	4.58761
0.233	4.57718
0.2335	4.55943
0.234	4.52622
0.2345	4.48511
0.235	4.44054
0.2355	4.3981
0.236	4.3474
0.2365	4.31023
0.237	4.3001
0.2375	4.29765
0.238	4.29942
0.2385	4.30574
0.239	4.31617
0.2395	4.38148
0.24	4.414
0.2405	4.45657
0.241	4.48257
0.2415	4.50328
0.242	4.52047
0.2425	4.5257
0.243	4.52234
0.2435	4.53481
0.244	4.55208
0.2445	4.57209
0.245	4.59532
0.2455	4.61792
0.246	4.64172
0.2465	4.64106
0.247	4.6362
0.2475	4.62939
0.248	4.61863
0.2485	4.61393
0.249	4.62314
0.2495	4.63764
0.25	4.63831
0.2505	4.6243
0.251	4.60525
0.2515	4.59271
0.252	4.59546
0.2525	4.59866
0.253	4.59097
0.2535	4.59728
0.254	4.62034
0.2545	4.6584
0.255	4.70002
0.2555	4.73188
0.256	4.75803
0.2565	4.77924
0.257	4.78489
0.2575	4.78368
0.258	4.77651
0.2585	4.76673
0.259	4.75683
0.2595	4.75451
0.26	4.75877
0.2605	4.76102
0.261	4.76031
0.2615	4.75956
0.262	4.7598
0.2625	4.77564
0.263	4.8092
0.2635	4.83628
0.264	4.85099
0.2645	4.86467
0.265	4.8958
0.2655	4.94259
0.266	4.99302
0.2665	5.00859
0.267	5.01036
0.2675	5.01965
0.268	5.03504
0.2685	5.04845
0.269	5.05833
0.2695	5.07248
0.27	5.09609
0.2705	5.12629
0.271	5.15268
0.2715	5.17526
0.272	5.19834
0.2725	5.21474
0.273	5.22251
0.2735	5.21662
0.274	5.18479
0.2745	5.15736
0.275	5.13333
0.2755	5.09329
0.276	5.02519
0.2765	4.96378
0.277	4.93825
0.2775	4.92763
0.278	4.92757
0.2785	4.93512
0.279	4.9408
0.2795	4.97562
0.28	4.98213
0.2805	4.99159
0.281	4.99697
0.2815	5.00032
0.282	5.00207
0.2825	4.99872
0.283	4.99656
0.2835	5.01727
0.284	5.03826
0.2845	5.05585
0.285	5.0737
0.2855	5.08937
0.286	5.10488
0.2865	5.09257
0.287	5.08013
0.2875	5.07065
0.288	5.0643
0.2885	5.06846
0.289	5.08868
0.2895	5.11561
0.29	5.12571
0.2905	5.11529
0.291	5.09897
0.2915	5.09351
0.292	5.10746
0.2925	5.11817
0.293	5.11162
0.2935	5.11708
0.294	5.13903
0.2945	5.17536
0.295	5.21484
0.2955	5.2472
0.296	5.27774
0.2965	5.30854
0.297	5.3226
0.2975	5.32704
0.298	5.32136
0.2985	5.30833
0.299	5.29062
0.2995	5.27707
0.3	5.27299
0.3005	5.27298
0.301	5.27692
0.3015	5.28617
0.302	5.29603
0.3025	5.30491
0.303	5.31435
0.3035	5.32076
0.304	5.32748
0.3045	5.34025
0.305	5.35808
0.3055	5.3716
0.306	5.37624
0.3065	5.37281
0.307	5.36894
0.3075	5.37445
0.308	5.38775
0.3085	5.40057
0.309	5.41037
0.3095	5.42394
0.31	5.446
0.3105	5.47344
0.311	5.49817
0.3115	5.52338
0.312	5.55286
0.3125	5.57481
0.313	5.58287
0.3135	5.59363
0.314	5.60514
0.3145	5.59388
0.315	5.56443
0.3155	5.52852
0.316	5.48944
0.3165	5.4585
0.317	5.44092
0.3175	5.43338
0.318	5.43408
0.3185	5.44131
0.319	5.44649
0.3195	5.4273
0.32	5.43387
0.3205	5.444
0.321	5.44523
0.3215	5.4426
0.322	5.43995
0.3225	5.43481
0.323	5.41941
0.3235	5.40859
0.324	5.40772
0.3245	5.41596
0.325	5.41877
0.3255	5.40506
0.326	5.38939
0.3265	5.38081
0.327	5.3811
0.3275	5.38776
0.328	5.40032
0.3285	5.42466
0.329	5.46802
0.3295	5.51812
0.33	5.54573
0.3305	5.54642
0.331	5.53478
0.3315	5.52726
0.332	5.53333
0.3325	5.54559
0.333	5.56238
0.3335	5.58419
0.334	5.60919
0.3345	5.63906
0.335	5.67492
0.3355	5.71357
0.336	5.75093
0.3365	5.77411
0.337	5.77632
0.3375	5.76756
0.338	5.74525
0.3385	5.71198
0.339	5.67378
0.3395	5.64443
0.34	5.62589
0.3405	5.60716
0.341	5.58771
0.3415	5.572
0.342	5.56314
0.3425	5.56291
0.343	5.57196
0.3435	5.58581
0.344	5.60621
0.3445	5.63644
0.345	5.67266
0.3455	5.70497
0.346	5.72955
0.3465	5.74676
0.347	5.75929
0.3475	5.77314
0.348	5.78939
0.3485	5.80433
0.349	5.81708
0.3495	5.83462
0.35	5.86048
0.3505	5.89035
0.351	5.91333
0.3515	5.93121
0.352	5.94955
0.3525	5.95832
0.353	5.9541
0.3535	5.95637
0.354	5.96178
0.3545	5.93734
0.355	5.89089
0.3555	5.84165
0.356	5.79248
0.3565	5.75387
0.357	5.73285
0.3575	5.72698
0.358	5.73191
0.3585	5.74437
0.359	5.75755
0.3595	5.7808
0.36	5.80032
0.3605	5.82746
0.361	5.84476
0.3615	5.85968
0.362	5.87032
0.3625	5.87072
0.363	5.8633
0.3635	5.8649
0.364	5.87846
0.3645	5.90389
0.365	5.92788
0.3655	5.93934
0.366	5.95173
0.3665	5.96875
0.367	5.98876
0.3675	6.00679
0.368	6.02018
0.3685	6.03692
0.369	6.06306
0.3695	6.08835
0.37	6.09701
0.3705	6.08626
0.371	6.06511
0.3715	6.04464
0.372	6.03617
0.3725	6.03773
0.373	6.04922
0.3735	6.06983
0.374	6.09587
0.3745	6.12614
0.375	6.15895
0.3755	6.19251
0.376	6.22439
0.3765	6.24141
0.377	6.23568
0.3775	6.22126
0.378	6.2011
0.3785	6.17819
0.379	6.15529
0.3795	6.14376
0.38	6.1413
0.3805	6.13264
0.381	6.11882
0.3815	6.10661
0.382	6.09426
0.3825	6.09205
0.383	6.10552
0.3835	6.12515
0.384	6.14783
0.3845	6.1769
0.385	6.2106
0.3855	6.24082
0.386	6.26663
0.3865	6.28857
0.387	6.30908
0.3875	6.33235
0.388	6.35528
0.3885	6.37078
0.389	6.3785
0.3895	6.38912
0.39	6.40937
0.3905	6.43442
0.391	6.45215
0.3915	6.46607
0.392	6.48496
0.3925	6.49835
0.393	6.50031
0.3935	6.50416
0.394	6.50727
0.3945	6.48022
0.395	6.43228
0.3955	6.38565
0.396	6.34303
0.3965	6.31278
0.397	6.29935
0.3975	6.29855
0.398	6.30697
0.3985	6.32427
0.399	6.34452
0.3995	6.39956
0.4	6.43881
0.4005	6.48814
0.401	6.52336
0.4015	6.5471
0.402	6.55578
0.4025	6.54652
0.403	6.52827
0.4035	6.52251
0.404	6.53201
0.4045	6.55558
0.405	6.57598
0.4055	6.5787
0.406	6.57867
0.4065	6.58048
0.407	6.58395
0.4075	6.58706
0.408	6.58969
0.4085	6.60175
0.409	6.62777
0.4095	6.65423
0.41	6.66233
0.4105	6.65024
0.411	6.63081
0.4115	6.619
0.412	6.62276
0.4125	6.63517
0.413	6.65717
0.4135	6.69019
0.414	6.73147
0.4145	6.78052
0.415	6.83536
0.4155	6.88993
0.416	6.9401
0.4165	6.97396
0.417	6.98449
0.4175	6.98379
0.418	6.97326
0.4185	6.95555
0.419	6.9328
0.4195	6.90888
0.42	6.88146
0.4205	6.84734
0.421	6.81719
0.4215	6.8013
0.422	6.78582
0.4225	6.77594
0.423	6.77796
0.4235	6.78304
0.424	6.7893
0.4245	6.80126
0.425	6.81864
0.4255	6.83349
0.426	6.84239
0.4265	6.84632
0.427	6.84874
0.4275	6.85628
0.428	6.86822
0.4285	6.87794
0.429	6.88326
0.4295	6.8954
0.43	6.92432
0.4305	6.9638
0.431	6.99966
0.4315	7.03537
0.432	7.07977
0.4325	7.11896
0.433	7.14412
0.4335	7.1709
0.434	7.19682
0.4345	7.19211
0.435	7.16368
0.4355	7.13423
0.436	7.10287
0.4365	7.07638
0.437	7.06319
0.4375	7.06636
0.438	7.08576
0.4385	7.12104
0.439	7.16101
0.4395	7.2423
0.44	7.29265
0.4405	7.34413
0.441	7.36544
0.4415	7.37055
0.442	7.36322
0.4425	7.34257
0.443	7.31542
0.4435	7.28843
0.444	7.26254
0.4445	7.23853
0.445	7.21548
0.4455	7.19101
0.446	7.17414
0.4465	7.16566
0.447	7.16448
0.4475	7.1657
0.448	7.17041
0.4485	7.18797
0.449	7.22262
0.4495	7.26319
0.45	7.29358
0.4505	7.30587
0.451	7.30684
0.4515	7.30996
0.452	7.32057
0.4525	7.33056
0.453	7.34387
0.4535	7.3663
0.454	7.39787
0.4545	7.43962
0.455	7.49044
0.4555	7.54553
0.456	7.59934
0.4565	7.63603
0.457	7.64629
0.4575	7.64348
0.458	7.63038
0.4585	7.60981
0.459	7.58376
0.4595	7.55481
0.46	7.52072
0.4605	7.47724
0.461	7.43647
0.4615	7.41823
0.462	7.41516
0.4625	7.42195
0.463	7.43274
0.4635	7.44229
0.464	7.45293
0.4645	7.46955
0.465	7.49319
0.4655	7.51838
0.466	7.53936
0.4665	7.55264
0.467	7.56062
0.4675	7.57001
0.468	7.58077
0.4685	7.58744
0.469	7.5895
0.4695	7.60123
0.47	7.63333
0.4705	7.67595
0.471	7.71054
0.4715	7.74043
0.472	7.77779
0.4725	7.81557
0.473	7.8433
0.4735	7.87053
0.474	7.89249
0.4745	7.88802
0.475	7.86326
0.4755	7.83307
0.476	7.79621
0.4765	7.76274
0.477	7.74246
0.4775	7.73736
0.478	7.74761
0.4785	7.77479
0.479	7.80525
0.4795	7.88226
0.48	7.92464
0.4805	7.97328
0.481	8.00127
0.4815	8.01613
0.482	8.01479
0.4825	7.99817
0.483	7.97751
0.4835	7.95769
0.484	7.93735
0.4845	7.91739
0.485	7.89846
0.4855	7.87989
0.486	7.87113
0.4865	7.87289
0.487	7.88109
0.4875	7.88796
0.488	7.89595
0.4885	7.91395
0.489	7.94677
0.4895	7.98534
0.49	8.01324
0.4905	8.01891
0.491	8.00988
0.4915	8.00287
0.492	8.00283
0.4925	8.00013
0.493	8.00106
0.4935	8.0138
0.494	8.03842
0.4945	8.07553
0.495	8.12527
0.4955	8.18389
0.496	8.24236
0.4965	8.27825
0.497	8.27977
0.4975	8.26533
0.498	8.24158
0.4985	8.21458
0.499	8.18958
0.4995	8.16861
0.5	8.14549
0.5005	8.11817
0.501	8.10438
0.5015	8.1222
0.502	8.15196
0.5025	8.18383
0.503	8.21147
0.5035	8.2301
0.504	8.24437
0.5045	8.26145
0.505	8.28416
0.5055	8.30914
0.506	8.33095
0.5065	8.3458
0.507	8.35524
0.5075	8.36512
0.508	8.37382
0.5085	8.37522
0.509	8.36972
0.5095	8.3714
0.51	8.38917
0.5105	8.41601
0.511	8.43429
0.5115	8.44489
0.512	8.45898
0.5125	8.47304
0.513	8.47709
0.5135	8.47798
0.514	8.47639
0.5145	8.45927
0.515	8.43572
0.5155	8.41402
0.516	8.38453
0.5165	8.35493
0.517	8.33583
0.5175	8.33376
0.518	8.35052
0.5185	8.38657
0.519	8.42528
0.5195	8.55735
0.52	8.60605
0.5205	8.65891
0.521	8.68412
0.5215	8.69622
0.522	8.69924
0.5225	8.6971
0.523	8.69496
0.5235	8.69315
0.524	8.68722
0.5245	8.67585
0.525	8.65952
0.5255	8.63999
0.526	8.62954
0.5265	8.62818
0.527	8.63281
0.5275	8.63512
0.528	8.63652
0.5285	8.6429
0.529	8.65781
0.5295	8.67583
0.53	8.68665
0.5305	8.68305
0.531	8.66998
0.5315	8.65955
0.532	8.65768
0.5325	8.65328
0.533	8.65243
0.5335	8.6634
0.534	8.68651
0.5345	8.71895
0.535	8.76067
0.5355	8.81519
0.536	8.87738
0.5365	8.93246
0.537	8.96789
0.5375	8.98307
0.538	8.97905
0.5385	8.96324
0.539	8.94213
0.5395	8.91924
0.54	8.89586
0.5405	8.87235
0.541	8.85578
0.5415	8.85686
0.542	8.87178
0.5425	8.89437
0.543	8.9154
0.5435	8.92641
0.544	8.92969
0.5445	8.93338
0.545	8.94033
0.5455	8.94941
0.546	8.96278
0.5465	8.98071
0.547	9.00169
0.5475	9.0249
0.548	9.04518
0.5485	9.05515
0.549	9.05562
0.5495	9.06337
0.55	9.0911
0.5505	9.13526
0.551	9.18013
0.5515	9.21944
0.552	9.25381
0.5525	9.274
0.553	9.27288
0.5535	9.26486
0.554	9.25885
0.5545	9.24383
0.555	9.22821
0.5555	9.21395
0.556	9.18945
0.5565	9.1635
0.557	9.14785
0.5575	9.14913
0.558	9.16656
0.5585	9.20063
0.559	9.23726
0.5595	9.31989
0.56	9.36857
0.5605	9.42526
0.561	9.45985
0.5615	9.48409
0.562	9.49605
0.5625	9.49552
0.563	9.49295
0.5635	9.48662
0.564	9.46983
0.5645	9.4428
0.565	9.41016
0.5655	9.37844
0.566	9.3639
0.5665	9.36762
0.567	9.38058
0.5675	9.38736
0.568	9.38792
0.5685	9.38988
0.569	9.40159
0.5695	9.42276
0.57	9.4433
0.5705	9.45286
0.571	9.45324
0.5715	9.45392
0.572	9.46132
0.5725	9.46694
0.573	9.47778
0.5735	9.5018
0.574	9.5381
0.5745	9.58248
0.575	9.63487
0.5755	9.69928
0.576	9.77105
0.5765	9.83352
0.577	9.87219
0.5775	9.88666
0.578	9.87946
0.5785	9.85884
0.579	9.83214
0.5795	9.80272
0.58	9.77556
0.5805	9.75297
0.581	9.74125
0.5815	9.74977
0.582	9.77205
0.5825	9.80113
0.583	9.82627
0.5835	9.83667
0.584	9.83315
0.5845	9.82447
0.585	9.81714
0.5855	9.81254
0.586	9.81149
0.5865	9.81393
0.587	9.82258
0.5875	9.83796
0.588	9.8545
0.5885	9.86344
0.589	9.86403
0.5895	9.87307
0.59	9.90355
0.5905	9.95132
0.591	9.9997
0.5915	10.0429
0.592	10.0828
0.5925	10.1102
0.593	10.117
0.5935	10.1176
0.594	10.1202
0.5945	10.1146
0.595	10.1054
0.5955	10.0935
0.596	10.0705
0.5965	10.0454
0.597	10.0271
0.5975	10.0191
0.598	10.0246
0.5985	10.0463
0.599	10.0696
0.5995	10.0944
0.6	10.1259
0.6005	10.1639
0.601	10.1847
0.6015	10.1969
0.602	10.1989
0.6025	10.1879
0.603	10.168
0.6035	10.1437
0.604	10.1198
0.6045	10.0981
0.605	10.0751
0.6055	10.0464
0.606	10.0266
0.6065	10.0178
0.607	10.0153
0.6075	10.0119
0.608	10.0111
0.6085	10.0214
0.609	10.0465
0.6095	10.0798
0.61	10.1111
0.6105	10.1344
0.611	10.152
0.6115	10.172
0.612	10.199
0.6125	10.2219
0.613	10.2469
0.6135	10.2849
0.614	10.3381
0.6145	10.4016
0.615	10.472
0.6155	10.5447
0.616	10.6123
0.6165	10.6632
0.617	10.689
0.6175	10.6901
0.618	10.6683
0.6185	10.6323
0.619	10.5906
0.6195	10.5492
0.62	10.5085
0.6205	10.4691
0.621	10.4383
0.6215	10.4283
0.622	10.4321
0.6225	10.4389
0.623	10.4379
0.6235	10.4229
0.624	10.4002
0.6245	10.3821
0.625	10.3745
0.6255	10.3738
0.626	10.3724
0.6265	10.3709
0.627	10.3688
0.6275	10.3677
0.628	10.3705
0.6285	10.3771
0.629	10.3841
0.6295	10.4035
0.63	10.4485
0.6305	10.5114
0.631	10.5718
0.6315	10.6207
0.632	10.66
0.6325	10.6834
0.633	10.6861
0.6335	10.6843
0.634	10.687
0.6345	10.6776
0.635	10.6608
0.6355	10.6453
0.636	10.6242
0.6365	10.6061
0.637	10.598
0.6375	10.6016
0.638	10.6189
0.6385	10.6519
0.639	10.6853
0.6395	10.8028
0.64	10.8402
0.6405	10.8815
0.641	10.8966
0.6415	10.9007
0.642	10.8953
0.6425	10.8773
0.643	10.8516
0.6435	10.8229
0.644	10.7961
0.6445	10.7721
0.645	10.7467
0.6455	10.7158
0.646	10.693
0.6465	10.6795
0.647	10.6722
0.6475	10.6642
0.648	10.6594
0.6485	10.6673
0.649	10.6928
0.6495	10.729
0.65	10.7641
0.6505	10.7906
0.651	10.8103
0.6515	10.8312
0.652	10.8557
0.6525	10.8715
0.653	10.8853
0.6535	10.911
0.654	10.9547
0.6545	11.0158
0.655	11.0923
0.6555	11.1775
0.656	11.2608
0.6565	11.3274
0.657	11.3676
0.6575	11.3813
0.658	11.3694
0.6585	11.3395
0.659	11.2978
0.6595	11.2501
0.66	11.2037
0.6605	11.1643
0.661	11.1407
0.6615	11.1447
0.662	11.1648
0.6625	11.1831
0.663	11.1834
0.6635	11.1625
0.664	11.1322
0.6645	11.1072
0.665	11.0967
0.6655	11.0971
0.666	11.0972
0.6665	11.0964
0.667	11.0933
0.6675	11.0889
0.668	11.0881
0.6685	11.0931
0.669	11.1027
0.6695	11.1314
0.67	11.1926
0.6705	11.2746
0.671	11.3528
0.6715	11.4164
0.672	11.4666
0.6725	11.4985
0.673	11.5054
0.6735	11.5018
0.674	11.5004
0.6745	11.4838
0.675	11.4596
0.6755	11.4411
0.676	11.4195
0.6765	11.4017
0.677	11.3936
0.6775	11.3975
0.678	11.4167
0.6785	11.4531
0.679	11.4921
0.6795	11.5045
0.68	11.5524
0.6805	11.6075
0.681	11.6304
0.6815	11.6416
0.682	11.6447
0.6825	11.6363
0.683	11.6195
0.6835	11.5985
0.684	11.5771
0.6845	11.5572
0.685	11.5364
0.6855	11.5124
0.686	11.4979
0.6865	11.4936
0.687	11.4973
0.6875	11.5024
0.688	11.5104
0.6885	11.5292
0.689	11.5632
0.6895	11.605
0.69	11.6432
0.6905	11.6706
0.691	11.6901
0.6915	11.7106
0.692	11.7325
0.6925	11.7428
0.693	11.7476
0.6935	11.7616
0.694	11.7914
0.6945	11.8337
0.695	11.8876
0.6955	11.9512
0.696	12.0175
0.6965	12.0712
0.697	12.1002
0.6975	12.1036
0.698	12.0816
0.6985	12.0422
0.699	11.9938
0.6995	11.9421
0.7	11.8896
0.7005	11.8398
0.701	11.8057
0.7015	11.8025
0.702	11.8195
0.7025	11.8384
0.703	11.8419
0.7035	11.824
0.704	11.7951
0.7045	11.7714
0.705	11.7644
0.7055	11.7738
0.706	11.7868
0.7065	11.8011
0.707	11.8131
0.7075	11.8216
0.708	11.831
0.7085	11.8448
0.709	11.8638
0.7095	11.9013
0.71	11.9658
0.7105	12.0468
0.711	12.1183
0.7115	12.166
0.712	12.1922
0.7125	12.2027
0.713	12.1994
0.7135	12.1928
0.714	12.1929
0.7145	12.1797
0.715	12.1569
0.7155	12.136
0.716	12.1064
0.7165	12.0778
0.717	12.0595
0.7175	12.0554
0.718	12.0691
0.7185	12.104
0.719	12.144
0.7195	12.2156
0.72	12.2729
0.7205	12.34
0.721	12.3742
0.7215	12.397
0.722	12.4069
0.7225	12.3982
0.723	12.3806
0.7235	12.3604
0.724	12.3428
0.7245	12.3301
0.725	12.3198
0.7255	12.3096
0.726	12.3125
0.7265	12.3259
0.727	12.3432
0.7275	12.3544
0.728	12.3616
0.7285	12.3729
0.729	12.3935
0.7295	12.4185
0.73	12.4407
0.7305	12.4548
0.731	12.4596
0.7315	12.4648
0.732	12.4723
0.7325	12.4699
0.733	12.465
0.7335	12.4725
0.734	12.4992
0.7345	12.5403
0.735	12.5927
0.7355	12.656
0.736	12.7231
0.7365	12.7783
0.737	12.8102
0.7375	12.8186
0.738	12.804
0.7385	12.7743
0.739	12.7376
0.7395	12.6993
0.74	12.6617
0.7405	12.628
0.741	12.6114
0.7415	12.6264
0.742	12.6592
0.7425	12.6928
0.743	12.7095
0.7435	12.7054
0.744	12.6925
0.7445	12.6863
0.745	12.6934
0.7455	12.7079
0.746	12.7197
0.7465	12.7305
0.747	12.7377
0.7475	12.7408
0.748	12.7443
0.7485	12.7517
0.749	12.7634
0.7495	12.7937
0.75	12.8533
0.7505	12.933
0.751	13.0062
0.7515	13.0573
0.752	13.0868
0.7525	13.0955
0.753	13.082
0.7535	13.0583
0.754	13.0362
0.7545	12.9972
0.755	12.9509
0.7555	12.914
0.756	12.8765
0.7565	12.8457
0.757	12.8272
0.7575	12.8221
0.758	12.8324
0.7585	12.8633
0.759	12.9008
0.7595	12.985
0.76	13.0446
0.7605	13.1189
0.761	13.165
0.7615	13.2025
0.762	13.227
0.7625	13.2305
0.763	13.2228
0.7635	13.2102
0.764	13.1971
0.7645	13.1872
0.765	13.1791
0.7655	13.1707
0.766	13.176
0.7665	13.1928
0.767	13.2135
0.7675	13.2279
0.768	13.2385
0.7685	13.2538
0.769	13.2793
0.7695	13.3109
0.77	13.3404
0.7705	13.36
0.771	13.3679
0.7715	13.3737
0.772	13.3804
0.7725	13.3767
0.773	13.3724
0.7735	13.3849
0.774	13.4224
0.7745	13.4844
0.775	13.5656
0.7755	13.6555
0.776	13.7416
0.7765	13.8086
0.777	13.846
0.7775	13.8545
0.778	13.8359
0.7785	13.8001
0.779	13.7553
0.7795	13.7091
0.78	13.6679
0.7805	13.6371
0.781	13.6249
0.7815	13.6451
0.782	13.6822
0.7825	13.7173
0.783	13.7325
0.7835	13.7248
0.784	13.7074
0.7845	13.6957
0.785	13.6969
0.7855	13.7053
0.786	13.7107
0.7865	13.7146
0.787	13.7147
0.7875	13.7125
0.788	13.7131
0.7885	13.7187
0.789	13.7282
0.7895	13.7625
0.79	13.8386
0.7905	13.9392
0.791	14.0309
0.7915	14.097
0.792	14.1394
0.7925	14.161
0.793	14.1599
0.7935	14.1456
0.794	14.1297
0.7945	14.0951
0.795	14.0512
0.7955	14.0152
0.796	13.9784
0.7965	13.9503
0.797	13.9382
0.7975	13.943
0.798	13.9667
0.7985	14.0132
0.799	14.0647
0.7995	14.1707
0.8	14.2377
0.8005	14.3156
0.801	14.359
0.8015	14.388
0.802	14.4054
0.8025	14.4082
0.803	14.4016
0.8035	14.3861
0.804	14.3638
0.8045	14.3387
0.805	14.3125
0.8055	14.2865
0.806	14.2777
0.8065	14.2858
0.807	14.3033
0.8075	14.3182
0.808	14.3332
0.8085	14.3562
0.809	14.3915
0.8095	14.4334
0.81	14.4718
0.8105	14.4985
0.811	14.5135
0.8115	14.526
0.812	14.5322
0.8125	14.5187
0.813	14.4992
0.8135	14.4964
0.814	14.522
0.8145	14.5776
0.815	14.6583
0.8155	14.7522
0.816	14.8445
0.8165	14.917
0.817	14.9576
0.8175	14.9678
0.818	14.9515
0.8185	14.9186
0.819	14.8765
0.8195	14.8319
0.82	14.7928
0.8205	14.7665
0.821	14.7673
0.8215	14.8129
0.822	14.8768
0.8225	14.9316
0.823	14.9527
0.8235	14.9407
0.824	14.9113
0.8245	14.8797
0.825	14.8609
0.8255	14.8603
0.826	14.8618
0.8265	14.8599
0.827	14.8531
0.8275	14.844
0.828	14.8402
0.8285	14.8443
0.829	14.8527
0.8295	14.8843
0.83	14.9549
0.8305	15.0464
0.831	15.125
0.8315	15.1758
0.832	15.2032
0.8325	15.2129
0.833	15.2009
0.8335	15.1724
0.834	15.1443
0.8345	15.1107
0.835	15.0791
0.8355	15.0583
0.836	15.036
0.8365	15.021
0.837	15.0196
0.8375	15.0317
0.838	15.0605
0.8385	15.1118
0.839	15.1684
0.8395	15.2825
0.84	15.3525
0.8405	15.4318
0.841	15.4753
0.8415	15.5049
0.842	15.5244
0.8425	15.5315
0.843	15.5295
0.8435	15.5174
0.844	15.4962
0.8445	15.4687
0.845	15.4364
0.8455	15.4037
0.846	15.3915
0.8465	15.4016
0.847	15.4242
0.8475	15.4427
0.848	15.4574
0.8485	15.4752
0.849	15.5003
0.8495	15.5279
0.85	15.5512
0.8505	15.564
0.851	15.5651
0.8515	15.5637
0.852	15.5559
0.8525	15.5282
0.853	15.4947
0.8535	15.477
0.854	15.4868
0.8545	15.5262
0.855	15.5918
0.8555	15.6727
0.856	15.7538
0.8565	15.8157
0.857	15.8466
0.8575	15.8491
0.858	15.8279
0.8585	15.7936
0.859	15.7537
0.8595	15.7129
0.86	15.6739
0.8605	15.6413
0.861	15.6352
0.8615	15.676
0.862	15.7378
0.8625	15.7926
0.863	15.8133
0.8635	15.7997
0.864	15.7683
0.8645	15.7345
0.865	15.7145
0.8655	15.714
0.866	15.7162
0.8665	15.7149
0.867	15.7095
0.8675	15.7027
0.868	15.7015
0.8685	15.7087
0.869	15.7212
0.8695	15.7508
0.87	15.8045
0.8705	15.8729
0.871	15.9375
0.8715	15.9854
0.872	16.0122
0.8725	16.0229
0.873	16.0149
0.8735	15.9893
0.874	15.9693
0.8745	15.9537
0.875	15.9494
0.8755	15.9559
0.876	15.9526
0.8765	15.9462
0.877	15.946
0.8775	15.9572
0.878	15.9851
0.8785	16.0351
0.879	16.088
0.8795	16.1875
0.88	16.2399
0.8805	16.3018
0.881	16.3339
0.8815	16.3604
0.882	16.3835
0.8825	16.3972
0.883	16.4003
0.8835	16.389
0.884	16.3663
0.8845	16.3354
0.885	16.3003
0.8855	16.2692
0.886	16.2664
0.8865	16.292
0.887	16.332
0.8875	16.3628
0.888	16.3804
0.8885	16.39
0.889	16.3974
0.8895	16.4029
0.89	16.4052
0.8905	16.4009
0.891	16.3871
0.8915	16.3759
0.892	16.369
0.8925	16.3536
0.893	16.3393
0.8935	16.3411
0.894	16.367
0.8945	16.4181
0.895	16.4923
0.8955	16.5817
0.896	16.6712
0.8965	16.7401
0.897	16.776
0.8975	16.7821
0.898	16.7641
0.8985	16.7329
0.899	16.6949
0.8995	16.6531
0.9	16.6099
0.9005	16.5691
0.901	16.5497
0.9015	16.5695
0.902	16.6064
0.9025	16.6407
0.903	16.6566
0.9035	16.649
0.904	16.6295
0.9045	16.6138
0.905	16.6094
0.9055	16.6094
0.906	16.6042
0.9065	16.5996
0.907	16.5941
0.9075	16.5853
0.908	16.5801
0.9085	16.5832
0.909	16.5919
0.9095	16.619
0.91	16.6714
0.9105	16.7393
0.911	16.8008
0.9115	16.8414
0.912	16.86
0.9125	16.867
0.913	16.865
0.9135	16.8551
0.914	16.8521
0.9145	16.8343
0.915	16.8128
0.9155	16.8027
0.916	16.7862
0.9165	16.7684
0.917	16.7587
0.9175	16.7648
0.918	16.7928
0.9185	16.8525
0.919	16.9412
0.9195	16.8402
0.92	16.9236
0.9205	17.0101
0.921	17.0609
0.9215	17.1114
0.922	17.164
0.9225	17.2002
0.923	17.2093
0.9235	17.1973
0.924	17.1751
0.9245	17.147
0.925	17.117
0.9255	17.0913
0.926	17.0917
0.9265	17.115
0.927	17.1499
0.9275	17.1715
0.928	17.1703
0.9285	17.1584
0.929	17.1524
0.9295	17.1542
0.93	17.1595
0.9305	17.154
0.931	17.1261
0.9315	17.0907
0.932	17.06
0.9325	17.0423
0.933	17.0384
0.9335	17.0505
0.934	17.0842
0.9345	17.1393
0.935	17.215
0.9355	17.3044
0.936	17.3937
0.9365	17.4637
0.937	17.501
0.9375	17.507
0.938	17.4875
0.9385	17.4551
0.939	17.4183
0.9395	17.3806
0.94	17.3431
0.9405	17.3095
0.941	17.2963
0.9415	17.3203
0.942	17.3579
0.9425	17.3895
0.943	17.4009
0.9435	17.3876
0.944	17.361
0.9445	17.3375
0.945	17.3264
0.9455	17.3234
0.946	17.3196
0.9465	17.319
0.947	17.319
0.9475	17.315
0.948	17.313
0.9485	17.3184
0.949	17.3299
0.9495	17.3637
0.95	17.4308
0.9505	17.5209
0.951	17.6134
0.9515	17.6914
0.952	17.744
0.9525	17.7704
0.953	17.7708
0.9535	17.7569
0.954	17.7511
0.9545	17.7392
0.955	17.7294
0.9555	17.7269
0.956	17.7133
0.9565	17.6983
0.957	17.6944
0.9575	17.7086
0.958	17.7452
0.9585	17.8122
0.959	17.8998
0.9595	18.0554
0.96	18.1297
0.9605	18.2074
0.961	18.2573
0.9615	18.3064
0.962	18.354
0.9625	18.3841
0.963	18.3896
0.9635	18.3737
0.964	18.3464
0.9645	18.312
0.965	18.2744
0.9655	18.2393
0.966	18.2292
0.9665	18.2448
0.967	18.2755
0.9675	18.2966
0.968	18.3014
0.9685	18.3015
0.969	18.3103
0.9695	18.327
0.97	18.3428
0.9705	18.3406
0.971	18.3117
0.9715	18.2737
0.972	18.2401
0.9725	18.2161
0.973	18.2054
0.9735	18.2135
0.974	18.2464
0.9745	18.3038
0.975	18.3844
0.9755	18.4796
0.976	18.5745
0.9765	18.649
0.977	18.6894
0.9775	18.6979
0.978	18.683
0.9785	18.6577
0.979	18.6287
0.9795	18.5986
0.98	18.5665
0.9805	18.5357
0.981	18.527
0.9815	18.5599
0.982	18.609
0.9825	18.6518
0.983	18.6708
0.9835	18.6597
0.984	18.6316
0.9845	18.6056
0.985	18.5906
0.9855	18.5803
0.986	18.567
0.9865	18.5584
0.987	18.5513
0.9875	18.5383
0.988	18.5259
0.9885	18.5207
0.989	18.5225
0.9895	18.5478
0.99	18.6079
0.9905	18.6938
0.991	18.7927
0.9915	18.8879
0.992	18.9571
0.9925	18.9921
0.993	18.9915
0.9935	18.9726
0.994	18.9688
0.9945	18.9593
0.995	18.9539
0.9955	18.9625
0.996	18.9602
0.9965	18.9531
0.997	18.9546
0.9975	18.974
0.998	19.0158
0.9985	19.0887
0.999	19.1862
[truncated: 5,002 more rows]

## Sheet: Fig_4d
Time (ps)	Ha+-Op(884)
0	0.959856
0.0005	0.934809
0.001	0.912305
0.0015	0.896249
0.002	0.889883
0.0025	0.894689
0.003	0.909892
0.0035	0.932789
0.004	0.959726
0.0045	0.987109
0.005	1.01186
0.0055	1.03156
0.006	1.04461
0.0065	1.05008
0.007	1.04767
0.0075	1.0376
0.008	1.02065
0.0085	0.998252
0.009	0.972551
0.0095	0.946482
0.01	0.923649
0.0105	0.907784
0.011	0.901847
0.0115	0.907043
0.012	0.9223
0.0125	0.944685
0.013	0.970464
0.0135	0.996004
0.014	1.01828
0.0145	1.03507
0.015	1.04493
0.0155	1.04709
0.016	1.04138
0.0165	1.02818
0.017	1.00855
0.0175	0.98423
0.018	0.957798
0.0185	0.932622
0.019	0.91258
0.0195	0.901286
0.02	0.900999
0.0205	0.911828
0.021	0.931653
0.0215	0.956918
0.022	0.983793
0.0225	1.0089
0.023	1.02963
0.0235	1.0442
0.024	1.05151
0.0245	1.05109
0.025	1.04303
0.0255	1.02797
0.026	1.00715
0.0265	0.982538
0.027	0.956825
0.0275	0.9334
0.028	0.915912
0.0285	0.907493
0.029	0.909783
0.0295	0.922308
0.03	0.942687
0.0305	0.967503
0.031	0.993196
0.0315	1.0167
0.032	1.03566
0.0325	1.04844
0.033	1.05402
0.0335	1.05188
0.034	1.04197
0.0345	1.02471
0.035	1.00108
0.0355	0.972843
0.036	0.942749
0.0365	0.914603
0.037	0.892864
0.0375	0.881715
0.038	0.883532
0.0385	0.897853
0.039	0.921587
0.0395	0.950286
0.04	0.979495
0.0405	1.00553
0.041	1.02571
0.0415	1.03837
0.042	1.04265
0.0425	1.03829
0.043	1.02567
0.0435	1.00572
0.044	0.980184
0.0445	0.951692
0.045	0.923869
0.0455	0.901037
0.046	0.88754
0.0465	0.886334
0.047	0.89785
0.0475	0.919908
0.048	0.948649
0.0485	0.97987
0.049	1.00982
0.0495	1.03545
0.05	1.05458
0.0505	1.06577
0.051	1.06832
0.0515	1.06203
0.052	1.0473
0.0525	1.02511
0.053	0.997209
0.0535	0.966219
0.054	0.935788
0.0545	0.910372
0.055	0.89449
0.0555	0.891355
0.056	0.901657
0.0565	0.923178
0.057	0.951706
0.0575	0.982585
0.058	1.01174
0.0585	1.03603
0.059	1.05333
0.0595	1.06233
0.06	1.06237
0.0605	1.05341
0.061	1.03603
0.0615	1.01148
0.062	0.98184
0.0625	0.950236
0.063	0.92083
0.0635	0.898395
0.064	0.887303
0.0645	0.889938
0.065	0.905684
0.0655	0.931188
0.066	0.961703
0.0665	0.992573
0.067	1.02002
0.0675	1.04132
0.068	1.05469
0.0685	1.05919
0.069	1.05449
0.0695	1.0409
0.07	1.01939
0.0705	0.991745
0.071	0.96067
0.0715	0.929949
0.072	0.904239
0.0725	0.888257
0.073	0.885389
0.0735	0.896238
0.074	0.918342
0.0745	0.947305
0.075	0.978314
0.0755	1.00714
0.076	1.03063
0.0765	1.04669
0.077	1.05409
0.0775	1.05228
0.078	1.04136
0.0785	1.02214
0.079	0.996167
0.0795	0.965914
0.08	0.93489
0.0805	0.907445
0.081	0.888237
0.0815	0.88109
0.082	0.887522
0.0825	0.906108
0.083	0.933157
0.0835	0.964063
0.084	0.994516
0.0845	1.02108
0.085	1.04131
0.0855	1.0536
0.086	1.05708
0.0865	1.05154
0.087	1.0374
0.0875	1.01574
0.088	0.988447
0.0885	0.958308
0.089	0.92916
0.0895	0.905558
0.09	0.891919
0.0905	0.891144
0.091	0.903523
0.0915	0.926567
0.092	0.956047
0.0925	0.98743
0.093	1.01684
0.0935	1.04143
0.094	1.05924
0.0945	1.0691
0.095	1.07055
0.0955	1.06362
0.096	1.04887
0.0965	1.02743
0.097	1.00108
0.0975	0.972357
0.098	0.944602
0.0985	0.921756
0.099	0.907683
0.0995	0.905139
0.1	0.91469
0.1005	0.934529
0.101	0.961317
0.1015	0.991175
0.102	1.02056
0.1025	1.04672
0.103	1.0677
0.1035	1.08219
0.104	1.08945
0.1045	1.08922
0.105	1.08164
0.1055	1.06717
0.106	1.0467
0.1065	1.02163
0.107	0.993994
0.1075	0.966376
0.108	0.941961
0.1085	0.924163
0.109	0.915779
0.1095	0.918063
0.11	0.930389
0.1105	0.950442
0.111	0.974999
0.1115	1.00075
0.112	1.02489
0.1125	1.0453
0.113	1.06038
0.1135	1.06902
0.114	1.07051
0.1145	1.06452
0.115	1.05106
0.1155	1.03046
0.116	1.00368
0.1165	0.972493
0.117	0.939696
0.1175	0.909268
0.118	0.886068
0.1185	0.87463
0.119	0.877461
0.1195	0.893907
0.12	0.920515
0.1205	0.952454
0.121	0.985114
0.1215	1.01491
0.122	1.03945
0.1225	1.05727
0.123	1.06757
0.1235	1.07008
0.124	1.06481
0.1245	1.05222
0.125	1.03322
0.1255	1.00918
0.126	0.982148
0.1265	0.955006
0.127	0.931306
0.1275	0.914733
0.128	0.908345
0.1285	0.913487
0.129	0.929292
0.1295	0.953057
0.13	0.981195
0.1305	1.01016
0.131	1.03703
0.1315	1.05962
0.132	1.07644
0.1325	1.08654
0.133	1.08945
0.1335	1.08504
0.134	1.07357
0.1345	1.05563
0.135	1.03231
0.1355	1.00529
0.136	0.976903
0.1365	0.950178
0.137	0.92866
0.1375	0.915774
0.138	0.913822
0.1385	0.923183
0.139	0.942131
0.1395	0.967618
0.14	0.996111
0.1405	1.02436
0.141	1.04983
0.1415	1.07066
0.142	1.08557
0.1425	1.09376
0.143	1.09486
0.1435	1.08885
0.144	1.076
0.1445	1.05698
0.145	1.03294
0.1455	1.00554
0.146	0.977057
0.1465	0.950365
0.147	0.928813
0.1475	0.915566
0.148	0.912837
0.1485	0.92096
0.149	0.938342
0.1495	0.962061
0.15	0.988881
0.1505	1.01583
0.151	1.04054
0.1515	1.06136
0.152	1.07716
0.1525	1.08733
0.153	1.09149
0.1535	1.08957
0.154	1.0818
0.1545	1.06864
0.155	1.05084
0.1555	1.02949
0.156	1.00604
0.1565	0.982319
0.157	0.960625
0.1575	0.943471
0.158	0.933148
0.1585	0.93122
0.159	0.938001
0.1595	0.952457
0.16	0.972399
0.1605	0.995119
0.161	1.01798
0.1615	1.03873
0.162	1.05553
0.1625	1.06704
0.163	1.07231
0.1635	1.07081
0.164	1.06236
0.1645	1.04715
0.165	1.02587
0.1655	0.999896
0.166	0.971382
0.1665	0.943333
0.167	0.919502
0.1675	0.903767
0.168	0.89906
0.1685	0.906293
0.169	0.923933
0.1695	0.948671
0.17	0.976526
0.1705	1.00369
0.171	1.02712
0.1715	1.04468
0.172	1.05495
0.1725	1.05717
0.173	1.05118
0.1735	1.03736
0.174	1.01674
0.1745	0.991014
0.175	0.962728
0.1755	0.935348
0.176	0.91296
0.1765	0.899501
0.177	0.897694
0.1775	0.907942
0.178	0.928119
0.1785	0.954499
0.179	0.982961
0.1795	1.00977
0.18	1.03206
0.1805	1.04787
0.181	1.05597
0.1815	1.05579
0.182	1.04731
0.1825	1.03112
0.183	1.00846
0.1835	0.981323
0.184	0.952602
0.1845	0.926011
0.185	0.905721
0.1855	0.895472
0.186	0.897328
0.1865	0.910792
0.187	0.933147
0.1875	0.960408
0.188	0.98846
0.1885	1.01383
0.189	1.03398
0.1895	1.04714
0.19	1.0523
0.1905	1.04911
0.191	1.03776
0.1915	1.01909
0.192	0.994591
0.1925	0.966528
0.193	0.938046
0.1935	0.913063
0.194	0.895743
0.1945	0.889476
0.195	0.8956
0.1955	0.912867
0.196	0.938022
0.1965	0.966894
0.197	0.995469
0.1975	1.02042
0.198	1.03934
0.1985	1.05068
0.199	1.05358
0.1995	1.04784
0.2	1.03386
0.2005	1.01271
0.201	0.986222
0.2015	0.957136
0.202	0.929149
0.2025	0.906597
0.203	0.893688
0.2035	0.893114
0.204	0.904994
0.2045	0.926841
0.205	0.954549
0.2055	0.983737
0.206	1.01063
0.2065	1.03241
0.207	1.0472
0.2075	1.0539
0.208	1.05205
0.2085	1.04181
0.209	1.02391
0.2095	0.999819
0.21	0.97178
0.2105	0.942959
0.211	0.917419
0.2115	0.899511
0.212	0.892747
0.2125	0.898577
0.213	0.915733
0.2135	0.940854
0.214	0.96966
0.2145	0.998059
0.215	1.0228
0.2155	1.0416
0.216	1.05295
0.2165	1.05605
0.217	1.05073
0.2175	1.03738
0.218	1.01698
0.2185	0.991233
0.219	0.96269
0.2195	0.934823
0.22	0.91178
0.2205	0.897623
0.221	0.895221
0.2215	0.90509
0.222	0.925151
0.2225	0.951616
0.223	0.980255
0.2235	1.0073
0.224	1.02985
0.2245	1.04589
0.225	1.05418
0.2255	1.05413
0.226	1.04571
0.2265	1.02949
0.227	1.00668
0.2275	0.979247
0.228	0.950073
0.2285	0.922925
0.229	0.902052
0.2295	0.891198
0.23	0.892428
0.2305	0.905318
0.231	0.927166
0.2315	0.953983
0.232	0.981711
0.2325	1.00694
0.233	1.0271
0.2335	1.04046
0.234	1.04604
0.2345	1.04346
0.235	1.0329
0.2355	1.01512
0.236	0.991474
0.2365	0.964118
0.237	0.936089
0.2375	0.911238
0.238	0.893732
0.2385	0.886998
0.239	0.892538
0.2395	0.909268
0.24	0.934121
0.2405	0.963026
0.241	0.991983
0.2415	1.01767
0.242	1.03772
0.2425	1.05055
0.243	1.05527
0.2435	1.05165
0.244	1.03996
0.2445	1.02104
0.245	0.99639
0.2455	0.968322
0.246	0.940085
0.2465	0.915705
0.247	0.899362
0.2475	0.894316
0.248	0.901661
0.2485	0.919938
0.249	0.945691
0.2495	0.974694
0.25	1.00305
0.2505	1.02771
0.251	1.04647
0.2515	1.05793
0.252	1.06136
0.2525	1.05658
0.253	1.04394
0.2535	1.02432
0.254	0.999291
0.2545	0.971198
0.255	0.943233
0.2555	0.919325
0.256	0.903527
0.2565	0.898891
0.257	0.906402
0.2575	0.924548
0.258	0.94999
0.2585	0.978672
0.259	1.00682
0.2595	1.03144
0.26	1.05041
0.2605	1.06235
0.261	1.06645
0.2615	1.06241
0.262	1.05051
0.2625	1.03148
0.263	1.00666
0.2635	0.978198
0.264	0.949062
0.2645	0.923013
0.265	0.904113
0.2655	0.89583
0.266	0.899727
0.2665	0.91487
0.267	0.938246
0.2675	0.965867
0.268	0.993819
0.2685	1.01885
0.269	1.03855
0.2695	1.05132
0.27	1.05624
0.2705	1.05297
0.271	1.0417
0.2715	1.02316
0.272	0.998773
0.2725	0.970755
0.273	0.942204
0.2735	0.917001
0.274	0.89929
0.2745	0.892438
0.275	0.897949
0.2755	0.91475
0.276	0.939559
0.2765	0.968158
0.277	0.996561
0.2775	1.02156
0.278	1.04083
0.2785	1.05288
0.279	1.05692
0.2795	1.05269
0.28	1.04046
0.2805	1.02114
0.281	0.996258
0.2815	0.96817
0.282	0.940107
0.2825	0.916051
0.283	0.900113
0.2835	0.895434
0.284	0.902999
0.2845	0.921367
0.285	0.947165
0.2855	0.976283
0.286	1.00495
0.2865	1.03025
0.287	1.05011
0.2875	1.06321
0.288	1.06888
0.2885	1.06694
0.289	1.05769
0.2895	1.0418
0.29	1.0205
0.2905	0.995626
0.291	0.969651
0.2915	0.945677
0.292	0.927152
0.2925	0.917175
0.293	0.917633
0.2935	0.92854
0.294	0.948029
0.2945	0.973124
0.295	1.0005
0.2955	1.02715
0.296	1.05066
0.2965	1.06932
0.297	1.08186
0.2975	1.08752
0.298	1.08594
0.2985	1.07707
0.299	1.06125
0.2995	1.03922
0.3	1.0123
0.3005	0.982374
0.301	0.952049
0.3015	0.924746
0.302	0.904323
0.3025	0.894253
0.303	0.896321
0.3035	0.910081
0.304	0.932821
0.3045	0.960602
0.305	0.989511
0.3055	1.0163
0.306	1.03861
0.3065	1.05486
0.307	1.06417
0.3075	1.06609
0.308	1.06066
0.3085	1.04837
0.309	1.03012
0.3095	1.00734
0.31	0.982066
0.3105	0.956995
0.311	0.935337
0.3115	0.920446
0.312	0.914997
0.3125	0.920138
0.313	0.935091
0.3135	0.957356
0.314	0.983748
0.3145	1.01107
0.315	1.03663
0.3155	1.05839
0.316	1.07493
0.3165	1.08525
0.317	1.08874
0.3175	1.08522
0.318	1.07472
0.3185	1.05763
0.319	1.03475
0.3195	1.0074
0.32	0.977586
0.3205	0.948118
0.321	0.922576
0.3215	0.904858
0.322	0.898103
0.3225	0.90351
0.323	0.919933
0.3235	0.944244
0.324	0.972405
0.3245	1.00056
0.325	1.02563
0.3255	1.04543
0.326	1.05848
0.3265	1.06393
0.327	1.06142
0.3275	1.05113
0.328	1.0337
0.3285	1.01036
0.329	0.983038
0.3295	0.954479
0.33	0.928284
0.3305	0.908471
0.331	0.898614
0.3315	0.900703
0.332	0.914294
0.3325	0.93679
0.333	0.964368
0.3335	0.993062
0.334	1.01954
0.3345	1.04133
0.335	1.05679
0.3355	1.06489
0.336	1.06516
0.3365	1.05761
0.337	1.04269
0.3375	1.02137
0.338	0.995262
0.3385	0.966684
0.339	0.938689
0.3395	0.914967
0.34	0.899281
0.3405	0.894585
0.341	0.901853
0.3415	0.91969
0.342	0.944962
0.3425	0.973881
0.343	1.00296
0.3435	1.02942
0.344	1.05126
0.3445	1.06716
0.345	1.07638
0.3455	1.07869
0.346	1.07414
0.3465	1.06317
0.347	1.04656
0.3475	1.02547
0.348	1.00148
0.3485	0.976755
0.349	0.953961
0.3495	0.935971
0.35	0.925421
0.3505	0.924002
0.351	0.931918
0.3515	0.947831
0.352	0.969285
0.3525	0.993417
0.353	1.01753
0.3535	1.03934
0.354	1.05708
0.3545	1.06953
0.355	1.07584
0.3555	1.07555
0.356	1.06863
0.3565	1.05534
0.357	1.03631
0.3575	1.01269
0.358	0.9862
0.3585	0.959216
0.359	0.934817
0.3595	0.916406
0.36	0.906993
0.3605	0.908276
0.361	0.919943
0.3615	0.939889
0.362	0.964928
0.3625	0.991602
0.363	1.01694
0.3635	1.03874
0.364	1.05542
0.3645	1.06599
0.365	1.06997
0.3655	1.06724
0.366	1.05806
0.3665	1.04298
0.367	1.02293
0.3675	0.999421
0.368	0.974459
0.3685	0.950631
0.369	0.930942
0.3695	0.918317
0.37	0.914861
0.3705	0.921181
0.371	0.936136
0.3715	0.957347
0.372	0.98184
0.3725	1.00669
0.373	1.02951
0.3735	1.04854
0.374	1.06249
0.3745	1.07055
0.375	1.07235
0.3755	1.06781
0.376	1.05724
0.3765	1.04121
0.377	1.02076
0.3775	0.997439
0.378	0.97333
0.3785	0.951
0.379	0.933345
0.3795	0.923013
0.38	0.921704
0.3805	0.929711
0.381	0.945734
0.3815	0.96731
0.382	0.991492
0.3825	1.01549
0.383	1.03704
0.3835	1.05443
0.384	1.06644
0.3845	1.07233
0.385	1.07176
0.3855	1.06469
0.386	1.05146
0.3865	1.03281
0.387	1.01001
0.3875	0.98484
0.388	0.959686
0.3885	0.937595
0.389	0.921671
0.3895	0.914471
0.39	0.917177
0.3905	0.929176
0.391	0.948314
0.3915	0.97156
0.392	0.995767
0.3925	1.0182
0.393	1.03675
0.3935	1.04991
0.394	1.05676
0.3945	1.0568
0.395	1.05002
0.3955	1.03673
0.396	1.01775
0.3965	0.994466
0.397	0.968897
0.3975	0.943733
0.398	0.922275
0.3985	0.907875
0.399	0.903049
0.3995	0.908689
0.4	0.923657
0.4005	0.945262
0.401	0.970117
0.4015	0.994971
0.402	1.01719
0.4025	1.03489
0.403	1.0468
0.4035	1.0522
0.404	1.05086
0.4045	1.04292
0.405	1.02898
0.4055	1.01009
0.406	0.987791
0.4065	0.964219
0.407	0.942106
0.4075	0.924495
0.408	0.9142
0.4085	0.913125
0.409	0.921554
0.4095	0.938068
0.41	0.96006
0.4105	0.984542
0.411	1.00875
0.4115	1.03045
0.412	1.04798
0.4125	1.06015
0.413	1.06625
0.4135	1.06595
0.414	1.05925
0.4145	1.04651
0.415	1.02846
0.4155	1.0063
0.416	0.981798
0.4165	0.957316
0.417	0.935774
0.4175	0.920214
0.418	0.913162
0.4185	0.915871
0.419	0.927808
0.4195	0.946865
0.42	0.970037
0.4205	0.994238
0.421	1.01679
0.4215	1.03554
0.422	1.04901
0.4225	1.05627
0.423	1.05684
0.4235	1.05066
0.424	1.03811
0.4245	1.02006
0.425	0.997847
0.4255	0.973442
0.426	0.949504
0.4265	0.92916
0.427	0.915479
0.4275	0.910878
0.428	0.916249
0.4285	0.930585
0.429	0.951434
0.4295	0.975678
0.43	1.00025
0.4305	1.02262
0.431	1.04087
0.4315	1.0537
0.432	1.06035
0.4325	1.06048
0.433	1.05418
0.4335	1.04184
0.434	1.0243
0.4345	1.00289
0.435	0.979476
0.4355	0.956461
0.436	0.936686
0.4365	0.923025
0.437	0.917681
0.4375	0.921652
0.438	0.934304
0.4385	0.953554
0.439	0.976651
0.4395	1.00083
0.44	1.02368
0.4405	1.04335
0.441	1.05851
0.4415	1.06828
0.442	1.07219
0.4425	1.07005
0.443	1.06206
0.4435	1.04859
0.444	1.03043
0.4445	1.00879
0.445	0.985302
0.4455	0.962083
0.446	0.941702
0.4465	0.926839
0.447	0.919704
0.4475	0.921411
0.448	0.931639
0.4485	0.948672
0.449	0.969936
0.4495	0.992648
0.45	1.01431
0.4505	1.03292
0.451	1.04703
0.4515	1.05562
0.452	1.05809
0.4525	1.05424
0.453	1.04416
0.4535	1.02837
0.454	1.00789
0.4545	0.984315
0.455	0.959876
0.4555	0.937435
0.456	0.920159
0.4565	0.910868
0.457	0.911236
0.4575	0.921152
0.458	0.93883
0.4585	0.961388
0.459	0.985549
0.4595	1.00837
0.46	1.02757
0.4605	1.04147
0.461	1.049
0.4615	1.04966
0.462	1.04339
0.4625	1.03065
0.463	1.01236
0.4635	0.990045
0.464	0.965896
0.4645	0.942751
0.465	0.923837
0.4655	0.912209
0.466	0.909962
0.4665	0.917469
0.467	0.933357
0.4675	0.954894
0.468	0.978807
0.4685	1.00202
0.469	1.02209
0.4695	1.03716
0.47	1.04606
0.4705	1.04817
0.471	1.04339
0.4715	1.03208
0.472	1.01507
0.4725	0.993771
0.473	0.970234
0.4735	0.947132
0.474	0.927564
0.4745	0.914577
0.475	0.910443
0.4755	0.915868
0.476	0.929866
0.4765	0.949992
0.477	0.97313
0.4775	0.996245
0.478	1.01683
0.4785	1.03303
0.479	1.0436
0.4795	1.0479
0.48	1.04569
0.4805	1.0372
0.481	1.02312
0.4815	1.00458
0.482	0.983228
0.4825	0.961233
0.483	0.941234
0.4835	0.925995
0.484	0.917961
0.4845	0.918534
0.485	0.927623
0.4855	0.943724
0.486	0.964377
0.4865	0.986877
0.487	1.00873
0.4875	1.02797
0.488	1.04318
0.4885	1.05354
0.489	1.0586
0.4895	1.05828
0.49	1.05282
0.4905	1.04272
0.491	1.02872
0.4915	1.01184
0.492	0.993419
0.4925	0.975072
0.493	0.958649
0.4935	0.946081
0.494	0.939016
0.4945	0.938416
0.495	0.944333
0.4955	0.955838
0.496	0.971404
0.4965	0.989127
0.497	1.0071
0.4975	1.0237
0.498	1.03766
0.4985	1.04809
0.499	1.05441
0.4995	1.0563
0.5	1.05372
0.5005	1.04688
0.501	1.03611
0.5015	1.02206
0.502	1.0057
0.5025	0.988274
0.503	0.971334
0.5035	0.956636
0.504	0.945922
0.5045	0.940629
0.505	0.941498
0.5055	0.948356
0.506	0.960229
0.5065	0.975565
0.507	0.992566
0.5075	1.00951
0.508	1.02494
0.5085	1.03775
0.509	1.04717
0.5095	1.05274
0.51	1.05424
0.5105	1.05168
0.511	1.0453
0.5115	1.03552
0.512	1.02301
0.5125	1.00861
0.513	0.993403
0.5135	0.978751
0.514	0.96612
0.5145	0.956884
0.515	0.952176
0.5155	0.952583
0.516	0.957978
0.5165	0.9676
0.517	0.980225
0.5175	0.994363
0.518	1.00854
0.5185	1.02142
0.519	1.03189
0.5195	1.03912
0.52	1.04255
0.5205	1.04187
0.521	1.03703
0.5215	1.02816
0.522	1.01576
0.5225	1.00061
0.523	0.983841
0.5235	0.966865
0.524	0.951398
0.5245	0.939243
0.525	0.931959
0.5255	0.930533
0.526	0.935071
0.5265	0.944769
0.527	0.958093
0.5275	0.973149
0.528	0.988029
0.5285	1.00107
0.529	1.01098
0.5295	1.01686
0.53	1.01822
0.5305	1.01498
0.531	1.00739
0.5315	0.996136
0.532	0.982278
0.5325	0.967243
0.533	0.952758
0.5335	0.940746
0.534	0.932972
0.5345	0.930654
0.535	0.934201
0.5355	0.943071
0.536	0.955973
0.5365	0.971155
0.537	0.986735
0.5375	1.00103
0.538	1.01271
0.5385	1.02084
0.539	1.02489
0.5395	1.02464
0.54	1.02026
0.5405	1.01222
0.541	1.0013
0.5415	0.98857
0.542	0.975352
0.5425	0.963152
0.543	0.953478
0.5435	0.947643
0.544	0.946473
0.5445	0.950132
0.545	0.958104
0.5455	0.969298
0.546	0.982297
0.5465	0.995614
0.547	1.00789
0.5475	1.01804
0.548	1.02524
0.5485	1.02899
0.549	1.02907
0.5495	1.02552
0.55	1.01869
0.5505	1.00915
0.551	0.997691
0.5515	0.985323
0.552	0.973253
0.5525	0.962758
0.553	0.955027
0.5535	0.951012
0.554	0.95121
0.5545	0.955533
0.555	0.963362
0.5555	0.973675
0.556	0.985242
0.5565	0.99682
0.557	1.00731
0.5575	1.01581
0.558	1.02171
0.5585	1.02459
0.559	1.02431
0.5595	1.02095
0.56	1.01479
0.5605	1.00631
0.561	0.996184
0.5615	0.985253
0.562	0.9745
0.5625	0.964993
0.563	0.957735
0.5635	0.953534
0.564	0.952866
0.5645	0.955753
0.565	0.961751
0.5655	0.970038
0.566	0.979646
0.5665	0.989489
0.567	0.998608
0.5675	1.00623
0.568	1.01181
0.5685	1.01503
0.569	1.01579
0.5695	1.01416
0.57	1.01037
0.5705	1.00483
0.571	0.998053
0.5715	0.990681
0.572	0.983406
0.5725	0.976958
0.573	0.972032
0.5735	0.969189
0.574	0.96877
0.5745	0.970885
0.575	0.975364
0.5755	0.981781
0.576	0.989551
0.5765	0.998025
0.577	1.00655
0.5775	1.01452
0.578	1.02142
0.5785	1.02681
0.579	1.0304
0.5795	1.03191
0.58	1.03121
0.5805	1.02826
0.581	1.02317
0.5815	1.01616
0.582	1.00759
0.5825	0.998011
0.583	0.98811
0.5835	0.978687
0.584	0.970585
0.5845	0.96462
0.585	0.961435
0.5855	0.961275
0.586	0.964144
0.5865	0.969674
0.587	0.977165
0.5875	0.985734
0.588	0.994466
0.5885	1.00245
0.589	1.00891
0.5895	1.01324
0.59	1.01506
0.5905	1.01419
0.591	1.01072
0.5915	1.00489
0.592	0.997188
0.5925	0.988296
0.593	0.979066
0.5935	0.970478
0.594	0.963514
0.5945	0.959032
0.595	0.957615
0.5955	0.959502
0.596	0.964509
0.5965	0.972058
0.597	0.981291
0.5975	0.991242
0.598	1.00095
0.5985	1.00956
0.599	1.01632
0.5995	1.02068
0.6	1.02232
0.6005	1.02113
0.601	1.0172
0.6015	1.01084
0.602	1.00253
0.6025	0.992925
0.603	0.982841
0.6035	0.97323
0.604	0.965074
0.6045	0.959247
0.605	0.956385
0.6055	0.956787
0.606	0.960323
0.6065	0.966458
0.607	0.97435
0.6075	0.982974
0.608	0.991296
0.6085	0.998369
0.609	1.00341
0.6095	1.00585
0.61	1.00537
0.6105	1.00188
0.611	0.995591
0.6115	0.986993
0.612	0.976855
0.6125	0.966195
0.613	0.956218
0.6135	0.948161
0.614	0.943113
0.6145	0.941811
0.615	0.94446
0.6155	0.950693
0.616	0.95964
0.6165	0.970117
0.617	0.980841
0.6175	0.990598
0.618	0.99837
0.6185	1.0034
0.619	1.00524
0.6195	1.00375
0.62	0.999051
0.6205	0.991584
0.621	0.982108
0.6215	0.971633
0.622	0.961361
0.6225	0.952599
0.623	0.946554
0.6235	0.944097
0.624	0.945612
0.6245	0.95091
0.625	0.959269
0.6255	0.969579
0.626	0.980574
0.6265	0.991007
0.627	0.999781
0.6275	1.00604
0.628	1.00923
0.6285	1.00906
0.629	1.00556
0.6295	0.99904
0.63	0.990095
0.6305	0.979624
0.631	0.968767
0.6315	0.958807
0.632	0.951037
0.6325	0.946546
0.633	0.946012
0.6335	0.949574
0.634	0.956771
0.6345	0.966679
0.635	0.97808
0.6355	0.989662
0.636	1.0002
0.6365	1.0087
0.637	1.01437
0.6375	1.01672
0.638	1.01554
0.6385	1.01089
0.639	1.00311
0.6395	0.992856
0.64	0.981041
0.6405	0.96885
0.641	0.957644
0.6415	0.948788
0.642	0.943462
0.6425	0.94239
0.643	0.94568
0.6435	0.952804
0.644	0.962697
0.6445	0.974003
0.645	0.98529
0.6455	0.99524
0.646	1.00279
0.6465	1.00718
0.647	1.00795
0.6475	1.00498
0.648	0.998504
0.6485	0.989081
0.649	0.977618
0.6495	0.965318
0.65	0.953621
0.6505	0.944045
0.651	0.937936
0.6515	0.936189
0.652	0.939097
0.6525	0.946237
0.653	0.956566
0.6535	0.968681
0.654	0.981092
0.6545	0.992424
0.655	1.00156
0.6555	1.00771
0.656	1.0104
0.6565	1.00946
0.657	1.00506
0.6575	0.997653
0.658	0.987974
0.6585	0.977021
0.659	0.966022
0.6595	0.956306
0.66	0.949144
0.6605	0.94555
0.661	0.946082
0.6615	0.950701
0.662	0.958867
0.6625	0.969589
0.663	0.981639
0.6635	0.993775
0.664	1.0049
0.6645	1.01412
0.665	1.02077
0.6655	1.02445
0.666	1.02493
0.6665	1.02221
0.667	1.01652
0.6675	1.00829
0.668	0.998149
0.6685	0.986964
0.669	0.975776
0.6695	0.965735
0.67	0.958
0.6705	0.953529
0.671	0.952923
0.6715	0.956295
0.672	0.963237
0.6725	0.972963
0.673	0.984414
0.6735	0.996421
0.674	1.00789
0.6745	1.01789
0.675	1.02568
0.6755	1.03069
0.676	1.0326
0.6765	1.03126
0.677	1.02674
0.6775	1.01936
0.678	1.00966
0.6785	0.998406
0.679	0.986568
0.6795	0.975274
0.68	0.965718
0.6805	0.959006
0.681	0.955971
0.6815	0.957008
0.682	0.962
0.6825	0.970313
0.683	0.980998
0.6835	0.992895
0.684	1.00481
0.6845	1.01564
0.685	1.02449
0.6855	1.03072
0.686	1.03386
0.6865	1.03369
0.687	1.03016
0.6875	1.02344
0.688	1.01398
0.6885	1.00235
0.689	0.989539
0.6895	0.976672
0.69	0.965033
0.6905	0.955917
0.691	0.950432
0.6915	0.949259
0.692	0.952596
0.6925	0.96001
0.693	0.970545
0.6935	0.982945
0.694	0.995875
0.6945	1.00808
0.695	1.01843
0.6955	1.02612
0.696	1.03053
0.6965	1.03133
0.697	1.02839
0.6975	1.02186
0.698	1.01217
0.6985	0.999952
0.699	0.986231
0.6995	0.972291
0.7	0.959623
0.7005	0.949734
0.701	0.943978
0.7015	0.943222
0.702	0.947618
0.7025	0.956618
0.703	0.969094
0.7035	0.983594
0.704	0.998508
0.7045	1.01251
0.705	1.02444
0.7055	1.0334
0.706	1.03879
0.7065	1.04026
0.707	1.03771
0.7075	1.03131
0.708	1.02148
0.7085	1.00892
0.709	0.994682
0.7095	0.980073
0.71	0.966611
0.7105	0.955912
0.711	0.949388
0.7115	0.947952
0.712	0.951912
0.7125	0.960824
0.713	0.973617
0.7135	0.988853
0.714	1.00495
0.7145	1.02046
0.715	1.03417
0.7155	1.04509
0.716	1.05248
0.7165	1.05588
0.717	1.05503
0.7175	1.04993
0.718	1.04076
0.7185	1.02803
0.719	1.01255
0.7195	0.99549
0.72	0.978339
0.7205	0.962865
0.721	0.950895
0.7215	0.94401
0.722	0.943191
0.7225	0.948546
0.723	0.959381
0.7235	0.97429
0.724	0.991468
0.7245	1.0091
0.725	1.02558
0.7255	1.03956
0.726	1.05001
0.7265	1.05621
0.727	1.05774
0.7275	1.05445
0.728	1.04641
0.7285	1.03404
0.729	1.01812
0.7295	0.999789
0.73	0.98059
0.7305	0.962442
0.731	0.947426
0.7315	0.937524
0.732	0.934167
0.7325	0.937835
0.733	0.948038
0.7335	0.963391
0.734	0.981878
0.7345	1.00138
0.735	1.02006
0.7355	1.0363
0.736	1.0489
0.7365	1.05701
0.737	1.0601
0.7375	1.05795
0.738	1.05059
0.7385	1.03837
0.739	1.02205
0.7395	1.00276
0.74	0.98209
0.7405	0.962055
0.741	0.94497
0.7415	0.933165
0.742	0.92841
0.7425	0.931496
0.743	0.942015
0.7435	0.958412
0.744	0.978558
0.7445	1.00015
0.745	1.02107
0.7455	1.03961
0.746	1.05454
0.7465	1.06496
0.747	1.07032
0.7475	1.0704
0.748	1.06524
0.7485	1.05518
0.749	1.04076
0.7495	1.02292
0.75	1.00293
0.7505	0.982469
0.751	0.963507
0.7515	0.948245
0.752	0.938701
0.7525	0.936247
0.753	0.941275
0.7535	0.953042
0.754	0.970014
0.7545	0.990169
0.755	1.01141
0.7555	1.03188
0.756	1.05018
0.7565	1.0652
0.757	1.07617
0.7575	1.08267
0.758	1.08449
0.7585	1.08163
0.759	1.07429
0.7595	1.06284
0.76	1.04788
0.7605	1.03022
0.761	1.01094
0.7615	0.991394
0.762	0.973137
0.7625	0.957927
0.763	0.947466
0.7635	0.942994
0.764	0.945009
0.7645	0.953132
0.765	0.966171
0.7655	0.982507
0.766	1.00036
0.7665	1.01804
0.767	1.03413
0.7675	1.04761
0.768	1.05773
0.7685	1.06403
0.769	1.06633
0.7695	1.06462
0.77	1.05909
0.7705	1.05006
0.771	1.03803
0.7715	1.02365
0.772	1.00781
0.7725	0.991561
0.773	0.976176
0.7735	0.963005
0.774	0.953399
0.7745	0.948446
0.775	0.948694
0.7755	0.954023
0.776	0.963632
0.7765	0.976322
0.777	0.990662
0.7775	1.00518
0.778	1.0186
0.7785	1.02991
0.779	1.03839
0.7795	1.04357
0.78	1.04517
0.7805	1.04316
0.781	1.03767
0.7815	1.02905
0.782	1.01783
0.7825	1.00477
0.783	0.990866
0.7835	0.977291
0.784	0.965382
0.7845	0.956442
0.785	0.951536
0.7855	0.951297
0.786	0.955745
0.7865	0.964295
0.787	0.975869
0.7875	0.989175
0.788	1.00291
0.7885	1.01584
0.789	1.02693
0.7895	1.03548
0.79	1.04099
0.7905	1.04319
0.791	1.04201
0.7915	1.03759
0.792	1.03025
0.7925	1.02047
0.793	1.00895
0.7935	0.996555
0.794	0.984337
0.7945	0.973408
0.795	0.96489
0.7955	0.959746
0.796	0.958573
0.7965	0.961465
0.797	0.96803
0.7975	0.977456
0.798	0.988701
0.7985	1.00063
0.799	1.01214
0.7995	1.02226
0.8	1.03033
0.8005	1.03579
0.801	1.03829
0.8015	1.03769
0.802	1.03404
0.8025	1.02757
0.803	1.01864
0.8035	1.00781
0.804	0.995954
0.8045	0.984035
0.805	0.973137
0.8055	0.964387
0.806	0.958765
0.8065	0.956934
0.807	0.959114
0.8075	0.96501
0.808	0.973913
0.8085	0.98479
0.809	0.996465
0.8095	1.00779
0.81	1.01775
0.8105	1.02551
0.811	1.03043
0.8115	1.0321
0.812	1.03029
0.8125	1.02501
0.813	1.01647
0.8135	1.00517
0.814	0.991849
0.8145	0.977549
0.815	0.963583
0.8155	0.951458
0.816	0.942636
0.8165	0.938266
0.817	0.938953
0.8175	0.944564
0.818	0.954269
0.8185	0.966712
0.819	0.980338
0.8195	0.993624
0.82	1.00522
0.8205	1.01408
0.821	1.01949
0.8215	1.02102
0.822	1.01857
0.8225	1.01233
0.823	1.0028
0.8235	0.990796
0.824	0.977467
0.8245	0.964227
0.825	0.952677
0.8255	0.944355
0.826	0.940479
0.8265	0.941689
0.827	0.947881
0.8275	0.958259
0.828	0.971502
0.8285	0.986076
0.829	1.00048
0.8295	1.01336
0.83	1.02364
0.8305	1.03055
0.831	1.03357
0.8315	1.03249
0.832	1.02738
0.8325	1.01857
0.833	1.00669
0.8335	0.992714
0.834	0.977942
0.8345	0.963879
0.835	0.952161
0.8355	0.944317
0.836	0.941422
0.8365	0.943844
0.837	0.951205
0.8375	0.962465
0.838	0.976178
0.8385	0.990746
0.839	1.0046
0.8395	1.01647
0.84	1.02538
0.8405	1.03063
0.841	1.03184
0.8415	1.02892
0.842	1.02208
0.8425	1.01178
0.843	0.998824
0.8435	0.984362
0.844	0.969819
0.8445	0.956781
0.845	0.946893
0.8455	0.941522
0.846	0.941457
0.8465	0.946709
0.847	0.956497
0.8475	0.969433
0.848	0.983906
0.8485	0.998264
0.849	1.01105
0.8495	1.02104
0.85	1.02737
0.8505	1.0295
0.851	1.02721
0.8515	1.02058
0.852	1.01002
0.8525	0.996322
0.853	0.980711
0.8535	0.964708
0.854	0.950146
0.8545	0.938889
0.855	0.932541
0.8555	0.932046
0.856	0.937444
0.8565	0.947882
0.857	0.961813
0.8575	0.977363
0.858	0.992673
0.8585	1.00612
0.859	1.01643
0.8595	1.02275
0.86	1.02457
0.8605	1.02181
0.861	1.01471
0.8615	1.00388
0.862	0.990366
0.8625	0.975515
0.863	0.960985
0.8635	0.948627
0.864	0.940192
0.8645	0.936977
0.865	0.939556
0.8655	0.947618
0.866	0.960132
0.8665	0.97553
0.867	0.992086
0.8675	1.00817
0.868	1.02248
0.8685	1.03398
0.869	1.04197
0.8695	1.04607
0.87	1.04613
0.8705	1.04225
0.871	1.0347
0.8715	1.02398
0.872	1.01088
0.8725	0.996422
0.873	0.981875
0.8735	0.968669
0.874	0.95828
0.8745	0.951977
0.875	0.950588
0.8755	0.954321
0.876	0.962709
0.8765	0.974746
0.877	0.989083
0.8775	1.00432
0.878	1.0192
0.8785	1.03257
0.879	1.04356
0.8795	1.05154
0.88	1.05608
0.8805	1.05692
0.881	1.05397
0.8815	1.04735
0.882	1.03728
0.8825	1.02426
0.883	1.00906
0.8835	0.992762
0.884	0.976716
0.8845	0.962492
0.885	0.951709
0.8855	0.945691
0.886	0.94529
0.8865	0.950554
0.887	0.960717
0.8875	0.97442
0.888	0.989994
0.8885	1.00575
0.889	1.02018
0.8895	1.032
0.89	1.04025
0.8905	1.04428
0.891	1.04367
0.8915	1.03832
0.892	1.02845
0.8925	1.01465
0.893	0.997863
0.8935	0.979512
0.894	0.961419
0.8945	0.945652
0.895	0.934354
0.8955	0.929169
0.896	0.930936
0.8965	0.939381
0.897	0.953201
0.8975	0.970487
0.898	0.989059
0.8985	1.00695
0.899	1.02251
0.8995	1.03454
0.9	1.04216
0.9005	1.04488
0.901	1.04253
0.9015	1.03529
0.902	1.02362
0.9025	1.00837
0.903	0.990788
0.9035	0.972542
0.904	0.955652
0.9045	0.942265
0.905	0.934327
0.9055	0.93308
0.906	0.938862
0.9065	0.950936
0.907	0.967671
0.9075	0.987045
0.908	1.00708
0.9085	1.0261
0.909	1.04264
0.9095	1.05564
0.91	1.06441
0.9105	1.06846
0.911	1.06757
0.9115	1.06173
0.912	1.0512
0.9125	1.03644
0.913	1.01828
0.9135	0.997993
0.914	0.977251
0.9145	0.958076
0.915	0.942751
0.9155	0.933354
0.916	0.931188
0.9165	0.936542
0.917	0.94856
0.9175	0.965537
0.918	0.985288
0.9185	1.00556
0.919	1.02437
0.9195	1.04018
0.92	1.05182
0.9205	1.0585
0.921	1.05985
0.9215	1.05569
0.922	1.04623
0.9225	1.03201
0.923	1.01396
0.9235	0.993447
0.924	0.972328
0.9245	0.952862
0.925	0.937484
0.9255	0.928389
0.926	0.926948
0.9265	0.933437
0.927	0.946819
0.9275	0.965067
0.928	0.985718
0.9285	1.00639
0.929	1.02496
0.9295	1.03991
0.93	1.0501
0.9305	1.05482
0.931	1.05367
0.9315	1.04664
0.932	1.03405
0.9325	1.0167
0.933	0.995789
0.9335	0.973136
0.934	0.951167
0.9345	0.932676
0.935	0.920349
0.9355	0.916212
0.936	0.920957
0.9365	0.933784
0.937	0.952596
0.9375	0.974637
0.938	0.997144
0.9385	1.01777
0.939	1.03466
0.9395	1.04651
0.94	1.05249
0.9405	1.05218
0.941	1.04558
0.9415	1.03298
0.942	1.01516
0.9425	0.993425
0.943	0.969681
0.9435	0.946474
0.944	0.926818
0.9445	0.913738
0.945	0.909471
0.9455	0.914871
0.946	0.928978
0.9465	0.949372
0.947	0.973003
0.9475	0.996877
0.948	1.01849
0.9485	1.03594
0.949	1.04794
0.9495	1.05364
0.95	1.05265
0.9505	1.045
0.951	1.03113
0.9515	1.01194
0.952	0.98893
0.9525	0.964265
0.953	0.94077
0.9535	0.921724
0.954	0.91021
0.9545	0.90833
0.955	0.916553
0.9555	0.933464
0.956	0.956277
0.9565	0.981714
0.957	1.00675
0.9575	1.02896
0.958	1.04653
0.9585	1.05822
0.959	1.06334
0.9595	1.06161
0.96	1.05311
0.9605	1.03834
0.961	1.01827
0.9615	0.994444
0.962	0.969063
0.9625	0.944997
0.963	0.925534
0.9635	0.913792
0.964	0.911861
0.9645	0.920132
0.965	0.937125
0.9655	0.960024
0.966	0.985565
0.9665	1.01072
0.967	1.03305
0.9675	1.05074
0.968	1.06256
0.9685	1.06777
0.969	1.06606
0.9695	1.05742
0.97	1.04228
0.9705	1.02155
0.971	0.996689
0.9715	0.969884
0.972	0.944026
0.9725	0.922561
0.973	0.908896
0.9735	0.905457
0.974	0.912919
0.9745	0.929885
0.975	0.953341
0.9755	0.979777
0.976	1.0059
0.9765	1.02907
0.977	1.04737
0.9775	1.05948
0.978	1.06463
0.9785	1.06248
0.979	1.05303
0.9795	1.0367
0.98	1.01452
0.9805	0.9881
0.981	0.959844
0.9815	0.933029
0.982	0.911501
0.9825	0.898925
0.983	0.897721
0.9835	0.908093
0.984	0.928044
0.9845	0.954082
0.985	0.98232
0.9855	1.00934
0.986	1.03255
0.9865	1.05016
0.987	1.06104
0.9875	1.06453
0.988	1.0604
0.9885	1.04889
0.989	1.03067
0.9895	1.00697
0.99	0.979709
0.9905	0.951627
0.991	0.926269
0.9915	0.907507
0.992	0.898748
0.9925	0.901821
0.993	0.916176
0.9935	0.939165
0.994	0.967033
0.9945	0.996022
0.995	1.02301
0.9955	1.04568
0.996	1.06243
0.9965	1.07225
0.997	1.07464
0.9975	1.06947
0.998	1.05704
0.9985	1.03802
0.999	1.01364
[truncated: 18,002 more rows]

[truncated: 25 more sheets: Fig_4e, Fig_4f, Fig_5a, Fig_5b, Fig_5c, Fig_5d, Fig_5e, Fig_5f, Fig_6, Fig_7a, Fig_7b, Fig_7c, Fig_7d, Supplementary Figure 1a, Supplementary Figure 1b, Supplementary Figure 1c, Supplementary Figure 1d, Supplementary Figure 2, Supplementary Figure 3, Supplementary Figure 4a …]
